# Supplementary material for: Cooperative interactions enable singular olfactory receptor expression in mouse olfactory neurons
Source: eLife. 2017 Sep 21;6:e28620. doi: 10.7554/eLife.28620 (PMC5608512; doi:10.7554/eLife.28620)
Supplement: Figure 1—source code 1. [file elife-28620-fig1-code1.r]

# R code for Figure 1 - figure supplement 2A,B
library(DiffBind)
library(pheatmap)
library(gplots)
library(reshape)
library(RColorBrewer)
library(ggplot2)
library(geneplotter)

# setup reference intervals
OR_clusters <- read.table("/media/storageA/kevin/eLife/annotation/OR-clusters.mm10.bed", header =F)
colnames(OR_clusters) <- c('chr','start','end','id')
OR_clusters <- with(OR_clusters, GRanges(chr, IRanges(start+1, end),strand = "+", score = "0", id=id))

Islands <- read.table("/media/storageA/kevin/eLife/annotation/OMP-Ebf+Lhx2.ORclust+tK9.bed")
colnames(Islands) <- c('chr','start','end','id', 'score', 'strand')
Islands <- with(Islands, GRanges(chr, IRanges(start+1,end),strand = "+", score = "0", id=id))

OMP.Cobound <- read.table("/media/storageA/kevin/eLife/annotation/OMP-Ebf+Lhx2.bed")
colnames(OMP.Cobound) <- c('chr','start','end','id', 'score', 'strand')
OMP.Cobound <- with(OMP.Cobound, GRanges(chr, IRanges(start+1,end),strand = "+", score = "0", id=id))
OMP.Cobound.nonIsland <- OMP.Cobound[!OMP.Cobound %over% Islands,]

OMP.EbfOnly <- read.table("/media/storageA/kevin/eLife/annotation/OMP-Ebf_noLhx2.bed")
colnames(OMP.EbfOnly) <- c('chr','start','end','id', 'score', 'strand')
OMP.EbfOnly  <- with(OMP.EbfOnly, GRanges(chr, IRanges(start+1,end),strand = "+", score = "0", id=id))

OMP.Lhx2Only <- read.table("/media/storageA/kevin/eLife/annotation/OMP-Lhx2_noEbf.bed")
colnames(OMP.Lhx2Only) <- c('chr','start','end','id', 'score', 'strand')
OMP.Lhx2Only  <- with(OMP.Lhx2Only, GRanges(chr, IRanges(start+1,end),strand = "+", score = "0", id=id))

OMP.Lhx2Only.ORclust <- read.table("/media/storageA/kevin/eLife/annotation/OMP-Lhx2_noEbf.ORclust+tK9.bed")
colnames(OMP.Lhx2Only.ORclust) <- c('chr','start','end','id', 'score', 'strand')
OMP.Lhx2Only.ORclust  <- with(OMP.Lhx2Only.ORclust, GRanges(chr, IRanges(start+1,end),strand = "+", score = "0", id=id))
OMP.Lhx2Only.nonORclust <- OMP.Lhx2Only[!OMP.Lhx2Only %over% OMP.Lhx2Only.ORclust,]

OMP.EbfOnly.ORclust <- read.table("/media/storageA/kevin/eLife/annotation/OMP-Ebf_noLhx2.ORclust+tK9.bed")
colnames(OMP.EbfOnly.ORclust) <- c('chr','start','end','id', 'score', 'strand')
OMP.EbfOnly.ORclust  <- with(OMP.EbfOnly.ORclust, GRanges(chr, IRanges(start+1,end),strand = "+", score = "0", id=id))
OMP.EbfOnly.nonORclust <- OMP.EbfOnly[!OMP.EbfOnly %over% OMP.EbfOnly.ORclust,]

# load sample data and assign to diffbind object ############
samples_ChIP_OMP <- read.csv("SampleTable.diffbind.ChIP_OMP.txt", sep="\t")
ChIP_OMP <- dba(sampleSheet = samples_ChIP_OMP)

# generate counts for peak intervals in diffbind object
ChIP_OMP <- dba.count(ChIP_OMP, bParallel=TRUE, fragmentSize=0, mapQCth=10, score=DBA_SCORE_TMM_READS_EFFECTIVE)

# extract normalized counts
peaks.ChIP_OMP  <- dba.peakset(ChIP_OMP, bRetrieve = TRUE)

###Peak Subsets
# Islands
workingPeakSet <- peaks.ChIP_OMP
workingIntervalSet <- Islands
SelectedPeaks <- subsetByOverlaps(query = workingPeakSet, subject=workingIntervalSet,  type = "any")
Islands.ChIP_OMP <- data.frame(mcols(SelectedPeaks))
rownames(Islands.ChIP_OMP) <- paste (seqnames=seqnames(SelectedPeaks),
                    starts=start(SelectedPeaks)-1,
                    ends=end(SelectedPeaks))
Islands.ChIP_OMP$EBFmean <- rowMeans(subset(Islands.ChIP_OMP, select = c(chip.OMP.Ebf.160308, chip.OMP.Ebf.1404)))
Islands.ChIP_OMP$Lhx2mean <- rowMeans(subset(Islands.ChIP_OMP, select = c(chip.OMP.Lhx2.160308.r1, chip.OMP.Lhx2.160308.r2)))
log2.Islands.ChIP_OMP <- log2(Islands.ChIP_OMP)

# Cobound nonIsland
workingPeakSet <- peaks.ChIP_OMP
workingIntervalSet <- OMP.Cobound.nonIsland
SelectedPeaks <- subsetByOverlaps(query = workingPeakSet, subject=workingIntervalSet,  type = "any")
CoboundNonIsland.ChIP_OMP <- data.frame(mcols(SelectedPeaks))
rownames(CoboundNonIsland.ChIP_OMP) <- paste (seqnames=seqnames(SelectedPeaks),
                    starts=start(SelectedPeaks)-1,
                    ends=end(SelectedPeaks))
CoboundNonIsland.ChIP_OMP$EBFmean <- rowMeans(subset(CoboundNonIsland.ChIP_OMP, select = c(chip.OMP.Ebf.160308, chip.OMP.Ebf.1404)))
CoboundNonIsland.ChIP_OMP$Lhx2mean <- rowMeans(subset(CoboundNonIsland.ChIP_OMP, select = c(chip.OMP.Lhx2.160308.r1, chip.OMP.Lhx2.160308.r2)))
log2.CoboundNonIsland.ChIP_OMP <- log2(CoboundNonIsland.ChIP_OMP)

# EbfOnly (exluding OR clusters)
workingPeakSet <- peaks.ChIP_OMP
workingIntervalSet <- OMP.EbfOnly.nonORclust
SelectedPeaks <- subsetByOverlaps(query = workingPeakSet, subject=workingIntervalSet,  type = "any")
OMP.EbfOnly.ChIP_OMP <- data.frame(mcols(SelectedPeaks))
rownames(OMP.EbfOnly.ChIP_OMP) <- paste (seqnames=seqnames(SelectedPeaks),
                    starts=start(SelectedPeaks)-1,
                    ends=end(SelectedPeaks))
OMP.EbfOnly.ChIP_OMP$EBFmean <- rowMeans(subset(OMP.EbfOnly.ChIP_OMP, select = c(chip.OMP.Ebf.160308, chip.OMP.Ebf.1404)))
OMP.EbfOnly.ChIP_OMP$Lhx2mean <- rowMeans(subset(OMP.EbfOnly.ChIP_OMP, select = c(chip.OMP.Lhx2.160308.r1, chip.OMP.Lhx2.160308.r2)))
log2.OMP.EbfOnly.ChIP_OMP <- log2(OMP.EbfOnly.ChIP_OMP)

workingPeakSet <- peaks.ChIP_OMP
workingIntervalSet <- OMP.EbfOnly.ORclust
SelectedPeaks <- subsetByOverlaps(query = workingPeakSet, subject=workingIntervalSet,  type = "any")
OMP.EbfOnly.ORclust.ChIP_OMP <- data.frame(mcols(SelectedPeaks))
rownames(OMP.EbfOnly.ORclust.ChIP_OMP) <- paste (seqnames=seqnames(SelectedPeaks),
                    starts=start(SelectedPeaks)-1,
                    ends=end(SelectedPeaks))
OMP.EbfOnly.ORclust.ChIP_OMP$EBFmean <- rowMeans(subset(OMP.EbfOnly.ORclust.ChIP_OMP, select = c(chip.OMP.Ebf.160308, chip.OMP.Ebf.1404)))
OMP.EbfOnly.ORclust.ChIP_OMP$Lhx2mean <- rowMeans(subset(OMP.EbfOnly.ORclust.ChIP_OMP, select = c(chip.OMP.Lhx2.160308.r1, chip.OMP.Lhx2.160308.r2)))
log2.OMP.EbfOnly.ORclust.ChIP_OMP <- log2(OMP.EbfOnly.ORclust.ChIP_OMP)

#Lhx2Only (exluding OR clusters)
workingPeakSet <- peaks.ChIP_OMP
workingIntervalSet <- OMP.Lhx2Only.nonORclust
SelectedPeaks <- subsetByOverlaps(query = workingPeakSet, subject=workingIntervalSet,  type = "any")
OMP.Lhx2Only.ChIP_OMP <- data.frame(mcols(SelectedPeaks))
rownames(OMP.Lhx2Only.ChIP_OMP) <- paste (seqnames=seqnames(SelectedPeaks),
                    starts=start(SelectedPeaks)-1,
                    ends=end(SelectedPeaks))
OMP.Lhx2Only.ChIP_OMP$EBFmean <- rowMeans(subset(OMP.Lhx2Only.ChIP_OMP, select = c(chip.OMP.Ebf.160308, chip.OMP.Ebf.1404)))
OMP.Lhx2Only.ChIP_OMP$Lhx2mean <- rowMeans(subset(OMP.Lhx2Only.ChIP_OMP, select = c(chip.OMP.Lhx2.160308.r1, chip.OMP.Lhx2.160308.r2)))
log2.OMP.Lhx2Only.ChIP_OMP <- log2(OMP.Lhx2Only.ChIP_OMP)

workingPeakSet <- peaks.ChIP_OMP
workingIntervalSet <- OMP.Lhx2Only.ORclust
SelectedPeaks <- subsetByOverlaps(query = workingPeakSet, subject=workingIntervalSet,  type = "any")
OMP.Lhx2Only.ORclust.ChIP_OMP <- data.frame(mcols(SelectedPeaks))
rownames(OMP.Lhx2Only.ORclust.ChIP_OMP) <- paste (seqnames=seqnames(SelectedPeaks),
                    starts=start(SelectedPeaks)-1,
                    ends=end(SelectedPeaks))
OMP.Lhx2Only.ORclust.ChIP_OMP$EBFmean <- rowMeans(subset(OMP.Lhx2Only.ORclust.ChIP_OMP, select = c(chip.OMP.Ebf.160308, chip.OMP.Ebf.1404)))
OMP.Lhx2Only.ORclust.ChIP_OMP$Lhx2mean <- rowMeans(subset(OMP.Lhx2Only.ORclust.ChIP_OMP, select = c(chip.OMP.Lhx2.160308.r1, chip.OMP.Lhx2.160308.r2)))
log2.OMP.Lhx2Only.ORclust.ChIP_OMP <- log2(OMP.Lhx2Only.ORclust.ChIP_OMP)

###Generate Density Plots for Ebf and Lhx2
###Figure 1 - figure supplement 2A
ChIP_OMP.Lhx2 <- data.frame(site=row.names(log2.OMP.Lhx2Only.ORclust.ChIP_OMP), set="Lhx2_only_OR", Lhx2mean=log2.OMP.Lhx2Only.ORclust.ChIP_OMP$Lhx2mean)
ChIP_OMP.Lhx2 <- rbind(ChIP_OMP.Lhx2, data.frame(site=row.names(log2.OMP.Lhx2Only.ChIP_OMP), set="Lhx2_only", Lhx2mean=log2.OMP.Lhx2Only.ChIP_OMP$Lhx2mean))
ChIP_OMP.Lhx2 <- rbind(ChIP_OMP.Lhx2, data.frame(site=row.names(log2.CoboundNonIsland.ChIP_OMP), set="CoboundNonIsland", Lhx2mean=log2.CoboundNonIsland.ChIP_OMP$Lhx2mean))
ChIP_OMP.Lhx2 <- rbind(ChIP_OMP.Lhx2, data.frame(site=row.names(log2.Islands.ChIP_OMP), set="Islands", Lhx2mean=log2.Islands.ChIP_OMP$Lhx2mean))
write.table(ChIP_OMP.Lhx2,file="Figure 1 - Source Data 1 - Lhx2 ChIPseq signal by peak type.txt", quote=F, sep="\t", row.names=F, col.names=T)
pdf("FigS1C_ChIP_OMP_Lhx2-peak_Density-plot.pdf", useDingbats=FALSE)
ggplot(ChIP_OMP.Lhx2, aes(x=Lhx2mean,color=set,fill=set)) + geom_density()+xlim(3,12) + scale_color_manual(values=c("red","orange","cornflowerblue","darkblue")) + scale_fill_manual(values=alpha(c("red","orange","cornflowerblue","darkblue"),0.1))
dev.off()

###Figure 1 - figure supplement 2B
ChIP_OMP.Ebf <- data.frame(site=row.names(log2.CoboundNonIsland.ChIP_OMP), set= "CoboundNonIsland", EbfMean =log2.CoboundNonIsland.ChIP_OMP$EBFmean)
ChIP_OMP.Ebf <- rbind(ChIP_OMP.Ebf, data.frame(site=row.names(log2.OMP.EbfOnly.ChIP_OMP), set= "Ebf_only", EbfMean =log2.OMP.EbfOnly.ChIP_OMP$EBFmean))
ChIP_OMP.Ebf <- rbind(ChIP_OMP.Ebf, data.frame(site=row.names(log2.Islands.ChIP_OMP), set= "Islands", EbfMean =log2.Islands.ChIP_OMP$EBFmean))
write.table(ChIP_OMP.Ebf,file="Figure 1 - Source Data 2 - Ebf ChIPseq signal by peak type", quote=F, sep="\t", row.names=F, col.names=T)
pdf("FigS1D_ChIP_OMP_Ebf-peak_Density-plot.pdf", useDingbats=FALSE)
ggplot(ChIP_OMP.Ebf, aes(x=EbfMean,color=set,fill=set)) + geom_density()+xlim(4,12) + scale_color_manual(values=c("cornflowerblue","orange","darkblue")) + scale_fill_manual(values=alpha(c("cornflowerblue","orange","darkblue"),0.2))
dev.off()
