# Supplementary material for: Cooperative interactions enable singular olfactory receptor expression in mouse olfactory neurons
Source: eLife. 2017 Sep 21;6:e28620. doi: 10.7554/eLife.28620 (PMC5608512; doi:10.7554/eLife.28620)
Supplement: Figure 1—source code 2. [file elife-28620-fig1-code2.r]

# R code for Figure 1 - Figure Supplement 4
setwd("/media/storageA/kevin/eLife/R/")
library("BiocParallel")
library("GenomicFeatures")
library("GenomicRanges")
library("Rsamtools")
library("GenomicAlignments")
library("DESeq2")
library("ggplot2")
library("AnnotationDbi")
library("org.Mm.eg.db")
library("gplots")
library("xlsx")
library("pheatmap")
library("RColorBrewer")
library("PoiClaClu")
library("genefilter")
library("vsn")
library("tsne")
library("reshape2")
library("rtracklayer")
'%nin%' <- Negate('%in%')

# Reference annotation
genes <-import("/media/storageA/kevin/eLife/annotation/genes.gtf")
genes_txdb <- makeTxDbFromGRanges(genes)
exonsByGene <- exonsBy(genes_txdb, by="gene")

# Load RNAseq count data
mOSN_sampleTable <- read.delim("SampleTable.RNAseq.mOSN.txt",header =T)
mOSN_bamfiles <- filenames <- file.path(mOSN_sampleTable$data)
mOSN_bamfiles <- BamFileList(mOSN_bamfiles)
mOSN.rna <- summarizeOverlaps(features=exonsByGene, reads=mOSN_bamfiles, mode="Union", singleEnd=TRUE, ignore.strand=FALSE, preprocess.reads=invertStrand)
colData(mOSN.rna) <- DataFrame(mOSN_sampleTable)
colnames(mOSN.rna)<-mOSN_sampleTable$library

# Count data to DESeq2
dds_mOSN.rna <- DESeqDataSet(mOSN.rna, design = ~ 1)
# Set wild-type as refrence genotype
dds_mOSN.rna$geno <- relevel(dds_mOSN.rna$geno, ref="wt") 
# Filter out genes with no counts in any condition
dds_mOSN.rna <- dds_mOSN.rna[ rowSums(counts(dds_mOSN.rna)) > 1, ]

#Load refernce Olfr annotation
Olfr_reference <- scan(file = "/media/storageA/kevin/eLife/annotation/Olfr-geneID-for-DESeq2.txt", what = character())

# Generate List of Olfr transcripts present in RNAseq data set
Olfr_mOSN <- merge(Olfr_reference, rownames(dds_mOSN.rna), by=1)
Olfr_mOSN <- as.character(Olfr_mOSN$x)
nonOlfr_mOSN <- rownames(dds_mOSN.rna[rownames(dds_mOSN.rna) %nin% Olfr_reference,])

# Generate FPKMs
fpkm_rna <- fpkm(dds_mOSN.rna, robust = TRUE)

#ORs with GreekIsland in promoter
ORs.with_promoter_GreekIsland <- scan(file = "ORpromoters_with-GreekIslands.GeneID.txt", what = character())

#Plotting Olfr level of expression (fpkm) for Olfr with Greek Island in promoter
fpkm_Olfr <- fpkm_rna[Olfr_mOSN,]
fpkm_Olfr.OMPmean <- data.frame(OR=row.names(fpkm_Olfr), rowMeans(fpkm_Olfr[,c(1,2,3)], na.rm=TRUE))
colnames(fpkm_Olfr.OMPmean) <- c("OR","mOSN_mean")
fpkm_Olfr.OMPmean_GIpro <- fpkm_Olfr.OMPmean[rownames(fpkm_Olfr.OMPmean) %in% ORs.with_promoter_GreekIsland,]
fpkm_Olfr.OMPmean_nonGIpro <- fpkm_Olfr.OMPmean[rownames(fpkm_Olfr.OMPmean) %nin% ORs.with_promoter_GreekIsland,]
Olfr_by_GI.OMPmean <- data.frame(OR=fpkm_Olfr.OMPmean_nonGIpro$OR, type="nonGI",fpkm=fpkm_Olfr.OMPmean_nonGIpro$mOSN_mean)
Olfr_by_GI.OMPmean <- rbind(Olfr_by_GI.OMPmean,data.frame(OR=fpkm_Olfr.OMPmean_GIpro$OR, type="GI",fpkm=fpkm_Olfr.OMPmean_GIpro$mOSN_mean))

# Figure 1 - Figure Supplement 4
write.table(Olfr_by_GI.OMPmean,file="Figure 1 - Source Data 3 - Transcript level of ORs grouped by presence of Greek Island in Promoter", quote=F, sep="\t", row.names=F, col.names=T)
p_OMPmean.fpkm <- ggplot(Olfr_by_GI.OMPmean, aes(y=log2(fpkm), x=type, size=type, color=type))+geom_jitter(position=position_jitter(width=0.1)) +scale_size_manual(values=c(0.4,1)) + scale_color_manual(values=c("black","red"))
ggsave(plot=p_OMPmean.fpkm,height=6,width=4,dpi=300, filename="OR_expression_ORs-with-promoter-GreekIsland_OMP.fpkm.pdf", useDingbats=FALSE)
