# Supplementary material for: Cooperative interactions enable singular olfactory receptor expression in mouse olfactory neurons
Source: eLife. 2017 Sep 21;6:e28620. doi: 10.7554/eLife.28620 (PMC5608512; doi:10.7554/eLife.28620)
Supplement: Figure 1—source data 1. [file elife-28620-fig1-data1.txt]

site	set	Lhx2mean
chr1 92484990 92485363	Lhx2_only_OR	5.14311033047403
chr1 92534324 92534722	Lhx2_only_OR	4.6911248412038
chr10 79028437 79028908	Lhx2_only_OR	4.67460922817108
chr10 129039790 129040205	Lhx2_only_OR	4.50381373531346
chr10 129068854 129069441	Lhx2_only_OR	5.71986402008421
chr11 49154114 49154504	Lhx2_only_OR	4.79267155348399
chr11 49422740 49423166	Lhx2_only_OR	5.21458280966738
chr11 51162396 51162794	Lhx2_only_OR	5.94037483901734
chr11 58630989 58631372	Lhx2_only_OR	4.18275844170518
chr11 59593145 59593563	Lhx2_only_OR	4.99305961096606
chr11 73592924 73593321	Lhx2_only_OR	5.76952893316117
chr11 73598069 73598466	Lhx2_only_OR	4.73956670550493
chr13 21088079 21088498	Lhx2_only_OR	5.90426961850326
chr13 21618522 21618988	Lhx2_only_OR	5.9835768220449
chr14 14265649 14266053	Lhx2_only_OR	6.82317961454228
chr14 50707009 50707395	Lhx2_only_OR	4.69398366228052
chr14 54311961 54312357	Lhx2_only_OR	5.85433421917937
chr16 3553332 3553697	Lhx2_only_OR	4.70651006731964
chr16 3773255 3773646	Lhx2_only_OR	4.72732526345674
chr16 19434799 19435156	Lhx2_only_OR	5.14101683890759
chr17 33210550 33210971	Lhx2_only_OR	5.37934733110652
chr17 33271557 33271928	Lhx2_only_OR	4.54179177778
chr19 12946646 12947003	Lhx2_only_OR	4.32760056118536
chr19 14121886 14122267	Lhx2_only_OR	5.36971580918413
chr2 85730468 85730855	Lhx2_only_OR	7.85200451118583
chr2 86098567 86098975	Lhx2_only_OR	6.12561998962431
chr2 86541078 86541471	Lhx2_only_OR	4.2771093289735
chr3 97525340 97525789	Lhx2_only_OR	4.6968368295654
chr4 43851199 43851615	Lhx2_only_OR	4.50598436426341
chr4 118647449 118647820	Lhx2_only_OR	6.39497303554884
chr4 118668879 118669259	Lhx2_only_OR	5.75955682740404
chr4 118821134 118821497	Lhx2_only_OR	4.86452042239949
chr4 118839070 118839428	Lhx2_only_OR	4.62788877417893
chr4 118923570 118923942	Lhx2_only_OR	6.22932124919473
chr4 118940807 118941164	Lhx2_only_OR	4.49837283169188
chr6 42825051 42825412	Lhx2_only_OR	4.83614771399457
chr6 116553946 116554348	Lhx2_only_OR	4.81316495110705
chr7 6538304 6538728	Lhx2_only_OR	4.37282060845017
chr7 86277150 86277518	Lhx2_only_OR	4.30756202606328
chr7 86435577 86435982	Lhx2_only_OR	4.56302086178713
chr7 102509805 102510325	Lhx2_only_OR	6.91497147920469
chr7 107811871 107812254	Lhx2_only_OR	5.28345010550734
chr7 140159303 140159749	Lhx2_only_OR	5.18072174013022
chr8 83497156 83497543	Lhx2_only_OR	4.26021483068887
chr8 85225607 85225976	Lhx2_only_OR	5.61386810676804
chr9 18751711 18752090	Lhx2_only_OR	5.01167576139728
chr9 19458189 19458548	Lhx2_only_OR	4.43411516120856
chr9 37767449 37767808	Lhx2_only_OR	4.54601723452206
chr9 39561709 39562156	Lhx2_only_OR	6.30669545235406
chrX 50195646 50196076	Lhx2_only_OR	5.14435429404023
chrX 74603168 74603529	Lhx2_only_OR	4.96284277681073
chr1 3046247 3046651	Lhx2_only	5.08180262118283
chr1 3252649 3253006	Lhx2_only	4.43639314583928
chr1 3254919 3255296	Lhx2_only	5.59071521355154
chr1 3655036 3655406	Lhx2_only	6.57372239957928
chr1 3792909 3793343	Lhx2_only	4.54601723452206
chr1 4268752 4269171	Lhx2_only	4.74233121903877
chr1 4307225 4307586	Lhx2_only	6.98322927660135
chr1 4785927 4786285	Lhx2_only	6.34299074473935
chr1 4934715 4935115	Lhx2_only	4.44093835274795
chr1 4963557 4964020	Lhx2_only	4.94117715158586
chr1 4989068 4989446	Lhx2_only	5.11021066707033
chr1 6760733 6761145	Lhx2_only	4.55779912538634
chr1 7100395 7100775	Lhx2_only	4.84817468849986
chr1 7677392 7677768	Lhx2_only	5.72918456053839
chr1 8732728 8733255	Lhx2_only	5.24181831314803
chr1 9944105 9944467	Lhx2_only	6.97842117980069
chr1 10010445 10010813	Lhx2_only	6.34917924107836
chr1 10057908 10058284	Lhx2_only	4.35099162586913
chr1 10097005 10097412	Lhx2_only	6.4822398003878
chr1 10211265 10211640	Lhx2_only	5.6852870390728
chr1 11033662 11034019	Lhx2_only	5.73021326559704
chr1 11214480 11214848	Lhx2_only	5.24975119830512
chr1 11348268 11348687	Lhx2_only	7.03848828793056
chr1 11389898 11390283	Lhx2_only	7.67793050012131
chr1 12410011 12410383	Lhx2_only	5.72964901064369
chr1 12869335 12869704	Lhx2_only	5.1422626081172
chr1 12955405 12955813	Lhx2_only	7.46072792644124
chr1 13041432 13041795	Lhx2_only	4.73956670550493
chr1 13188776 13189185	Lhx2_only	5.14728822200619
chr1 13374661 13375103	Lhx2_only	4.67267820095954
chr1 14222222 14222863	Lhx2_only	4.81053301286762
chr1 14405053 14405410	Lhx2_only	4.68730424615668
chr1 14814514 14814957	Lhx2_only	5.27060311818583
chr1 15384441 15384813	Lhx2_only	5.91010650125068
chr1 15426930 15427293	Lhx2_only	5.14171500702425
chr1 16104422 16104842	Lhx2_only	4.92243517301515
chr1 16420450 16420853	Lhx2_only	4.352198618738
chr1 16506913 16507296	Lhx2_only	6.19094924406654
chr1 16545098 16545489	Lhx2_only	6.12957262430201
chr1 16657288 16657655	Lhx2_only	5.18952675565589
chr1 16746074 16746431	Lhx2_only	5.7183599589333
chr1 20744291 20744661	Lhx2_only	6.28028320077415
chr1 21048266 21048738	Lhx2_only	4.84474862873294
chr1 21154919 21155301	Lhx2_only	5.90212224608528
chr1 21749313 21749670	Lhx2_only	4.66763054572277
chr1 21782722 21783095	Lhx2_only	6.71187593172984
chr1 21788337 21788698	Lhx2_only	5.25377087595799
chr1 21830047 21830412	Lhx2_only	5.0913861361555
chr1 22500624 22501004	Lhx2_only	5.49552706319577
chr1 22607892 22608499	Lhx2_only	5.44897963888981
chr1 22651905 22652262	Lhx2_only	8.46715353528982
chr1 22660935 22661320	Lhx2_only	5.46938531153604
chr1 22670272 22670718	Lhx2_only	5.10663920423768
chr1 22772780 22773217	Lhx2_only	7.31931425178704
chr1 22788743 22789100	Lhx2_only	4.87918948746276
chr1 22804576 22805011	Lhx2_only	5.51863399308594
chr1 23757275 23757656	Lhx2_only	6.70881683573213
chr1 23827915 23828281	Lhx2_only	4.39783525124499
chr1 23895062 23895419	Lhx2_only	6.2763368181027
chr1 24055540 24055943	Lhx2_only	4.98513370121977
chr1 24085327 24085691	Lhx2_only	5.50272719491389
chr1 24134781 24135237	Lhx2_only	5.14520078858082
chr1 24677774 24678219	Lhx2_only	6.45236029792983
chr1 24690140 24690502	Lhx2_only	4.20992997403863
chr1 24827889 24828246	Lhx2_only	4.63803387090098
chr1 24901222 24901587	Lhx2_only	5.70980947523424
chr1 25055991 25056357	Lhx2_only	4.51486646935878
chr1 25242453 25242810	Lhx2_only	5.52292772145832
chr1 29067997 29068361	Lhx2_only	7.00869958123188
chr1 29084357 29084757	Lhx2_only	5.68347350640573
chr1 30447756 30448192	Lhx2_only	5.00555208812969
chr1 30838706 30839075	Lhx2_only	7.17177596879432
chr1 30872736 30873132	Lhx2_only	5.55832215033508
chr1 32366439 32366813	Lhx2_only	5.36924809337792
chr1 33891564 33891921	Lhx2_only	5.44954363248015
chr1 34017933 34018372	Lhx2_only	6.69541095124893
chr1 34044212 34044649	Lhx2_only	4.93716111945915
chr1 34106090 34106480	Lhx2_only	6.35280173670894
chr1 34299361 34299788	Lhx2_only	4.86789990368211
chr1 34439536 34439909	Lhx2_only	5.81404119793406
chr1 35254303 35254675	Lhx2_only	6.61331064724426
chr1 35866040 35866436	Lhx2_only	4.53200968391664
chr1 35875364 35875728	Lhx2_only	6.8199889453969
chr1 35941740 35942115	Lhx2_only	7.27649576271565
chr1 36116548 36116943	Lhx2_only	4.58085643518336
chr1 36302629 36302991	Lhx2_only	5.57724814698818
chr1 36373276 36373667	Lhx2_only	4.25247862388319
chr1 36440447 36440817	Lhx2_only	6.95996196578835
chr1 36483091 36483471	Lhx2_only	4.23398255641117
chr1 36501352 36501766	Lhx2_only	5.55349511463411
chr1 36599708 36600141	Lhx2_only	5.97293924123515
chr1 36680890 36681289	Lhx2_only	5.35159524852842
chr1 36836238 36836598	Lhx2_only	5.77007780714056
chr1 37081957 37082466	Lhx2_only	4.69493534513637
chr1 37097298 37097730	Lhx2_only	9.16655403609444
chr1 37157212 37157660	Lhx2_only	4.74417128943975
chr1 37193693 37194062	Lhx2_only	4.32760056118536
chr1 37239285 37239720	Lhx2_only	5.64947580510092
chr1 37275050 37275428	Lhx2_only	5.52732375696728
chr1 37303511 37303868	Lhx2_only	4.66180150771168
chr1 37560350 37560752	Lhx2_only	5.03473454829437
chr1 37872100 37872558	Lhx2_only	4.4614572727326
chr1 37951157 37951522	Lhx2_only	5.0109117222007
chr1 37997150 37997554	Lhx2_only	4.52346354009915
chr1 38151115 38151516	Lhx2_only	4.85858721421976
chr1 38235754 38236111	Lhx2_only	4.79178222678475
chr1 38239173 38239578	Lhx2_only	5.40437531572472
chr1 38277594 38277951	Lhx2_only	5.22662050265758
chr1 38292595 38292988	Lhx2_only	5.50989157094134
chr1 38321823 38322528	Lhx2_only	6.15886395423858
chr1 38374664 38375050	Lhx2_only	5.33934349924179
chr1 38389424 38390061	Lhx2_only	8.2386577339962
chr1 38418679 38419050	Lhx2_only	5.91664805706994
chr1 38460112 38460469	Lhx2_only	5.94028843486816
chr1 38467300 38467667	Lhx2_only	4.52560482684025
chr1 38531175 38531549	Lhx2_only	6.79275024044389
chr1 38554297 38554654	Lhx2_only	6.07779528229262
chr1 38565126 38565515	Lhx2_only	6.72774025211874
chr1 38566088 38566548	Lhx2_only	7.21776721110099
chr1 38618690 38619116	Lhx2_only	5.42127392605027
chr1 38642119 38642564	Lhx2_only	6.68940316732743
chr1 38725757 38726183	Lhx2_only	5.65290810340538
chr1 38883541 38883946	Lhx2_only	7.13326336747941
chr1 39226759 39227186	Lhx2_only	7.43558971772043
chr1 39251612 39251981	Lhx2_only	8.5506813003706
chr1 39446932 39447328	Lhx2_only	4.88485916833074
chr1 39529846 39530240	Lhx2_only	4.28218417770436
chr1 39730772 39731162	Lhx2_only	4.62289702032886
chr1 39740630 39740987	Lhx2_only	4.25247862388319
chr1 39869797 39870162	Lhx2_only	7.26577308894488
chr1 39955843 39956229	Lhx2_only	4.65105338230861
chr1 40518693 40519103	Lhx2_only	4.7008363247581
chr1 42543444 42543812	Lhx2_only	5.64701915437435
chr1 42608059 42608424	Lhx2_only	4.48389259624173
chr1 42860942 42861309	Lhx2_only	5.95817950975799
chr1 42911989 42912363	Lhx2_only	5.13316342756528
chr1 42913573 42913945	Lhx2_only	5.63654864385047
chr1 43244812 43245176	Lhx2_only	4.87313538755412
chr1 43436660 43437118	Lhx2_only	5.23463716409595
chr1 43461132 43461529	Lhx2_only	4.48829081709987
chr1 43474575 43474963	Lhx2_only	5.09643673713044
chr1 43760001 43760417	Lhx2_only	5.11960792650417
chr1 43797967 43798324	Lhx2_only	5.73289598150614
chr1 43810785 43811155	Lhx2_only	4.30507107688692
chr1 46830006 46830606	Lhx2_only	8.23962505014356
chr1 47386596 47386958	Lhx2_only	5.53914456890059
chr1 47597595 47598034	Lhx2_only	5.88286252953213
chr1 50999411 51000055	Lhx2_only	5.72069817975488
chr1 51055808 51056194	Lhx2_only	5.1633403862851
chr1 51599796 51600196	Lhx2_only	6.26663013073506
chr1 51615944 51616301	Lhx2_only	5.37222580327673
chr1 51650328 51650685	Lhx2_only	4.97089175626076
chr1 51700534 51700897	Lhx2_only	6.56411901928567
chr1 51885708 51886065	Lhx2_only	4.74784440447709
chr1 51914823 51915201	Lhx2_only	5.01853396671549
chr1 52079843 52080232	Lhx2_only	7.35996644941054
chr1 52218460 52218855	Lhx2_only	4.95905727675498
chr1 52436019 52436398	Lhx2_only	5.61375975744023
chr1 52470782 52471181	Lhx2_only	4.39315197522208
chr1 52702457 52702857	Lhx2_only	4.61286139719699
chr1 52703528 52704036	Lhx2_only	4.81404119793406
chr1 52775886 52776332	Lhx2_only	6.39585119977985
chr1 53748280 53748637	Lhx2_only	6.00124410456452
chr1 53846497 53846889	Lhx2_only	4.37519737986536
chr1 53854620 53854978	Lhx2_only	5.18275844170518
chr1 53892415 53892778	Lhx2_only	4.46815266486938
chr1 53996730 53997093	Lhx2_only	4.91673588868042
chr1 54059333 54059796	Lhx2_only	5.77223667801038
chr1 54119260 54119653	Lhx2_only	5.65105338230861
chr1 54193376 54193832	Lhx2_only	5.45573305360715
chr1 54250344 54250732	Lhx2_only	4.70933859297439
chr1 54531175 54531588	Lhx2_only	5.16692206737621
chr1 54703445 54703820	Lhx2_only	7.82834619331338
chr1 54789587 54789952	Lhx2_only	4.87397596731122
chr1 54853426 54853837	Lhx2_only	8.33895721718839
chr1 55058025 55058411	Lhx2_only	5.01014727816095
chr1 55073312 55073671	Lhx2_only	4.90079676533116
chr1 55449779 55450136	Lhx2_only	7.64035576451137
chr1 55489319 55489677	Lhx2_only	6.08034669460984
chr1 55501242 55501689	Lhx2_only	5.63951757051089
chr1 55589150 55589528	Lhx2_only	4.49837283169188
chr1 55618120 55618477	Lhx2_only	6.31066967660714
chr1 55623421 55623821	Lhx2_only	4.89335388834604
chr1 55702696 55703055	Lhx2_only	5.17717419717719
chr1 55755676 55756048	Lhx2_only	5.39958756767711
chr1 57330279 57330636	Lhx2_only	4.32760056118536
chr1 57607865 57608238	Lhx2_only	6.13799477720773
chr1 58615679 58616049	Lhx2_only	5.87094113424284
chr1 58677524 58677949	Lhx2_only	4.95014491378996
chr1 58953309 58953679	Lhx2_only	5.37816284835797
chr1 59116262 59116623	Lhx2_only	5.41076114740372
chr1 59257298 59257659	Lhx2_only	4.99769469996843
chr1 59272713 59273072	Lhx2_only	6.49831414274815
chr1 59341146 59341582	Lhx2_only	4.77997770300498
chr1 59394563 59394952	Lhx2_only	7.19670798467292
chr1 59416013 59416380	Lhx2_only	6.81933451436031
chr1 59459045 59459415	Lhx2_only	5.63445915373768
chr1 59511497 59511854	Lhx2_only	5.55401970197568
chr1 59782377 59782756	Lhx2_only	5.96419747462375
chr1 59842678 59843046	Lhx2_only	4.76173148767144
chr1 59864223 59864694	Lhx2_only	4.39666585673505
chr1 60311757 60312121	Lhx2_only	4.28471492346501
chr1 60410349 60410734	Lhx2_only	7.57496951222162
chr1 61188075 61188453	Lhx2_only	5.32255066760224
chr1 61440435 61440792	Lhx2_only	4.89086437196505
chr1 61461987 61462370	Lhx2_only	4.66977680525196
chr1 61528715 61529098	Lhx2_only	7.11203144359039
chr1 61551378 61551749	Lhx2_only	6.55086931287865
chr1 61607987 61608368	Lhx2_only	4.83423537710914
chr1 61698816 61699187	Lhx2_only	5.24116695647187
chr1 61811774 61812144	Lhx2_only	5.4716083229515
chr1 61848532 61848929	Lhx2_only	4.4614572727326
chr1 61875841 61876209	Lhx2_only	6.64786241496926
chr1 62035341 62035751	Lhx2_only	4.78177040808515
chr1 62120999 62121364	Lhx2_only	6.13631964258931
chr1 62149205 62149562	Lhx2_only	5.1109238999013
chr1 62155219 62155576	Lhx2_only	5.29178712266334
chr1 62319534 62319980	Lhx2_only	4.67557377339606
chr1 62341389 62341760	Lhx2_only	5.02021710385616
chr1 62431367 62431724	Lhx2_only	4.5777641695859
chr1 62477409 62477766	Lhx2_only	4.37638429882717
chr1 62564116 62564473	Lhx2_only	4.50381373531346
chr1 62591304 62591662	Lhx2_only	5.12964840454237
chr1 62668501 62668860	Lhx2_only	5.39971325627016
chr1 62727545 62727910	Lhx2_only	5.37282060845017
chr1 62746811 62747182	Lhx2_only	5.83734833021983
chr1 62757421 62757794	Lhx2_only	6.09823624676467
chr1 62775431 62775809	Lhx2_only	5.20244382973546
chr1 62821327 62821746	Lhx2_only	4.82383230409219
chr1 63819571 63819972	Lhx2_only	5.57518220890679
chr1 63885689 63886046	Lhx2_only	4.32637280372345
chr1 63916839 63917293	Lhx2_only	4.99537901691754
chr1 63995763 63996161	Lhx2_only	7.40562122669883
chr1 64076081 64076442	Lhx2_only	5.88703237078058
chr1 64077948 64078311	Lhx2_only	7.26861799209393
chr1 64091711 64092103	Lhx2_only	5.28028320077415
chr1 64128475 64128832	Lhx2_only	4.39783525124499
chr1 64421003 64421396	Lhx2_only	5.55820954787977
chr1 64737534 64738291	Lhx2_only	5.28597863352168
chr1 64795747 64796118	Lhx2_only	5.92738960319623
chr1 64945286 64945688	Lhx2_only	5.90212224608528
chr1 65643194 65643565	Lhx2_only	6.28794003092571
chr1 66500747 66501121	Lhx2_only	4.70745352551247
chr1 66933937 66934297	Lhx2_only	5.21206903210155
chr1 67290133 67290513	Lhx2_only	6.18817563073233
chr1 67384183 67384571	Lhx2_only	6.40489440037175
chr1 68179907 68180280	Lhx2_only	4.53436731777878
chr1 68424321 68424678	Lhx2_only	5.00171155081694
chr1 68619400 68619834	Lhx2_only	6.57460959586428
chr1 69249562 69249930	Lhx2_only	5.05208138872257
chr1 69331606 69332009	Lhx2_only	4.67267820095954
chr1 69424586 69425030	Lhx2_only	4.90755736374628
chr1 69658077 69658440	Lhx2_only	4.37757024210208
chr1 69686535 69687028	Lhx2_only	4.99692321853601
chr1 69800524 69800902	Lhx2_only	5.05430789246037
chr1 70978567 70978974	Lhx2_only	4.63704388944373
chr1 71003412 71003860	Lhx2_only	5.85603692200552
chr1 71185471 71185867	Lhx2_only	4.49400528627051
chr1 71570034 71570420	Lhx2_only	7.20461718103977
chr1 71685683 71686046	Lhx2_only	4.4636925244001
chr1 72069045 72069402	Lhx2_only	4.88068303200553
chr1 72082407 72082808	Lhx2_only	4.71497906175882
chr1 72090517 72090895	Lhx2_only	4.4994626552173
chr1 72142360 72142763	Lhx2_only	5.29945066627248
chr1 72183018 72183383	Lhx2_only	7.44532790850558
chr1 72226220 72226657	Lhx2_only	4.75242268626217
chr1 72292516 72292900	Lhx2_only	4.67846354589001
chr1 72372516 72372891	Lhx2_only	6.96652128650925
chr1 72454695 72455094	Lhx2_only	5.45292297172184
chr1 72463107 72463474	Lhx2_only	4.89151594367778
chr1 72468383 72468781	Lhx2_only	5.10003351462143
chr1 72498554 72498943	Lhx2_only	6.98295061504126
chr1 72540736 72541095	Lhx2_only	5.74371149181448
chr1 72577594 72578058	Lhx2_only	5.92446518762771
chr1 72587037 72587429	Lhx2_only	7.39961899085196
chr1 72596339 72596782	Lhx2_only	5.20311290199644
chr1 72716336 72716697	Lhx2_only	4.28345010550734
chr1 72865210 72865627	Lhx2_only	5.65887813302457
chr1 73758700 73759057	Lhx2_only	4.64712503451678
chr1 74329533 74329958	Lhx2_only	4.53861454373985
chr1 74398648 74399046	Lhx2_only	4.60456425493473
chr1 74412142 74412516	Lhx2_only	5.34238351044404
chr1 74646670 74647038	Lhx2_only	5.06775344347524
chr1 74735000 74735394	Lhx2_only	4.66082770752534
chr1 74750683 74751040	Lhx2_only	5.83553050254163
chr1 74822348 74822737	Lhx2_only	6.04297992116936
chr1 74852630 74853039	Lhx2_only	4.58907021936622
chr1 74858497 74858937	Lhx2_only	6.58394208700706
chr1 75140561 75140960	Lhx2_only	5.90837813069981
chr1 75214630 75215070	Lhx2_only	6.52566241605334
chr1 75318721 75319110	Lhx2_only	4.42127392605027
chr1 75463888 75464245	Lhx2_only	4.87313538755412
chr1 75521885 75522245	Lhx2_only	5.3325011692122
chr1 75574537 75574920	Lhx2_only	6.21657229760176
chr1 76747057 76747414	Lhx2_only	4.63605322819187
chr1 76928009 76928440	Lhx2_only	6.16230859562242
chr1 77267380 77267737	Lhx2_only	4.4816884473921
chr1 77420738 77421118	Lhx2_only	4.55779912538634
chr1 77428193 77428592	Lhx2_only	4.95826484904461
chr1 77506260 77506619	Lhx2_only	5.83380341013598
chr1 78203582 78203991	Lhx2_only	5.37697739232522
chr1 78624260 78624820	Lhx2_only	4.80437308655377
chr1 78846525 78846891	Lhx2_only	4.71497906175882
chr1 78852047 78852447	Lhx2_only	5.4899366991847
chr1 78881455 78881885	Lhx2_only	5.30119201084471
chr1 78935325 78935682	Lhx2_only	7.70245893705508
chr1 79450512 79450887	Lhx2_only	8.0599912693034
chr1 79822420 79822850	Lhx2_only	4.91165653702405
chr1 79857725 79858169	Lhx2_only	5.56302086178713
chr1 79919879 79920243	Lhx2_only	5.64445224458599
chr1 80069299 80069656	Lhx2_only	4.76173148767144
chr1 80110775 80111132	Lhx2_only	5.47604409595572
chr1 80218543 80218908	Lhx2_only	5.62949012095065
chr1 80315575 80315942	Lhx2_only	6.7767867118057
chr1 80408715 80409104	Lhx2_only	7.31807941922039
chr1 80662086 80662459	Lhx2_only	5.70556599174348
chr1 81043488 81043887	Lhx2_only	5.649860961863
chr1 81076351 81077042	Lhx2_only	5.52185548679583
chr1 81132256 81132705	Lhx2_only	6.15740945938781
chr1 81325126 81325692	Lhx2_only	4.51486646935878
chr1 81997615 81997972	Lhx2_only	5.05743057399034
chr1 82261147 82261589	Lhx2_only	4.77278452298854
chr1 82294069 82294450	Lhx2_only	4.98123834855414
chr1 82316120 82316566	Lhx2_only	5.40379338151739
chr1 82451854 82452211	Lhx2_only	5.51151300735987
chr1 82487948 82488311	Lhx2_only	4.79799603189875
chr1 82754733 82755122	Lhx2_only	5.26790977456829
chr1 82867854 82868211	Lhx2_only	5.97136913948555
chr1 83748124 83748487	Lhx2_only	7.04245948128823
chr1 83753346 83753704	Lhx2_only	6.14736307741582
chr1 84154556 84154935	Lhx2_only	4.59541950942989
chr1 84846816 84847176	Lhx2_only	5.20378166410858
chr1 84861169 84861534	Lhx2_only	4.65790235693005
chr1 84904468 84904830	Lhx2_only	4.18275844170518
chr1 85814654 85815036	Lhx2_only	6.07516065696485
chr1 86511883 86512294	Lhx2_only	4.85603692200552
chr1 86557703 86558074	Lhx2_only	6.92819916768452
chr1 86646626 86647014	Lhx2_only	4.68443214535616
chr1 86727224 86727632	Lhx2_only	4.74141030300229
chr1 86766272 86766635	Lhx2_only	5.60972839422639
chr1 86803709 86804097	Lhx2_only	4.61587942091843
chr1 86836288 86836651	Lhx2_only	4.52239170373987
chr1 87104806 87105163	Lhx2_only	4.41435687052515
chr1 87225203 87225612	Lhx2_only	7.54321722935555
chr1 87296341 87296741	Lhx2_only	4.78624244905579
chr1 87320481 87320864	Lhx2_only	6.67479849351695
chr1 87379900 87380274	Lhx2_only	7.59752913007608
chr1 87583011 87583496	Lhx2_only	5.68107411847013
chr1 87588465 87588822	Lhx2_only	6.24228406217595
chr1 87783841 87784225	Lhx2_only	6.13343888186547
chr1 87826437 87826828	Lhx2_only	5.55936763173421
chr1 88456308 88456705	Lhx2_only	4.5288108096778
chr1 88759527 88760195	Lhx2_only	6.45943829068821
chr1 89132950 89133353	Lhx2_only	5.30756202606328
chr1 89499823 89500181	Lhx2_only	6.4684908835975
chr1 89542421 89542830	Lhx2_only	8.57530151891956
chr1 89657223 89657581	Lhx2_only	4.28345010550734
chr1 89739192 89739570	Lhx2_only	6.10977709120843
chr1 89829989 89830374	Lhx2_only	7.24064316291758
chr1 89883697 89884054	Lhx2_only	4.89666657505136
chr1 89925630 89926036	Lhx2_only	4.58188571925717
chr1 89983415 89983799	Lhx2_only	4.80877571608455
chr1 90168163 90168521	Lhx2_only	4.41551201862848
chr1 90184099 90184490	Lhx2_only	4.80330093177747
chr1 90279444 90279847	Lhx2_only	4.75718269802236
chr1 90830882 90831314	Lhx2_only	5.30756202606328
chr1 90836764 90837121	Lhx2_only	4.352198618738
chr1 91138333 91138800	Lhx2_only	5.52945932616186
chr1 91464407 91464786	Lhx2_only	6.6077084803781
chr1 91496766 91497148	Lhx2_only	6.18926180570507
chr1 91540293 91540763	Lhx2_only	4.69873581112011
chr1 91769943 91770354	Lhx2_only	4.71122120056591
chr1 91863069 91863457	Lhx2_only	4.52024563912776
chr1 91892786 91893145	Lhx2_only	5.07654320644448
chr1 91960001 91960369	Lhx2_only	4.60658857271569
chr1 92179255 92179636	Lhx2_only	5.88670560766362
chr1 92180262 92180621	Lhx2_only	6.22384370388813
chr1 93235506 93236004	Lhx2_only	4.52239170373987
chr1 93267191 93267548	Lhx2_only	5.47493643065128
chr1 93471664 93472023	Lhx2_only	4.60557676887791
chr1 94078562 94078919	Lhx2_only	5.6993122846114
chr1 96846596 96846985	Lhx2_only	4.84389084101716
chr1 96873296 96873653	Lhx2_only	6.02967761780336
chr1 97630192 97630564	Lhx2_only	6.23365514115207
chr1 97900628 97901016	Lhx2_only	6.78181862828773
chr1 97933476 97933833	Lhx2_only	5.71216158391485
chr1 98047657 98048030	Lhx2_only	6.13027635132317
chr1 99726879 99727236	Lhx2_only	4.2365992069068
chr1 99907860 99908229	Lhx2_only	6.72513038588867
chr1 99970187 99970548	Lhx2_only	5.95897198433109
chr1 100222449 100222806	Lhx2_only	4.9132929506957
chr1 100416663 100417040	Lhx2_only	6.02484738364989
chr1 103615576 103615933	Lhx2_only	4.43866753925067
chr1 104706328 104706685	Lhx2_only	4.38962951426841
chr1 104997822 104998206	Lhx2_only	5.07435078114953
chr1 105111190 105111594	Lhx2_only	7.0711348004936
chr1 105116302 105116673	Lhx2_only	6.04828272359429
chr1 105242153 105242716	Lhx2_only	6.84928968274419
chr1 105292952 105293327	Lhx2_only	6.34171060239713
chr1 105314162 105314599	Lhx2_only	5.00077650680619
chr1 105437389 105437765	Lhx2_only	6.15499086824436
chr1 105914814 105915283	Lhx2_only	5.17649298378023
chr1 105992592 105992968	Lhx2_only	5.3063170890824
chr1 106031711 106032068	Lhx2_only	6.91950068706454
chr1 106072099 106072479	Lhx2_only	6.0978765243589
chr1 106185796 106186178	Lhx2_only	5.6911248412038
chr1 106353044 106353422	Lhx2_only	4.96301289958611
chr1 106706997 106707380	Lhx2_only	6.95432373174971
chr1 106905985 106906350	Lhx2_only	6.46765585273273
chr1 106977907 106978276	Lhx2_only	4.79000192706021
chr1 106983145 106983502	Lhx2_only	5.19976443344106
chr1 107435530 107435918	Lhx2_only	6.13519285233192
chr1 107512535 107512955	Lhx2_only	4.96222264219537
chr1 107564640 107565062	Lhx2_only	6.06296986681437
chr1 107584906 107585263	Lhx2_only	5.36792680914877
chr1 107933998 107934373	Lhx2_only	4.52131907047803
chr1 108036940 108037361	Lhx2_only	7.88998884208082
chr1 108097166 108097524	Lhx2_only	5.3325011692122
chr1 108140260 108140622	Lhx2_only	6.12059444767619
chr1 108207629 108208015	Lhx2_only	7.1262252251729
chr1 108314789 108315228	Lhx2_only	5.99104050264576
chr1 108548637 108549227	Lhx2_only	5.35641515931018
chr1 108844733 108845092	Lhx2_only	6.3800666200037
chr1 108925987 108926379	Lhx2_only	4.49837283169188
chr1 109043403 109043785	Lhx2_only	4.81316495110705
chr1 113637972 113638329	Lhx2_only	5.08253003385996
chr1 113884414 113884804	Lhx2_only	4.70933859297439
chr1 113989843 113990262	Lhx2_only	4.94535425331129
chr1 114084455 114084816	Lhx2_only	4.58929064984213
chr1 114151728 114152120	Lhx2_only	8.84216962085717
chr1 114165899 114166276	Lhx2_only	4.99846576907149
chr1 114285692 114286084	Lhx2_only	5.08993985377347
chr1 114292730 114293123	Lhx2_only	4.82644011346115
chr1 114568700 114569087	Lhx2_only	4.74987467038406
chr1 115589882 115590251	Lhx2_only	5.76626598014138
chr1 116197888 116198245	Lhx2_only	5.79577988684962
chr1 116289395 116289775	Lhx2_only	5.69941439578868
chr1 116587167 116587529	Lhx2_only	5.37354315795067
chr1 117330600 117331004	Lhx2_only	4.62189659361899
chr1 118311243 118311703	Lhx2_only	4.91918119652822
chr1 118414342 118414732	Lhx2_only	4.82904321746919
chr1 118428444 118428826	Lhx2_only	4.41897192380788
chr1 118984563 118984935	Lhx2_only	6.39044769105562
chr1 119407744 119408127	Lhx2_only	5.05133845656548
chr1 119486732 119487089	Lhx2_only	4.34857460650422
chr1 122734934 122735305	Lhx2_only	5.74417128943975
chr1 123919105 123919473	Lhx2_only	4.80437308655377
chr1 124662902 124663283	Lhx2_only	5.35761762512745
chr1 124664339 124664702	Lhx2_only	4.28345010550734
chr1 125832909 125833343	Lhx2_only	5.02552263267987
chr1 126120314 126120778	Lhx2_only	4.82644011346115
chr1 126169248 126169649	Lhx2_only	5.53318898244956
chr1 126206021 126206421	Lhx2_only	5.74499151645484
chr1 126225721 126226321	Lhx2_only	4.78821942771386
chr1 126273579 126273970	Lhx2_only	5.81535457109891
chr1 126367870 126368263	Lhx2_only	4.50489945802003
chr1 126394247 126394630	Lhx2_only	4.52239170373987
chr1 126726817 126727214	Lhx2_only	5.95332987241452
chr1 126739888 126740313	Lhx2_only	4.6911248412038
chr1 127015069 127015504	Lhx2_only	5.18193370579143
chr1 127338657 127339019	Lhx2_only	6.26317432763967
chr1 127780295 127780652	Lhx2_only	5.00631897026679
chr1 127785838 127786251	Lhx2_only	5.37341516849392
chr1 127817497 127817866	Lhx2_only	4.57029968605907
chr1 127842842 127843202	Lhx2_only	7.63661914713553
chr1 128102989 128103703	Lhx2_only	5.36121902081979
chr1 128191417 128191800	Lhx2_only	5.09355284483446
chr1 128586432 128586797	Lhx2_only	5.57196621023978
chr1 128817217 128817687	Lhx2_only	5.8057901394454
chr1 128837252 128837633	Lhx2_only	4.56406294492571
chr1 129266382 129266749	Lhx2_only	5.29228063298458
chr1 129364844 129365389	Lhx2_only	4.57879566139892
chr1 130461409 130461802	Lhx2_only	6.65521556469212
chr1 130462592 130462998	Lhx2_only	6.06370683484909
chr1 130469668 130470072	Lhx2_only	4.95173827200935
chr1 130503362 130503719	Lhx2_only	6.03886312527694
chr1 130507836 130508219	Lhx2_only	5.33982100955125
chr1 130693276 130693646	Lhx2_only	6.07779528229262
chr1 131116719 131117154	Lhx2_only	4.86452042239949
chr1 131134187 131134578	Lhx2_only	5.71601794233158
chr1 131149419 131149782	Lhx2_only	6.01205762931335
chr1 131384577 131385029	Lhx2_only	4.69778663279017
chr1 131486805 131487192	Lhx2_only	4.50489945802003
chr1 131521640 131521997	Lhx2_only	4.8984979738444
chr1 131910242 131910599	Lhx2_only	5.55285731551777
chr1 132002728 132003111	Lhx2_only	4.69398366228052
chr1 132155259 132155681	Lhx2_only	4.70839636712893
chr1 132202943 132203329	Lhx2_only	5.1021872847564
chr1 132476980 132477477	Lhx2_only	5.19842286689881
chr1 132533849 132534286	Lhx2_only	5.03548607797484
chr1 132641341 132641719	Lhx2_only	6.53882251664868
chr1 132681989 132682408	Lhx2_only	4.33005294602207
chr1 132823823 132824233	Lhx2_only	4.92990396863762
chr1 132875434 132875810	Lhx2_only	4.66180150771168
chr1 132908709 132909074	Lhx2_only	5.68720127420808
chr1 132910521 132910948	Lhx2_only	7.40547589072433
chr1 133145757 133146127	Lhx2_only	4.89997167265615
chr1 133185827 133186192	Lhx2_only	6.2112608875622
chr1 133222754 133223129	Lhx2_only	6.18682323925561
chr1 133245670 133246027	Lhx2_only	6.66228816142734
chr1 133307166 133307609	Lhx2_only	4.55989008845911
chr1 133360464 133360821	Lhx2_only	4.87817153535378
chr1 133881900 133882351	Lhx2_only	4.61587942091843
chr1 134110045 134110407	Lhx2_only	4.8281760379029
chr1 134314650 134315026	Lhx2_only	5.52453458073908
chr1 134318187 134318544	Lhx2_only	7.06830437537299
chr1 134362684 134363078	Lhx2_only	7.43667764117815
chr1 134405577 134405938	Lhx2_only	5.0535661062769
chr1 134418858 134419218	Lhx2_only	7.2170106048459
chr1 134443690 134444065	Lhx2_only	4.97811447594324
chr1 134607498 134607874	Lhx2_only	5.21458280966738
chr1 134652107 134652478	Lhx2_only	6.80718894548026
chr1 134800758 134801152	Lhx2_only	5.17581144857519
chr1 134837273 134837659	Lhx2_only	6.2352914748941
chr1 134876408 134876765	Lhx2_only	4.65203380018699
chr1 135026296 135026653	Lhx2_only	5.5777641695859
chr1 135141497 135141854	Lhx2_only	5.63208376652469
chr1 135287688 135288045	Lhx2_only	5.16677436880021
chr1 135291122 135291498	Lhx2_only	5.05948974386484
chr1 135313478 135313850	Lhx2_only	4.934746123077
chr1 135368142 135368503	Lhx2_only	5.55297033647468
chr1 135507106 135507488	Lhx2_only	5.97724823097448
chr1 135513176 135513543	Lhx2_only	5.69493534513637
chr1 135556434 135556821	Lhx2_only	6.46542673799419
chr1 135667438 135667817	Lhx2_only	4.67750093139583
chr1 135726391 135726748	Lhx2_only	5.77143179984091
chr1 135909337 135909697	Lhx2_only	5.03005475101982
chr1 136057101 136057463	Lhx2_only	4.46257533146705
chr1 136465944 136466475	Lhx2_only	4.95014491378996
chr1 136721570 136721927	Lhx2_only	4.41897192380788
chr1 136733641 136733998	Lhx2_only	6.0475378321882
chr1 136909533 136909894	Lhx2_only	5.64996663365661
chr1 137300546 137300919	Lhx2_only	5.37710506616119
chr1 137899892 137900255	Lhx2_only	4.52239170373987
chr1 137909539 137909902	Lhx2_only	5.14311033047403
chr1 138263043 138263452	Lhx2_only	4.46033834685376
chr1 138491400 138491808	Lhx2_only	4.58188571925717
chr1 138737416 138737817	Lhx2_only	4.56197802539007
chr1 139080256 139080652	Lhx2_only	6.06856703022712
chr1 139346479 139346892	Lhx2_only	5.89344314957755
chr1 143619729 143620126	Lhx2_only	4.61386810676804
chr1 143930198 143930579	Lhx2_only	5.01167576139728
chr1 145702857 145703256	Lhx2_only	4.60152244248796
chr1 147845884 147846298	Lhx2_only	5.20177444703784
chr1 148822009 148822368	Lhx2_only	5.03005475101982
chr1 148833071 148833453	Lhx2_only	6.72760787330773
chr1 150051757 150052114	Lhx2_only	5.46771580217795
chr1 150774999 150775358	Lhx2_only	6.79888153760528
chr1 150857406 150857763	Lhx2_only	5.16760781392553
chr1 150898817 150899187	Lhx2_only	4.45697635287396
chr1 150950127 150950576	Lhx2_only	4.72266651027916
chr1 150959591 150959984	Lhx2_only	6.26893756888287
chr1 151103615 151103976	Lhx2_only	6.25104589460578
chr1 151158037 151158394	Lhx2_only	8.38218839135473
chr1 151167299 151167656	Lhx2_only	5.62239689369128
chr1 151214486 151214853	Lhx2_only	5.36181838036115
chr1 151246691 151247053	Lhx2_only	6.33501097039777
chr1 151282547 151282955	Lhx2_only	5.38243149364196
chr1 151286338 151286701	Lhx2_only	6.43633188055887
chr1 151288076 151288441	Lhx2_only	5.85211116108305
chr1 151295589 151295964	Lhx2_only	6.65290810340538
chr1 151320711 151321127	Lhx2_only	5.2903929219511
chr1 151330930 151331292	Lhx2_only	5.28989876535724
chr1 151345889 151346285	Lhx2_only	5.45865832919427
chr1 151706323 151706717	Lhx2_only	5.08616160592916
chr1 151740910 151741292	Lhx2_only	5.04223228607479
chr1 151900910 151901275	Lhx2_only	6.80604092091481
chr1 151969813 151970170	Lhx2_only	7.49026984991308
chr1 152002442 152002827	Lhx2_only	5.55454409863811
chr1 152164876 152165255	Lhx2_only	7.22981382145051
chr1 152170139 152170496	Lhx2_only	5.65839032747387
chr1 152234493 152234887	Lhx2_only	5.45977855831466
chr1 152556069 152556426	Lhx2_only	4.87900918678782
chr1 152687791 152688148	Lhx2_only	5.06407517774073
chr1 152731002 152731379	Lhx2_only	6.05616069099934
chr1 152748258 152748619	Lhx2_only	4.72359946521627
chr1 152786656 152787036	Lhx2_only	4.90244553639123
chr1 152832461 152832847	Lhx2_only	5.64751081929246
chr1 152869561 152869934	Lhx2_only	6.02013535174413
chr1 152980346 152980711	Lhx2_only	4.26021483068887
chr1 153189937 153190294	Lhx2_only	5.2352914748941
chr1 153281490 153281855	Lhx2_only	7.57755185324703
chr1 153307724 153308081	Lhx2_only	5.39549551358878
chr1 153556825 153557203	Lhx2_only	4.65105338230861
chr1 153574821 153575178	Lhx2_only	5.37566317121934
chr1 153586951 153587319	Lhx2_only	4.9034465101674
chr1 153902504 153902875	Lhx2_only	4.93716111945915
chr1 153941396 153941763	Lhx2_only	5.27901448981788
chr1 153948914 153949383	Lhx2_only	7.87989140328234
chr1 153957951 153958310	Lhx2_only	5.83423537710914
chr1 154055101 154055464	Lhx2_only	5.29994156247998
chr1 154130851 154131307	Lhx2_only	5.23463716409595
chr1 154318022 154318423	Lhx2_only	5.4783758971685
chr1 154632898 154633264	Lhx2_only	4.76536022110912
chr1 154704595 154704970	Lhx2_only	4.91591986415312
chr1 154947087 154947453	Lhx2_only	6.38449758289317
chr1 154950339 154950712	Lhx2_only	6.30313284760192
chr1 154956447 154956812	Lhx2_only	6.63222520668296
chr1 155046233 155046592	Lhx2_only	4.56822376660794
chr1 155096521 155096878	Lhx2_only	6.39549551358878
chr1 155229330 155229739	Lhx2_only	5.39549551358878
chr1 155367766 155368144	Lhx2_only	4.72732526345674
chr1 155415002 155415372	Lhx2_only	5.8100938893032
chr1 155474245 155474641	Lhx2_only	6.60374985000053
chr1 155500074 155500455	Lhx2_only	5.7447298941446
chr1 155688825 155689316	Lhx2_only	4.59541950942989
chr1 155973293 155973650	Lhx2_only	4.78177040808515
chr1 156228974 156229461	Lhx2_only	4.60253709274035
chr1 156449333 156449695	Lhx2_only	5.61727798307693
chr1 157103924 157104396	Lhx2_only	7.04488749803949
chr1 157181870 157182235	Lhx2_only	5.07888929727302
chr1 157205737 157206277	Lhx2_only	5.25506197157141
chr1 157334929 157335295	Lhx2_only	5.90960840627288
chr1 157447872 157448252	Lhx2_only	5.36014873755447
chr1 157457799 157458162	Lhx2_only	5.6594707516104
chr1 157757110 157757791	Lhx2_only	4.96380272433874
chr1 157764066 157764475	Lhx2_only	5.54337777469922
chr1 157954428 157954860	Lhx2_only	4.8175408728767
chr1 157967766 157968164	Lhx2_only	5.88453191256766
chr1 157974645 157975002	Lhx2_only	7.43519328948529
chr1 158147851 158148234	Lhx2_only	4.77638559608082
chr1 158189817 158190176	Lhx2_only	6.5345186693117
chr1 158208740 158209131	Lhx2_only	5.29757231977249
chr1 158229411 158229778	Lhx2_only	5.39549551358878
chr1 158258803 158259222	Lhx2_only	4.80241813531063
chr1 158279263 158279630	Lhx2_only	5.51421135834691
chr1 158301532 158302210	Lhx2_only	5.58394208700706
chr1 158338966 158339323	Lhx2_only	4.84988467217491
chr1 158342985 158343344	Lhx2_only	5.54232063716927
chr1 158467268 158467629	Lhx2_only	5.6515436745311
chr1 158536116 158536536	Lhx2_only	7.14798336250829
chr1 158561150 158561508	Lhx2_only	6.30513817757698
chr1 158607827 158608207	Lhx2_only	6.06104633155078
chr1 158791875 158792293	Lhx2_only	5.68480808316669
chr1 158826573 158826938	Lhx2_only	5.93626992460767
chr1 158918253 158918613	Lhx2_only	4.43753079073956
chr1 159148574 159148931	Lhx2_only	4.33372372459901
chr1 159150725 159151158	Lhx2_only	4.28091713810664
chr1 159691726 159692102	Lhx2_only	4.47616329729443
chr1 159736488 159736890	Lhx2_only	5.27046566219895
chr1 159883087 159883446	Lhx2_only	6.8434155526012
chr1 160246578 160246966	Lhx2_only	5.48840901088855
chr1 160253007 160253377	Lhx2_only	5.58240008604826
chr1 160267832 160268218	Lhx2_only	5.78221823650405
chr1 160286365 160286725	Lhx2_only	4.73289598150614
chr1 160311936 160312315	Lhx2_only	6.40779951121912
chr1 160319580 160319976	Lhx2_only	4.61386810676804
chr1 160325775 160326147	Lhx2_only	6.05809074693298
chr1 160350309 160350746	Lhx2_only	5.22544551668036
chr1 160351870 160352243	Lhx2_only	5.0109117222007
chr1 161195875 161196337	Lhx2_only	5.17512959125788
chr1 161494439 161494802	Lhx2_only	5.00785151268673
chr1 161923298 161923679	Lhx2_only	5.63197677668009
chr1 161977334 161977719	Lhx2_only	5.12087231202843
chr1 162183929 162184323	Lhx2_only	4.352198618738
chr1 162746563 162746965	Lhx2_only	9.20436977671505
chr1 162766456 162766849	Lhx2_only	6.21590943974576
chr1 162905223 162905649	Lhx2_only	4.39197877690966
chr1 163079277 163079634	Lhx2_only	5.72546356708277
chr1 163543153 163543523	Lhx2_only	4.78911095267942
chr1 163970919 163971276	Lhx2_only	4.45473066306933
chr1 164176893 164177274	Lhx2_only	4.94117715158586
chr1 164307362 164307762	Lhx2_only	5.55559232047966
chr1 164423219 164423576	Lhx2_only	6.10850293997501
chr1 164541674 164542042	Lhx2_only	6.22471578009793
chr1 164762794 164763153	Lhx2_only	6.68767943639619
chr1 164858060 164858429	Lhx2_only	5.26085764594147
chr1 165082974 165083394	Lhx2_only	4.66277465103904
chr1 165091655 165092024	Lhx2_only	5.21671498525397
chr1 165109174 165109622	Lhx2_only	5.3853821447456
chr1 165123791 165124156	Lhx2_only	5.49115088103717
chr1 165192083 165192440	Lhx2_only	5.12879273262923
chr1 165246768 165247210	Lhx2_only	4.51378822442586
chr1 165344573 165344934	Lhx2_only	5.93957208001792
chr1 165914001 165914380	Lhx2_only	5.55663978126548
chr1 165971256 165971662	Lhx2_only	5.23398255641117
chr1 165981150 165981507	Lhx2_only	5.56781618352786
chr1 166003287 166003659	Lhx2_only	6.12208651683804
chr1 166266061 166266706	Lhx2_only	5.23855858499352
chr1 166313731 166314104	Lhx2_only	4.27837971570353
chr1 166923549 166923929	Lhx2_only	6.59923686693092
chr1 166941548 166941908	Lhx2_only	4.51702054464792
chr1 167108079 167108510	Lhx2_only	4.60152244248796
chr1 167349659 167350249	Lhx2_only	5.51636641126829
chr1 167369992 167370359	Lhx2_only	4.58291426951654
chr1 167377593 167377954	Lhx2_only	6.61526861912644
chr1 167497959 167498339	Lhx2_only	4.90262293195113
chr1 167554958 167555341	Lhx2_only	4.33127757693999
chr1 168327838 168328217	Lhx2_only	4.59745669033117
chr1 168341826 168342211	Lhx2_only	6.50462810393481
chr1 168370929 168371290	Lhx2_only	5.71132247235183
chr1 169262319 169262685	Lhx2_only	5.61174548395177
chr1 169500854 169501214	Lhx2_only	5.01793731935958
chr1 169848566 169849030	Lhx2_only	5.04612719152647
chr1 170160320 170160765	Lhx2_only	5.50706845527064
chr1 170186864 170187234	Lhx2_only	4.87229431775148
chr1 170755313 170755688	Lhx2_only	4.2352914748941
chr1 170769253 170769624	Lhx2_only	5.50598436426341
chr1 171192744 171193218	Lhx2_only	6.00785151268673
chr1 171230118 171230475	Lhx2_only	4.52453458073908
chr1 171438177 171438543	Lhx2_only	4.9451820353052
chr1 171478974 171479341	Lhx2_only	4.50489945802003
chr1 171479819 171480188	Lhx2_only	5.3325011692122
chr1 172027706 172028073	Lhx2_only	5.31191086490626
chr1 172205159 172205539	Lhx2_only	4.39666585673505
chr1 172539804 172540249	Lhx2_only	5.07670043707639
chr1 172632845 172633374	Lhx2_only	6.96612717164073
chr1 172700760 172701144	Lhx2_only	5.45921855248441
chr1 173328427 173328795	Lhx2_only	5.00385174448566
chr1 174485333 174485691	Lhx2_only	5.65094779008805
chr1 174495678 174496036	Lhx2_only	4.9485497938693
chr1 174522708 174523065	Lhx2_only	6.12851638972298
chr1 174532185 174532605	Lhx2_only	7.61726057462368
chr1 174600711 174601074	Lhx2_only	5.16127606651267
chr1 174635489 174635888	Lhx2_only	5.84036198010865
chr1 174637578 174637942	Lhx2_only	6.61451438554119
chr1 174644728 174645160	Lhx2_only	4.79000192706021
chr1 174743636 174744105	Lhx2_only	4.57673193975365
chr1 174763077 174763445	Lhx2_only	6.09166968282888
chr1 175128597 175128971	Lhx2_only	4.50163983558872
chr1 175172354 175172726	Lhx2_only	6.54369881179927
chr1 175318977 175319592	Lhx2_only	7.23378360788074
chr1 175373780 175374144	Lhx2_only	6.32876126682753
chr1 175907554 175907968	Lhx2_only	5.46480885287163
chr1 176037354 176037762	Lhx2_only	4.82904321746919
chr1 176211669 176212041	Lhx2_only	6.09275323102566
chr1 176263842 176264215	Lhx2_only	4.85329857113133
chr1 176511507 176511956	Lhx2_only	4.60557676887791
chr1 176558817 176559243	Lhx2_only	5.72779031241913
chr1 176776191 176776572	Lhx2_only	5.49005475821575
chr1 176783238 176783627	Lhx2_only	7.30507107688692
chr1 176796665 176797041	Lhx2_only	5.91492751032616
chr1 176808718 176809126	Lhx2_only	5.34602308832376
chr1 176951945 176952326	Lhx2_only	6.17622562911827
chr1 177067173 177067594	Lhx2_only	4.9645921169267
chr1 177078872 177079253	Lhx2_only	4.70178349941086
chr1 177236318 177236732	Lhx2_only	6.48532770321044
chr1 177275317 177275678	Lhx2_only	7.21813388711357
chr1 177295947 177296331	Lhx2_only	5.41307627779352
chr1 177373467 177373880	Lhx2_only	4.42127392605027
chr1 178311056 178311417	Lhx2_only	6.68337026066606
chr1 178317959 178318316	Lhx2_only	6.04828272359429
chr1 178347450 178347818	Lhx2_only	7.27340422678754
chr1 178415665 178416063	Lhx2_only	8.43610314417591
chr1 178596755 178597124	Lhx2_only	5.3807855504615
chr1 178876847 178877224	Lhx2_only	6.00116127019214
chr1 178912728 178913144	Lhx2_only	5.15782895598638
chr1 179003834 179004227	Lhx2_only	6.65423730740767
chr1 179177874 179178241	Lhx2_only	6.44433788525402
chr1 179183801 179184184	Lhx2_only	5.24456076292717
chr1 179216812 179217222	Lhx2_only	4.4816884473921
chr1 179264441 179264802	Lhx2_only	4.4420724205471
chr1 179298189 179298635	Lhx2_only	5.70110602841865
chr1 179325354 179325736	Lhx2_only	4.80613575093836
chr1 179477012 179477405	Lhx2_only	4.50489945802003
chr1 179487899 179488356	Lhx2_only	6.14031833276057
chr1 179489657 179490062	Lhx2_only	4.85177639105645
chr1 179597980 179598349	Lhx2_only	5.32316630544437
chr1 179614394 179614783	Lhx2_only	6.40960218753541
chr1 179629693 179630052	Lhx2_only	4.9549197188797
chr1 179822078 179822491	Lhx2_only	4.75718269802236
chr1 180139138 180139579	Lhx2_only	7.31835498323093
chr1 180148138 180148529	Lhx2_only	4.96931942341197
chr1 180313260 180313645	Lhx2_only	8.36296335834981
chr1 180389176 180389626	Lhx2_only	4.98201826095426
chr1 180428939 180429296	Lhx2_only	4.71497906175882
chr1 180484022 180484428	Lhx2_only	4.44433788525402
chr1 180542235 180542628	Lhx2_only	4.37282060845017
chr1 180937875 180938271	Lhx2_only	4.5859955278527
chr1 181078435 181078857	Lhx2_only	5.98115435748824
chr1 181210449 181210904	Lhx2_only	4.52239170373987
chr1 181363225 181363599	Lhx2_only	6.45859800218489
chr1 181797392 181797849	Lhx2_only	5.0317245085702
chr1 181862892 181863391	Lhx2_only	5.35954868382351
chr1 182006682 182007087	Lhx2_only	5.32637280372345
chr1 182018975 182019366	Lhx2_only	5.01472787831333
chr1 182113878 182114295	Lhx2_only	5.3924391824379
chr1 182227406 182227835	Lhx2_only	5.18493813757573
chr1 182281225 182281616	Lhx2_only	4.87565565897067
chr1 182590556 182590913	Lhx2_only	4.79622338828335
chr1 182714536 182714950	Lhx2_only	6.3663699698589
chr1 182912571 182912971	Lhx2_only	5.34675918087655
chr1 182959530 182959905	Lhx2_only	4.60456425493473
chr1 183898015 183898385	Lhx2_only	5.01396545421043
chr1 184831804 184832226	Lhx2_only	6.24553539304627
chr1 184930846 184931211	Lhx2_only	6.89592822381829
chr1 185285237 185285633	Lhx2_only	4.97027507255949
chr1 186115414 186115773	Lhx2_only	5.2654872951706
chr1 186191555 186191937	Lhx2_only	5.35400721677791
chr1 186217255 186217623	Lhx2_only	5.80427814059362
chr1 186293417 186293774	Lhx2_only	5.96892607230072
chr1 186377832 186378262	Lhx2_only	4.97794612476312
chr1 186448883 186449282	Lhx2_only	4.43753079073956
chr1 186889325 186889684	Lhx2_only	4.96538107782267
chr1 187026680 187027102	Lhx2_only	5.12879273262923
chr1 187278431 187278820	Lhx2_only	6.61708101871181
chr1 187561037 187561425	Lhx2_only	4.34978362235584
chr1 188198862 188199223	Lhx2_only	4.75718269802236
chr1 188757120 188757477	Lhx2_only	4.88670560766362
chr1 190809018 190809379	Lhx2_only	4.58085643518336
chr1 190879165 190879548	Lhx2_only	6.40779951121912
chr1 190885229 190885586	Lhx2_only	6.11811329039315
chr1 190891547 190891925	Lhx2_only	5.81972386648223
chr1 191059122 191059525	Lhx2_only	4.34857460650422
chr1 191319526 191319900	Lhx2_only	5.02113963648015
chr1 191350625 191350987	Lhx2_only	4.37282060845017
chr1 191383193 191383656	Lhx2_only	4.99537901691754
chr1 191397553 191397910	Lhx2_only	6.05948974386484
chr1 191433783 191434142	Lhx2_only	6.34403175188416
chr1 191862202 191862588	Lhx2_only	6.17444741152368
chr1 192060449 192060819	Lhx2_only	5.59020380336556
chr1 192613103 192613490	Lhx2_only	5.25312489460773
chr1 192678649 192679061	Lhx2_only	4.95332987241452
chr1 193035073 193035486	Lhx2_only	6.08986195874119
chr1 193039804 193040170	Lhx2_only	5.93385343470041
chr1 193082333 193082705	Lhx2_only	6.13175844588115
chr1 193327217 193327579	Lhx2_only	6.59714739688163
chr1 193402635 193403027	Lhx2_only	8.81838338913115
chr1 193406202 193406579	Lhx2_only	6.92871894324559
chr1 193438082 193438479	Lhx2_only	5.23004866056298
chr1 193483516 193483873	Lhx2_only	4.70367598520541
chr1 194610797 194611182	Lhx2_only	4.70651006731964
chr1 194740681 194741123	Lhx2_only	5.30444766700301
chr1 194836970 194837335	Lhx2_only	6.11811329039315
chr1 195018096 195018467	Lhx2_only	4.68518392304076
chr10 3343939 3344371	Lhx2_only	4.34978362235584
chr10 3359603 3360010	Lhx2_only	4.65105338230861
chr10 3366191 3366557	Lhx2_only	4.56302086178713
chr10 3368310 3368677	Lhx2_only	5.37816284835797
chr10 3451165 3451539	Lhx2_only	4.8175408728767
chr10 3480868 3481225	Lhx2_only	4.77458618310235
chr10 3511806 3512235	Lhx2_only	4.51702054464792
chr10 3675842 3676234	Lhx2_only	4.60050707812779
chr10 3850804 3851337	Lhx2_only	5.28534691685965
chr10 3920321 3920688	Lhx2_only	8.03175784487719
chr10 3974000 3974359	Lhx2_only	5.0721550190126
chr10 4087607 4087976	Lhx2_only	7.91715786914199
chr10 4105412 4105799	Lhx2_only	4.53543029705963
chr10 4117904 4118263	Lhx2_only	4.30756202606328
chr10 4392028 4392389	Lhx2_only	7.3486606852305
chr10 4425372 4425777	Lhx2_only	5.28534691685965
chr10 4435042 4435421	Lhx2_only	6.44411583483699
chr10 4482176 4482545	Lhx2_only	5.21723485104223
chr10 4696265 4696645	Lhx2_only	6.08849212005772
chr10 4754683 4755044	Lhx2_only	4.37400948360994
chr10 7163412 7163795	Lhx2_only	5.93908405664301
chr10 7231722 7232236	Lhx2_only	4.4783758971685
chr10 7319796 7320274	Lhx2_only	5.22530368994353
chr10 7727191 7727551	Lhx2_only	6.31915995550409
chr10 8038013 8038407	Lhx2_only	5.2239856742171
chr10 8117906 8118263	Lhx2_only	4.66880837523683
chr10 8163814 8164181	Lhx2_only	4.45697635287396
chr10 8347582 8347975	Lhx2_only	7.36203268727836
chr10 8368080 8368464	Lhx2_only	4.76445389306206
chr10 8396565 8396922	Lhx2_only	6.12808828137001
chr10 8925038 8925409	Lhx2_only	4.61788793492522
chr10 9119564 9119921	Lhx2_only	4.74417128943975
chr10 9394424 9394806	Lhx2_only	4.94117715158586
chr10 9878107 9878481	Lhx2_only	5.72769019008124
chr10 9902002 9902387	Lhx2_only	4.67364403764691
chr10 10046318 10046679	Lhx2_only	5.83086923249333
chr10 10110122 10110521	Lhx2_only	5.37282060845017
chr10 10300513 10300879	Lhx2_only	4.66783929471229
chr10 11180518 11180890	Lhx2_only	6.35941944674261
chr10 11304263 11304639	Lhx2_only	7.59508233782285
chr10 11363751 11364122	Lhx2_only	5.56781618352786
chr10 12724677 12725042	Lhx2_only	5.45236029792983
chr10 12725939 12726300	Lhx2_only	5.23921112011169
chr10 12769887 12770262	Lhx2_only	4.76626598014138
chr10 12817368 12817725	Lhx2_only	4.62689180417831
chr10 12919519 12919882	Lhx2_only	6.0847100738904
chr10 12993112 12993571	Lhx2_only	5.03398262692249
chr10 13236717 13237074	Lhx2_only	5.23804634792161
chr10 13273566 13273923	Lhx2_only	4.43866753925067
chr10 13335925 13336297	Lhx2_only	4.88569294692495
chr10 13419336 13419694	Lhx2_only	5.95372749831164
chr10 13716177 13716570	Lhx2_only	7.00657847440043
chr10 13760796 13761155	Lhx2_only	6.46598433965716
chr10 13768024 13768389	Lhx2_only	6.92495818044748
chr10 13773459 13773841	Lhx2_only	4.82296198572398
chr10 13825304 13825712	Lhx2_only	5.66034056083283
chr10 13830013 13830433	Lhx2_only	4.9549197188797
chr10 13842747 13843221	Lhx2_only	6.20151173705043
chr10 13869852 13870214	Lhx2_only	5.10806885050552
chr10 13966793 13967186	Lhx2_only	4.93313387668405
chr10 13973353 13973730	Lhx2_only	5.22544551668036
chr10 14017154 14017517	Lhx2_only	4.79888153760528
chr10 14050192 14050577	Lhx2_only	5.27951238798214
chr10 14085704 14086087	Lhx2_only	5.13246110775498
chr10 14148581 14148955	Lhx2_only	4.74233121903877
chr10 14199822 14200184	Lhx2_only	4.83596195278117
chr10 14207312 14207684	Lhx2_only	6.34086430557229
chr10 14234227 14234640	Lhx2_only	5.13316342756528
chr10 14313092 14313449	Lhx2_only	6.90129791133524
chr10 14882372 14882757	Lhx2_only	6.19472711335788
chr10 14883727 14884084	Lhx2_only	6.25628250416299
chr10 14900920 14901401	Lhx2_only	4.55779912538634
chr10 14947541 14947939	Lhx2_only	4.99305961096606
chr10 14977569 14977936	Lhx2_only	5.96332283041656
chr10 15680854 15681219	Lhx2_only	5.86503432713389
chr10 15705679 15706062	Lhx2_only	4.84217373401512
chr10 16447534 16448030	Lhx2_only	4.99846576907149
chr10 16589364 16589750	Lhx2_only	5.35941944674261
chr10 16714209 16714592	Lhx2_only	6.6403120382026
chr10 17024014 17024395	Lhx2_only	7.61876578127969
chr10 17179772 17180184	Lhx2_only	4.8551858217887
chr10 17259063 17259468	Lhx2_only	4.86536603516863
chr10 17299700 17300112	Lhx2_only	4.58085643518336
chr10 17332547 17332953	Lhx2_only	5.10377565452305
chr10 17422384 17422747	Lhx2_only	4.51486646935878
chr10 17518878 17519235	Lhx2_only	6.79755307514549
chr10 18468898 18469297	Lhx2_only	4.72359946521627
chr10 18553915 18554277	Lhx2_only	5.15713854441344
chr10 18687944 18688307	Lhx2_only	6.56770431967831
chr10 18756620 18757032	Lhx2_only	4.62189659361899
chr10 19657419 19657797	Lhx2_only	4.77908051441084
chr10 19805119 19805488	Lhx2_only	4.82730833677614
chr10 19836122 19836507	Lhx2_only	4.68251423003734
chr10 19904140 19904514	Lhx2_only	4.69207841114494
chr10 19907987 19908426	Lhx2_only	4.56093443464477
chr10 20150015 20150372	Lhx2_only	6.24260952519261
chr10 20311327 20311736	Lhx2_only	4.74141030300229
chr10 20444884 20445275	Lhx2_only	5.33079723002162
chr10 20472409 20472774	Lhx2_only	4.98668890210502
chr10 20511690 20512047	Lhx2_only	5.17800165763929
chr10 20523758 20524122	Lhx2_only	5.25506197157141
chr10 20530581 20530963	Lhx2_only	5.71554908243241
chr10 20544841 20545240	Lhx2_only	5.25828466464424
chr10 20568738 20569096	Lhx2_only	4.58702115328784
chr10 20599820 20600181	Lhx2_only	6.48526848117246
chr10 20723668 20724076	Lhx2_only	7.33020608174802
chr10 20951577 20951945	Lhx2_only	4.75900393531266
chr10 21834997 21835371	Lhx2_only	5.3924391824379
chr10 21882855 21883264	Lhx2_only	5.64849364674148
chr10 21893701 21894084	Lhx2_only	4.79444856393582
chr10 21937545 21937929	Lhx2_only	4.86028490789969
chr10 21986527 21986943	Lhx2_only	7.55149792879133
chr10 22627923 22628313	Lhx2_only	4.89914610783181
chr10 24026653 24027035	Lhx2_only	4.71705607534769
chr10 24176189 24176599	Lhx2_only	5.16966310003203
chr10 24381274 24381642	Lhx2_only	4.90855479832299
chr10 24709347 24709720	Lhx2_only	4.97481510759862
chr10 25311644 25312020	Lhx2_only	4.68539014773518
chr10 25322160 25322524	Lhx2_only	4.51917140850054
chr10 25384004 25384375	Lhx2_only	5.90262293195113
chr10 25438440 25438797	Lhx2_only	4.48719251829145
chr10 25730599 25730956	Lhx2_only	5.02021710385616
chr10 26288104 26288475	Lhx2_only	5.60709420865618
chr10 26680392 26680793	Lhx2_only	4.2352914748941
chr10 28156049 28156406	Lhx2_only	5.60972839422639
chr10 28183131 28183529	Lhx2_only	5.74885989457286
chr10 28523312 28523669	Lhx2_only	5.05890979955851
chr10 28946584 28946980	Lhx2_only	7.86121616489122
chr10 29275219 29275865	Lhx2_only	4.73864402253875
chr10 29360026 29360479	Lhx2_only	4.70367598520541
chr10 30632783 30633227	Lhx2_only	4.92162236669354
chr10 30759244 30759623	Lhx2_only	5.15851903731617
chr10 33904875 33905239	Lhx2_only	5.60253709274035
chr10 36078195 36078577	Lhx2_only	6.96789984131103
chr10 36088495 36088858	Lhx2_only	6.69388116598833
chr10 36156373 36156747	Lhx2_only	6.41602711240543
chr10 36288077 36288434	Lhx2_only	6.48477752927756
chr10 36310480 36310849	Lhx2_only	5.64297361383218
chr10 36555515 36555882	Lhx2_only	4.82209114201169
chr10 36624733 36625102	Lhx2_only	5.04985144352128
chr10 36763151 36763530	Lhx2_only	7.076034736588
chr10 36797480 36797845	Lhx2_only	5.97097634690904
chr10 36807097 36807462	Lhx2_only	5.20244382973546
chr10 37138957 37139353	Lhx2_only	5.10305887812636
chr10 37680633 37680990	Lhx2_only	6.24253945223736
chr10 39208760 39209152	Lhx2_only	4.74233121903877
chr10 39257061 39257457	Lhx2_only	5.01167576139728
chr10 39745123 39745542	Lhx2_only	4.86892512663623
chr10 39817583 39817948	Lhx2_only	6.00585301471944
chr10 40349033 40349473	Lhx2_only	6.58285892096222
chr10 40664189 40664558	Lhx2_only	4.47505572354118
chr10 40736310 40736667	Lhx2_only	5.6248957949343
chr10 40883159 40883562	Lhx2_only	4.37757024210208
chr10 41101863 41102238	Lhx2_only	7.88415167554028
chr10 41735057 41735425	Lhx2_only	4.87145275733158
chr10 41740774 41741182	Lhx2_only	4.71497906175882
chr10 41888080 41888450	Lhx2_only	5.37697739232522
chr10 42014074 42014435	Lhx2_only	5.0978765243589
chr10 42055427 42055797	Lhx2_only	5.23463716409595
chr10 42187774 42188137	Lhx2_only	8.11445330606171
chr10 42567193 42567594	Lhx2_only	4.62289702032886
chr10 42860475 42860837	Lhx2_only	5.45629441376332
chr10 43039634 43040028	Lhx2_only	5.67460922817108
chr10 43276296 43276653	Lhx2_only	4.84560590673423
chr10 43340352 43340709	Lhx2_only	5.25814602990761
chr10 43439422 43439791	Lhx2_only	5.40611971127586
chr10 43477375 43477894	Lhx2_only	4.69493534513637
chr10 43517846 43518203	Lhx2_only	5.25506197157141
chr10 43527515 43527958	Lhx2_only	4.51917140850054
chr10 43619263 43619650	Lhx2_only	5.8016299249924
chr10 43723821 43724182	Lhx2_only	4.66783929471229
chr10 43756314 43756730	Lhx2_only	6.45432869684919
chr10 44195730 44196126	Lhx2_only	5.61386810676804
chr10 45074557 45074919	Lhx2_only	7.13505529909726
chr10 46061054 46061443	Lhx2_only	4.67653767418413
chr10 50763494 50763851	Lhx2_only	4.44320559758305
chr10 50772871 50773253	Lhx2_only	6.40460356728137
chr10 52217361 52217736	Lhx2_only	4.84988467217491
chr10 53382683 53383052	Lhx2_only	5.31328443510492
chr10 53592845 53593215	Lhx2_only	7.41527442762866
chr10 53755518 53755909	Lhx2_only	4.94455426099907
chr10 53952323 53952729	Lhx2_only	4.88235493744306
chr10 54041701 54042148	Lhx2_only	4.75900393531266
chr10 54076053 54076464	Lhx2_only	4.53436731777878
chr10 54789142 54789709	Lhx2_only	5.61598761117806
chr10 55105165 55105524	Lhx2_only	5.26676795262949
chr10 55290677 55291064	Lhx2_only	6.04650004965334
chr10 55727260 55727647	Lhx2_only	4.91999537896737
chr10 57488147 57488504	Lhx2_only	4.93151982655108
chr10 57632256 57632649	Lhx2_only	5.26996463150492
chr10 57666413 57666779	Lhx2_only	5.23136115140929
chr10 58323023 58323622	Lhx2_only	4.85688752042223
chr10 58460926 58461408	Lhx2_only	5.56885480991865
chr10 58508746 58509115	Lhx2_only	4.92909536049685
chr10 58522826 58523266	Lhx2_only	5.08761167901253
chr10 58673006 58673365	Lhx2_only	4.48058510886811
chr10 59149622 59150002	Lhx2_only	4.4614572727326
chr10 59247220 59247587	Lhx2_only	5.37103545673166
chr10 59277382 59277745	Lhx2_only	4.57363081156182
chr10 59466269 59466644	Lhx2_only	5.00861717383424
chr10 59513086 59513469	Lhx2_only	5.03848828793056
chr10 59577625 59578181	Lhx2_only	4.79444856393582
chr10 59677575 59677962	Lhx2_only	4.9843554716449
chr10 59771970 59772339	Lhx2_only	5.26356417491998
chr10 59911549 59911925	Lhx2_only	6.15145404973551
chr10 59960217 59960616	Lhx2_only	5.06686025077818
chr10 59997604 59997971	Lhx2_only	5.22925052781889
chr10 60021569 60021937	Lhx2_only	6.61894512764365
chr10 60037761 60038152	Lhx2_only	4.58804605011419
chr10 60147761 60148127	Lhx2_only	4.48389259624173
chr10 60166446 60166846	Lhx2_only	5.99490951402252
chr10 60282684 60283073	Lhx2_only	5.32882727469363
chr10 60362770 60363204	Lhx2_only	6.32661373486336
chr10 60493096 60493486	Lhx2_only	5.04596659315735
chr10 60513770 60514154	Lhx2_only	5.48664305518456
chr10 60517360 60517755	Lhx2_only	5.79888153760528
chr10 60624188 60624548	Lhx2_only	7.03915718393833
chr10 60635848 60636216	Lhx2_only	6.55925511085242
chr10 60907177 60907544	Lhx2_only	4.67557377339606
chr10 61063079 61063445	Lhx2_only	4.61286139719699
chr10 61074469 61075147	Lhx2_only	5.39900369865522
chr10 61088410 61088839	Lhx2_only	6.41342765639968
chr10 61120394 61120769	Lhx2_only	7.8819001582936
chr10 61141665 61142027	Lhx2_only	6.88390612027743
chr10 61171386 61171743	Lhx2_only	5.07888929727302
chr10 61428654 61429011	Lhx2_only	4.88569294692495
chr10 61443572 61443949	Lhx2_only	5.11250268519268
chr10 61452762 61453139	Lhx2_only	4.6478965009347
chr10 61607407 61607848	Lhx2_only	7.08380212418497
chr10 61621753 61622114	Lhx2_only	4.80437308655377
chr10 61647826 61648241	Lhx2_only	5.39067815662227
chr10 61669299 61669664	Lhx2_only	4.71122120056591
chr10 61695201 61695602	Lhx2_only	5.07508195984038
chr10 62209206 62209592	Lhx2_only	4.98279775196615
chr10 62296045 62296402	Lhx2_only	5.57248412520151
chr10 62307647 62308005	Lhx2_only	4.43297481863842
chr10 62471126 62471493	Lhx2_only	5.68911297281204
chr10 62499808 62500190	Lhx2_only	4.67557377339606
chr10 62590258 62590681	Lhx2_only	4.76626598014138
chr10 62712377 62712755	Lhx2_only	4.91918119652822
chr10 62722744 62723101	Lhx2_only	6.80965463203885
chr10 62963279 62963636	Lhx2_only	4.26150017490528
chr10 63158143 63158837	Lhx2_only	5.15782895598638
chr10 63460235 63460623	Lhx2_only	5.78633858938281
chr10 66861352 66861729	Lhx2_only	4.50163983558872
chr10 66893892 66894249	Lhx2_only	7.23260189201758
chr10 66924124 66924481	Lhx2_only	4.78732735148261
chr10 67100205 67100562	Lhx2_only	7.36329493152496
chr10 67185478 67185835	Lhx2_only	4.30756202606328
chr10 67203542 67203906	Lhx2_only	5.65301355225142
chr10 67999153 67999510	Lhx2_only	6.98731348894281
chr10 68112886 68113331	Lhx2_only	4.80260826593605
chr10 68192149 68192510	Lhx2_only	6.19614448599159
chr10 68268422 68268779	Lhx2_only	5.42012338407096
chr10 68275525 68275917	Lhx2_only	7.62004589246769
chr10 68282195 68282698	Lhx2_only	5.36732998247886
chr10 68313286 68313715	Lhx2_only	5.02854562627724
chr10 68335463 68335881	Lhx2_only	5.41249784339823
chr10 68393600 68394017	Lhx2_only	4.23136115140929
chr10 68540637 68541019	Lhx2_only	5.41377894944593
chr10 68571342 68571710	Lhx2_only	4.70745352551247
chr10 68664863 68665241	Lhx2_only	6.67586670382899
chr10 69038960 69039317	Lhx2_only	5.71929570206631
chr10 69156621 69156991	Lhx2_only	5.30320003849876
chr10 69158923 69159281	Lhx2_only	5.59938156413697
chr10 69225213 69225576	Lhx2_only	4.73494737826156
chr10 69253211 69253593	Lhx2_only	4.75059311663767
chr10 69465812 69466185	Lhx2_only	5.72209929538598
chr10 69569867 69570249	Lhx2_only	5.20378166410858
chr10 69600754 69601149	Lhx2_only	5.53861454373985
chr10 69624908 69625324	Lhx2_only	4.45809788827528
chr10 69634924 69635289	Lhx2_only	6.41954776881649
chr10 69690168 69690525	Lhx2_only	6.72657730814693
chr10 69696006 69696375	Lhx2_only	5.07288731111212
chr10 69879716 69880073	Lhx2_only	4.7553591587222
chr10 70098287 70098698	Lhx2_only	4.76173148767144
chr10 70153563 70153969	Lhx2_only	4.4816884473921
chr10 70165533 70165890	Lhx2_only	6.08362046565435
chr10 70278201 70278580	Lhx2_only	4.74233121903877
chr10 70296287 70296707	Lhx2_only	5.02870817556491
chr10 70509027 70509388	Lhx2_only	4.30507107688692
chr10 70548849 70549214	Lhx2_only	5.14520078858082
chr10 70555060 70555430	Lhx2_only	7.10610272142902
chr10 70618800 70619191	Lhx2_only	5.46313403607493
chr10 70625472 70625833	Lhx2_only	5.25233943006812
chr10 70814268 70814681	Lhx2_only	4.69778663279017
chr10 71180986 71181386	Lhx2_only	4.53755390888985
chr10 71347223 71347614	Lhx2_only	6.48972155780842
chr10 71749078 71749497	Lhx2_only	7.06163954874873
chr10 72811554 72811912	Lhx2_only	6.15125666766841
chr10 73242288 73242714	Lhx2_only	4.54284930276168
chr10 74963557 74963941	Lhx2_only	7.5695494978416
chr10 75119342 75119756	Lhx2_only	5.3250116442804
chr10 75157113 75157508	Lhx2_only	4.61889114430912
chr10 75618068 75618435	Lhx2_only	6.16196450135437
chr10 75860768 75861304	Lhx2_only	5.28661007369335
chr10 76669688 76670102	Lhx2_only	4.89914610783181
chr10 76859099 76859508	Lhx2_only	4.50272719491389
chr10 76888719 76889076	Lhx2_only	5.14380748645975
chr10 76994590 76994991	Lhx2_only	5.08107484155626
chr10 77082649 77083063	Lhx2_only	4.84474862873294
chr10 77123367 77123724	Lhx2_only	4.93151982655108
chr10 77229685 77230141	Lhx2_only	5.3422527264474
chr10 77472802 77473187	Lhx2_only	4.73011331127563
chr10 77608212 77608578	Lhx2_only	4.20859783158832
chr10 77963341 77963698	Lhx2_only	4.54179177778
chr10 78003153 78003510	Lhx2_only	4.94775157205276
chr10 78281283 78281679	Lhx2_only	4.95332987241452
chr10 78290619 78291042	Lhx2_only	4.89252452678444
chr10 78321369 78321731	Lhx2_only	7.37201300528339
chr10 78341246 78341618	Lhx2_only	5.62339697365194
chr10 78347684 78348048	Lhx2_only	5.83207424769919
chr10 78349726 78350083	Lhx2_only	5.50218361769415
chr10 78369105 78369485	Lhx2_only	7.72864491813458
chr10 78388439 78388814	Lhx2_only	6.99181513543776
chr10 78441533 78442155	Lhx2_only	7.05856577725202
chr10 78464455 78464847	Lhx2_only	4.93232707733728
chr10 79619063 79619735	Lhx2_only	5.44546928495493
chr10 79780037 79780653	Lhx2_only	5.43285199478867
chr10 79908229 79908586	Lhx2_only	4.86808159801015
chr10 79984800 79985301	Lhx2_only	7.59806533549922
chr10 80450163 80450523	Lhx2_only	5.62289702032886
chr10 80561932 80562301	Lhx2_only	5.28850273768377
chr10 80732082 80732507	Lhx2_only	5.81097200281349
chr10 80743436 80743873	Lhx2_only	4.76536022110912
chr10 80807832 80808194	Lhx2_only	4.67364403764691
chr10 80823654 80824018	Lhx2_only	5.26292256474101
chr10 80975471 80975828	Lhx2_only	5.81263223026462
chr10 81292613 81293050	Lhx2_only	5.74085041123782
chr10 81350083 81350692	Lhx2_only	6.39074139158537
chr10 81356499 81356865	Lhx2_only	4.59745669033117
chr10 82823123 82823507	Lhx2_only	4.94455426099907
chr10 82858866 82859228	Lhx2_only	4.59847420305847
chr10 82926126 82926667	Lhx2_only	4.82209114201169
chr10 83012856 83013234	Lhx2_only	5.22662050265758
chr10 83019912 83020443	Lhx2_only	5.82860969284191
chr10 83051432 83051858	Lhx2_only	4.62689180417831
chr10 83158288 83158667	Lhx2_only	4.4224235512093
chr10 83245659 83246049	Lhx2_only	4.67653767418413
chr10 83477919 83478323	Lhx2_only	4.25764070168069
chr10 83729968 83730346	Lhx2_only	5.42357226100804
chr10 83823943 83824335	Lhx2_only	4.59847420305847
chr10 84127200 84127557	Lhx2_only	4.4636925244001
chr10 84287357 84287718	Lhx2_only	5.15283999015779
chr10 84722708 84723183	Lhx2_only	8.57231284771936
chr10 84758457 84758905	Lhx2_only	4.57673193975365
chr10 84807156 84807572	Lhx2_only	8.63848866556504
chr10 84844965 84845457	Lhx2_only	6.73109141038807
chr10 84851476 84851833	Lhx2_only	5.14086646414254
chr10 84907563 84907969	Lhx2_only	8.91488036936606
chr10 84926591 84926974	Lhx2_only	6.95328705719372
chr10 84977086 84977471	Lhx2_only	5.65887813302457
chr10 85008063 85008603	Lhx2_only	6.88724054680907
chr10 85164721 85165103	Lhx2_only	4.258928340296
chr10 85678552 85678929	Lhx2_only	4.60557676887791
chr10 86018835 86019204	Lhx2_only	5.5077268170925
chr10 86410656 86411026	Lhx2_only	4.73011331127563
chr10 86457788 86458152	Lhx2_only	5.1969354086786
chr10 86701538 86701895	Lhx2_only	4.80260826593605
chr10 86726931 86727290	Lhx2_only	6.6549184105821
chr10 86736584 86736971	Lhx2_only	5.37282060845017
chr10 86792298 86792669	Lhx2_only	4.6168840274524
chr10 86851644 86852067	Lhx2_only	4.69778663279017
chr10 87558486 87558866	Lhx2_only	4.65007229771073
chr10 88208536 88208896	Lhx2_only	4.37400948360994
chr10 88996101 88996468	Lhx2_only	5.27901448981788
chr10 89009214 89009575	Lhx2_only	5.82730833677614
chr10 89019808 89020176	Lhx2_only	4.30756202606328
chr10 89064832 89065261	Lhx2_only	5.47549036960823
chr10 89120995 89121378	Lhx2_only	7.8018898898721
chr10 89176418 89176775	Lhx2_only	4.71591699962578
chr10 89619307 89619711	Lhx2_only	4.63704388944373
chr10 89746196 89746638	Lhx2_only	4.74325154760158
chr10 89760750 89761142	Lhx2_only	4.81404119793406
chr10 89894155 89894520	Lhx2_only	8.34130387562964
chr10 89900374 89900783	Lhx2_only	6.43199607306917
chr10 89904853 89905256	Lhx2_only	6.65814636283307
chr10 90002676 90003115	Lhx2_only	4.5407334770422
chr10 90047184 90047552	Lhx2_only	7.19599974916783
chr10 90380584 90381034	Lhx2_only	7.33188950279668
chr10 90383183 90383616	Lhx2_only	6.86033057402831
chr10 90456386 90456774	Lhx2_only	6.59173749038668
chr10 90646205 90646581	Lhx2_only	5.29931593163028
chr10 90779757 90780129	Lhx2_only	4.4783758971685
chr10 90877371 90877744	Lhx2_only	5.0109117222007
chr10 90880383 90880757	Lhx2_only	5.27315424293549
chr10 90993850 90994216	Lhx2_only	7.11224790932137
chr10 91107065 91107481	Lhx2_only	4.9565078152663
chr10 91148686 91149061	Lhx2_only	5.13386540564492
chr10 91154571 91154994	Lhx2_only	7.74543497782899
chr10 91165295 91165663	Lhx2_only	5.73854465064263
chr10 91233917 91234336	Lhx2_only	7.54929153477431
chr10 91312883 91313268	Lhx2_only	5.80260826593605
chr10 91352004 91352459	Lhx2_only	5.57081819952659
chr10 91595771 91596136	Lhx2_only	5.6997864502234
chr10 91685325 91685682	Lhx2_only	6.0170127360797
chr10 91733929 91734286	Lhx2_only	6.13035209460894
chr10 91991095 91991509	Lhx2_only	5.65056292340628
chr10 92029694 92030086	Lhx2_only	4.83787200391953
chr10 92069860 92070272	Lhx2_only	5.72313306316255
chr10 92081054 92081419	Lhx2_only	5.43513197322968
chr10 92287988 92288395	Lhx2_only	4.60355102988873
chr10 92336094 92336514	Lhx2_only	6.98474463890715
chr10 92340173 92340650	Lhx2_only	7.88822175912701
chr10 92356025 92356392	Lhx2_only	6.93751994041525
chr10 92605915 92606272	Lhx2_only	5.68000975833815
chr10 92733920 92734296	Lhx2_only	7.28439882291717
chr10 92765878 92766248	Lhx2_only	4.93796522073716
chr10 92812716 92813073	Lhx2_only	4.65594882258897
chr10 92916608 92916965	Lhx2_only	4.74876122387786
chr10 92922191 92922572	Lhx2_only	5.57662076510983
chr10 92928225 92928587	Lhx2_only	6.63872266507823
chr10 93098361 93098743	Lhx2_only	5.00461953075338
chr10 93112551 93112909	Lhx2_only	4.39666585673505
chr10 93122390 93122782	Lhx2_only	6.41833381450712
chr10 93276129 93276510	Lhx2_only	5.14798336250829
chr10 93282723 93283085	Lhx2_only	8.03963267231659
chr10 93455332 93455706	Lhx2_only	5.47549036960823
chr10 93568525 93568903	Lhx2_only	5.27851641976132
chr10 93940311 93940693	Lhx2_only	4.49837283169188
chr10 93979199 93979599	Lhx2_only	5.65615926858902
chr10 94153952 94154329	Lhx2_only	4.48389259624173
chr10 94254698 94255129	Lhx2_only	5.86934670607046
chr10 94282224 94282581	Lhx2_only	5.41839584886162
chr10 94297145 94297546	Lhx2_only	5.09066317619931
chr10 94304090 94304490	Lhx2_only	6.46660172164867
chr10 94334773 94335414	Lhx2_only	6.23757922858822
chr10 94398375 94398735	Lhx2_only	4.79356033230948
chr10 94402638 94403001	Lhx2_only	5.56614485577468
chr10 94407317 94407724	Lhx2_only	5.10234174543552
chr10 94408777 94409137	Lhx2_only	4.6717117172432
chr10 94510078 94510435	Lhx2_only	4.53861454373985
chr10 94545114 94545471	Lhx2_only	8.64716384637278
chr10 94565916 94566273	Lhx2_only	6.41198148777758
chr10 94689213 94689735	Lhx2_only	5.09571630432548
chr10 94694540 94694936	Lhx2_only	6.7248974510402
chr10 94718589 94719069	Lhx2_only	5.00171155081694
chr10 94830750 94831119	Lhx2_only	5.41724300842118
chr10 95075971 95076376	Lhx2_only	4.80701627618851
chr10 95194555 95194949	Lhx2_only	4.63704388944373
chr10 95275865 95276224	Lhx2_only	4.30132657040015
chr10 95504392 95504843	Lhx2_only	4.94037483901734
chr10 96106225 96106633	Lhx2_only	4.79622338828335
chr10 96203526 96203924	Lhx2_only	5.23594548907478
chr10 96577854 96578232	Lhx2_only	4.30382398761799
chr10 96614118 96614482	Lhx2_only	4.2365992069068
chr10 96699893 96700250	Lhx2_only	6.95388347264638
chr10 96968558 96968940	Lhx2_only	4.82121977232072
chr10 97847571 97847932	Lhx2_only	5.99421978005238
chr10 98543303 98543698	Lhx2_only	6.42133583411454
chr10 98640238 98640613	Lhx2_only	5.18004220015243
chr10 98959270 98959685	Lhx2_only	5.1382207828601
chr10 99105770 99106127	Lhx2_only	5.80383710876358
chr10 99654513 99654934	Lhx2_only	5.45697635287396
chr10 99747078 99747436	Lhx2_only	4.9264923498221
chr10 99877758 99878129	Lhx2_only	5.77548617013311
chr10 101373896 101374359	Lhx2_only	4.97324704715861
chr10 101490733 101491102	Lhx2_only	5.57569897084535
chr10 103174871 103175325	Lhx2_only	5.78410445069311
chr10 103434982 103435357	Lhx2_only	6.07771672875628
chr10 103788388 103788759	Lhx2_only	6.324463001412
chr10 104476566 104476952	Lhx2_only	4.45921855248441
chr10 105016767 105017139	Lhx2_only	4.37043991495486
chr10 105164348 105164718	Lhx2_only	5.85466839626952
chr10 105167361 105167745	Lhx2_only	6.81959966481711
chr10 105183614 105183984	Lhx2_only	5.05133845656548
chr10 105234788 105235194	Lhx2_only	5.10449207497946
chr10 105264002 105264380	Lhx2_only	5.33860361234257
chr10 105273215 105273572	Lhx2_only	6.89944143420109
chr10 105381203 105381561	Lhx2_only	6.59740189690044
chr10 105423008 105423582	Lhx2_only	9.34650184183925
chr10 105519055 105519469	Lhx2_only	5.76400051543447
chr10 105572509 105573036	Lhx2_only	5.08107484155626
chr10 105741716 105742090	Lhx2_only	4.75698648517021
chr10 106617025 106617507	Lhx2_only	5.42484357499042
chr10 106974577 106974935	Lhx2_only	6.24091132331013
chr10 106991800 106992171	Lhx2_only	4.97341594754602
chr10 107539507 107539881	Lhx2_only	6.15913454543271
chr10 108179358 108179725	Lhx2_only	4.51378822442586
chr10 108205992 108206580	Lhx2_only	5.0170127360797
chr10 108378692 108379079	Lhx2_only	5.47327333648952
chr10 108470331 108470712	Lhx2_only	4.97420009902272
chr10 108769342 108769712	Lhx2_only	5.94686689727892
chr10 108776628 108777015	Lhx2_only	5.67509158139204
chr10 108817305 108817662	Lhx2_only	5.36194740273298
chr10 108863757 108864114	Lhx2_only	6.71051551057762
chr10 108892430 108892802	Lhx2_only	6.44490369601368
chr10 108923369 108923730	Lhx2_only	4.8892023045519
chr10 108930189 108930548	Lhx2_only	4.56510427589321
chr10 108977735 108978115	Lhx2_only	4.65985324959269
chr10 108984846 108985228	Lhx2_only	4.28345010550734
chr10 109100328 109100725	Lhx2_only	4.99769469996843
chr10 109742499 109742897	Lhx2_only	5.41249784339823
chr10 109863729 109864113	Lhx2_only	5.08180262118283
chr10 109886492 109886937	Lhx2_only	4.34857460650422
chr10 111166033 111166465	Lhx2_only	5.73011331127563
chr10 111177111 111177468	Lhx2_only	5.61375975744023
chr10 111183235 111183624	Lhx2_only	5.30818409192784
chr10 111203333 111203754	Lhx2_only	5.88494895667449
chr10 111225574 111225933	Lhx2_only	4.8748160575935
chr10 111242618 111242978	Lhx2_only	6.16753400162159
chr10 111244515 111244886	Lhx2_only	6.0475378321882
chr10 111250253 111250615	Lhx2_only	7.63726479815923
chr10 111255457 111255831	Lhx2_only	4.93232707733728
chr10 111317134 111317610	Lhx2_only	6.12244025381194
chr10 111472971 111473358	Lhx2_only	5.36134809680198
chr10 111506245 111506612	Lhx2_only	5.16471496029719
chr10 111513729 111514197	Lhx2_only	6.07296612803964
chr10 111686510 111686880	Lhx2_only	5.74141030300229
chr10 111719642 111720064	Lhx2_only	5.24586012349126
chr10 111748530 111748887	Lhx2_only	5.25441656819299
chr10 111787066 111787461	Lhx2_only	5.17459432668289
chr10 111881402 111881834	Lhx2_only	5.60202985681484
chr10 111935261 111935627	Lhx2_only	4.46480885287163
chr10 111958289 111958646	Lhx2_only	5.15214718637396
chr10 113312531 113313190	Lhx2_only	4.99305961096606
chr10 113592123 113592499	Lhx2_only	5.26612776600245
chr10 113928186 113928552	Lhx2_only	6.4710528911446
chr10 114775581 114775947	Lhx2_only	7.39885769447103
chr10 114935207 114935611	Lhx2_only	4.56093443464477
chr10 115312494 115312892	Lhx2_only	6.33372372459901
chr10 115383127 115383486	Lhx2_only	4.77908051441084
chr10 115425338 115425716	Lhx2_only	4.99615132433303
chr10 115915087 115915465	Lhx2_only	4.93071212381998
chr10 116463971 116464328	Lhx2_only	4.7177910479977
chr10 116605631 116606041	Lhx2_only	5.56781618352786
chr10 117026935 117027319	Lhx2_only	5.16760781392553
chr10 117108659 117109016	Lhx2_only	5.60972839422639
chr10 117393056 117393466	Lhx2_only	4.48389259624173
chr10 117403327 117403716	Lhx2_only	4.72918456053839
chr10 117415877 117416275	Lhx2_only	8.22505665369678
chr10 117559747 117560129	Lhx2_only	4.91083763360748
chr10 118113075 118113463	Lhx2_only	4.77168862491606
chr10 118564061 118564429	Lhx2_only	6.54390605312369
chr10 118696684 118697076	Lhx2_only	5.33079723002162
chr10 118707408 118707776	Lhx2_only	4.84817468849986
chr10 118765487 118765919	Lhx2_only	5.32378168068886
chr10 118932052 118932439	Lhx2_only	6.23325712632185
chr10 119187411 119187768	Lhx2_only	5.38656071752065
chr10 119407794 119408218	Lhx2_only	6.01945757590645
chr10 119476185 119476850	Lhx2_only	5.65497106255146
chr10 119580287 119580648	Lhx2_only	7.13361437490153
chr10 119640981 119641415	Lhx2_only	5.28850273768377
chr10 119661903 119662285	Lhx2_only	7.05782617766538
chr10 119687534 119688212	Lhx2_only	7.52803872856246
chr10 119691565 119691922	Lhx2_only	7.40442681079775
chr10 119722511 119722953	Lhx2_only	5.59949099865396
chr10 119930105 119930519	Lhx2_only	5.59224835729248
chr10 119958985 119959355	Lhx2_only	4.43639314583928
chr10 120801239 120801598	Lhx2_only	6.03043178567608
chr10 121052187 121052544	Lhx2_only	5.47880954425484
chr10 121078012 121078380	Lhx2_only	5.7240657165378
chr10 121323458 121323817	Lhx2_only	5.43183357399967
chr10 121529774 121530155	Lhx2_only	5.21737747318384
chr10 121656672 121657050	Lhx2_only	7.85443254032334
chr10 121663600 121664014	Lhx2_only	6.47166810838478
chr10 121829612 121830003	Lhx2_only	5.71872716008378
chr10 121918447 121918844	Lhx2_only	5.52613965230702
chr10 121961098 121961455	Lhx2_only	6.63272193838764
chr10 121974438 121974822	Lhx2_only	6.7455003558954
chr10 122623435 122623830	Lhx2_only	6.1754705601996
chr10 122630224 122630607	Lhx2_only	5.6867229534869
chr10 122974916 122975289	Lhx2_only	4.66783929471229
chr10 123568481 123568863	Lhx2_only	4.76263952706062
chr10 125030807 125031171	Lhx2_only	4.74417128943975
chr10 125275097 125275615	Lhx2_only	6.2353619007671
chr10 125338233 125338590	Lhx2_only	4.45809788827528
chr10 125352825 125353205	Lhx2_only	4.9843554716449
chr10 125607805 125608181	Lhx2_only	5.20378166410858
chr10 126425266 126425854	Lhx2_only	6.81885106537991
chr10 126612319 126612690	Lhx2_only	6.02854562627724
chr10 126804113 126804561	Lhx2_only	4.9835768220449
chr10 126927131 126927837	Lhx2_only	6.98804832899939
chr10 127121036 127121423	Lhx2_only	5.98863054862208
chr10 127123418 127123799	Lhx2_only	7.27732442626593
chr10 127189035 127189445	Lhx2_only	4.94934757428574
chr10 127258925 127259302	Lhx2_only	5.35701651749859
chr10 127293846 127294227	Lhx2_only	5.34857460650422
chr10 127420869 127421534	Lhx2_only	5.18343670377963
chr10 127510190 127510547	Lhx2_only	4.3325011692122
chr10 127531800 127532192	Lhx2_only	4.36805528641383
chr10 127967900 127968379	Lhx2_only	5.67364403764691
chr10 128082903 128083374	Lhx2_only	5.94326721421754
chr10 128212751 128213156	Lhx2_only	4.86452042239949
chr10 128270200 128270608	Lhx2_only	5.51582794975821
chr10 128337387 128337885	Lhx2_only	6.55370095359896
chr10 128354035 128354392	Lhx2_only	4.54601723452206
chr10 128493630 128494156	Lhx2_only	5.94646737574359
chr10 128525763 128526345	Lhx2_only	5.58804605011419
chr10 128696066 128696804	Lhx2_only	5.00938242884878
chr10 128821565 128821950	Lhx2_only	5.13386540564492
chr11 3408743 3409423	Lhx2_only	4.8577376176302
chr11 3674938 3675372	Lhx2_only	4.87313538755412
chr11 3684552 3684964	Lhx2_only	6.44490369601368
chr11 3742212 3742583	Lhx2_only	4.32514400052953
chr11 3748309 3748753	Lhx2_only	5.72639471556825
chr11 3765117 3765492	Lhx2_only	4.60253709274035
chr11 3786460 3786847	Lhx2_only	4.7044178042116
chr11 3844256 3844625	Lhx2_only	5.17581144857519
chr11 4053659 4054021	Lhx2_only	4.08034669460984
chr11 4069433 4069835	Lhx2_only	6.13849527333973
chr11 4095528 4095893	Lhx2_only	4.56406294492571
chr11 4472487 4472845	Lhx2_only	6.0978765243589
chr11 4651395 4651794	Lhx2_only	4.97889607846218
chr11 5024606 5024970	Lhx2_only	5.93546487761928
chr11 5297998 5298355	Lhx2_only	6.74646808201765
chr11 5524646 5525013	Lhx2_only	5.55716322660769
chr11 5669181 5669557	Lhx2_only	5.40146329451865
chr11 5921986 5922356	Lhx2_only	6.46592431821843
chr11 5942812 5943183	Lhx2_only	6.06244246673907
chr11 6125110 6125509	Lhx2_only	5.69731180934106
chr11 6184121 6184561	Lhx2_only	6.85450131740029
chr11 6267661 6268063	Lhx2_only	4.59133649736125
chr11 6291942 6292700	Lhx2_only	4.89252452678444
chr11 6317631 6318088	Lhx2_only	6.54114878255073
chr11 6352491 6352866	Lhx2_only	6.04985144352128
chr11 6416610 6416983	Lhx2_only	5.01717658991835
chr11 6476314 6476671	Lhx2_only	5.68193100376934
chr11 7561811 7562244	Lhx2_only	6.10564309079569
chr11 7647151 7647585	Lhx2_only	5.10377565452305
chr11 7671404 7671761	Lhx2_only	5.09731181052817
chr11 8221702 8222069	Lhx2_only	4.79000192706021
chr11 8268573 8268946	Lhx2_only	5.94846387795464
chr11 8478832 8479208	Lhx2_only	6.62794242189052
chr11 8541322 8541681	Lhx2_only	6.53605550397293
chr11 8585028 8585397	Lhx2_only	5.91001826510046
chr11 8677105 8677469	Lhx2_only	5.60152244248796
chr11 8715902 8716352	Lhx2_only	4.65594882258897
chr11 8781407 8781826	Lhx2_only	4.78624244905579
chr11 8832481 8832838	Lhx2_only	4.90837813069981
chr11 9003844 9004201	Lhx2_only	7.82571844327728
chr11 9522381 9522745	Lhx2_only	6.61878317157977
chr11 9585151 9585559	Lhx2_only	6.20885925450174
chr11 10070850 10071216	Lhx2_only	5.46703892177415
chr11 12219919 12220308	Lhx2_only	4.89583911621363
chr11 12300643 12301017	Lhx2_only	4.96853261391296
chr11 12384814 12385224	Lhx2_only	5.5010958484431
chr11 13276927 13277291	Lhx2_only	4.71122120056591
chr11 13335843 13336200	Lhx2_only	5.68634751438763
chr11 13499466 13499844	Lhx2_only	6.39468019531255
chr11 14670364 14670787	Lhx2_only	4.78911095267942
chr11 15545291 15545694	Lhx2_only	4.41088586634861
chr11 15581814 15582210	Lhx2_only	5.94438194746377
chr11 17051529 17051983	Lhx2_only	5.12738348596736
chr11 17084055 17084428	Lhx2_only	4.57569897084535
chr11 17126492 17126861	Lhx2_only	9.17712246513699
chr11 17167440 17167797	Lhx2_only	4.95571398559198
chr11 17181923 17182337	Lhx2_only	6.24195852572029
chr11 17526426 17526817	Lhx2_only	5.63098262865463
chr11 17568878 17569255	Lhx2_only	6.12957262430201
chr11 17685275 17685675	Lhx2_only	5.1820798606057
chr11 17811362 17811719	Lhx2_only	4.48279094275408
chr11 18930307 18930664	Lhx2_only	6.18918909303463
chr11 18989853 18990308	Lhx2_only	5.0535661062769
chr11 19714200 19714592	Lhx2_only	4.52453458073908
chr11 19919175 19919570	Lhx2_only	4.69493534513637
chr11 20309051 20309443	Lhx2_only	5.02703492126826
chr11 20332621 20332993	Lhx2_only	4.60253709274035
chr11 20349368 20349783	Lhx2_only	5.07888929727302
chr11 20448790 20449213	Lhx2_only	4.98607893551953
chr11 20542919 20543453	Lhx2_only	5.51636641126829
chr11 20638083 20638469	Lhx2_only	5.62389675378059
chr11 20644791 20645149	Lhx2_only	4.63605322819187
chr11 20713604 20713968	Lhx2_only	8.08750852598401
chr11 20812072 20812462	Lhx2_only	5.64346665915391
chr11 20828338 20828695	Lhx2_only	7.08384123616436
chr11 20866522 20866879	Lhx2_only	5.315009171935
chr11 21000524 21000898	Lhx2_only	6.13386540564492
chr11 21023218 21023720	Lhx2_only	4.87751390749872
chr11 21033910 21034348	Lhx2_only	6.33219536842083
chr11 21570672 21571029	Lhx2_only	5.01793731935958
chr11 21713567 21713924	Lhx2_only	6.48086102261608
chr11 22249298 22249675	Lhx2_only	6.3745396077104
chr11 22284770 22285127	Lhx2_only	6.28667803851351
chr11 22468916 22469279	Lhx2_only	4.25764070168069
chr11 22513296 22513704	Lhx2_only	4.47505572354118
chr11 22615088 22615447	Lhx2_only	6.4643108877123
chr11 22848914 22849271	Lhx2_only	6.95456520005871
chr11 22856579 22856953	Lhx2_only	6.85291817665278
chr11 22864292 22864649	Lhx2_only	7.26005408211319
chr11 22915544 22915906	Lhx2_only	4.54284930276168
chr11 22923666 22924045	Lhx2_only	6.34941639378321
chr11 23007939 23008301	Lhx2_only	4.87733339728357
chr11 23140709 23141173	Lhx2_only	6.78946058253173
chr11 23159324 23159681	Lhx2_only	4.33127757693999
chr11 23204937 23205294	Lhx2_only	4.33127757693999
chr11 23227026 23227407	Lhx2_only	6.50799758902608
chr11 23241077 23241434	Lhx2_only	4.8157920965896
chr11 23307146 23307545	Lhx2_only	5.03156229879858
chr11 23380367 23380739	Lhx2_only	8.90900051031237
chr11 24278622 24279007	Lhx2_only	4.84646267562644
chr11 24330548 24330905	Lhx2_only	4.81141085922209
chr11 24557032 24557445	Lhx2_only	4.30382398761799
chr11 25257628 25258023	Lhx2_only	5.21922068766336
chr11 26788642 26789046	Lhx2_only	5.2193631136336
chr11 26806760 26807139	Lhx2_only	5.72871996086346
chr11 26817418 26817783	Lhx2_only	7.88853375461227
chr11 28999183 28999749	Lhx2_only	4.59847420305847
chr11 29702790 29703165	Lhx2_only	4.4994626552173
chr11 29945785 29946154	Lhx2_only	4.84217373401512
chr11 29946849 29947251	Lhx2_only	4.9843554716449
chr11 29971617 29971976	Lhx2_only	5.80172504538996
chr11 29982994 29983351	Lhx2_only	4.96301289958611
chr11 30186985 30187357	Lhx2_only	4.68730424615668
chr11 30258738 30259166	Lhx2_only	5.85603692200552
chr11 30566530 30566922	Lhx2_only	4.99305961096606
chr11 30801733 30802126	Lhx2_only	6.54949797432367
chr11 31638722 31639106	Lhx2_only	4.86028490789969
chr11 32020213 32020588	Lhx2_only	5.32131860322798
chr11 32035385 32035757	Lhx2_only	4.72359946521627
chr11 32100784 32101257	Lhx2_only	5.12385433501097
chr11 32141743 32142101	Lhx2_only	5.59581936935503
chr11 32557960 32558327	Lhx2_only	5.1109238999013
chr11 32581049 32581517	Lhx2_only	6.56029991662396
chr11 32667623 32668044	Lhx2_only	5.4224235512093
chr11 32923376 32923733	Lhx2_only	4.25764070168069
chr11 32978162 32978545	Lhx2_only	4.81666674970757
chr11 33005222 33005582	Lhx2_only	5.38407556113706
chr11 33310887 33311298	Lhx2_only	4.67267820095954
chr11 33519792 33520157	Lhx2_only	5.53318898244956
chr11 33560131 33560500	Lhx2_only	4.352198618738
chr11 35169318 35169754	Lhx2_only	5.32206740575564
chr11 35517289 35517658	Lhx2_only	6.09998368344256
chr11 35912331 35912721	Lhx2_only	5.45853767265281
chr11 35913530 35913904	Lhx2_only	6.76145548450139
chr11 36036363 36036822	Lhx2_only	5.44728633401686
chr11 36103901 36104400	Lhx2_only	8.83162248493711
chr11 36130013 36130380	Lhx2_only	5.7557170635557
chr11 36134818 36135175	Lhx2_only	6.45460967758506
chr11 36222484 36222853	Lhx2_only	5.24260952519261
chr11 36223958 36224315	Lhx2_only	4.8281760379029
chr11 36279969 36280443	Lhx2_only	4.9132929506957
chr11 36292137 36292658	Lhx2_only	5.99220229591692
chr11 36302833 36303190	Lhx2_only	5.25570708635158
chr11 36350450 36350807	Lhx2_only	4.49728218428253
chr11 36670841 36671214	Lhx2_only	5.06628326235361
chr11 37072908 37073275	Lhx2_only	5.38053084216772
chr11 37297214 37297615	Lhx2_only	4.89418277340678
chr11 37583844 37584275	Lhx2_only	7.25812370084885
chr11 38061868 38062235	Lhx2_only	4.37638429882717
chr11 39453308 39453694	Lhx2_only	5.9387688740905
chr11 40013614 40014040	Lhx2_only	5.22332621453695
chr11 40456569 40456926	Lhx2_only	5.1826123556231
chr11 40624259 40624616	Lhx2_only	6.54660130690175
chr11 42654272 42654635	Lhx2_only	5.24521058949254
chr11 43217063 43217427	Lhx2_only	7.78631455490168
chr11 43269962 43270380	Lhx2_only	6.63828126015669
chr11 43532281 43532680	Lhx2_only	4.40250337359786
chr11 44364465 44364822	Lhx2_only	4.51917140850054
chr11 44466332 44466697	Lhx2_only	6.39725067247343
chr11 44467153 44467516	Lhx2_only	6.40512256982429
chr11 44536976 44537542	Lhx2_only	5.13316342756528
chr11 44579399 44579847	Lhx2_only	4.63307715631664
chr11 44634818 44635199	Lhx2_only	5.51043225225311
chr11 44646876 44647233	Lhx2_only	6.60259169148717
chr11 44661547 44661919	Lhx2_only	7.56698076167542
chr11 44665724 44666117	Lhx2_only	6.96114904752073
chr11 44733920 44734298	Lhx2_only	6.01595275364592
chr11 44741992 44742375	Lhx2_only	5.25957172889224
chr11 44749231 44749619	Lhx2_only	8.44137899588386
chr11 44766903 44767277	Lhx2_only	5.14380748645975
chr11 44770402 44770766	Lhx2_only	4.95571398559198
chr11 44784984 44785370	Lhx2_only	8.21495029581954
chr11 44792849 44793213	Lhx2_only	8.56423021754181
chr11 44794290 44794661	Lhx2_only	8.55254836542647
chr11 44882419 44882906	Lhx2_only	5.48829081709987
chr11 45008010 45008716	Lhx2_only	7.45772704194034
chr11 45061731 45062189	Lhx2_only	6.02552263267987
chr11 45121796 45122166	Lhx2_only	5.71310135469855
chr11 45402591 45402988	Lhx2_only	5.57662076510983
chr11 45643713 45644106	Lhx2_only	8.21927409904994
chr11 45795391 45795783	Lhx2_only	4.35340460265207
chr11 45866536 45866893	Lhx2_only	4.93957208001792
chr11 45978931 45979374	Lhx2_only	5.54507567114592
chr11 46109200 46109577	Lhx2_only	6.29656473115867
chr11 46121642 46122021	Lhx2_only	4.50055165610259
chr11 46314563 46314920	Lhx2_only	6.53829237313568
chr11 46411732 46412123	Lhx2_only	8.68399532893761
chr11 47705603 47705975	Lhx2_only	4.57569897084535
chr11 48856103 48856651	Lhx2_only	6.05846052631121
chr11 49986203 49986631	Lhx2_only	4.82557136732903
chr11 50065994 50066400	Lhx2_only	5.5267893703644
chr11 50285964 50286332	Lhx2_only	4.53094418040209
chr11 50310241 50310598	Lhx2_only	5.43297481863842
chr11 50332361 50332764	Lhx2_only	5.77358864703896
chr11 50377194 50377808	Lhx2_only	5.28028320077415
chr11 50547785 50548153	Lhx2_only	7.04906729677697
chr11 50723248 50723605	Lhx2_only	4.9240594131554
chr11 50757468 50757829	Lhx2_only	4.7953362490364
chr11 50931478 50931862	Lhx2_only	4.61386810676804
chr11 51486630 51487008	Lhx2_only	4.57673193975365
chr11 51755181 51755579	Lhx2_only	4.55989008845911
chr11 52285599 52285969	Lhx2_only	4.65790235693005
chr11 52721069 52721451	Lhx2_only	4.70745352551247
chr11 52723532 52723951	Lhx2_only	5.19775161551491
chr11 52774337 52774728	Lhx2_only	5.53105893107226
chr11 52878595 52878979	Lhx2_only	5.77603278278032
chr11 52917767 52918135	Lhx2_only	4.48829081709987
chr11 53121252 53121616	Lhx2_only	6.0684879725959
chr11 53240956 53241313	Lhx2_only	5.01396545421043
chr11 53430781 53431338	Lhx2_only	5.44659979807743
chr11 53470386 53470783	Lhx2_only	5.07361923169884
chr11 53480011 53480407	Lhx2_only	5.58496917277207
chr11 53720508 53720918	Lhx2_only	4.82990987610162
chr11 54076224 54076628	Lhx2_only	5.7035741752208
chr11 54333266 54333678	Lhx2_only	5.68086727585688
chr11 54353473 54353849	Lhx2_only	6.04193885359511
chr11 54444360 54444739	Lhx2_only	6.86794532940942
chr11 54471562 54471968	Lhx2_only	5.93965852707953
chr11 55386502 55386895	Lhx2_only	4.75150819147351
chr11 55444911 55445312	Lhx2_only	5.01396545421043
chr11 55518911 55519295	Lhx2_only	4.79888153760528
chr11 55538605 55538995	Lhx2_only	6.08362046565435
chr11 55788943 55789305	Lhx2_only	4.91819108423521
chr11 56253183 56253579	Lhx2_only	5.98201826095426
chr11 57223285 57223661	Lhx2_only	4.75150819147351
chr11 57477905 57478363	Lhx2_only	7.37442308325288
chr11 57516444 57516823	Lhx2_only	4.4085672154504
chr11 57773881 57774246	Lhx2_only	6.05170997046669
chr11 57966015 57966384	Lhx2_only	5.40798696999858
chr11 58171217 58171585	Lhx2_only	4.72453181722454
chr11 58247663 58248020	Lhx2_only	9.42557533439189
chr11 58795806 58796163	Lhx2_only	4.66589917863519
chr11 58846776 58847181	Lhx2_only	5.12808828137001
chr11 59202253 59202675	Lhx2_only	4.69207841114494
chr11 59209585 59209960	Lhx2_only	4.91265114255728
chr11 59239011 59239400	Lhx2_only	4.65790235693005
chr11 59314382 59314745	Lhx2_only	4.76717117087287
chr11 59414003 59414368	Lhx2_only	5.13666990729753
chr11 59908895 59909323	Lhx2_only	4.80260826593605
chr11 59941586 59941955	Lhx2_only	4.60759966744341
chr11 59989399 59989770	Lhx2_only	7.38008713928818
chr11 60145828 60146264	Lhx2_only	4.69207841114494
chr11 60210341 60210703	Lhx2_only	4.82470209774977
chr11 60301479 60301836	Lhx2_only	6.07925378465385
chr11 60312767 60313140	Lhx2_only	5.49060292372722
chr11 60422650 60423055	Lhx2_only	4.94695290834739
chr11 60537402 60537759	Lhx2_only	6.37252323651729
chr11 60550126 60550490	Lhx2_only	4.9264923498221
chr11 60956373 60956831	Lhx2_only	6.27276697885081
chr11 61108416 61108829	Lhx2_only	4.71404051371455
chr11 61266134 61266494	Lhx2_only	4.8577376176302
chr11 61270488 61270855	Lhx2_only	4.96538107782267
chr11 61531372 61531765	Lhx2_only	4.5396743994093
chr11 61573612 61573991	Lhx2_only	6.80894817493826
chr11 61719707 61720216	Lhx2_only	5.89758256505168
chr11 61970836 61971268	Lhx2_only	5.05504929743786
chr11 62154685 62155094	Lhx2_only	4.71028020385264
chr11 62195648 62196006	Lhx2_only	6.67509158139204
chr11 62398439 62398828	Lhx2_only	5.6997864502234
chr11 62466570 62467106	Lhx2_only	5.00154593098995
chr11 62613706 62614142	Lhx2_only	4.5671846856528
chr11 62745720 62746093	Lhx2_only	5.01777355190277
chr11 62774019 62774377	Lhx2_only	6.5643233481412
chr11 62869469 62869831	Lhx2_only	6.11021066707033
chr11 63136923 63137370	Lhx2_only	5.58918043881414
chr11 63731312 63731669	Lhx2_only	4.37875521129287
chr11 63791230 63791612	Lhx2_only	5.78633858938281
chr11 63872744 63873101	Lhx2_only	7.10556603904881
chr11 63993580 63993968	Lhx2_only	8.7422444909512
chr11 64022451 64022821	Lhx2_only	6.42885334173831
chr11 64023909 64024266	Lhx2_only	6.6576057557646
chr11 64100126 64100484	Lhx2_only	5.74453198020934
chr11 64136665 64137049	Lhx2_only	4.94134984830016
chr11 64396154 64396521	Lhx2_only	4.48938828042838
chr11 64430100 64430457	Lhx2_only	4.79976650013437
chr11 64448933 64449294	Lhx2_only	5.48334187465183
chr11 64487892 64488265	Lhx2_only	5.55349511463411
chr11 64489993 64490403	Lhx2_only	5.08398375984474
chr11 64494518 64494966	Lhx2_only	5.63743237905072
chr11 64518117 64518514	Lhx2_only	5.75936093720027
chr11 64663324 64663717	Lhx2_only	5.89210966714455
chr11 64733982 64734369	Lhx2_only	4.81316495110705
chr11 64780723 64781145	Lhx2_only	4.93796522073716
chr11 66083837 66084359	Lhx2_only	4.4614572727326
chr11 66745464 66745821	Lhx2_only	5.02779047151287
chr11 66914229 66914632	Lhx2_only	5.68432896820066
chr11 66984502 66984997	Lhx2_only	4.8672375758932
chr11 66994964 66995336	Lhx2_only	5.02627897512896
chr11 67000561 67000949	Lhx2_only	6.44728633401686
chr11 67008881 67009238	Lhx2_only	5.02552263267987
chr11 67024734 67025251	Lhx2_only	5.35641515931018
chr11 67051637 67052291	Lhx2_only	5.10806885050552
chr11 67195253 67195648	Lhx2_only	4.2365992069068
chr11 67512085 67512462	Lhx2_only	5.43651566859559
chr11 67766623 67767028	Lhx2_only	5.78410445069311
chr11 67776949 67777422	Lhx2_only	5.07011386000467
chr11 67890735 67891115	Lhx2_only	7.29498445609893
chr11 67922834 67923273	Lhx2_only	4.8281760379029
chr11 68159837 68160270	Lhx2_only	5.16402783699983
chr11 68485335 68485701	Lhx2_only	5.33005294602207
chr11 68671961 68672318	Lhx2_only	4.9240594131554
chr11 68745452 68745815	Lhx2_only	5.04297992116936
chr11 68764696 68765064	Lhx2_only	4.99923642628571
chr11 68859909 68860333	Lhx2_only	5.52827697371008
chr11 68877936 68878347	Lhx2_only	5.46759590079628
chr11 68893945 68894356	Lhx2_only	5.81043847145064
chr11 69012374 69012751	Lhx2_only	4.58702115328784
chr11 69073255 69073699	Lhx2_only	4.96695770642544
chr11 69326068 69326425	Lhx2_only	4.91918119652822
chr11 69838097 69838490	Lhx2_only	4.8873590599041
chr11 69870284 69870693	Lhx2_only	5.64395953603349
chr11 69900917 69901299	Lhx2_only	5.31363724363405
chr11 69919548 69919922	Lhx2_only	4.78266592595522
chr11 70212916 70213326	Lhx2_only	4.89169468817382
chr11 70559392 70559770	Lhx2_only	5.3691197222975
chr11 70667954 70668357	Lhx2_only	4.33127757693999
chr11 70687815 70688189	Lhx2_only	5.19222521531731
chr11 70822249 70822635	Lhx2_only	5.15160332503337
chr11 71840761 71841118	Lhx2_only	5.18426058117704
chr11 71921525 71921897	Lhx2_only	4.26150017490528
chr11 71951801 71952186	Lhx2_only	5.25053807286839
chr11 72003082 72003530	Lhx2_only	4.73011331127563
chr11 72068059 72068490	Lhx2_only	4.62189659361899
chr11 72143337 72143733	Lhx2_only	4.72453181722454
chr11 72475880 72476288	Lhx2_only	6.0320200257232
chr11 72553076 72553496	Lhx2_only	4.64297361383218
chr11 72564518 72564875	Lhx2_only	4.89418277340678
chr11 72723426 72723944	Lhx2_only	5.91682371494401
chr11 73054436 73054872	Lhx2_only	4.86113300616549
chr11 73055246 73055651	Lhx2_only	5.29743740958729
chr11 73077119 73077496	Lhx2_only	4.68826034388383
chr11 74458756 74459161	Lhx2_only	5.06628326235361
chr11 74464178 74464569	Lhx2_only	6.10691976916122
chr11 74487949 74488336	Lhx2_only	4.9485497938693
chr11 74523730 74524089	Lhx2_only	6.05504929743786
chr11 74934984 74935402	Lhx2_only	4.76536022110912
chr11 75013838 75014195	Lhx2_only	4.98045801430993
chr11 75027594 75027951	Lhx2_only	4.62089547268884
chr11 75047126 75047511	Lhx2_only	4.48499340913979
chr11 75191143 75191508	Lhx2_only	6.30125929219122
chr11 75232520 75232889	Lhx2_only	5.31823383110383
chr11 75245386 75245743	Lhx2_only	4.78356088829915
chr11 75279594 75279991	Lhx2_only	5.65692592041638
chr11 75281848 75282228	Lhx2_only	5.35340460265207
chr11 75300103 75300462	Lhx2_only	5.37282060845017
chr11 75564500 75564876	Lhx2_only	5.78276230490728
chr11 75608008 75608414	Lhx2_only	4.8203478760153
chr11 75613577 75613964	Lhx2_only	5.87346523840493
chr11 75686263 75686684	Lhx2_only	5.68443214535616
chr11 75852445 75852814	Lhx2_only	4.9132929506957
chr11 76040732 76041151	Lhx2_only	4.44093835274795
chr11 76325251 76325622	Lhx2_only	4.92324752166407
chr11 76330790 76331175	Lhx2_only	4.37993920799839
chr11 76392498 76392890	Lhx2_only	5.72732526345674
chr11 76462083 76462483	Lhx2_only	4.92909536049685
chr11 76469576 76469952	Lhx2_only	6.3466287929626
chr11 76477047 76477424	Lhx2_only	7.52380761252682
chr11 76543225 76543622	Lhx2_only	6.23594548907478
chr11 76564777 76565150	Lhx2_only	4.8281760379029
chr11 76621159 76621546	Lhx2_only	4.58929064984213
chr11 76632826 76633192	Lhx2_only	5.18411464712887
chr11 76646710 76647262	Lhx2_only	4.84817468849986
chr11 76681564 76682175	Lhx2_only	6.23358463191141
chr11 76763299 76763704	Lhx2_only	5.20110475361537
chr11 76789224 76789740	Lhx2_only	4.73772074908832
chr11 77078518 77078875	Lhx2_only	5.20244382973546
chr11 77188625 77188982	Lhx2_only	5.68049030961172
chr11 77190226 77190625	Lhx2_only	4.81228817175228
chr11 77215519 77215876	Lhx2_only	5.74233121903877
chr11 77317314 77317960	Lhx2_only	4.72732526345674
chr11 77344545 77344993	Lhx2_only	6.90213802895909
chr11 77363177 77363640	Lhx2_only	5.86883433543441
chr11 77473965 77474322	Lhx2_only	4.23267244930314
chr11 77578456 77578837	Lhx2_only	5.61939248752098
chr11 77585893 77586273	Lhx2_only	4.37282060845017
chr11 77624908 77625275	Lhx2_only	4.53649249371279
chr11 77757166 77757534	Lhx2_only	5.02097623215164
chr11 77947040 77947397	Lhx2_only	4.55779912538634
chr11 77956424 77956781	Lhx2_only	5.48334187465183
chr11 78002374 78002801	Lhx2_only	5.96419747462375
chr11 78093006 78093388	Lhx2_only	5.17512959125788
chr11 78098821 78099214	Lhx2_only	5.40798696999858
chr11 78119032 78119419	Lhx2_only	6.53159173882267
chr11 78129558 78129926	Lhx2_only	6.36523914264545
chr11 78239822 78240211	Lhx2_only	6.00938242884878
chr11 78245803 78246169	Lhx2_only	4.40366804790092
chr11 78777874 78778231	Lhx2_only	5.39256549532135
chr11 78827280 78827644	Lhx2_only	5.30569421750255
chr11 79316912 79317269	Lhx2_only	6.27735862850329
chr11 79339376 79339952	Lhx2_only	5.31637979684251
chr11 79350061 79350427	Lhx2_only	4.25764070168069
chr11 79609152 79609559	Lhx2_only	6.09391364679103
chr11 79681781 79682168	Lhx2_only	6.27989784585752
chr11 79811967 79812352	Lhx2_only	7.33991926412687
chr11 79965966 79966323	Lhx2_only	4.68539014773518
chr11 80050065 80050566	Lhx2_only	6.08644618118957
chr11 80183716 80184079	Lhx2_only	4.67653767418413
chr11 80324100 80324474	Lhx2_only	4.37400948360994
chr11 80332021 80332394	Lhx2_only	5.2044501163593
chr11 80382985 80383370	Lhx2_only	5.16265260784082
chr11 80747156 80747536	Lhx2_only	5.24845533908075
chr11 80965016 80965379	Lhx2_only	5.28534691685965
chr11 81498989 81499383	Lhx2_only	5.17034754525032
chr11 81518563 81518927	Lhx2_only	6.43490850125697
chr11 81534762 81535119	Lhx2_only	4.60861005405431
chr11 81705096 81705501	Lhx2_only	5.54929153477431
chr11 81714236 81714679	Lhx2_only	4.79710998234758
chr11 81721662 81722054	Lhx2_only	4.99073647012419
chr11 81763277 81763701	Lhx2_only	4.84646267562644
chr11 81858784 81859218	Lhx2_only	4.9835768220449
chr11 81860345 81860924	Lhx2_only	5.19506348244148
chr11 82386007 82386373	Lhx2_only	5.84817468849986
chr11 82585711 82586088	Lhx2_only	5.23056374463636
chr11 82837295 82837659	Lhx2_only	7.27442811561475
chr11 82846743 82847166	Lhx2_only	6.47465938139324
chr11 82847584 82847962	Lhx2_only	7.17308208358395
chr11 82851564 82851941	Lhx2_only	6.13526833794133
chr11 82863358 82863715	Lhx2_only	5.00555208812969
chr11 83340570 83340952	Lhx2_only	5.61587942091843
chr11 83416732 83417099	Lhx2_only	6.86435448067432
chr11 84040255 84040620	Lhx2_only	8.70568770049739
chr11 84078594 84078977	Lhx2_only	4.43866753925067
chr11 84412155 84412545	Lhx2_only	4.79178222678475
chr11 84549299 84549665	Lhx2_only	5.32145129870383
chr11 84678416 84678806	Lhx2_only	4.71497906175882
chr11 84745416 84745810	Lhx2_only	4.65105338230861
chr11 84985943 84986333	Lhx2_only	6.69231670518219
chr11 85843496 85843853	Lhx2_only	5.08616160592916
chr11 86008307 86008668	Lhx2_only	6.29052849246464
chr11 86427654 86428286	Lhx2_only	5.04745761371502
chr11 86484199 86484777	Lhx2_only	5.53850039248912
chr11 86622180 86622564	Lhx2_only	5.76907714785002
chr11 86631052 86631424	Lhx2_only	4.6248957949343
chr11 86932283 86932646	Lhx2_only	4.91001826510046
chr11 86958152 86958524	Lhx2_only	5.89501118251388
chr11 86987915 86988281	Lhx2_only	6.09239213870896
chr11 87126710 87127308	Lhx2_only	5.03998705333439
chr11 87266378 87266812	Lhx2_only	6.18648494320911
chr11 87271021 87271396	Lhx2_only	4.81053301286762
chr11 87358869 87359503	Lhx2_only	4.75718269802236
chr11 87393924 87394292	Lhx2_only	4.42357226100804
chr11 88014926 88015389	Lhx2_only	7.35918393280329
chr11 88184899 88185269	Lhx2_only	5.15353246140654
chr11 88232709 88233077	Lhx2_only	5.71976334613235
chr11 88234931 88235320	Lhx2_only	5.53637817442758
chr11 88354826 88355201	Lhx2_only	7.15422460043929
chr11 88356758 88357115	Lhx2_only	5.99915347655609
chr11 88405999 88406423	Lhx2_only	4.90755736374628
chr11 88439103 88439492	Lhx2_only	5.37341516849392
chr11 88443333 88443719	Lhx2_only	6.19263471103291
chr11 88472619 88472977	Lhx2_only	5.29492890256118
chr11 88501296 88501672	Lhx2_only	5.05948974386484
chr11 88514920 88515321	Lhx2_only	4.91165653702405
chr11 88528786 88529207	Lhx2_only	5.9132929506957
chr11 88548013 88548400	Lhx2_only	6.81053301286762
chr11 88551002 88551390	Lhx2_only	5.91624007766114
chr11 88564488 88564848	Lhx2_only	4.61989365657427
chr11 88570897 88571260	Lhx2_only	5.32944024051964
chr11 88585280 88585641	Lhx2_only	7.64287687353342
chr11 88593713 88594117	Lhx2_only	5.44490369601368
chr11 88618290 88618685	Lhx2_only	5.81535457109891
chr11 88620500 88620884	Lhx2_only	6.15152868931513
chr11 88654598 88655261	Lhx2_only	6.32255066760224
chr11 88665766 88666134	Lhx2_only	6.50305740541998
chr11 88708878 88709235	Lhx2_only	5.64849364674148
chr11 88760706 88761115	Lhx2_only	4.10663920423768
chr11 88840379 88840823	Lhx2_only	4.80525468794584
chr11 88923412 88923772	Lhx2_only	5.77268747513994
chr11 88968953 88969321	Lhx2_only	9.3086534421753
chr11 89515132 89515553	Lhx2_only	5.88545563707427
chr11 94009172 94009598	Lhx2_only	5.06995590986095
chr11 94043911 94044286	Lhx2_only	5.19020184390116
chr11 94091472 94091887	Lhx2_only	5.79444856393582
chr11 94133869 94134413	Lhx2_only	4.85943631078018
chr11 94327069 94327428	Lhx2_only	6.94985978739516
chr11 94531641 94532045	Lhx2_only	5.91859851237002
chr11 94633191 94633561	Lhx2_only	9.45207618361466
chr11 94653877 94654327	Lhx2_only	4.76445389306206
chr11 94679486 94679867	Lhx2_only	6.19405413982255
chr11 94712537 94712942	Lhx2_only	4.62589414474816
chr11 94922676 94923043	Lhx2_only	4.94695290834739
chr11 94954901 94955258	Lhx2_only	4.37993920799839
chr11 95309300 95309985	Lhx2_only	5.32930827784942
chr11 95335718 95336086	Lhx2_only	5.97027507255949
chr11 95425146 95425518	Lhx2_only	5.55401970197568
chr11 95435140 95435539	Lhx2_only	4.99537901691754
chr11 95460078 95460453	Lhx2_only	4.32514400052953
chr11 95480161 95480518	Lhx2_only	5.35206872152613
chr11 95571363 95571741	Lhx2_only	7.61002534005645
chr11 95642543 95642919	Lhx2_only	5.73531038221442
chr11 95711907 95712281	Lhx2_only	5.4922461716847
chr11 95975840 95976205	Lhx2_only	4.39432422026582
chr11 96059057 96059435	Lhx2_only	4.73659787911133
chr11 96131063 96131431	Lhx2_only	8.17032257482494
chr11 96140746 96141156	Lhx2_only	5.19424575294072
chr11 96741895 96742252	Lhx2_only	6.76880254654607
chr11 96875360 96876198	Lhx2_only	4.93635656975688
chr11 96943888 96944281	Lhx2_only	4.74417128943975
chr11 97424113 97424539	Lhx2_only	6.75206396312161
chr11 97537453 97537819	Lhx2_only	6.43005848027748
chr11 97540643 97541008	Lhx2_only	5.84251073946036
chr11 97559047 97559617	Lhx2_only	6.84431979862724
chr11 97595298 97595655	Lhx2_only	5.3686518131711
chr11 97615792 97616149	Lhx2_only	4.33372372459901
chr11 97810052 97810419	Lhx2_only	4.64712503451678
chr11 97941261 97941635	Lhx2_only	4.84284766620141
chr11 98003506 98003866	Lhx2_only	6.36464120285125
chr11 98019919 98020395	Lhx2_only	7.46097754962725
chr11 98166970 98167336	Lhx2_only	4.50815173226598
chr11 98265034 98265423	Lhx2_only	4.85006864943704
chr11 98266939 98267333	Lhx2_only	4.54601723452206
chr11 98283216 98283616	Lhx2_only	5.15782895598638
chr11 98312561 98312921	Lhx2_only	5.02946285025066
chr11 98339030 98339397	Lhx2_only	5.29367301151118
chr11 98488530 98488893	Lhx2_only	7.10838758970581
chr11 98560639 98560996	Lhx2_only	6.15110735649583
chr11 98740499 98740900	Lhx2_only	5.47770400097197
chr11 98773896 98774256	Lhx2_only	4.76717117087287
chr11 98971115 98971485	Lhx2_only	4.41666624255891
chr11 99024165 99024533	Lhx2_only	4.73196902099192
chr11 99248078 99248447	Lhx2_only	5.28674600013202
chr11 99339527 99339988	Lhx2_only	6.45236029792983
chr11 99383583 99383986	Lhx2_only	4.92324752166407
chr11 100137695 100138055	Lhx2_only	4.73382234681204
chr11 100330277 100330686	Lhx2_only	4.57879566139892
chr11 100362534 100362893	Lhx2_only	4.94037483901734
chr11 100397725 100398291	Lhx2_only	4.77278452298854
chr11 100607693 100608062	Lhx2_only	6.62139611999166
chr11 100623863 100624239	Lhx2_only	5.99026545370319
chr11 100752453 100752810	Lhx2_only	6.08660233630988
chr11 100806681 100807056	Lhx2_only	7.97666139875314
chr11 100824500 100824873	Lhx2_only	4.94535425331129
[truncated: 14,312 more rows]
