# Supplementary material for: Cooperative interactions enable singular olfactory receptor expression in mouse olfactory neurons
Source: eLife. 2017 Sep 21;6:e28620. doi: 10.7554/eLife.28620 (PMC5608512; doi:10.7554/eLife.28620)
Supplement: Figure 1—source data 2. [file elife-28620-fig1-data2.txt]

site	set	EbfMean
chr1 3119862 3120262	CoboundNonIsland	7.99348508938614
chr1 3673669 3674063	CoboundNonIsland	6.52824513752796
chr1 4820208 4820579	CoboundNonIsland	7.23337958989681
chr1 4945312 4945742	CoboundNonIsland	6.83941271140283
chr1 4969798 4970165	CoboundNonIsland	7.23223505342414
chr1 5232733 5233106	CoboundNonIsland	6.06834714502853
chr1 6166424 6166849	CoboundNonIsland	6.43920088261109
chr1 10757118 10757503	CoboundNonIsland	6.60401910247229
chr1 12954031 12954431	CoboundNonIsland	6.52078202229418
chr1 13004934 13005316	CoboundNonIsland	7.75716646180611
chr1 13078083 13078528	CoboundNonIsland	7.45847280011953
chr1 13111561 13111989	CoboundNonIsland	6.60895312504998
chr1 13572230 13572642	CoboundNonIsland	6.47517394030358
chr1 14348459 14348850	CoboundNonIsland	6.9766761709961
chr1 14359505 14359873	CoboundNonIsland	8.19976678560115
chr1 14375090 14375513	CoboundNonIsland	7.14826671521536
chr1 14908955 14909342	CoboundNonIsland	7.30224951539737
chr1 16583346 16583742	CoboundNonIsland	6.15671516256837
chr1 16695096 16695532	CoboundNonIsland	7.13585893233098
chr1 20921075 20921501	CoboundNonIsland	7.35525030735837
chr1 22626993 22627613	CoboundNonIsland	7.23929383298434
chr1 23948447 23948884	CoboundNonIsland	7.38843437889592
chr1 24127843 24128230	CoboundNonIsland	8.33006360636261
chr1 25415136 25415531	CoboundNonIsland	6.24315848217293
chr1 34056325 34056856	CoboundNonIsland	6.50081513792272
chr1 35437752 35438336	CoboundNonIsland	7.32214780707572
chr1 36570502 36570972	CoboundNonIsland	7.28098649451563
chr1 36689287 36689682	CoboundNonIsland	6.26967351522083
chr1 36988211 36988587	CoboundNonIsland	8.37515038774829
chr1 37063933 37064331	CoboundNonIsland	7.15093198902798
chr1 37179855 37180231	CoboundNonIsland	8.98205046542318
chr1 37225354 37225733	CoboundNonIsland	7.10474765299017
chr1 37537208 37537612	CoboundNonIsland	6.67935909766043
chr1 38745412 38745874	CoboundNonIsland	6.95828534024145
chr1 38766201 38766592	CoboundNonIsland	6.5642714727647
chr1 39937407 39937881	CoboundNonIsland	6.29001304533073
chr1 43052009 43052416	CoboundNonIsland	7.31136907501072
chr1 43343982 43344390	CoboundNonIsland	9.55548491144355
chr1 43385966 43386341	CoboundNonIsland	6.94635017101157
chr1 43782238 43782688	CoboundNonIsland	7.66825478565877
chr1 47605515 47605922	CoboundNonIsland	5.99483551150916
chr1 50989798 50990227	CoboundNonIsland	6.16965672804218
chr1 51216573 51217006	CoboundNonIsland	7.51158121058038
chr1 51607368 51607857	CoboundNonIsland	7.91296194017596
chr1 51638909 51639284	CoboundNonIsland	7.79183814684878
chr1 51751802 51752203	CoboundNonIsland	6.15960354413116
chr1 51758649 51759034	CoboundNonIsland	6.29001304533073
chr1 52804540 52804957	CoboundNonIsland	7.63216989053877
chr1 53755048 53755443	CoboundNonIsland	6.78873440924484
chr1 54022979 54023411	CoboundNonIsland	6.33581611085929
chr1 54109249 54109628	CoboundNonIsland	6.28429349014207
chr1 58621800 58622377	CoboundNonIsland	7.31870305963506
chr1 58716007 58716397	CoboundNonIsland	7.3033398538846
chr1 59556009 59556426	CoboundNonIsland	7.30050920579209
chr1 60384272 60384684	CoboundNonIsland	6.85255735518773
chr1 60641228 60641631	CoboundNonIsland	6.35020237052303
chr1 60648901 60649296	CoboundNonIsland	5.98456020388843
chr1 61146359 61146848	CoboundNonIsland	9.2080928744497
chr1 61469687 61470076	CoboundNonIsland	6.75095920549399
chr1 61480502 61480924	CoboundNonIsland	6.95163485523264
chr1 61997242 61997648	CoboundNonIsland	6.47980368135328
chr1 62004366 62004993	CoboundNonIsland	7.21105829229901
chr1 62053212 62053649	CoboundNonIsland	7.92502212886975
chr1 62059407 62059890	CoboundNonIsland	6.86558331637602
chr1 62140713 62141092	CoboundNonIsland	6.10873100685282
chr1 62177468 62177972	CoboundNonIsland	6.75922962651121
chr1 62190742 62191207	CoboundNonIsland	8.06591838377899
chr1 62201623 62202059	CoboundNonIsland	7.11147025973881
chr1 62219042 62219431	CoboundNonIsland	8.29078087284203
chr1 62233824 62234404	CoboundNonIsland	6.79709852213664
chr1 62390441 62390890	CoboundNonIsland	6.51590935813924
chr1 62411416 62411933	CoboundNonIsland	8.16476323570102
chr1 62785833 62786201	CoboundNonIsland	6.96764636504779
chr1 63417924 63418294	CoboundNonIsland	6.21568799447139
chr1 63953197 63953609	CoboundNonIsland	7.36111099314828
chr1 64055141 64055583	CoboundNonIsland	6.62017473372075
chr1 64066798 64067343	CoboundNonIsland	7.79415981585946
chr1 64085412 64085803	CoboundNonIsland	6.41202983699198
chr1 64119426 64119888	CoboundNonIsland	6.83851862633516
chr1 64498419 64498921	CoboundNonIsland	7.50555121823241
chr1 66112758 66113221	CoboundNonIsland	6.47052929414443
chr1 66482097 66482460	CoboundNonIsland	7.51928645883179
chr1 69447889 69448255	CoboundNonIsland	6.56463196384731
chr1 69488058 69488464	CoboundNonIsland	7.75700152183641
chr1 69495477 69495870	CoboundNonIsland	6.6594443990288
chr1 69638988 69639600	CoboundNonIsland	8.53130844800863
chr1 71814346 71814814	CoboundNonIsland	7.04902385714376
chr1 72076259 72076710	CoboundNonIsland	7.95010540505314
chr1 72206965 72207394	CoboundNonIsland	6.47246931395469
chr1 72214612 72215177	CoboundNonIsland	7.54379647937179
chr1 72438920 72439409	CoboundNonIsland	6.45181757070962
chr1 72489973 72490379	CoboundNonIsland	7.9166637836827
chr1 72493372 72493845	CoboundNonIsland	7.55352139513138
chr1 74098627 74099044	CoboundNonIsland	6.86675316261627
chr1 74317917 74318332	CoboundNonIsland	7.06450547206127
chr1 74338634 74339035	CoboundNonIsland	5.99159728426237
chr1 74596463 74596844	CoboundNonIsland	6.30832904956497
chr1 74868746 74869286	CoboundNonIsland	8.53178212713537
chr1 75124369 75125017	CoboundNonIsland	6.87994185993725
chr1 75139506 75139874	CoboundNonIsland	6.86793544001619
chr1 75225650 75226081	CoboundNonIsland	6.65535746340311
chr1 75261229 75261664	CoboundNonIsland	6.66859021125683
chr1 75559177 75559555	CoboundNonIsland	7.83746799407269
chr1 76054265 76054632	CoboundNonIsland	7.73088393699032
chr1 78329815 78330217	CoboundNonIsland	8.35618767908293
chr1 78767338 78767752	CoboundNonIsland	6.69933098942091
chr1 78774410 78774822	CoboundNonIsland	7.45964511647022
chr1 79760529 79760930	CoboundNonIsland	9.01622381687466
chr1 79813611 79814014	CoboundNonIsland	6.16678842368061
chr1 79887576 79887948	CoboundNonIsland	7.84719940387957
chr1 79898247 79898613	CoboundNonIsland	6.9610389911144
chr1 80008409 80008800	CoboundNonIsland	6.96434646070241
chr1 80045035 80045442	CoboundNonIsland	7.79570317784372
chr1 80536292 80536715	CoboundNonIsland	6.54453604323696
chr1 81155932 81156331	CoboundNonIsland	7.86660698370227
chr1 81224908 81225365	CoboundNonIsland	7.37483737019218
chr1 81248754 81249116	CoboundNonIsland	7.10898950694258
chr1 81254351 81254750	CoboundNonIsland	6.54931313277572
chr1 82428677 82429102	CoboundNonIsland	6.84689625342377
chr1 82840181 82840553	CoboundNonIsland	7.32771952646892
chr1 83762417 83762823	CoboundNonIsland	7.61386235312118
chr1 83949055 83949480	CoboundNonIsland	6.07804463903844
chr1 84839185 84839735	CoboundNonIsland	6.4264728846317
chr1 84868871 84869239	CoboundNonIsland	8.56889392174955
chr1 86211113 86211489	CoboundNonIsland	6.63615145214868
chr1 86421364 86421889	CoboundNonIsland	8.58714424443779
chr1 86425227 86425624	CoboundNonIsland	9.57993584356528
chr1 86546634 86547092	CoboundNonIsland	7.78717649559181
chr1 86676119 86676499	CoboundNonIsland	6.79833925625284
chr1 86824392 86824805	CoboundNonIsland	7.04850847265362
chr1 87848603 87849042	CoboundNonIsland	6.92333008196976
chr1 88778184 88778589	CoboundNonIsland	6.07141778250703
chr1 91759091 91759499	CoboundNonIsland	6.08868037425809
chr1 91963932 91964357	CoboundNonIsland	6.35483350212717
chr1 91978389 91978836	CoboundNonIsland	6.78998235436581
chr1 93207463 93207846	CoboundNonIsland	7.31590242420028
chr1 93220709 93221466	CoboundNonIsland	7.48383818789809
chr1 93425623 93426023	CoboundNonIsland	6.93601380271564
chr1 93459016 93459421	CoboundNonIsland	7.18130834881185
chr1 94413345 94413727	CoboundNonIsland	6.45181757070962
chr1 96870902 96871317	CoboundNonIsland	6.9527496055828
chr1 97604727 97605135	CoboundNonIsland	7.08286905088219
chr1 97611755 97612140	CoboundNonIsland	6.52302671260964
chr1 97654468 97655000	CoboundNonIsland	6.89531894551614
chr1 105327700 105328082	CoboundNonIsland	8.47430201040721
chr1 106165955 106166350	CoboundNonIsland	7.32407516434554
chr1 106168015 106168386	CoboundNonIsland	7.01250488999791
chr1 106274617 106275000	CoboundNonIsland	6.35020237052303
chr1 106529167 106529558	CoboundNonIsland	6.9340364449221
chr1 106694229 106694626	CoboundNonIsland	6.62783235461907
chr1 107946185 107946560	CoboundNonIsland	6.34133539260564
chr1 108095733 108096152	CoboundNonIsland	7.48805150388597
chr1 108181779 108182163	CoboundNonIsland	7.00717371689757
chr1 108259112 108259792	CoboundNonIsland	6.47091398343087
chr1 108577774 108578210	CoboundNonIsland	5.97038222338695
chr1 108884248 108884784	CoboundNonIsland	7.42427134768717
chr1 108934329 108934711	CoboundNonIsland	8.70436660117977
chr1 109032248 109032664	CoboundNonIsland	8.19941861724431
chr1 110987092 110987492	CoboundNonIsland	7.4639295771147
chr1 113917027 113917395	CoboundNonIsland	6.47362152440076
chr1 114144674 114145056	CoboundNonIsland	7.31092955388735
chr1 118745209 118745638	CoboundNonIsland	8.45739215258912
chr1 121468230 121468649	CoboundNonIsland	7.04200315125096
chr1 127004451 127004919	CoboundNonIsland	7.5619095422933
chr1 127511182 127511658	CoboundNonIsland	7.81871994028975
chr1 127846110 127846528	CoboundNonIsland	8.11630731895876
chr1 127863743 127864123	CoboundNonIsland	7.74696498267565
chr1 128169530 128169929	CoboundNonIsland	6.91794049595901
chr1 128197970 128198489	CoboundNonIsland	6.70790184143931
chr1 128217986 128218370	CoboundNonIsland	8.1169332116113
chr1 128561608 128561985	CoboundNonIsland	6.49587445090923
chr1 130490521 130490907	CoboundNonIsland	7.00262119487961
chr1 131049388 131049836	CoboundNonIsland	7.53010912681014
chr1 131478012 131478434	CoboundNonIsland	6.33581611085929
chr1 131494221 131494598	CoboundNonIsland	8.61308233526453
chr1 132060235 132060686	CoboundNonIsland	7.01410161692754
chr1 132136877 132137316	CoboundNonIsland	6.66114645123449
chr1 132192020 132192387	CoboundNonIsland	7.04200315125096
chr1 132289829 132290260	CoboundNonIsland	7.3419760627305
chr1 132384504 132385046	CoboundNonIsland	7.63511418458685
chr1 132886311 132886739	CoboundNonIsland	7.40980613234239
chr1 132897325 132897735	CoboundNonIsland	7.56245939796283
chr1 133135977 133136373	CoboundNonIsland	7.50233858141921
chr1 133208077 133208789	CoboundNonIsland	6.89069951954657
chr1 133448499 133448873	CoboundNonIsland	6.24315848217293
chr1 133821542 133821979	CoboundNonIsland	6.21891891972695
chr1 133928708 133929089	CoboundNonIsland	7.4288781561017
chr1 134093258 134093673	CoboundNonIsland	8.14765978290204
chr1 134099045 134099493	CoboundNonIsland	6.83490935760298
chr1 134393629 134394052	CoboundNonIsland	7.70131455768136
chr1 134421029 134421488	CoboundNonIsland	8.15852381314876
chr1 134590847 134591310	CoboundNonIsland	6.15044076012747
chr1 134823465 134823898	CoboundNonIsland	7.57620226242681
chr1 135341923 135342298	CoboundNonIsland	7.46995206781643
chr1 135361441 135361835	CoboundNonIsland	5.82947846750221
chr1 135502067 135502458	CoboundNonIsland	7.93151665786041
chr1 135549208 135549581	CoboundNonIsland	7.97326111699862
chr1 135557536 135557934	CoboundNonIsland	7.0440847317755
chr1 136857474 136858191	CoboundNonIsland	6.85106689420571
chr1 136902579 136902998	CoboundNonIsland	6.75159261537461
chr1 137325011 137325398	CoboundNonIsland	6.26699750204852
chr1 138551841 138552215	CoboundNonIsland	7.46995206781643
chr1 138932652 138933031	CoboundNonIsland	7.63821590853741
chr1 143489691 143490093	CoboundNonIsland	6.34683363982181
chr1 148781141 148781532	CoboundNonIsland	6.67128614501385
chr1 149681628 149682047	CoboundNonIsland	6.20408046329525
chr1 150410743 150411126	CoboundNonIsland	7.27922032975576
chr1 150418139 150418507	CoboundNonIsland	7.71576559754618
chr1 150872957 150873641	CoboundNonIsland	8.02138439018796
chr1 150876979 150877370	CoboundNonIsland	8.04043108912934
chr1 151297475 151297930	CoboundNonIsland	7.69949513799638
chr1 151311379 151312054	CoboundNonIsland	8.52162206440413
chr1 151335222 151335654	CoboundNonIsland	6.09472945099944
chr1 151354962 151355358	CoboundNonIsland	6.17251934107751
chr1 151358673 151359044	CoboundNonIsland	6.44631470117928
chr1 151430008 151430448	CoboundNonIsland	6.92020885437225
chr1 151626556 151626937	CoboundNonIsland	6.80848949148942
chr1 151751881 151752666	CoboundNonIsland	6.78686754133031
chr1 152219777 152220147	CoboundNonIsland	6.2904490018537
chr1 152235402 152235833	CoboundNonIsland	6.38556198676945
chr1 153102803 153103170	CoboundNonIsland	6.80603834051649
chr1 153153875 153154268	CoboundNonIsland	7.87775431414039
chr1 153851558 153851927	CoboundNonIsland	6.03363473738904
chr1 154607293 154607779	CoboundNonIsland	8.99402663585703
chr1 154622394 154622809	CoboundNonIsland	6.59799579647917
chr1 155085585 155086025	CoboundNonIsland	9.03579640230068
chr1 155233877 155234325	CoboundNonIsland	7.52657226578955
chr1 155412717 155413083	CoboundNonIsland	7.26164072223733
chr1 155470837 155471234	CoboundNonIsland	7.37752600771606
chr1 155605737 155606176	CoboundNonIsland	8.58642620863954
chr1 155612504 155612920	CoboundNonIsland	7.89416547495245
chr1 155681066 155681437	CoboundNonIsland	7.63907980056835
chr1 155725861 155726243	CoboundNonIsland	7.19988813757529
chr1 156313441 156313848	CoboundNonIsland	6.45729953038415
chr1 156330451 156330933	CoboundNonIsland	7.10774186404157
chr1 157075036 157075555	CoboundNonIsland	6.78811710165571
chr1 157110461 157110856	CoboundNonIsland	6.45652275141777
chr1 157156248 157156851	CoboundNonIsland	6.99159728426237
chr1 157383469 157383881	CoboundNonIsland	7.17609504117041
chr1 157766099 157766544	CoboundNonIsland	6.55516332576625
chr1 158284265 158284710	CoboundNonIsland	8.04616331323558
chr1 158310553 158310943	CoboundNonIsland	6.35020237052303
chr1 158353209 158353652	CoboundNonIsland	7.43026352599328
chr1 158482117 158482648	CoboundNonIsland	7.00610025134072
chr1 159890177 159890561	CoboundNonIsland	6.82372589424411
chr1 160259854 160260311	CoboundNonIsland	6.41604920327098
chr1 160309083 160309515	CoboundNonIsland	7.0724437479395
chr1 160606428 160606800	CoboundNonIsland	6.19473099125661
chr1 160903651 160904083	CoboundNonIsland	6.03729966206275
chr1 161070611 161071236	CoboundNonIsland	7.46354302069673
chr1 163607910 163608286	CoboundNonIsland	9.18609024580139
chr1 164436786 164437180	CoboundNonIsland	7.44058537579357
chr1 164509215 164509615	CoboundNonIsland	7.30572384928383
chr1 164638763 164639155	CoboundNonIsland	6.74264109981468
chr1 164767335 164767759	CoboundNonIsland	6.75127594519633
chr1 164897145 164897555	CoboundNonIsland	6.01993318187975
chr1 165133269 165133636	CoboundNonIsland	8.39233080901184
chr1 165136806 165137176	CoboundNonIsland	8.27123054769335
chr1 165142199 165142585	CoboundNonIsland	6.78749952981684
chr1 165180747 165181144	CoboundNonIsland	7.57836242284723
chr1 165460792 165461404	CoboundNonIsland	6.88344034292936
chr1 165681916 165682365	CoboundNonIsland	8.03363473738904
chr1 166002326 166003041	CoboundNonIsland	6.87731906510518
chr1 166139836 166140261	CoboundNonIsland	6.52526791583459
chr1 167081478 167081852	CoboundNonIsland	6.38309270167789
chr1 167082701 167083272	CoboundNonIsland	6.93516487124418
chr1 168245554 168246022	CoboundNonIsland	7.12063795974246
chr1 168330144 168330562	CoboundNonIsland	7.1970793705759
chr1 169981394 169981782	CoboundNonIsland	7.43821758091628
chr1 171185587 171186033	CoboundNonIsland	8.11432180939443
chr1 171194446 171194901	CoboundNonIsland	7.30246566912269
chr1 171285889 171286289	CoboundNonIsland	8.6070173435287
chr1 173356041 173356446	CoboundNonIsland	6.02732342207337
chr1 173365618 173366025	CoboundNonIsland	7.31999458149667
chr1 174523472 174523863	CoboundNonIsland	7.94620550287478
chr1 174541736 174542351	CoboundNonIsland	8.37917590064544
chr1 174791975 174792367	CoboundNonIsland	7.79555665293556
chr1 174800381 174800814	CoboundNonIsland	7.97476622767027
chr1 175359895 175360279	CoboundNonIsland	7.66875789481556
chr1 175407924 175408324	CoboundNonIsland	5.88052110899816
chr1 175427560 175427990	CoboundNonIsland	7.63077762045144
chr1 176098920 176099334	CoboundNonIsland	7.62348966295352
chr1 176105740 176106154	CoboundNonIsland	7.02416938623281
chr1 177087460 177087857	CoboundNonIsland	7.35797566198217
chr1 177452147 177452545	CoboundNonIsland	6.41243044330313
chr1 177702933 177703787	CoboundNonIsland	7.71592788692128
chr1 178348448 178348815	CoboundNonIsland	7.56282034206249
chr1 178363978 178364688	CoboundNonIsland	7.73346604303739
chr1 179591730 179592152	CoboundNonIsland	8.49054173881214
chr1 180249906 180250313	CoboundNonIsland	8.40869299337641
chr1 180267966 180268345	CoboundNonIsland	6.85285255879175
chr1 180364014 180364711	CoboundNonIsland	7.34196643060019
chr1 180422566 180422970	CoboundNonIsland	8.21349521326246
chr1 181515274 181515659	CoboundNonIsland	7.0696293105525
chr1 182011435 182012046	CoboundNonIsland	7.73573076536609
chr1 182645049 182645701	CoboundNonIsland	6.80848949148942
chr1 182918785 182919194	CoboundNonIsland	7.15743232704824
chr1 182937331 182937704	CoboundNonIsland	7.0156965786064
chr1 183350375 183350800	CoboundNonIsland	7.32578729419594
chr1 183366241 183366636	CoboundNonIsland	7.6526315708352
chr1 184869778 184870503	CoboundNonIsland	7.26699750204852
chr1 185507762 185508199	CoboundNonIsland	7.68387656008872
chr1 188529720 188530115	CoboundNonIsland	7.20779912431462
chr1 189231618 189232048	CoboundNonIsland	7.71592788692128
chr1 190928090 190928711	CoboundNonIsland	6.46586964659397
chr1 191460067 191460460	CoboundNonIsland	7.30746774894267
chr1 191470675 191471067	CoboundNonIsland	7.10774186404157
chr1 191713921 191714330	CoboundNonIsland	9.43126357966669
chr1 191820762 191821513	CoboundNonIsland	8.032586756319
chr1 191972605 191972983	CoboundNonIsland	7.57818389586536
chr1 191987095 191987480	CoboundNonIsland	6.78717649559181
chr1 192439069 192439554	CoboundNonIsland	6.84719261755635
chr1 192441721 192442086	CoboundNonIsland	7.40899415422273
chr1 192647338 192647795	CoboundNonIsland	6.41243044330313
chr1 193430266 193430650	CoboundNonIsland	7.959519483392
chr1 193729276 193729680	CoboundNonIsland	6.83790860140703
chr1 193777996 193778372	CoboundNonIsland	7.29022105618285
chr1 194230115 194230560	CoboundNonIsland	5.97366836653278
chr1 194793297 194793707	CoboundNonIsland	6.08210230327294
chr10 3530225 3530653	CoboundNonIsland	6.94189153629632
chr10 4530883 4531266	CoboundNonIsland	7.02521749883971
chr10 4585821 4586246	CoboundNonIsland	6.88315133292097
chr10 7258395 7258786	CoboundNonIsland	7.07804463903844
chr10 7832311 7832824	CoboundNonIsland	6.49091678574359
chr10 7839413 7839817	CoboundNonIsland	6.82464297768082
chr10 8881466 8881869	CoboundNonIsland	8.39895768955095
chr10 10444948 10445327	CoboundNonIsland	6.91168081255836
chr10 13500818 13501375	CoboundNonIsland	7.48268537441567
chr10 13666846 13667394	CoboundNonIsland	6.56898376465261
chr10 13822275 13822782	CoboundNonIsland	6.08159860323708
chr10 14953017 14953405	CoboundNonIsland	7.05058069488186
chr10 14978408 14978852	CoboundNonIsland	6.36194086544379
chr10 15746669 15747119	CoboundNonIsland	6.36194086544379
chr10 16250870 16251396	CoboundNonIsland	6.83971061666919
chr10 16521900 16522287	CoboundNonIsland	8.01356755522976
chr10 18307382 18307909	CoboundNonIsland	6.36444658859421
chr10 20195069 20195754	CoboundNonIsland	6.04772323922961
chr10 20286947 20287330	CoboundNonIsland	6.42567932470648
chr10 20464520 20465013	CoboundNonIsland	5.90710054236917
chr10 20505440 20505839	CoboundNonIsland	8.11840725542184
chr10 20581169 20581612	CoboundNonIsland	7.40576009519917
chr10 20586545 20586950	CoboundNonIsland	7.46898069003619
chr10 20594031 20594409	CoboundNonIsland	8.7063395215975
chr10 20650603 20650968	CoboundNonIsland	6.63925094921906
chr10 20659192 20659587	CoboundNonIsland	6.86822751399141
chr10 21601520 21601912	CoboundNonIsland	6.67566205333531
chr10 21603950 21604374	CoboundNonIsland	7.59657821036781
chr10 21923587 21924069	CoboundNonIsland	7.93727351294981
chr10 23010152 23010531	CoboundNonIsland	8.12458333922187
chr10 23016346 23016714	CoboundNonIsland	7.88140280143205
chr10 24678464 24678911	CoboundNonIsland	6.98916998529637
chr10 25335963 25336340	CoboundNonIsland	6.45533898990965
chr10 25395455 25395932	CoboundNonIsland	8.58785786167475
chr10 28719663 28720078	CoboundNonIsland	5.94049061134974
chr10 28840941 28841390	CoboundNonIsland	7.72423965239235
chr10 28874552 28874952	CoboundNonIsland	6.36653452838895
chr10 34185551 34186048	CoboundNonIsland	7.31547409292241
chr10 34312492 34312958	CoboundNonIsland	7.3470432163087
chr10 34315266 34315955	CoboundNonIsland	7.95620720881259
chr10 36973824 36974342	CoboundNonIsland	6.70098665568517
chr10 37299096 37299487	CoboundNonIsland	6.2198347234617
chr10 37314665 37315032	CoboundNonIsland	6.66452913876107
chr10 37678879 37679273	CoboundNonIsland	6.48594202533603
chr10 38705290 38705672	CoboundNonIsland	6.36653452838895
chr10 39251978 39252360	CoboundNonIsland	6.9443996275764
chr10 39272540 39272964	CoboundNonIsland	7.71462162098983
chr10 39321369 39321771	CoboundNonIsland	6.86733773020366
chr10 39567012 39567454	CoboundNonIsland	8.18425988638659
chr10 39658248 39658665	CoboundNonIsland	6.5930240922358
chr10 39684575 39685141	CoboundNonIsland	6.89098702155239
chr10 39711029 39711459	CoboundNonIsland	7.27855116953043
chr10 41091289 41091751	CoboundNonIsland	7.31028479014795
chr10 41233601 41234179	CoboundNonIsland	6.030482530969
chr10 41726238 41726784	CoboundNonIsland	6.47517394030358
chr10 43008077 43008540	CoboundNonIsland	6.44512253057542
chr10 43165635 43166036	CoboundNonIsland	6.49815820047826
chr10 49365303 49365708	CoboundNonIsland	6.38143791237919
chr10 53580512 53580946	CoboundNonIsland	6.83851862633516
chr10 53938708 53939118	CoboundNonIsland	6.8155151753776
chr10 54729449 54729881	CoboundNonIsland	8.26732466757197
chr10 54730409 54730830	CoboundNonIsland	7.99886088284516
chr10 55286576 55287006	CoboundNonIsland	7.82508751870389
chr10 55571759 55572193	CoboundNonIsland	6.02732342207337
chr10 55754737 55755105	CoboundNonIsland	9.63419711408345
chr10 59536018 59536401	CoboundNonIsland	6.12753111840508
chr10 59943736 59944396	CoboundNonIsland	7.00369725125416
chr10 60029000 60029417	CoboundNonIsland	6.57800534678884
chr10 60117895 60118270	CoboundNonIsland	7.56735749678088
chr10 60347009 60347479	CoboundNonIsland	6.83641659613722
chr10 60624916 60625464	CoboundNonIsland	8.07371647925001
chr10 60955172 60955762	CoboundNonIsland	6.42127045800747
chr10 61086820 61087259	CoboundNonIsland	7.09296966318434
chr10 61126151 61126589	CoboundNonIsland	7.90338057412383
chr10 61135139 61135521	CoboundNonIsland	6.54526686207702
chr10 61143212 61143641	CoboundNonIsland	6.97175443446036
chr10 61160423 61160925	CoboundNonIsland	7.90781757551859
chr10 61328924 61329309	CoboundNonIsland	8.89734021843242
chr10 61538386 61538773	CoboundNonIsland	6.86970036020228
chr10 61610709 61611171	CoboundNonIsland	7.04382617881269
chr10 62135487 62135981	CoboundNonIsland	6.6409769782706
chr10 62981219 62981607	CoboundNonIsland	6.86469189977662
chr10 63026447 63026866	CoboundNonIsland	8.09673638114675
chr10 67024802 67025179	CoboundNonIsland	6.3438771291242
chr10 67050814 67051201	CoboundNonIsland	5.98781424708293
chr10 67115109 67115489	CoboundNonIsland	8.05588235653776
chr10 68462489 68463046	CoboundNonIsland	6.22259957796276
chr10 68897530 68897971	CoboundNonIsland	6.55771741790995
chr10 69087537 69087965	CoboundNonIsland	7.91067565551864
chr10 69502636 69503023	CoboundNonIsland	6.98645723364843
chr10 69533379 69533829	CoboundNonIsland	7.42707684864068
chr10 69535437 69535814	CoboundNonIsland	6.89647805302218
chr10 70168881 70169395	CoboundNonIsland	7.35797566198217
chr10 70183504 70184085	CoboundNonIsland	8.02825053191339
chr10 70286824 70287268	CoboundNonIsland	7.69154194757599
chr10 70368536 70368934	CoboundNonIsland	8.39355809922224
chr10 70447737 70448196	CoboundNonIsland	6.69270436476272
chr10 71206400 71206784	CoboundNonIsland	7.6973446901878
chr10 72290362 72290794	CoboundNonIsland	7.94648215470407
chr10 75026552 75026991	CoboundNonIsland	7.52377699783167
chr10 75188496 75188965	CoboundNonIsland	8.21163913606704
chr10 75433120 75433537	CoboundNonIsland	6.14073593590496
chr10 75448060 75448439	CoboundNonIsland	6.98239087655551
chr10 77365448 77365838	CoboundNonIsland	6.68103783003427
chr10 77411504 77411922	CoboundNonIsland	6.45181757070962
chr10 77458238 77458645	CoboundNonIsland	6.39130106347872
chr10 77674163 77674577	CoboundNonIsland	7.0495508540379
chr10 78326628 78326997	CoboundNonIsland	7.39763381964358
chr10 78344583 78344973	CoboundNonIsland	6.60012359434638
chr10 78371996 78372371	CoboundNonIsland	6.90881822257709
chr10 79930381 79930863	CoboundNonIsland	7.76982127902777
chr10 79967971 79968414	CoboundNonIsland	8.65314403858448
chr10 80536245 80536607	CoboundNonIsland	7.73589082444351
chr10 80584905 80585359	CoboundNonIsland	8.10487726618373
chr10 80603845 80604300	CoboundNonIsland	8.77170317048384
chr10 81205581 81205967	CoboundNonIsland	7.13854720603635
chr10 81553816 81554236	CoboundNonIsland	8.64252629459305
chr10 81648774 81649180	CoboundNonIsland	6.61807632562883
chr10 82771634 82772096	CoboundNonIsland	7.09423014110662
chr10 83103068 83103484	CoboundNonIsland	7.61737352471143
chr10 83850848 83851223	CoboundNonIsland	7.16774878172993
chr10 84838477 84838881	CoboundNonIsland	7.83566317370379
chr10 84897869 84898241	CoboundNonIsland	9.30556704189341
chr10 84917018 84917606	CoboundNonIsland	8.65927176417784
chr10 84928096 84928491	CoboundNonIsland	8.32138672720921
chr10 85517968 85518369	CoboundNonIsland	7.54729141597817
chr10 86498637 86499268	CoboundNonIsland	8.32578729419594
chr10 87872884 87873321	CoboundNonIsland	6.94996743273197
chr10 87927175 87927583	CoboundNonIsland	6.59799579647917
chr10 88572118 88572536	CoboundNonIsland	6.49778070853969
chr10 91001289 91001854	CoboundNonIsland	6.23131669004247
chr10 91431947 91432380	CoboundNonIsland	7.65586508959554
chr10 92333004 92333448	CoboundNonIsland	8.41343605599406
chr10 92820498 92820870	CoboundNonIsland	8.38556198676945
chr10 92893008 92893406	CoboundNonIsland	7.85863738543986
chr10 93074812 93075195	CoboundNonIsland	6.21937689426184
chr10 93130121 93130517	CoboundNonIsland	6.67061646868467
chr10 93749166 93749528	CoboundNonIsland	7.52936212829756
chr10 94489362 94489746	CoboundNonIsland	6.16296239522477
chr10 94495580 94495970	CoboundNonIsland	7.19848443762016
chr10 94517435 94517803	CoboundNonIsland	6.69070891469563
chr10 94533629 94534042	CoboundNonIsland	6.90996653920958
chr10 94737885 94738318	CoboundNonIsland	6.42607615923167
chr10 95032488 95032944	CoboundNonIsland	7.4520124391268
chr10 95302368 95302759	CoboundNonIsland	6.46003271856626
chr10 95392064 95392431	CoboundNonIsland	7.08742652683783
chr10 95508204 95508623	CoboundNonIsland	6.42407269569362
chr10 95652063 95652503	CoboundNonIsland	6.15960354413116
chr10 96079119 96079485	CoboundNonIsland	7.23200811613131
chr10 96235084 96235490	CoboundNonIsland	7.82175299455043
chr10 96635418 96635786	CoboundNonIsland	8.62504598896969
chr10 96658435 96658829	CoboundNonIsland	6.62330870859547
chr10 97446786 97447164	CoboundNonIsland	6.19754432955423
chr10 98969251 98969652	CoboundNonIsland	6.46471122594406
chr10 100589092 100589544	CoboundNonIsland	6.1691826923869
chr10 104661735 104662119	CoboundNonIsland	6.23405964807036
chr10 105252353 105252768	CoboundNonIsland	6.73233602166032
chr10 105300275 105300666	CoboundNonIsland	6.41202983699198
chr10 105324223 105324611	CoboundNonIsland	6.7918451986142
chr10 105386864 105387251	CoboundNonIsland	7.66385631784621
chr10 107533663 107534037	CoboundNonIsland	6.03678007143078
chr10 107546013 107546396	CoboundNonIsland	7.3485189884315
chr10 107548007 107548404	CoboundNonIsland	6.60012359434638
chr10 108879839 108880248	CoboundNonIsland	6.92756611203962
chr10 108979645 108980047	CoboundNonIsland	6.14413895054166
chr10 109011797 109012491	CoboundNonIsland	6.49778070853969
chr10 110872013 110872505	CoboundNonIsland	6.70855443608164
chr10 111566782 111567464	CoboundNonIsland	8.04499521928742
chr10 111654293 111654703	CoboundNonIsland	7.36403243216664
chr10 111791744 111792382	CoboundNonIsland	7.14365645434
chr10 111918166 111918532	CoboundNonIsland	7.71167260003873
chr10 111949673 111950064	CoboundNonIsland	7.52862320602678
chr10 116133114 116133497	CoboundNonIsland	6.63683731537104
chr10 116154673 116155134	CoboundNonIsland	8.23074891848634
chr10 117370054 117370437	CoboundNonIsland	6.77562957972732
chr10 117532491 117532877	CoboundNonIsland	7.54839376288437
chr10 118121003 118121503	CoboundNonIsland	6.8982084194864
chr10 118864950 118865365	CoboundNonIsland	7.31741038054801
chr10 119581637 119582084	CoboundNonIsland	6.99994585105829
chr10 119585952 119586360	CoboundNonIsland	6.74712380028697
chr10 119664219 119664602	CoboundNonIsland	6.36069587792103
chr10 119725414 119725824	CoboundNonIsland	8.0936000398049
chr10 120138077 120138652	CoboundNonIsland	6.7252148007829
chr10 121642566 121642957	CoboundNonIsland	7.61281691328757
chr10 121655880 121656265	CoboundNonIsland	6.73007332009536
chr10 121845679 121846106	CoboundNonIsland	7.84481320056952
chr10 121968383 121968773	CoboundNonIsland	6.19426512455036
chr10 121983507 121983925	CoboundNonIsland	6.78188685166514
chr10 122009073 122009477	CoboundNonIsland	7.05755988351085
chr10 122715992 122716521	CoboundNonIsland	7.73040203665615
chr10 123649217 123649619	CoboundNonIsland	6.35525030735837
chr10 125375234 125375633	CoboundNonIsland	6.2904490018537
chr10 125995860 125996258	CoboundNonIsland	7.58087580811944
chr10 126620051 126620516	CoboundNonIsland	6.37855154254481
chr10 126984589 126985137	CoboundNonIsland	7.56898376465261
chr10 127215557 127216020	CoboundNonIsland	7.33666065737735
chr10 127291529 127291959	CoboundNonIsland	7.83446098671257
chr10 127311435 127312201	CoboundNonIsland	7.11469676717614
chr10 128310053 128310489	CoboundNonIsland	9.03789289704259
chr10 128747621 128748166	CoboundNonIsland	6.7943205620837
chr10 128876544 128876919	CoboundNonIsland	8.00021238812378
chr11 3428599 3429101	CoboundNonIsland	7.2886943903275
chr11 3496601 3497024	CoboundNonIsland	7.05808377208123
chr11 3658650 3659093	CoboundNonIsland	7.03835017066143
chr11 3688438 3688816	CoboundNonIsland	7.554990214565
chr11 4157173 4157594	CoboundNonIsland	8.9800124996203
chr11 4471439 4471812	CoboundNonIsland	7.66639316485848
chr11 4773249 4773639	CoboundNonIsland	6.53715694212066
chr11 4803103 4803528	CoboundNonIsland	6.44748798196749
chr11 4969483 4970054	CoboundNonIsland	6.45181757070962
chr11 4996557 4996921	CoboundNonIsland	6.90796614452489
chr11 5113637 5114065	CoboundNonIsland	6.43325482859606
chr11 5172901 5173334	CoboundNonIsland	8.22076566079472
chr11 6513622 6514025	CoboundNonIsland	7.13243630746416
chr11 6594111 6594538	CoboundNonIsland	7.64715648997046
chr11 7812509 7812917	CoboundNonIsland	8.93362104707508
chr11 8401344 8401728	CoboundNonIsland	7.16560068233017
chr11 8467748 8468145	CoboundNonIsland	7.49301900811757
chr11 8622707 8623083	CoboundNonIsland	6.42047403051039
chr11 8987328 8987710	CoboundNonIsland	6.99159728426237
chr11 9006151 9006566	CoboundNonIsland	8.80526538786168
chr11 9013902 9014283	CoboundNonIsland	7.58087580811944
chr11 9050245 9050619	CoboundNonIsland	7.15117204374356
chr11 10051804 10052189	CoboundNonIsland	8.07918628879391
chr11 17135694 17136056	CoboundNonIsland	8.80518911783861
chr11 17620426 17620816	CoboundNonIsland	6.15960354413116
chr11 18164019 18164421	CoboundNonIsland	6.44945921329244
chr11 19223789 19224252	CoboundNonIsland	6.44748798196749
chr11 21689585 21689971	CoboundNonIsland	7.13219311465324
chr11 22847670 22848071	CoboundNonIsland	6.87585398026322
chr11 22891208 22891701	CoboundNonIsland	8.3178381374194
chr11 22892479 22892866	CoboundNonIsland	8.29581858680831
chr11 23695040 23695461	CoboundNonIsland	7.7944742515073
chr11 24046371 24046761	CoboundNonIsland	6.73621088933517
chr11 24081224 24081880	CoboundNonIsland	7.06604570150116
chr11 24154117 24154651	CoboundNonIsland	6.22214262546879
chr11 24183523 24183943	CoboundNonIsland	5.95163485523264
chr11 24192926 24193311	CoboundNonIsland	7.01940729771828
chr11 24267150 24267564	CoboundNonIsland	6.48018590591704
chr11 24371990 24372403	CoboundNonIsland	7.56572114531777
chr11 25752795 25753421	CoboundNonIsland	6.84898308091066
chr11 28833692 28834105	CoboundNonIsland	7.77844372876428
chr11 29777920 29778331	CoboundNonIsland	7.37939021700496
chr11 29852421 29852800	CoboundNonIsland	8.43543819586116
chr11 30022377 30022795	CoboundNonIsland	6.97530863544366
chr11 30781610 30782033	CoboundNonIsland	5.94829808084558
chr11 31668051 31668436	CoboundNonIsland	7.58177471620534
chr11 31703305 31703895	CoboundNonIsland	9.47333795495909
chr11 31796155 31796667	CoboundNonIsland	6.37732081324153
chr11 31838809 31839222	CoboundNonIsland	6.41524988740262
chr11 32819224 32819607	CoboundNonIsland	6.60683831940684
chr11 32908585 32909110	CoboundNonIsland	6.96791893615469
chr11 34212749 34213127	CoboundNonIsland	7.6847135462785
chr11 34396130 34396498	CoboundNonIsland	8.86631123293668
chr11 35949818 35950221	CoboundNonIsland	6.23679740087948
chr11 36384078 36384483	CoboundNonIsland	6.32985154853824
chr11 37379226 37379616	CoboundNonIsland	6.57115475233169
chr11 38075329 38075728	CoboundNonIsland	5.78468883339582
chr11 40690363 40690863	CoboundNonIsland	7.05032330358135
chr11 42854167 42854756	CoboundNonIsland	7.03912863900469
chr11 44287895 44288318	CoboundNonIsland	7.52432460108038
chr11 44301655 44302023	CoboundNonIsland	7.67060879875407
chr11 44616990 44617476	CoboundNonIsland	7.40272041209737
chr11 44622056 44622454	CoboundNonIsland	7.40068422750321
chr11 44629390 44629853	CoboundNonIsland	6.71674648863378
chr11 44652403 44652774	CoboundNonIsland	6.33326012008536
chr11 44694487 44694951	CoboundNonIsland	7.20198582324399
chr11 44869708 44870080	CoboundNonIsland	6.76240461944931
chr11 44911318 44911721	CoboundNonIsland	7.73217556768885
chr11 45419153 45419590	CoboundNonIsland	7.71984701585937
chr11 45886489 45886880	CoboundNonIsland	7.83310818444786
chr11 46248176 46248658	CoboundNonIsland	6.13145214481814
chr11 48756819 48757257	CoboundNonIsland	6.78873440924484
chr11 50426092 50426524	CoboundNonIsland	7.26521411785672
chr11 51631921 51632286	CoboundNonIsland	7.39967431101731
chr11 51688720 51689315	CoboundNonIsland	7.87292600592381
chr11 51930960 51931359	CoboundNonIsland	8.1432944762625
chr11 51943018 51943452	CoboundNonIsland	7.63511418458685
chr11 52201525 52201942	CoboundNonIsland	6.46975960770682
chr11 52332725 52333123	CoboundNonIsland	6.55040560022861
chr11 52337552 52337974	CoboundNonIsland	7.31698249680974
chr11 53120291 53120688	CoboundNonIsland	8.43979504243468
chr11 54313735 54314190	CoboundNonIsland	7.28825790318962
chr11 54865478 54865886	CoboundNonIsland	6.77374566559698
chr11 54952756 54953200	CoboundNonIsland	7.96145597451955
chr11 55000372 55000773	CoboundNonIsland	6.07854958121139
chr11 55457002 55457380	CoboundNonIsland	6.54010975479592
chr11 55540162 55540523	CoboundNonIsland	6.62086823271833
chr11 56026210 56026611	CoboundNonIsland	7.16008073721946
chr11 56247005 56247385	CoboundNonIsland	6.33069959288103
chr11 57595933 57596384	CoboundNonIsland	6.90050799102172
chr11 57601951 57602386	CoboundNonIsland	7.12260919470079
chr11 57975473 57975895	CoboundNonIsland	7.90967629638466
chr11 58066981 58067427	CoboundNonIsland	7.16870850092346
chr11 60178439 60178819	CoboundNonIsland	7.04279150334578
chr11 60352855 60353356	CoboundNonIsland	6.52003869121899
chr11 60390536 60390987	CoboundNonIsland	8.30562589818026
chr11 60394903 60395331	CoboundNonIsland	7.16679929935
chr11 60865576 60865974	CoboundNonIsland	6.21568799447139
chr11 61382967 61383349	CoboundNonIsland	6.25175261993563
chr11 62012894 62013321	CoboundNonIsland	7.02838121744429
chr11 62015344 62015739	CoboundNonIsland	6.69103916073364
chr11 62338666 62339065	CoboundNonIsland	6.65057987753063
chr11 62602586 62603316	CoboundNonIsland	6.76965777960864
chr11 62624387 62624793	CoboundNonIsland	9.01044033708465
chr11 62630323 62630863	CoboundNonIsland	8.28968099764752
chr11 64034208 64034747	CoboundNonIsland	6.54526686207702
chr11 64168532 64168912	CoboundNonIsland	7.98470107681725
chr11 64770851 64771429	CoboundNonIsland	6.88140280143205
chr11 64833763 64834140	CoboundNonIsland	6.04043702472205
chr11 65157105 65157503	CoboundNonIsland	6.03363473738904
chr11 66168262 66168744	CoboundNonIsland	7.05058069488186
chr11 67017743 67018161	CoboundNonIsland	7.00530375056006
chr11 67919526 67919911	CoboundNonIsland	6.34133539260564
chr11 67964208 67964631	CoboundNonIsland	7.59675447572402
chr11 68075163 68075552	CoboundNonIsland	6.28693764223692
chr11 68719096 68719485	CoboundNonIsland	7.2094349081209
chr11 68776480 68776898	CoboundNonIsland	6.6156269750041
chr11 68900956 68901562	CoboundNonIsland	8.35367711218574
chr11 68970350 68970757	CoboundNonIsland	7.17371222608217
chr11 69433164 69433697	CoboundNonIsland	7.57151352777584
chr11 69758533 69759144	CoboundNonIsland	6.43126131615351
chr11 71444050 71444482	CoboundNonIsland	7.75843478530442
chr11 71987049 71987438	CoboundNonIsland	8.12223628800244
chr11 72086404 72087016	CoboundNonIsland	7.87087355000872
chr11 72634071 72634805	CoboundNonIsland	6.53974308310877
chr11 72663771 72664215	CoboundNonIsland	7.16079623103461
chr11 72665365 72665751	CoboundNonIsland	7.38679504623128
chr11 72734940 72735392	CoboundNonIsland	8.1434096190306
chr11 72797278 72797672	CoboundNonIsland	6.11816168601812
chr11 74506299 74506696	CoboundNonIsland	7.24406934075302
chr11 74574666 74575088	CoboundNonIsland	6.17251934107751
chr11 74587643 74588061	CoboundNonIsland	6.38309270167789
chr11 74633554 74634065	CoboundNonIsland	9.0821109531644
chr11 74767456 74767862	CoboundNonIsland	8.22650914608334
chr11 74800754 74801125	CoboundNonIsland	7.84749570575072
chr11 74808129 74808578	CoboundNonIsland	8.12322675538363
chr11 74824092 74824742	CoboundNonIsland	6.35525030735837
chr11 74871024 74871597	CoboundNonIsland	7.82509440980819
chr11 74876739 74877133	CoboundNonIsland	7.23428626290995
chr11 75263540 75264108	CoboundNonIsland	7.20757888273779
chr11 75280530 75280915	CoboundNonIsland	6.45456115434247
chr11 75409572 75410013	CoboundNonIsland	6.50233858141921
chr11 75460409 75460778	CoboundNonIsland	7.12679893110259
chr11 75549760 75550188	CoboundNonIsland	7.60577975293551
chr11 75654431 75654844	CoboundNonIsland	7.39335052496878
chr11 75743475 75743853	CoboundNonIsland	6.58267306455229
chr11 76065457 76066085	CoboundNonIsland	6.55004153632111
chr11 76456378 76457013	CoboundNonIsland	6.9533003528023
chr11 76532108 76532574	CoboundNonIsland	8.79021004668282
chr11 76713367 76713773	CoboundNonIsland	7.48344819749409
chr11 76739806 76740207	CoboundNonIsland	7.50043834064262
chr11 77484958 77485616	CoboundNonIsland	7.63942207756861
chr11 77808463 77808853	CoboundNonIsland	6.47749066798573
chr11 78595155 78595523	CoboundNonIsland	6.25760238495693
chr11 78697421 78698107	CoboundNonIsland	7.08059067527528
chr11 78780347 78780780	CoboundNonIsland	7.89978731481057
chr11 78820244 78820652	CoboundNonIsland	6.69037859304398
chr11 79604811 79605235	CoboundNonIsland	6.81887105245377
chr11 79610998 79611549	CoboundNonIsland	7.48652160446064
chr11 79661566 79661958	CoboundNonIsland	7.08464119498302
chr11 80577699 80578235	CoboundNonIsland	6.98021828237221
chr11 80793282 80793807	CoboundNonIsland	6.92868678141927
chr11 81236537 81236906	CoboundNonIsland	7.46859548482981
chr11 81706840 81707425	CoboundNonIsland	7.7801663173802
chr11 81871828 81872260	CoboundNonIsland	10.0881476222488
chr11 83596845 83597231	CoboundNonIsland	7.37277084950279
chr11 83744134 83744523	CoboundNonIsland	8.05678543122711
chr11 83757725 83758114	CoboundNonIsland	7.91053386013778
chr11 84086966 84087350	CoboundNonIsland	6.08464119498302
chr11 84885316 84885748	CoboundNonIsland	7.86499133422455
chr11 84963326 84963707	CoboundNonIsland	6.62227009409861
chr11 85774501 85775107	CoboundNonIsland	6.2965783615365
chr11 86397268 86397663	CoboundNonIsland	7.11147025973881
chr11 86478894 86479340	CoboundNonIsland	6.99510299429335
chr11 86819466 86819874	CoboundNonIsland	6.68804906588879
chr11 86851946 86852321	CoboundNonIsland	7.2674404681514
chr11 86972648 86973038	CoboundNonIsland	6.40150089478701
chr11 87068846 87069249	CoboundNonIsland	7.84779194677965
chr11 87422602 87423205	CoboundNonIsland	6.29001304533073
chr11 87662449 87662829	CoboundNonIsland	7.3328369121224
chr11 87699426 87699797	CoboundNonIsland	6.15671516256837
chr11 87737266 87737837	CoboundNonIsland	7.6333889932628
chr11 88009631 88010099	CoboundNonIsland	8.30844653460888
chr11 88027330 88027713	CoboundNonIsland	6.80603834051649
chr11 88166245 88166660	CoboundNonIsland	6.25175261993563
chr11 88241817 88242263	CoboundNonIsland	7.88634047256514
chr11 88395067 88395485	CoboundNonIsland	6.66011928017083
chr11 88431451 88431830	CoboundNonIsland	6.90796614452489
chr11 88485938 88486357	CoboundNonIsland	6.95994318232692
chr11 88493792 88494158	CoboundNonIsland	8.57512096809416
chr11 88540201 88540624	CoboundNonIsland	8.34535133703215
chr11 88558552 88559036	CoboundNonIsland	6.51516351158845
chr11 88644554 88645015	CoboundNonIsland	7.93965704100739
chr11 88650364 88650752	CoboundNonIsland	8.11382923563818
chr11 88675846 88676254	CoboundNonIsland	8.29690882570693
chr11 88678959 88679342	CoboundNonIsland	8.86388322815784
chr11 88700707 88701348	CoboundNonIsland	7.67835244558874
chr11 89978475 89978886	CoboundNonIsland	7.00262119487961
chr11 90208853 90209386	CoboundNonIsland	6.99563781112981
chr11 90255873 90256263	CoboundNonIsland	6.55954373860898
chr11 90285358 90285741	CoboundNonIsland	6.73459517999403
chr11 94163389 94163890	CoboundNonIsland	8.28770710784041
chr11 94182541 94182936	CoboundNonIsland	7.10250359516965
chr11 94190550 94191053	CoboundNonIsland	6.11518904487402
chr11 94210205 94210653	CoboundNonIsland	8.0026272880873
chr11 94438747 94439129	CoboundNonIsland	7.83581252165494
chr11 94526197 94526567	CoboundNonIsland	8.080968730787
chr11 94717986 94718389	CoboundNonIsland	7.06194256025357
chr11 95198201 95198581	CoboundNonIsland	7.79091407715892
chr11 95444487 95444899	CoboundNonIsland	6.17537628532747
chr11 95488561 95488967	CoboundNonIsland	7.79524948827966
chr11 95666617 95667040	CoboundNonIsland	6.93908832471657
chr11 95805705 95806098	CoboundNonIsland	8.04824480781697
chr11 95858196 95858603	CoboundNonIsland	7.94300748745599
chr11 96075145 96075624	CoboundNonIsland	7.85641727110735
chr11 97589236 97589657	CoboundNonIsland	7.72569843662612
chr11 97883855 97884427	CoboundNonIsland	6.93208196765445
chr11 97894940 97895326	CoboundNonIsland	6.30746774894267
chr11 98585499 98585895	CoboundNonIsland	8.36819703211708
chr11 100376185 100376619	CoboundNonIsland	7.22856850696501
chr11 100500314 100500717	CoboundNonIsland	6.27234457392244
chr11 100545048 100545423	CoboundNonIsland	6.55480046064342
chr11 100740029 100740445	CoboundNonIsland	8.40170267902792
chr11 100843275 100843981	CoboundNonIsland	7.7077386466437
chr11 100890608 100891010	CoboundNonIsland	7.75716646180611
chr11 101779737 101780159	CoboundNonIsland	6.40150089478701
chr11 102395220 102395619	CoboundNonIsland	8.40728214135885
chr11 102904126 102904575	CoboundNonIsland	6.14462128543082
chr11 102945381 102945806	CoboundNonIsland	8.59897209844149
chr11 102963537 102964028	CoboundNonIsland	6.17584829060805
chr11 103000386 103000777	CoboundNonIsland	7.31698249680974
chr11 103132775 103133148	CoboundNonIsland	6.16965672804218
chr11 103407529 103407911	CoboundNonIsland	6.84630334245517
chr11 103412974 103413372	CoboundNonIsland	7.55844988165342
chr11 104060949 104061315	CoboundNonIsland	8.14814645089341
chr11 104278919 104279312	CoboundNonIsland	7.1079892133308
chr11 104399508 104399900	CoboundNonIsland	6.47787350576448
chr11 105125903 105126409	CoboundNonIsland	7.52359158629665
chr11 106267648 106268120	CoboundNonIsland	6.97121068852013
chr11 106794796 106795182	CoboundNonIsland	7.25468046735972
chr11 106834406 106834858	CoboundNonIsland	7.96710106829321
chr11 106920945 106921331	CoboundNonIsland	6.6451047968174
chr11 107027082 107027523	CoboundNonIsland	7.0440847317755
chr11 107676997 107677376	CoboundNonIsland	6.85463601594199
chr11 107683669 107684091	CoboundNonIsland	6.89329812319198
chr11 108236193 108236604	CoboundNonIsland	7.48824153936254
chr11 108259288 108259861	CoboundNonIsland	6.97557976287644
chr11 109353278 109353688	CoboundNonIsland	7.53641358486425
chr11 109518675 109519197	CoboundNonIsland	8.28484057944437
chr11 109519721 109520102	CoboundNonIsland	8.10911307998056
chr11 109653117 109653557	CoboundNonIsland	6.95468889990267
chr11 110330916 110331372	CoboundNonIsland	6.33027563302177
chr11 110438832 110439231	CoboundNonIsland	7.44848288095584
chr11 110657900 110658294	CoboundNonIsland	7.44965440049778
chr11 110674778 110675484	CoboundNonIsland	6.49587445090923
chr11 111165468 111165871	CoboundNonIsland	7.21730436155884
chr11 111258602 111259015	CoboundNonIsland	7.05987489294934
chr11 111268326 111268716	CoboundNonIsland	6.72358672262584
chr11 111317514 111317922	CoboundNonIsland	7.38679504623128
chr11 112424748 112425160	CoboundNonIsland	8.3967137287779
chr11 113107885 113108306	CoboundNonIsland	7.22628130623886
chr11 113393838 113394253	CoboundNonIsland	6.48056802924185
chr11 113529934 113530320	CoboundNonIsland	6.49053739402171
chr11 113725167 113725544	CoboundNonIsland	7.86705216959446
chr11 114723009 114723486	CoboundNonIsland	8.62060820965862
chr11 114776718 114777128	CoboundNonIsland	7.73040203665615
chr11 114822953 114823314	CoboundNonIsland	9.0896998772584
chr11 114850685 114851423	CoboundNonIsland	9.91523813374292
chr11 115099067 115099626	CoboundNonIsland	9.03166541563952
chr11 115153739 115154159	CoboundNonIsland	8.47681607101198
chr11 115262379 115262776	CoboundNonIsland	7.03179877783182
chr11 115401222 115401713	CoboundNonIsland	8.86425269142312
chr11 115583880 115584252	CoboundNonIsland	6.50271488279346
chr11 115720537 115720987	CoboundNonIsland	6.60047523841296
chr11 115764700 115765102	CoboundNonIsland	7.49873289364713
chr11 115779291 115779739	CoboundNonIsland	7.46762319291413
chr11 115821610 115822053	CoboundNonIsland	7.25017441172947
chr11 115835303 115835809	CoboundNonIsland	8.603488881025
chr11 115933438 115933812	CoboundNonIsland	7.27234457392244
chr11 116086875 116087286	CoboundNonIsland	6.72716312241792
chr11 116331054 116331428	CoboundNonIsland	8.83144769875809
chr11 116589256 116589662	CoboundNonIsland	8.6244409505583
chr11 116612803 116613356	CoboundNonIsland	9.19068386733887
chr11 116842614 116842983	CoboundNonIsland	8.00917369973792
chr11 116951458 116951876	CoboundNonIsland	6.68804906588879
chr11 117101248 117101894	CoboundNonIsland	7.8095614325915
chr11 117265240 117265671	CoboundNonIsland	7.3311331329852
chr11 117270360 117270777	CoboundNonIsland	8.43255922172184
chr11 117308501 117308956	CoboundNonIsland	7.4212795749567
chr11 117482301 117482691	CoboundNonIsland	6.88808303348338
chr11 117599845 117600401	CoboundNonIsland	6.73814442740012
chr11 117628273 117628665	CoboundNonIsland	8.31450006506308
chr11 117659339 117659746	CoboundNonIsland	8.01768478929737
chr11 117889746 117890207	CoboundNonIsland	7.0034313572974
chr11 117925439 117925846	CoboundNonIsland	6.69568483664134
chr11 118156386 118156827	CoboundNonIsland	8.26376158655675
chr11 118423856 118424255	CoboundNonIsland	7.39150427928519
chr11 118669833 118670551	CoboundNonIsland	7.76760948474874
chr11 118736970 118737376	CoboundNonIsland	7.62453531902502
chr11 118907166 118907826	CoboundNonIsland	6.72553724269211
chr11 118995717 118996127	CoboundNonIsland	6.42248249425382
chr11 119089188 119089613	CoboundNonIsland	9.2749531003608
chr11 119176431 119176850	CoboundNonIsland	7.24587903899021
chr11 119191738 119192218	CoboundNonIsland	8.52592023822097
chr11 119680945 119681352	CoboundNonIsland	6.29001304533073
chr11 119863296 119863908	CoboundNonIsland	7.71870627234418
chr11 119908105 119908585	CoboundNonIsland	8.3717317603358
chr11 120304910 120305483	CoboundNonIsland	8.77774782697283
chr11 120834387 120834765	CoboundNonIsland	8.00984176597357
chr11 120932405 120933058	CoboundNonIsland	7.73395426165039
chr11 121204094 121204680	CoboundNonIsland	8.2273219456172
chr11 121518876 121519269	CoboundNonIsland	6.23679740087948
chr11 121577032 121577683	CoboundNonIsland	8.52545735297224
chr12 3364105 3364524	CoboundNonIsland	6.85790221764323
chr12 3375097 3375486	CoboundNonIsland	7.0739755301896
chr12 3385853 3386490	CoboundNonIsland	7.13854720603635
chr12 3914487 3915118	CoboundNonIsland	7.15792118152405
chr12 3916365 3916744	CoboundNonIsland	6.547473806743
chr12 3960626 3961097	CoboundNonIsland	6.54453604323696
chr12 4050795 4051191	CoboundNonIsland	7.86041371010716
chr12 4058399 4058801	CoboundNonIsland	7.19215617462486
chr12 4083795 4084384	CoboundNonIsland	6.32171155798179
chr12 4129530 4129945	CoboundNonIsland	9.18379062555959
chr12 4178975 4179435	CoboundNonIsland	6.96983795992226
chr12 4184330 4184749	CoboundNonIsland	6.92219235714575
chr12 4188151 4188525	CoboundNonIsland	7.73798461816621
chr12 4192082 4192473	CoboundNonIsland	8.11233921052566
chr12 4201553 4202009	CoboundNonIsland	8.13244187634362
chr12 4523445 4524083	CoboundNonIsland	8.68437805036067
chr12 5175482 5175896	CoboundNonIsland	6.95135918981927
chr12 5182330 5182839	CoboundNonIsland	7.66351978968491
chr12 5283830 5284242	CoboundNonIsland	7.64544564754643
chr12 6087169 6088077	CoboundNonIsland	7.11791607480752
chr12 9036468 9036876	CoboundNonIsland	7.2047850633952
chr12 9992069 9992511	CoboundNonIsland	7.17655600910726
chr12 11135879 11136242	CoboundNonIsland	8.02456251769821
chr12 11149323 11149788	CoboundNonIsland	6.77562957972732
chr12 11346018 11346471	CoboundNonIsland	7.78453409793822
chr12 11364880 11365409	CoboundNonIsland	7.0696293105525
chr12 11417585 11418018	CoboundNonIsland	6.29308190650926
chr12 13397954 13398406	CoboundNonIsland	6.35314596048186
chr12 16589478 16589888	CoboundNonIsland	7.18249399173787
chr12 17149107 17149641	CoboundNonIsland	6.99833337108039
chr12 17566387 17566769	CoboundNonIsland	7.9083922464573
chr12 17575657 17576213	CoboundNonIsland	7.05083804026936
chr12 24623531 24624002	CoboundNonIsland	7.85627004111055
chr12 24746741 24747192	CoboundNonIsland	7.56481217561531
chr12 24800828 24801208	CoboundNonIsland	6.35525030735837
chr12 24889847 24890326	CoboundNonIsland	6.65330964574968
chr12 26358989 26359397	CoboundNonIsland	6.50346719121531
chr12 27044183 27044558	CoboundNonIsland	7.1052433366813
chr12 27381646 27382074	CoboundNonIsland	7.80971350704543
chr12 28775121 28775496	CoboundNonIsland	6.18201339457789
chr12 28784890 28785290	CoboundNonIsland	7.29242911500932
chr12 29221972 29222393	CoboundNonIsland	7.1855656698947
chr12 29243145 29243529	CoboundNonIsland	7.35545866482587
chr12 29343616 29344049	CoboundNonIsland	6.84600679556907
chr12 29422394 29422837	CoboundNonIsland	6.95441381748443
chr12 29527371 29527839	CoboundNonIsland	6.44433916570739
chr12 29540720 29541106	CoboundNonIsland	7.78079414163819
chr12 29555663 29556097	CoboundNonIsland	6.29571001489083
chr12 29651771 29652155	CoboundNonIsland	8.39733027772923
chr12 29689353 29690043	CoboundNonIsland	8.1466914682813
chr12 29868341 29868710	CoboundNonIsland	8.78344693834131
chr12 29956478 29956903	CoboundNonIsland	7.68270700540988
chr12 30024407 30025014	CoboundNonIsland	6.68371062468835
chr12 30035187 30035587	CoboundNonIsland	6.70427731288608
chr12 31950113 31950710	CoboundNonIsland	7.35671771231368
chr12 32878032 32878468	CoboundNonIsland	6.14462128543082
chr12 32918195 32918626	CoboundNonIsland	7.07779210166298
chr12 34103422 34103842	CoboundNonIsland	6.62121485724611
chr12 34155782 34156176	CoboundNonIsland	6.76713969891927
chr12 34776111 34776615	CoboundNonIsland	6.6796919517206
chr12 34820217 34820587	CoboundNonIsland	8.1431682691106
chr12 34826539 34827008	CoboundNonIsland	6.24632853599455
chr12 34863484 34863896	CoboundNonIsland	6.91081743696449
chr12 35945896 35946303	CoboundNonIsland	8.38647987554085
chr12 36216269 36216672	CoboundNonIsland	6.53307638491842
chr12 36476453 36476849	CoboundNonIsland	8.43016914557221
chr12 38387048 38387458	CoboundNonIsland	7.947047964343
chr12 40086980 40087402	CoboundNonIsland	7.25827112292431
chr12 40898349 40898778	CoboundNonIsland	6.32171155798179
chr12 40983926 40984307	CoboundNonIsland	7.72910145126282
chr12 40988674 40989059	CoboundNonIsland	8.45465840672595
chr12 41734915 41735332	CoboundNonIsland	6.51816163672916
chr12 43049118 43049854	CoboundNonIsland	8.18449445957439
chr12 43113416 43113820	CoboundNonIsland	6.9039439657519
chr12 43263843 43264233	CoboundNonIsland	7.11494292702201
chr12 44197998 44198633	CoboundNonIsland	6.76017420838558
chr12 50554534 50554897	CoboundNonIsland	6.65706434124457
chr12 50851560 50851978	CoboundNonIsland	6.63890863161166
chr12 51403960 51404360	CoboundNonIsland	8.18698198968249
chr12 51642073 51642506	CoboundNonIsland	6.19473099125661
chr12 51947458 51947936	CoboundNonIsland	7.73476270147467
chr12 52128485 52128863	CoboundNonIsland	8.07995458732857
chr12 52186988 52187644	CoboundNonIsland	7.38370574055279
chr12 52701388 52701792	CoboundNonIsland	7.23679740087948
chr12 53831931 53832297	CoboundNonIsland	5.76839212134278
chr12 54049938 54050379	CoboundNonIsland	6.91480757365278
chr12 54161856 54162230	CoboundNonIsland	6.08514383403791
chr12 54702451 54702893	CoboundNonIsland	5.98456020388843
chr12 54828113 54828530	CoboundNonIsland	8.41816814452012
chr12 55017061 55017507	CoboundNonIsland	6.60753825733744
chr12 55292634 55293063	CoboundNonIsland	8.02350792334042
chr12 55321702 55322067	CoboundNonIsland	6.13193873926145
chr12 57178796 57179234	CoboundNonIsland	6.82130051548856
chr12 58872550 58872915	CoboundNonIsland	6.35943078269285
chr12 59066344 59066834	CoboundNonIsland	6.9910609671969
chr12 67246474 67246904	CoboundNonIsland	6.93853212420912
chr12 68332530 68332923	CoboundNonIsland	6.88023151353912
chr12 70103257 70103648	CoboundNonIsland	8.01449750105671
chr12 70105068 70105469	CoboundNonIsland	7.09774450468872
chr12 71429642 71430077	CoboundNonIsland	6.77312190972349
chr12 72219144 72219607	CoboundNonIsland	7.9209194036708
chr12 72231974 72232353	CoboundNonIsland	8.04213259698487
chr12 72265329 72265861	CoboundNonIsland	6.53530204238542
chr12 72535781 72536189	CoboundNonIsland	7.27190311125333
chr12 73360907 73361307	CoboundNonIsland	9.51661463972825
chr12 73893018 73893485	CoboundNonIsland	6.41524988740262
chr12 74282826 74283245	CoboundNonIsland	7.7400753775542
chr12 74303208 74303705	CoboundNonIsland	6.73427475641327
chr12 74949376 74949847	CoboundNonIsland	7.29679536655828
chr12 76014964 76015362	CoboundNonIsland	7.60753825733744
chr12 76721491 76721866	CoboundNonIsland	7.19003343545279
chr12 77188817 77189216	CoboundNonIsland	7.58016281113743
chr12 77334359 77334759	CoboundNonIsland	6.74904277744334
chr12 77533561 77533969	CoboundNonIsland	7.39702667193645
chr12 77571157 77571606	CoboundNonIsland	6.19426512455036
chr12 77674796 77675213	CoboundNonIsland	6.63890863161166
chr12 79050379 79050788	CoboundNonIsland	8.60118631759582
chr12 79059588 79060013	CoboundNonIsland	6.87233702966299
chr12 79493509 79493923	CoboundNonIsland	7.42627453556858
chr12 80545764 80546272	CoboundNonIsland	7.40414034297254
chr12 80570296 80570701	CoboundNonIsland	7.30160085984032
chr12 80654180 80654781	CoboundNonIsland	7.97230419817475
chr12 80929531 80929940	CoboundNonIsland	7.9413364156662
chr12 81594753 81595274	CoboundNonIsland	6.14462128543082
chr12 81883307 81883770	CoboundNonIsland	7.56789704448303
chr12 82001335 82001740	CoboundNonIsland	7.51440873227883
chr12 82335057 82335452	CoboundNonIsland	6.04772323922961
chr12 82337390 82337758	CoboundNonIsland	6.19426512455036
chr12 82414952 82415324	CoboundNonIsland	7.00690846295358
chr12 82419237 82419711	CoboundNonIsland	7.86867220017917
chr12 82674898 82675273	CoboundNonIsland	8.48585121809635
chr12 82795979 82796353	CoboundNonIsland	6.59729121244906
chr12 83044566 83044954	CoboundNonIsland	6.29001304533073
chr12 83067707 83068077	CoboundNonIsland	7.95080138487674
chr12 83073361 83073771	CoboundNonIsland	8.03101036872735
chr12 83512772 83513164	CoboundNonIsland	7.20455376650359
chr12 83631950 83632314	CoboundNonIsland	6.46276073850846
chr12 84487694 84488096	CoboundNonIsland	7.29198378483523
chr12 84590266 84590667	CoboundNonIsland	7.0225837692909
chr12 84811469 84811865	CoboundNonIsland	6.04043702472205
chr12 84893210 84893574	CoboundNonIsland	7.22628130623886
chr12 84919672 84920077	CoboundNonIsland	6.22259957796276
chr12 85219178 85219661	CoboundNonIsland	7.75367100164462
chr12 85471803 85472463	CoboundNonIsland	6.99321730643827
chr12 85486284 85487054	CoboundNonIsland	7.09949848135139
chr12 85691585 85692039	CoboundNonIsland	6.60507093473164
chr12 85835147 85835529	CoboundNonIsland	6.36361815681248
chr12 85942428 85942847	CoboundNonIsland	6.49282960094183
chr12 86279948 86280351	CoboundNonIsland	6.53456615695113
chr12 86734383 86734768	CoboundNonIsland	8.32311180756536
chr12 86812682 86813126	CoboundNonIsland	9.11277631238292
chr12 87388409 87388869	CoboundNonIsland	8.28264093987991
chr12 88487898 88488289	CoboundNonIsland	8.89784099935392
chr12 88898184 88898569	CoboundNonIsland	7.0539461308905
chr12 88939666 88940027	CoboundNonIsland	8.44255707121102
chr12 90628391 90628801	CoboundNonIsland	5.97038222338695
chr12 90645266 90645807	CoboundNonIsland	10.1762906553528
chr12 91514471 91514883	CoboundNonIsland	6.22214262546879
chr12 91517968 91518384	CoboundNonIsland	7.2891307454462
chr12 91849167 91849588	CoboundNonIsland	6.6790261667875
chr12 97754362 97754743	CoboundNonIsland	7.24926740070651
chr12 97913500 97913871	CoboundNonIsland	6.66993113433039
chr12 97956416 97956857	CoboundNonIsland	9.20518444871729
chr12 98214852 98215224	CoboundNonIsland	6.69204455925551
chr12 98236459 98237141	CoboundNonIsland	7.2862720527727
chr12 98460629 98461015	CoboundNonIsland	7.09774450468872
chr12 98573474 98573878	CoboundNonIsland	8.37907811810185
chr12 98804358 98804753	CoboundNonIsland	6.48824153936254
chr12 98931204 98931579	CoboundNonIsland	7.26655439989525
chr12 98933129 98933568	CoboundNonIsland	8.65884588622021
chr12 99188393 99188817	CoboundNonIsland	6.47787350576448
chr12 99415983 99416424	CoboundNonIsland	8.99644578420149
chr12 100133044 100133454	CoboundNonIsland	6.18485161806407
chr12 100200323 100200744	CoboundNonIsland	8.11135253933068
chr12 100244652 100245049	CoboundNonIsland	7.57746138546336
chr12 100257701 100258113	CoboundNonIsland	7.19590565874462
chr12 100267846 100268433	CoboundNonIsland	8.62113614647254
chr12 100276268 100276664	CoboundNonIsland	7.99470175151752
chr12 100282242 100282720	CoboundNonIsland	9.21943937384652
chr12 100311471 100311871	CoboundNonIsland	9.29351942708282
chr12 100362342 100362766	CoboundNonIsland	6.98672627418072
chr12 100814694 100815095	CoboundNonIsland	7.17584829060805
chr12 101780812 101781180	CoboundNonIsland	7.36715464227623
chr12 102041059 102041483	CoboundNonIsland	6.66114645123449
chr12 102072187 102072598	CoboundNonIsland	7.23702358612133
chr12 102085414 102085795	CoboundNonIsland	8.21430485248215
chr12 102140347 102140784	CoboundNonIsland	6.57439692174456
chr12 102430283 102430666	CoboundNonIsland	9.51699150214814
chr12 102439418 102439796	CoboundNonIsland	7.84659982839838
chr12 102555506 102556060	CoboundNonIsland	8.69875256139951
chr12 102560996 102561383	CoboundNonIsland	7.642522384232
chr12 102583457 102583878	CoboundNonIsland	7.81201356403754
chr12 102720071 102720458	CoboundNonIsland	6.46237386874238
chr12 103209583 103209962	CoboundNonIsland	7.67499440562586
chr12 104331649 104332103	CoboundNonIsland	5.88052110899816
chr12 104877780 104878161	CoboundNonIsland	6.66318318300555
chr12 105517344 105517741	CoboundNonIsland	8.13988392654663
chr12 105666132 105666554	CoboundNonIsland	6.52228453748187
chr12 105670871 105671270	CoboundNonIsland	6.85493079456108
chr12 105898748 105899140	CoboundNonIsland	6.58768050592409
chr12 106129083 106129480	CoboundNonIsland	6.88169216189479
chr12 106539864 106540228	CoboundNonIsland	6.33027563302177
chr12 106900341 106900747	CoboundNonIsland	8.33581611085929
chr12 106912784 106913178	CoboundNonIsland	8.24213952982631
chr12 107121944 107122351	CoboundNonIsland	7.93039177936136
chr12 107125136 107125510	CoboundNonIsland	7.78422457722592
chr12 107469896 107470339	CoboundNonIsland	6.3018171107659
chr12 108179491 108179905	CoboundNonIsland	6.20361760638745
chr12 108234976 108235635	CoboundNonIsland	7.52843841630916
chr12 108277482 108277920	CoboundNonIsland	8.06988909636022
chr12 108386782 108387160	CoboundNonIsland	8.15912619315185
chr12 108488264 108488720	CoboundNonIsland	7.00182277048871
chr12 108917497 108917937	CoboundNonIsland	7.36507707952202
chr12 109010074 109010435	CoboundNonIsland	6.84271352090621
chr12 110221416 110221839	CoboundNonIsland	7.97175443446036
chr12 110563277 110563686	CoboundNonIsland	7.45573665226533
chr12 110921417 110921824	CoboundNonIsland	6.99430039711689
chr12 111038560 111038981	CoboundNonIsland	7.93025190869334
chr12 111676757 111677154	CoboundNonIsland	7.51384880129295
chr12 111813759 111814187	CoboundNonIsland	7.02390723906131
chr12 112129125 112129505	CoboundNonIsland	7.03468791704597
chr12 112775129 112775545	CoboundNonIsland	6.37773117300993
chr12 112997111 112997505	CoboundNonIsland	8.12753111840508
chr12 116406503 116406908	CoboundNonIsland	7.57602346791806
chr12 117336483 117337056	CoboundNonIsland	6.39130106347872
chr12 117488134 117488585	CoboundNonIsland	5.82947846750221
chr12 118241718 118242085	CoboundNonIsland	6.45652275141777
chr13 4771410 4771781	CoboundNonIsland	6.83099138760765
chr13 5714852 5715261	CoboundNonIsland	6.93347829297796
chr13 9758299 9758782	CoboundNonIsland	7.55644093704641
chr13 14467510 14467919	CoboundNonIsland	7.06655486006179
chr13 19853841 19854300	CoboundNonIsland	7.2932894753885
chr13 23713654 23714058	CoboundNonIsland	7.34069443784642
chr13 24545801 24546195	CoboundNonIsland	6.63441963673727
chr13 25037379 25037778	CoboundNonIsland	7.82099878392081
chr13 25039879 25040306	CoboundNonIsland	8.46810942078044
chr13 25073227 25073708	CoboundNonIsland	7.3982407119445
chr13 25092535 25092911	CoboundNonIsland	7.79540307878242
chr13 25097522 25097930	CoboundNonIsland	7.64801504648479
chr13 25115501 25115880	CoboundNonIsland	7.43464503697522
chr13 25600871 25601258	CoboundNonIsland	6.13390573055582
chr13 25869503 25869913	CoboundNonIsland	6.61946500782955
chr13 25893173 25893587	CoboundNonIsland	7.01993318187975
chr13 29224745 29225186	CoboundNonIsland	6.85077132495614
chr13 29545482 29545899	CoboundNonIsland	6.2904490018537
chr13 30174015 30174576	CoboundNonIsland	6.70625409671692
chr13 30196645 30197042	CoboundNonIsland	6.39089454597162
chr13 30584108 30584505	CoboundNonIsland	8.59115527711894
chr13 32001082 32001492	CoboundNonIsland	6.84480640301247
chr13 34246829 34247218	CoboundNonIsland	6.73427475641327
chr13 34271729 34272095	CoboundNonIsland	7.07753952007424
chr13 34308024 34308451	CoboundNonIsland	6.58123217451463
chr13 34313250 34313644	CoboundNonIsland	6.11171697067647
chr13 34919577 34920239	CoboundNonIsland	6.74327817146853
chr13 35066238 35066640	CoboundNonIsland	7.76461002936732
chr13 35192051 35192449	CoboundNonIsland	7.33878917015757
chr13 35229476 35229875	CoboundNonIsland	6.52376850613167
chr13 35702482 35702874	CoboundNonIsland	6.68203500132737
chr13 35845277 35845642	CoboundNonIsland	7.56027527594152
chr13 36588985 36589448	CoboundNonIsland	6.80449901104507
chr13 37103976 37104351	CoboundNonIsland	7.98998158774753
chr13 37421531 37421911	CoboundNonIsland	6.24043278538152
chr13 37453158 37453728	CoboundNonIsland	6.67499440562586
chr13 37743119 37743575	CoboundNonIsland	6.63683731537104
chr13 37749998 37750405	CoboundNonIsland	8.43880313893334
chr13 39158217 39158595	CoboundNonIsland	7.86100085151417
chr13 41124596 41124962	CoboundNonIsland	7.65434167486427
chr13 41255275 41255738	CoboundNonIsland	7.35902470263221
chr13 41352401 41352777	CoboundNonIsland	7.88952916812468
chr13 41753003 41753605	CoboundNonIsland	6.76618531156611
chr13 41760395 41761012	CoboundNonIsland	8.3599596259927
chr13 41778727 41779141	CoboundNonIsland	7.00369725125416
chr13 42823810 42824261	CoboundNonIsland	6.76366115741777
chr13 42948819 42949213	CoboundNonIsland	8.26733481116186
chr13 42958908 42959276	CoboundNonIsland	7.17300311083738
chr13 42992288 42992680	CoboundNonIsland	8.28374619329747
chr13 43056660 43057086	CoboundNonIsland	6.97231042078052
chr13 43183586 43183993	CoboundNonIsland	7.86499133422455
chr13 43491936 43492314	CoboundNonIsland	7.50024990509225
chr13 43510488 43511123	CoboundNonIsland	6.87057533406772
chr13 43617201 43617582	CoboundNonIsland	7.25917249276723
chr13 43626679 43627279	CoboundNonIsland	6.47517394030358
chr13 44458638 44459170	CoboundNonIsland	7.74023495537246
chr13 44468941 44469329	CoboundNonIsland	8.53464973526621
chr13 44547563 44548106	CoboundNonIsland	7.92671219359815
chr13 44622628 44623337	CoboundNonIsland	7.07601151922432
chr13 44780500 44780912	CoboundNonIsland	6.57800534678884
chr13 45024188 45024565	CoboundNonIsland	7.63355294882855
chr13 45197371 45197761	CoboundNonIsland	8.54894044822147
chr13 45607423 45608063	CoboundNonIsland	6.58158845290394
chr13 45614793 45615195	CoboundNonIsland	7.70477550805774
chr13 45640427 45640855	CoboundNonIsland	9.75088000970169
chr13 45662349 45662762	CoboundNonIsland	7.13463432083862
chr13 45897058 45897471	CoboundNonIsland	7.1935660423039
chr13 46565897 46566300	CoboundNonIsland	7.43086590551727
chr13 46668985 46669367	CoboundNonIsland	7.73202244619165
chr13 46859842 46860245	CoboundNonIsland	6.41524988740262
chr13 46870827 46871339	CoboundNonIsland	7.74408140477091
chr13 47044922 47045382	CoboundNonIsland	6.89213645698051
chr13 47163721 47164156	CoboundNonIsland	6.8155151753776
chr13 47471738 47472187	CoboundNonIsland	6.38597000943377
chr13 47579651 47580034	CoboundNonIsland	6.20641368526791
chr13 47665004 47665411	CoboundNonIsland	8.85745419885241
chr13 47943532 47944012	CoboundNonIsland	7.15479001272584
chr13 48008046 48008521	CoboundNonIsland	6.59621753923844
chr13 48017744 48018115	CoboundNonIsland	7.99685265993251
chr13 48075146 48075585	CoboundNonIsland	8.73201509586998
chr13 48208053 48208455	CoboundNonIsland	6.14705259514883
chr13 48260452 48261137	CoboundNonIsland	7.45103783372056
chr13 48290414 48290787	CoboundNonIsland	7.38699889769575
chr13 48610425 48610823	CoboundNonIsland	7.98170997395018
chr13 48686526 48686936	CoboundNonIsland	7.38946151176623
chr13 48755695 48756071	CoboundNonIsland	6.5449014989329
chr13 48854136 48854667	CoboundNonIsland	7.07167143804914
chr13 49352674 49353097	CoboundNonIsland	7.11915495376514
chr13 49689693 49690077	CoboundNonIsland	6.31568827445761
chr13 51161996 51162403	CoboundNonIsland	7.73460251718232
chr13 51172565 51173166	CoboundNonIsland	7.4166575458868
chr13 51644743 51645268	CoboundNonIsland	6.89069951954657
chr13 51732328 51732731	CoboundNonIsland	6.72910881644404
chr13 51771941 51772332	CoboundNonIsland	8.66977509871182
chr13 51823771 51824189	CoboundNonIsland	7.11643026680828
chr13 52188630 52189036	CoboundNonIsland	6.26431651599154
chr13 52193776 52194234	CoboundNonIsland	6.88372929505298
chr13 52756188 52756640	CoboundNonIsland	7.3717317603358
chr13 52848248 52848657	CoboundNonIsland	6.90681623393386
chr13 54238805 54239261	CoboundNonIsland	7.00289942232303
chr13 54281665 54282272	CoboundNonIsland	7.49626109711204
chr13 54282821 54283203	CoboundNonIsland	7.19121193244219
chr13 54322337 54322809	CoboundNonIsland	8.31147647490097
chr13 55145889 55146264	CoboundNonIsland	6.87380568857393
chr13 55405576 55405954	CoboundNonIsland	9.24802575389481
chr13 55566933 55567351	CoboundNonIsland	8.7948584034521
chr13 55898559 55898935	CoboundNonIsland	7.19544017126196
chr13 56093638 56094003	CoboundNonIsland	6.7464884249151
chr13 56108790 56109198	CoboundNonIsland	8.18214162933885
chr13 56633657 56634065	CoboundNonIsland	6.73878348737177
chr13 57089409 57089867	CoboundNonIsland	6.12506665811765
chr13 57409955 57410382	CoboundNonIsland	8.2421343686883
chr13 57583099 57583502	CoboundNonIsland	6.31568827445761
chr13 57605086 57605573	CoboundNonIsland	6.07192504900121
chr13 57654617 57655058	CoboundNonIsland	7.89834488147999
chr13 57659751 57660326	CoboundNonIsland	8.24111469251421
chr13 57856505 57856873	CoboundNonIsland	8.58231297693485
chr13 57865101 57865471	CoboundNonIsland	6.3048609914651
chr13 58133400 58133768	CoboundNonIsland	8.13402718782477
chr13 58402124 58402798	CoboundNonIsland	7.87497554605188
chr13 58555538 58555998	CoboundNonIsland	7.2442943888598
chr13 58971240 58971727	CoboundNonIsland	6.81430301712547
chr13 59058936 59059357	CoboundNonIsland	6.25849396671279
chr13 59539767 59540292	CoboundNonIsland	8.65263545389155
chr13 60129292 60129702	CoboundNonIsland	6.37193775122609
chr13 62912719 62913081	CoboundNonIsland	7.14439118405451
chr13 63969896 63970279	CoboundNonIsland	6.82252061795192
chr13 64563323 64563717	CoboundNonIsland	6.98482959838736
chr13 67332839 67333256	CoboundNonIsland	6.29264674499712
chr13 69426123 69426563	CoboundNonIsland	6.86352038023468
chr13 69472818 69473195	CoboundNonIsland	6.60965203796141
chr13 70735264 70735651	CoboundNonIsland	7.59675447572402
chr13 70804752 70805137	CoboundNonIsland	6.94049061134974
chr13 70868907 70869286	CoboundNonIsland	6.35566699220624
chr13 73077448 73077840	CoboundNonIsland	7.28164448298111
chr13 73477628 73478046	CoboundNonIsland	6.35776766773468
chr13 73971132 73971657	CoboundNonIsland	7.98997544089598
chr13 74040796 74041217	CoboundNonIsland	8.03690998663345
chr13 74082358 74082726	CoboundNonIsland	6.80664802891711
chr13 74282460 74282912	CoboundNonIsland	6.18201339457789
chr13 74647228 74647624	CoboundNonIsland	6.66859021125683
chr13 74875486 74875865	CoboundNonIsland	7.78608778616161
chr13 75688840 75689204	CoboundNonIsland	7.52787543753838
chr13 75750849 75751262	CoboundNonIsland	7.49815820047826
chr13 75753472 75753845	CoboundNonIsland	7.89835143140324
chr13 76330178 76330559	CoboundNonIsland	7.69767342089699
chr13 80825992 80826361	CoboundNonIsland	8.18838620633806
chr13 81261569 81261942	CoboundNonIsland	6.83881671626125
chr13 81709980 81710351	CoboundNonIsland	6.35818362624732
chr13 82862454 82862835	CoboundNonIsland	8.23371965905434
chr13 90052438 90052801	CoboundNonIsland	7.65774807506657
chr13 90294259 90294654	CoboundNonIsland	6.73201509586998
chr13 90376083 90376463	CoboundNonIsland	6.77248359007307
chr13 91296550 91297114	CoboundNonIsland	7.2050163232106
chr13 92302423 92302844	CoboundNonIsland	6.72195680511029
chr13 92304257 92304760	CoboundNonIsland	6.31654468276749
chr13 92539026 92539520	CoboundNonIsland	6.9610389911144
chr13 92594447 92594831	CoboundNonIsland	7.76634920496874
chr13 93514508 93515218	CoboundNonIsland	6.817345361748
chr13 95419052 95419503	CoboundNonIsland	7.48172253519492
chr13 95560617 95561050	CoboundNonIsland	6.58158845290394
chr13 95841611 95842036	CoboundNonIsland	7.09598839300847
chr13 96260934 96261368	CoboundNonIsland	6.43325482859606
chr13 97293095 97293479	CoboundNonIsland	6.51741695395649
chr13 97340152 97340525	CoboundNonIsland	6.29571001489083
chr13 97439139 97439515	CoboundNonIsland	6.34767176316352
chr13 97497365 97498022	CoboundNonIsland	6.66182053682553
chr13 97682050 97682470	CoboundNonIsland	6.64612710751169
chr13 97824310 97824671	CoboundNonIsland	6.38268386432664
chr13 97825679 97826075	CoboundNonIsland	6.10474765299017
chr13 97998985 97999431	CoboundNonIsland	6.40150089478701
chr13 98011087 98011488	CoboundNonIsland	7.06219788706998
chr13 98117767 98118145	CoboundNonIsland	7.36173344211832
chr13 98131919 98132340	CoboundNonIsland	8.29789479881831
chr13 98820527 98821006	CoboundNonIsland	6.03729966206275
chr13 99233439 99233804	CoboundNonIsland	6.11171697067647
chr13 99450068 99450516	CoboundNonIsland	8.68187265912326
chr13 99475308 99475692	CoboundNonIsland	6.62296258683562
chr13 99501324 99501809	CoboundNonIsland	7.08109472727883
chr13 99579678 99580232	CoboundNonIsland	7.67516134652166
chr13 99668628 99669008	CoboundNonIsland	6.57907630993763
chr13 99729258 99729633	CoboundNonIsland	6.00610025134072
chr13 99879663 99880119	CoboundNonIsland	6.75891462840305
chr13 99887483 99887882	CoboundNonIsland	7.63838715969728
chr13 100721578 100721940	CoboundNonIsland	7.66640085723375
chr13 101061543 101061911	CoboundNonIsland	7.51384880129295
chr13 101092315 101092714	CoboundNonIsland	5.98075864459662
chr13 101233511 101234129	CoboundNonIsland	7.36111099314828
chr13 101305960 101306353	CoboundNonIsland	7.06425055334871
chr13 101331317 101331686	CoboundNonIsland	6.90881822257709
chr13 101594715 101595158	CoboundNonIsland	6.90768200663733
chr13 102294435 102294812	CoboundNonIsland	6.10224393022221
chr13 102447649 102448019	CoboundNonIsland	7.37917590064544
chr13 102544488 102544933	CoboundNonIsland	6.75127594519633
chr13 102840028 102840441	CoboundNonIsland	7.97572151539818
chr13 103180496 103180897	CoboundNonIsland	6.36694796726168
chr13 103211699 103212093	CoboundNonIsland	7.81139918259933
chr13 103302398 103302868	CoboundNonIsland	6.13145214481814
chr13 103735940 103736308	CoboundNonIsland	8.09007555355082
chr13 103928507 103928935	CoboundNonIsland	6.53493414658805
chr13 104021936 104022340	CoboundNonIsland	7.59888410382344
chr13 104062938 104063299	CoboundNonIsland	8.14474736554219
chr13 104540717 104541126	CoboundNonIsland	6.59515922997213
chr13 107376167 107376793	CoboundNonIsland	7.98157499140976
chr13 107484624 107485004	CoboundNonIsland	6.85226209116691
chr13 107502101 107502476	CoboundNonIsland	6.34133539260564
chr13 107823889 107824327	CoboundNonIsland	6.79679168562013
chr13 107923506 107924231	CoboundNonIsland	6.73395426165039
chr13 108065533 108066064	CoboundNonIsland	7.88880957869182
chr13 108247986 108248382	CoboundNonIsland	6.60436979843943
chr13 108914712 108915113	CoboundNonIsland	7.58678527120987
chr13 109498195 109498624	CoboundNonIsland	8.18130296540113
chr13 109806133 109806536	CoboundNonIsland	8.44473090131104
chr13 111779829 111780206	CoboundNonIsland	8.65126280396428
chr13 112390226 112390602	CoboundNonIsland	6.05755988351085
chr13 113097417 113097909	CoboundNonIsland	7.23223505342414
chr13 113952456 113952827	CoboundNonIsland	7.38000483084751
chr13 114344928 114345314	CoboundNonIsland	6.63476302100947
chr13 114681146 114681520	CoboundNonIsland	6.81032860660642
chr13 116215013 116215472	CoboundNonIsland	6.83310133151573
chr13 117046868 117047252	CoboundNonIsland	7.29023104005949
chr13 117315124 117315622	CoboundNonIsland	6.10474765299017
chr13 117340658 117341049	CoboundNonIsland	6.6546803505176
chr13 117693936 117694435	CoboundNonIsland	6.59693879135259
chr13 117856851 117857243	CoboundNonIsland	7.04564690565558
chr13 118238001 118238437	CoboundNonIsland	7.47517394030358
chr13 119741657 119742054	CoboundNonIsland	8.01383158776593
chr14 7981165 7981570	CoboundNonIsland	6.39089454597162
chr14 9694623 9694998	CoboundNonIsland	6.40798083883669
chr14 9951139 9951539	CoboundNonIsland	6.67701169460315
chr14 10025701 10026142	CoboundNonIsland	6.53974308310877
chr14 10240956 10241575	CoboundNonIsland	7.11667613107858
chr14 10314735 10315145	CoboundNonIsland	7.21475903382887
chr14 10909184 10909551	CoboundNonIsland	7.26096335631656
chr14 11555775 11556301	CoboundNonIsland	8.83580910160985
chr14 11565699 11566143	CoboundNonIsland	7.33453868152126
chr14 11683683 11684095	CoboundNonIsland	6.73233602166032
chr14 11697022 11697427	CoboundNonIsland	7.1067407047012
chr14 11726342 11726894	CoboundNonIsland	6.88634047256514
chr14 12574373 12574765	CoboundNonIsland	6.95053187739873
chr14 14832893 14833328	CoboundNonIsland	8.48326189630413
chr14 15062960 15063393	CoboundNonIsland	6.88140280143205
chr14 15358623 15359013	CoboundNonIsland	7.73894320814328
chr14 17330306 17330995	CoboundNonIsland	8.53714852881114
chr14 20929974 20930478	CoboundNonIsland	8.04876618791301
chr14 21032105 21032568	CoboundNonIsland	7.7992585837234
chr14 21309035 21309461	CoboundNonIsland	8.21638169556977
chr14 21402076 21402528	CoboundNonIsland	7.60065907932755
chr14 23871227 23871598	CoboundNonIsland	7.45729953038415
chr14 23902484 23902905	CoboundNonIsland	6.95883397865063
chr14 23939407 23939858	CoboundNonIsland	7.18438254969956
chr14 23985950 23986319	CoboundNonIsland	7.30312383110532
chr14 24530129 24530566	CoboundNonIsland	7.99430039711689
chr14 24545276 24545678	CoboundNonIsland	7.30746774894267
chr14 24564068 24564511	CoboundNonIsland	6.57006144331279
chr14 25015238 25015637	CoboundNonIsland	8.91502610708377
chr14 25295698 25296087	CoboundNonIsland	5.99860020618959
chr14 25574014 25574741	CoboundNonIsland	8.62339918861159
chr14 25586822 25587224	CoboundNonIsland	6.44196854161044
chr14 25593846 25594268	CoboundNonIsland	8.3985486932436
chr14 25830316 25830755	CoboundNonIsland	7.13047846329657
chr14 27070661 27071066	CoboundNonIsland	7.39457694838918
chr14 27156033 27156416	CoboundNonIsland	9.15315920676024
chr14 27170317 27170824	CoboundNonIsland	6.83911474460866
chr14 27199881 27200251	CoboundNonIsland	7.46723762503167
chr14 27430652 27431051	CoboundNonIsland	7.18224833328597
chr14 27472803 27473191	CoboundNonIsland	7.01171191830146
chr14 27512295 27512748	CoboundNonIsland	6.58302898733046
chr14 28346115 28346510	CoboundNonIsland	6.17869865669661
chr14 30239181 30239611	CoboundNonIsland	8.90760445540178
chr14 31232440 31232892	CoboundNonIsland	6.35525030735837
chr14 31569639 31570049	CoboundNonIsland	7.33623844591749
chr14 32027258 32027638	CoboundNonIsland	7.5417753979962
chr14 32030023 32030448	CoboundNonIsland	7.25535056079244
chr14 32386398 32386772	CoboundNonIsland	7.4166575458868
chr14 32452836 32453218	CoboundNonIsland	6.00930612472626
chr14 32544846 32545209	CoboundNonIsland	6.11469676717614
chr14 32950664 32951302	CoboundNonIsland	7.16727411865044
chr14 32995743 32996292	CoboundNonIsland	7.49149437018067
chr14 33554328 33554781	CoboundNonIsland	7.83985954623737
chr14 34584506 34584893	CoboundNonIsland	8.17882179373835
chr14 39332379 39332749	CoboundNonIsland	6.42127045800747
chr14 41002878 41003506	CoboundNonIsland	6.61877083381562
chr14 41072376 41072950	CoboundNonIsland	6.59267062709758
chr14 46908938 46909453	CoboundNonIsland	6.51741695395649
chr14 47334558 47335165	CoboundNonIsland	6.00610025134072
chr14 47613193 47613562	CoboundNonIsland	5.90710054236917
chr14 47756335 47756729	CoboundNonIsland	7.37814141608891
chr14 48039121 48039623	CoboundNonIsland	6.31955768071519
chr14 48349346 48349730	CoboundNonIsland	6.06783861872304
chr14 48590687 48591072	CoboundNonIsland	6.46471122594406
chr14 54253787 54254296	CoboundNonIsland	6.61946500782955
chr14 54265354 54265763	CoboundNonIsland	6.69701588455736
chr14 54725196 54725588	CoboundNonIsland	8.00503815254942
chr14 54736594 54737199	CoboundNonIsland	7.81277248536998
chr14 55333763 55334194	CoboundNonIsland	7.14753395706721
chr14 55540696 55541131	CoboundNonIsland	8.60886573712428
chr14 55795725 55796213	CoboundNonIsland	6.42087229921656
chr14 56868098 56868599	CoboundNonIsland	6.49853559366908
chr14 57502693 57503404	CoboundNonIsland	8.29713074914357
chr14 58087593 58087985	CoboundNonIsland	7.13243630746416
chr14 58238053 58238442	CoboundNonIsland	7.51854235658732
chr14 58268862 58269278	CoboundNonIsland	6.47517394030358
chr14 59423832 59424260	CoboundNonIsland	6.2904490018537
chr14 59546581 59547003	CoboundNonIsland	7.49645005434159
chr14 59809713 59810140	CoboundNonIsland	6.92502855878986
chr14 61137406 61137791	CoboundNonIsland	7.39335052496878
chr14 61157480 61157961	CoboundNonIsland	6.65024023780002
chr14 61650492 61650914	CoboundNonIsland	6.14025230006174
chr14 61789074 61789455	CoboundNonIsland	7.11420432144548
chr14 62295665 62296121	CoboundNonIsland	8.66291525460445
chr14 62417054 62417726	CoboundNonIsland	6.6468082457399
chr14 62454130 62454521	CoboundNonIsland	7.73120511447625
chr14 62553786 62554248	CoboundNonIsland	6.59764354747725
chr14 62851018 62851407	CoboundNonIsland	7.0127691170699
chr14 62910787 62911154	CoboundNonIsland	7.06014229609624
chr14 62926210 62926593	CoboundNonIsland	6.68437425180753
chr14 62955359 62955734	CoboundNonIsland	8.35251501361027
chr14 63167022 63167449	CoboundNonIsland	7.19567293377706
chr14 63214965 63215334	CoboundNonIsland	7.09623776547997
chr14 64009834 64010215	CoboundNonIsland	6.7496770290986
chr14 64298343 64298712	CoboundNonIsland	7.91992711771139
chr14 64542735 64543139	CoboundNonIsland	7.03205949510277
chr14 65289140 65289509	CoboundNonIsland	7.43225841670358
chr14 65333541 65333935	CoboundNonIsland	9.54398140588363
chr14 65676047 65676479	CoboundNonIsland	6.73653088323553
chr14 65791879 65792275	CoboundNonIsland	6.50536344935466
chr14 66325048 66325423	CoboundNonIsland	6.28385566927733
chr14 66330338 66330784	CoboundNonIsland	6.91992711771139
chr14 66331786 66332201	CoboundNonIsland	7.38576601252622
chr14 66665166 66665550	CoboundNonIsland	6.25264782304646
chr14 66679852 66680246	CoboundNonIsland	8.63631902131386
chr14 66826420 66826840	CoboundNonIsland	6.09170808302355
chr14 66837590 66838032	CoboundNonIsland	6.83369969194585
chr14 66858159 66858561	CoboundNonIsland	7.15189196832241
chr14 67261731 67262113	CoboundNonIsland	6.66148353340002
chr14 67278361 67278771	CoboundNonIsland	7.82312338196409
chr14 67284193 67284609	CoboundNonIsland	7.06142007131335
chr14 67287019 67287401	CoboundNonIsland	7.0580720451937
chr14 67300398 67300766	CoboundNonIsland	6.15382098665061
chr14 67307956 67308338	CoboundNonIsland	8.96041642699856
chr14 67318015 67318460	CoboundNonIsland	6.7313730300412
chr14 67414196 67414640	CoboundNonIsland	7.43026352599328
chr14 67417357 67417792	CoboundNonIsland	7.38391938509707
chr14 67467859 67468267	CoboundNonIsland	7.09924967191268
chr14 68021048 68021446	CoboundNonIsland	7.02125908430828
chr14 68036945 68037363	CoboundNonIsland	6.37773117300993
chr14 68048032 68048453	CoboundNonIsland	6.75064239623705
chr14 68261781 68262185	CoboundNonIsland	9.0630911752437
chr14 68576124 68576500	CoboundNonIsland	5.96269367373109
chr14 68652825 68653207	CoboundNonIsland	6.13829394862986
chr14 69785327 69785727	CoboundNonIsland	6.36653452838895
chr14 69793672 69794035	CoboundNonIsland	6.95578870536865
chr14 70236579 70236975	CoboundNonIsland	6.82404084836028
chr14 70392362 70392743	CoboundNonIsland	6.31006980485107
chr14 70577456 70578071	CoboundNonIsland	8.1796565112875
chr14 70608789 70609171	CoboundNonIsland	7.47787350576448
chr14 71709336 71709886	CoboundNonIsland	7.44867820028832
chr14 72121055 72121437	CoboundNonIsland	8.09824259996695
chr14 72424664 72425065	CoboundNonIsland	6.39089454597162
chr14 72786857 72787283	CoboundNonIsland	6.80664802891711
chr14 75240946 75241375	CoboundNonIsland	6.22811344143375
chr14 76414098 76414495	CoboundNonIsland	6.80848949148942
chr14 76601286 76601750	CoboundNonIsland	6.33027563302177
chr14 76610986 76611455	CoboundNonIsland	8.3283516852074
chr14 76621326 76621699	CoboundNonIsland	8.21348994862722
chr14 76630828 76631229	CoboundNonIsland	8.29352191735854
chr14 76686375 76686749	CoboundNonIsland	6.93657097476883
chr14 76696826 76697212	CoboundNonIsland	7.43801182836291
chr14 76817217 76817736	CoboundNonIsland	8.24599142637154
chr14 77197180 77197580	CoboundNonIsland	7.61281691328757
chr14 77250644 77251046	CoboundNonIsland	8.49435282920597
chr14 77261282 77261705	CoboundNonIsland	8.56572526948534
chr14 77351913 77352422	CoboundNonIsland	8.57566171656372
chr14 77550085 77550528	CoboundNonIsland	6.51027180179314
chr14 77582062 77582473	CoboundNonIsland	6.86204120811251
chr14 78672164 78672601	CoboundNonIsland	6.90710054236917
chr14 79229177 79229600	CoboundNonIsland	6.46743042185353
chr14 79648314 79648708	CoboundNonIsland	7.13585893233098
chr14 79672597 79672985	CoboundNonIsland	6.82616097448608
chr14 79739875 79740250	CoboundNonIsland	6.00983570316016
chr14 80410470 80410906	CoboundNonIsland	7.09673638114675
chr14 84454150 84454570	CoboundNonIsland	7.18414795831373
chr14 84532411 84532935	CoboundNonIsland	8.66520934477378
chr14 84544824 84545298	CoboundNonIsland	6.19097844902279
chr14 84750167 84750540	CoboundNonIsland	6.86410625892008
chr14 87083943 87084329	CoboundNonIsland	7.15550813459923
chr14 90139466 90139876	CoboundNonIsland	5.97366836653278
chr14 93441857 93442227	CoboundNonIsland	6.8023467872507
chr14 93474449 93474827	CoboundNonIsland	6.74424782841601
chr14 93506072 93506510	CoboundNonIsland	5.9443996275764
chr14 97770123 97770510	CoboundNonIsland	8.12013630503678
chr14 99352264 99352673	CoboundNonIsland	5.76397512098408
chr14 99753703 99754083	CoboundNonIsland	6.90020929740772
chr14 100463431 100463822	CoboundNonIsland	6.36111099314828
chr14 102005065 102005501	CoboundNonIsland	7.32235123621218
chr14 103354576 103355001	CoboundNonIsland	8.07893395119761
chr14 103421174 103421584	CoboundNonIsland	7.80817809600445
chr14 103550567 103550942	CoboundNonIsland	6.55771741790995
chr14 105179787 105180239	CoboundNonIsland	7.92840669567536
chr14 105258194 105258904	CoboundNonIsland	6.92020885437225
chr14 105650126 105650671	CoboundNonIsland	7.22467497110108
chr14 105726394 105726781	CoboundNonIsland	6.47980368135328
chr14 110992071 110992512	CoboundNonIsland	6.33921063590448
chr14 114487121 114487488	CoboundNonIsland	6.97775934829303
chr14 117945232 117945654	CoboundNonIsland	6.76460284321397
chr14 117953245 117953692	CoboundNonIsland	7.6744858176556
chr14 117986942 117987360	CoboundNonIsland	7.70526604337565
chr14 118136730 118137162	CoboundNonIsland	7.25017441172947
chr14 118609032 118609442	CoboundNonIsland	7.31266717611933
chr14 118641056 118641427	CoboundNonIsland	7.34514632009405
chr14 118661955 118662431	CoboundNonIsland	6.63234186083768
chr14 118702012 118702415	CoboundNonIsland	8.07601151922432
chr14 120271248 120271653	CoboundNonIsland	7.98198608216132
chr14 120284201 120284657	CoboundNonIsland	7.55150557109423
chr14 120307101 120307508	CoboundNonIsland	7.68120407312043
chr14 120856365 120856743	CoboundNonIsland	6.66215746154779
chr14 120960982 120961350	CoboundNonIsland	7.22948862084181
chr14 121344392 121344859	CoboundNonIsland	6.88982349218626
chr14 121445924 121446303	CoboundNonIsland	7.56771721766841
chr14 122689395 122689801	CoboundNonIsland	6.81154410737008
chr14 123173189 123173560	CoboundNonIsland	7.08565780291352
chr15 3397314 3397688	CoboundNonIsland	8.3354944406839
chr15 4315964 4316340	CoboundNonIsland	6.97476622767027
chr15 5121236 5121623	CoboundNonIsland	7.41243044330313
chr15 6997483 6997870	CoboundNonIsland	7.6253995254432
chr15 7123709 7124108	CoboundNonIsland	9.07116117710677
chr15 7249164 7249690	CoboundNonIsland	6.55552609964458
chr15 7308331 7308746	CoboundNonIsland	6.47980368135328
chr15 8586752 8587195	CoboundNonIsland	7.38309270167789
chr15 9435814 9436289	CoboundNonIsland	6.5275056427865
chr15 9588672 9589082	CoboundNonIsland	6.6996592678973
chr15 9731664 9732082	CoboundNonIsland	6.67767840962329
chr15 10890214 10890604	CoboundNonIsland	8.05588235653776
chr15 10986311 10986771	CoboundNonIsland	8.13182267730606
chr15 11179682 11180111	CoboundNonIsland	6.77594094974395
chr15 11368447 11368826	CoboundNonIsland	7.0836238701855
chr15 12024619 12025050	CoboundNonIsland	7.40352669812444
chr15 12246493 12246891	CoboundNonIsland	7.30356573634387
chr15 12555727 12556197	CoboundNonIsland	7.35020237052303
chr15 12622226 12622589	CoboundNonIsland	7.65706434124457
chr15 12720915 12721324	CoboundNonIsland	7.66148353340002
chr15 12842901 12843306	CoboundNonIsland	8.12986399965405
chr15 12855884 12856246	CoboundNonIsland	6.92700545073436
chr15 18145911 18146348	CoboundNonIsland	5.95218602808998
chr15 20044961 20045419	CoboundNonIsland	6.71967775332718
chr15 25872116 25872515	CoboundNonIsland	7.33496139064538
chr15 27981346 27981775	CoboundNonIsland	6.98509894259164
chr15 28050968 28051360	CoboundNonIsland	7.6716285311965
chr15 29880771 29881148	CoboundNonIsland	8.06116460679053
chr15 30209991 30210588	CoboundNonIsland	6.59834795949683
chr15 30311640 30312102	CoboundNonIsland	6.91992711771139
chr15 30615416 30615876	CoboundNonIsland	7.29920011403405
chr15 31052480 31052946	CoboundNonIsland	6.14413895054166
chr15 31214605 31215021	CoboundNonIsland	7.47343834644278
chr15 31299484 31299878	CoboundNonIsland	6.59480628762687
chr15 31301181 31301632	CoboundNonIsland	6.25490386642137
chr15 31335916 31336287	CoboundNonIsland	7.74776616650278
chr15 31375267 31375729	CoboundNonIsland	7.80894600578562
chr15 31531329 31531816	CoboundNonIsland	6.49587445090923
chr15 31883435 31883873	CoboundNonIsland	8.23040814826759
chr15 32925654 32926113	CoboundNonIsland	6.44945921329244
chr15 33025516 33025928	CoboundNonIsland	6.31266717611933
chr15 34278472 34278892	CoboundNonIsland	6.4467059008047
chr15 34820659 34821052	CoboundNonIsland	6.69933098942091
chr15 35881686 35882106	CoboundNonIsland	7.74793216565499
chr15 35959239 35959650	CoboundNonIsland	6.38802705270736
chr15 36857614 36858039	CoboundNonIsland	6.7840697919641
chr15 38176366 38176747	CoboundNonIsland	7.82691249195495
chr15 38200432 38200793	CoboundNonIsland	7.78671303938497
chr15 38320524 38321017	CoboundNonIsland	6.35272854675772
chr15 38506913 38507317	CoboundNonIsland	6.49053739402171
chr15 38942030 38942487	CoboundNonIsland	5.97366836653278
chr15 39185796 39186184	CoboundNonIsland	6.16008073721946
chr15 39196179 39196983	CoboundNonIsland	6.83671512065679
chr15 39314151 39314547	CoboundNonIsland	7.09749539254637
chr15 40299049 40299665	CoboundNonIsland	7.85180555251371
chr15 41451872 41452273	CoboundNonIsland	7.92177031225617
chr15 41626527 41627236	CoboundNonIsland	7.01807969153707
chr15 44705726 44706105	CoboundNonIsland	6.24315848217293
chr15 50970666 50971179	CoboundNonIsland	7.01436555175028
chr15 50972133 50972529	CoboundNonIsland	6.13780949332644
chr15 51941215 51941658	CoboundNonIsland	6.50536344935466
chr15 51985526 51985919	CoboundNonIsland	6.63407617071473
chr15 51991634 51992168	CoboundNonIsland	6.03729966206275
chr15 52705469 52705891	CoboundNonIsland	6.81307594215491
chr15 54573379 54573798	CoboundNonIsland	6.56355022025553
chr15 55089842 55090261	CoboundNonIsland	6.89445885477576
chr15 57344635 57345318	CoboundNonIsland	6.95606352578327
chr15 57374672 57375049	CoboundNonIsland	7.14413895054166
chr15 58274655 58275167	CoboundNonIsland	7.24587903899021
chr15 58828957 58829438	CoboundNonIsland	7.48595074262644
chr15 58887236 58887644	CoboundNonIsland	6.7039500836631
chr15 59053756 59054145	CoboundNonIsland	6.24904312707184
chr15 59783713 59784093	CoboundNonIsland	6.12161830310328
chr15 60280372 60280782	CoboundNonIsland	6.19754432955423
chr15 60911273 60911662	CoboundNonIsland	7.29241914633248
chr15 60927953 60928321	CoboundNonIsland	7.55644093704641
chr15 61157982 61158386	CoboundNonIsland	6.12210822508488
chr15 61965213 61965624	CoboundNonIsland	5.83731198444644
chr15 64309076 64309527	CoboundNonIsland	6.55918197370995
chr15 64868015 64868389	CoboundNonIsland	7.3351726987714
chr15 65625956 65626328	CoboundNonIsland	6.5837405695693
chr15 66679138 66679569	CoboundNonIsland	8.89971260989513
chr15 67361397 67361772	CoboundNonIsland	7.01090639390575
chr15 68363119 68363627	CoboundNonIsland	6.37442618636783
chr15 68620757 68621145	CoboundNonIsland	8.82425633370549
chr15 69038753 69039408	CoboundNonIsland	7.48325752953443
chr15 69092025 69092424	CoboundNonIsland	6.50043834064262
chr15 69770072 69770505	CoboundNonIsland	6.68604716201244
chr15 70615862 70616250	CoboundNonIsland	6.63371688576363
chr15 70621442 70622002	CoboundNonIsland	7.56372230743071
chr15 72063191 72063595	CoboundNonIsland	7.88793240262819
chr15 72632500 72632864	CoboundNonIsland	7.27965955937473
chr15 73117990 73118421	CoboundNonIsland	7.32042157295553
chr15 73527244 73527718	CoboundNonIsland	6.52787543753838
chr15 73560989 73561694	CoboundNonIsland	6.45964511647022
chr15 73754158 73754598	CoboundNonIsland	9.69506943991065
chr15 74035472 74035883	CoboundNonIsland	7.63112975532997
chr15 74350865 74351304	CoboundNonIsland	8.81078105951717
chr15 75786799 75787191	CoboundNonIsland	6.84450954823816
chr15 76138361 76138869	CoboundNonIsland	6.95994318232692
chr15 76770536 76770972	CoboundNonIsland	7.58785786167475
chr15 77018610 77019030	CoboundNonIsland	6.82736321460019
chr15 77058489 77058912	CoboundNonIsland	7.30203332928168
chr15 78216666 78217063	CoboundNonIsland	6.5642714727647
chr15 78449718 78450141	CoboundNonIsland	9.45842208184397
chr15 78464549 78464924	CoboundNonIsland	8.00423497861854
chr15 78475247 78475797	CoboundNonIsland	8.27633687215159
chr15 79066500 79066871	CoboundNonIsland	8.87233702966299
chr15 79228913 79229290	CoboundNonIsland	7.42707684864068
chr15 80765006 80765400	CoboundNonIsland	7.08186201042805
chr15 80977318 80977697	CoboundNonIsland	5.97748863020153
chr15 81064120 81064562	CoboundNonIsland	7.32407516434554
chr15 81449805 81450206	CoboundNonIsland	7.28429349014207
chr15 81963450 81963865	CoboundNonIsland	6.8026524446889
chr15 81987608 81988259	CoboundNonIsland	7.14001042132792
chr15 82856602 82857042	CoboundNonIsland	7.69237449972874
chr15 82938230 82938651	CoboundNonIsland	7.29111266750582
chr15 82958224 82958744	CoboundNonIsland	7.07881354563035
chr15 82983725 82984120	CoboundNonIsland	6.53456615695113
chr15 83248337 83248764	CoboundNonIsland	6.96983795992226
chr15 84053474 84053874	CoboundNonIsland	6.72131024623072
chr15 84106217 84106660	CoboundNonIsland	6.9007935452058
chr15 84298811 84299307	CoboundNonIsland	7.70115061599914
chr15 84421660 84422059	CoboundNonIsland	7.47690744871539
chr15 84861827 84862229	CoboundNonIsland	6.82464297768082
chr15 84902099 84902494	CoboundNonIsland	7.63061334916102
chr15 85806813 85807252	CoboundNonIsland	7.4629629917989
chr15 86184149 86184686	CoboundNonIsland	8.03520826158381
chr15 86375748 86376218	CoboundNonIsland	6.46937461044611
chr15 87169470 87169843	CoboundNonIsland	6.98239087655551
chr15 87349549 87349957	CoboundNonIsland	7.11717899019193
chr15 88245901 88246314	CoboundNonIsland	6.38268386432664
chr15 88468636 88469055	CoboundNonIsland	7.06476034573863
chr15 88667321 88667710	CoboundNonIsland	8.99853044678104
chr15 88788066 88788462	CoboundNonIsland	6.56862435946604
chr15 88881160 88881667	CoboundNonIsland	8.13439705962982
chr15 89187780 89188198	CoboundNonIsland	7.17680263866539
chr15 90610709 90611148	CoboundNonIsland	6.51778934339113
chr15 91186573 91186962	CoboundNonIsland	7.6468082457399
chr15 91502631 91503044	CoboundNonIsland	9.34313464770673
chr15 91548580 91548952	CoboundNonIsland	7.90208437305705
chr15 93634641 93635026	CoboundNonIsland	6.28164448298111
chr15 94657908 94658320	CoboundNonIsland	7.89920920532495
chr15 94892822 94893218	CoboundNonIsland	6.22259957796276
chr15 95028897 95029453	CoboundNonIsland	6.21290984968722
chr15 95081616 95082076	CoboundNonIsland	6.67599576136099
chr15 95217236 95217671	CoboundNonIsland	8.25805334922946
chr15 95351806 95352208	CoboundNonIsland	6.0440847317755
chr15 95366527 95366923	CoboundNonIsland	8.64243309566881
chr15 95829243 95829899	CoboundNonIsland	6.47594074434197
chr15 96022275 96022671	CoboundNonIsland	6.49549636085894
chr15 96185420 96185795	CoboundNonIsland	7.93699508944873
chr15 97544147 97544671	CoboundNonIsland	7.13903141372159
chr15 97825788 97826164	CoboundNonIsland	6.56898376465261
chr15 99210783 99211510	CoboundNonIsland	7.21568799447139
chr15 99230301 99230932	CoboundNonIsland	7.08413838074622
chr15 99251874 99252294	CoboundNonIsland	6.4415760551214
chr15 99291685 99292153	CoboundNonIsland	7.32149826886109
chr15 99399441 99399833	CoboundNonIsland	9.07607184030453
chr15 99501935 99502318	CoboundNonIsland	8.56681362617425
chr15 99518857 99519233	CoboundNonIsland	8.49102030479893
chr15 99524668 99525045	CoboundNonIsland	7.57223902229926
chr15 99807795 99808261	CoboundNonIsland	6.9446766258847
chr15 99859986 99860412	CoboundNonIsland	7.14802617654529
chr15 100056525 100056952	CoboundNonIsland	6.71249361912623
chr15 100482731 100483092	CoboundNonIsland	8.0835038554139
chr15 100604685 100605098	CoboundNonIsland	7.95593241576954
chr15 100777253 100777664	CoboundNonIsland	6.78594028137058
chr15 100839165 100839562	CoboundNonIsland	7.92063780574891
chr15 101221459 101222129	CoboundNonIsland	6.54526686207702
chr15 101253609 101254083	CoboundNonIsland	7.74696498267565
chr15 102258501 102258916	CoboundNonIsland	10.2244144039411
chr15 102487667 102488049	CoboundNonIsland	6.54931313277572
chr15 102631617 102632004	CoboundNonIsland	7.52508269582192
chr15 102657522 102658213	CoboundNonIsland	8.27189299973247
chr15 102663779 102664191	CoboundNonIsland	9.11841287871823
chr15 103156704 103157172	CoboundNonIsland	6.40474450493689
chr16 4413799 4414208	CoboundNonIsland	6.05445957684745
chr16 4641085 4641507	CoboundNonIsland	7.05187874045044
chr16 4730831 4731257	CoboundNonIsland	6.57620226242681
chr16 4761672 4762100	CoboundNonIsland	6.2674404681514
chr16 4776660 4777030	CoboundNonIsland	7.51121578099566
chr16 5156610 5156990	CoboundNonIsland	8.26833612909199
chr16 5183332 5183806	CoboundNonIsland	7.54913097441169
chr16 5279595 5280011	CoboundNonIsland	6.01303329575802
chr16 9123372 9123739	CoboundNonIsland	8.29450025278426
chr16 9213055 9213459	CoboundNonIsland	8.35230623054882
chr16 9280942 9281341	CoboundNonIsland	6.61176272608675
chr16 9958365 9958747	CoboundNonIsland	8.14692671634416
chr16 11037501 11037920	CoboundNonIsland	5.94104605746146
chr16 12170285 12170653	CoboundNonIsland	7.03650830244014
chr16 14131880 14132281	CoboundNonIsland	6.90624744892406
chr16 14444106 14444518	CoboundNonIsland	7.45142775489339
chr16 15863028 15863576	CoboundNonIsland	7.18698198968249
chr16 16475450 16475846	CoboundNonIsland	7.50857794646279
chr16 18201296 18201725	CoboundNonIsland	6.79833925625284
chr16 18697927 18698313	CoboundNonIsland	7.03022152853468
chr16 18704484 18704847	CoboundNonIsland	7.98103493491923
chr16 18706301 18706673	CoboundNonIsland	6.88315133292097
chr16 20786671 20787087	CoboundNonIsland	8.34799072995033
chr16 20788759 20789209	CoboundNonIsland	7.68504516740848
chr16 21677466 21677872	CoboundNonIsland	6.49358708049024
chr16 22126909 22127295	CoboundNonIsland	7.0861600879657
chr16 22434529 22434961	CoboundNonIsland	6.5997718645488
chr16 22853378 22853797	CoboundNonIsland	6.0440847317755
chr16 22919893 22920351	CoboundNonIsland	8.52433308950786
chr16 22939109 22939515	CoboundNonIsland	8.9176550845074
chr16 23247287 23247665	CoboundNonIsland	6.52526791583459
chr16 23412601 23413216	CoboundNonIsland	7.40392967222103
chr16 23428676 23429071	CoboundNonIsland	7.29308190650926
chr16 23430787 23431190	CoboundNonIsland	8.47479038539427
chr16 24205827 24206299	CoboundNonIsland	9.07441861201159
chr16 25011447 25011897	CoboundNonIsland	8.84554827282425
chr16 25038629 25039003	CoboundNonIsland	6.79493522156783
chr16 25176734 25177187	CoboundNonIsland	6.81093648499885
chr16 25201948 25202362	CoboundNonIsland	7.24791095462479
chr16 25275331 25275799	CoboundNonIsland	6.25490386642137
chr16 25631136 25631536	CoboundNonIsland	6.60472040917874
chr16 28400787 28401448	CoboundNonIsland	8.2309708526935
chr16 28516295 28516890	CoboundNonIsland	6.765871828672
chr16 28566377 28566765	CoboundNonIsland	8.11320763824911
chr16 28649975 28650362	CoboundNonIsland	6.40190443504999
chr16 29894132 29894522	CoboundNonIsland	7.12998021928183
chr16 29915243 29915662	CoboundNonIsland	6.84868708439173
chr16 29950162 29950533	CoboundNonIsland	7.10174721474013
chr16 30145436 30145821	CoboundNonIsland	7.04043702472205
chr16 30821371 30821752	CoboundNonIsland	7.63787334522191
chr16 30973593 30973966	CoboundNonIsland	7.0593633709973
chr16 31434156 31434563	CoboundNonIsland	7.3560930950778
chr16 31465602 31465980	CoboundNonIsland	8.24020713404351
chr16 31893746 31894143	CoboundNonIsland	7.27389872786543
chr16 32124406 32124791	CoboundNonIsland	6.74809087683649
chr16 32803207 32803591	CoboundNonIsland	7.3037816929693
chr16 33699465 33699844	CoboundNonIsland	6.77154703589346
chr16 33705316 33705707	CoboundNonIsland	9.08988199204521
chr16 33746205 33746615	CoboundNonIsland	8.46071520731036
chr16 34254609 34254980	CoboundNonIsland	6.57800534678884
chr16 34417944 34418357	CoboundNonIsland	6.13096538620012
chr16 34502121 34502558	CoboundNonIsland	7.24474437978397
chr16 34517564 34517949	CoboundNonIsland	6.32985154853824
chr16 34520040 34520459	CoboundNonIsland	6.54967738051895
chr16 34526360 34526733	CoboundNonIsland	6.75985941647247
chr16 34544836 34545273	CoboundNonIsland	6.04823890426065
chr16 34574709 34575154	CoboundNonIsland	6.38309270167789
chr16 34987501 34987893	CoboundNonIsland	7.35231101222866
chr16 35465284 35465681	CoboundNonIsland	6.70329540246847
chr16 35479259 35479734	CoboundNonIsland	6.55040560022861
chr16 35509323 35509770	CoboundNonIsland	7.10275184411229
chr16 35864795 35865397	CoboundNonIsland	6.95662559089039
chr16 35939166 35939576	CoboundNonIsland	6.98538056951902
chr16 36511856 36512298	CoboundNonIsland	6.24949163948222
chr16 37455974 37456395	CoboundNonIsland	7.27855116953043
chr16 37481084 37481446	CoboundNonIsland	7.67061646868467
chr16 37636437 37636841	CoboundNonIsland	6.80603834051649
chr16 37679527 37679947	CoboundNonIsland	6.62330870859547
chr16 38340756 38341132	CoboundNonIsland	6.91623364891893
chr16 38675595 38675967	CoboundNonIsland	7.91096569738131
chr16 40090347 40090733	CoboundNonIsland	6.85997319718638
chr16 41076086 41076464	CoboundNonIsland	7.31525987958524
chr16 42031875 42032321	CoboundNonIsland	8.05665729362204
chr16 42277702 42278064	CoboundNonIsland	7.47498217559541
chr16 42381443 42381826	CoboundNonIsland	7.11569242249603
chr16 43044867 43045262	CoboundNonIsland	6.3272849591825
chr16 43932457 43932833	CoboundNonIsland	7.27300651474134
chr16 43937994 43938651	CoboundNonIsland	6.65057987753063
chr16 44053837 44054274	CoboundNonIsland	8.08994460365053
chr16 44060805 44061226	CoboundNonIsland	7.62939978993229
chr16 44063039 44063656	CoboundNonIsland	8.16882706340194
chr16 44269629 44270051	CoboundNonIsland	6.22214262546879
chr16 45070721 45071114	CoboundNonIsland	5.89963790111116
chr16 45344867 45345285	CoboundNonIsland	8.78304909309169
chr16 45922322 45922900	CoboundNonIsland	6.28473117817974
chr16 45984597 45985018	CoboundNonIsland	9.2459888526856
chr16 46076436 46076826	CoboundNonIsland	6.97639283958894
chr16 46613047 46613485	CoboundNonIsland	6.49320839042987
chr16 48007087 48007517	CoboundNonIsland	6.41886159100729
chr16 49761627 49761988	CoboundNonIsland	6.3048609914651
chr16 49803976 49804403	CoboundNonIsland	6.7623902251193
chr16 49904104 49904485	CoboundNonIsland	8.89748659335589
chr16 49909449 49909816	CoboundNonIsland	6.50498783826807
chr16 49914530 49914962	CoboundNonIsland	5.97366836653278
chr16 50596046 50596442	CoboundNonIsland	7.89891679002016
chr16 50799160 50799563	CoboundNonIsland	6.18201339457789
chr16 51987113 51987526	CoboundNonIsland	6.12457773992522
chr16 52023409 52023781	CoboundNonIsland	6.613521936899
chr16 52030851 52031302	CoboundNonIsland	7.50403977386916
chr16 53616165 53616537	CoboundNonIsland	6.51064603987425
chr16 55746135 55746512	CoboundNonIsland	6.83461045915967
chr16 58389153 58389518	CoboundNonIsland	9.15773924852524
chr16 66851122 66851510	CoboundNonIsland	7.35209263488062
chr16 67436286 67436693	CoboundNonIsland	6.90881822257709
chr16 70358080 70358713	CoboundNonIsland	7.18461710294554
chr16 70449570 70449975	CoboundNonIsland	7.50763223913635
chr16 72355766 72356152	CoboundNonIsland	6.79803268353381
chr16 72572899 72573290	CoboundNonIsland	6.47517394030358
chr16 72622218 72622659	CoboundNonIsland	6.92333008196976
chr16 72747696 72748185	CoboundNonIsland	6.03729966206275
chr16 73670566 73670968	CoboundNonIsland	6.9640732137406
chr16 73678540 73679089	CoboundNonIsland	7.2050163232106
chr16 74118937 74119371	CoboundNonIsland	8.02337078939967
chr16 74139760 74140198	CoboundNonIsland	9.08147265074504
chr16 74234495 74234887	CoboundNonIsland	6.18532053396834
chr16 74292751 74293129	CoboundNonIsland	6.84630334245517
chr16 74395727 74396204	CoboundNonIsland	7.03311382490767
chr16 74765679 74766061	CoboundNonIsland	6.82797771389194
chr16 75101960 75102344	CoboundNonIsland	7.40616244603203
chr16 76843771 76844151	CoboundNonIsland	6.34978410413948
chr16 76953998 76954381	CoboundNonIsland	6.27545120938601
chr16 77707941 77708319	CoboundNonIsland	6.22214262546879
chr16 77727900 77728305	CoboundNonIsland	6.47787350576448
chr16 78373415 78373799	CoboundNonIsland	6.26655439989525
chr16 80260093 80260483	CoboundNonIsland	6.50081513792272
chr16 81245620 81246133	CoboundNonIsland	5.97748863020153
chr16 81587557 81587949	CoboundNonIsland	6.35859946486518
chr16 83562639 83563096	CoboundNonIsland	6.1052433366813
chr16 84957297 84957716	CoboundNonIsland	8.2316624445085
chr16 84971718 84972411	CoboundNonIsland	8.4259769608332
chr16 85058994 85059380	CoboundNonIsland	5.99860020618959
chr16 90523388 90523749	CoboundNonIsland	7.51760316068899
chr16 90624195 90624613	CoboundNonIsland	6.97804241148441
chr16 90792921 90793286	CoboundNonIsland	7.26722914643388
chr16 90868127 90868802	CoboundNonIsland	8.97059561428203
chr16 91097085 91097555	CoboundNonIsland	7.27055767044772
chr16 91289272 91289837	CoboundNonIsland	6.41243044330313
chr16 91314423 91315129	CoboundNonIsland	7.23565557372918
chr16 91348064 91348429	CoboundNonIsland	7.15888745842041
chr16 91406657 91407201	CoboundNonIsland	6.39416206315506
chr16 92399602 92399992	CoboundNonIsland	8.21811711430083
chr16 92985659 92986088	CoboundNonIsland	7.80864167897267
chr16 93067685 93068067	CoboundNonIsland	6.93151025679213
chr16 93831992 93832523	CoboundNonIsland	7.20129047309898
chr16 94290985 94291371	CoboundNonIsland	8.19074492781069
chr16 94723944 94724520	CoboundNonIsland	7.42567932470648
chr16 96149371 96149810	CoboundNonIsland	6.945243143937
chr16 96500811 96501237	CoboundNonIsland	7.66385631784621
chr16 96801095 96801472	CoboundNonIsland	7.64921305406987
chr16 96923301 96923678	CoboundNonIsland	6.25490386642137
chr16 96945954 96946324	CoboundNonIsland	6.62052152488989
chr16 97163231 97163688	CoboundNonIsland	8.93235494353414
chr16 97168594 97169041	CoboundNonIsland	8.31934896508954
chr16 97250474 97250955	CoboundNonIsland	6.68170268747171
chr16 97263561 97264073	CoboundNonIsland	7.25468046735972
chr16 97443698 97444185	CoboundNonIsland	6.32428807286419
chr16 97539874 97540401	CoboundNonIsland	6.79864576383901
chr16 97817951 97818352	CoboundNonIsland	7.53475016350252
chr16 97827156 97827558	CoboundNonIsland	7.72602815139839
chr17 3115569 3116080	CoboundNonIsland	6.53715694212066
chr17 3230934 3231349	CoboundNonIsland	6.32171155798179
chr17 4257669 4258067	CoboundNonIsland	7.49092547302654
chr17 4861002 4861401	CoboundNonIsland	6.8993521180749
chr17 4974710 4975110	CoboundNonIsland	6.92333008196976
chr17 5499020 5499475	CoboundNonIsland	7.10300005034531
chr17 5845393 5845774	CoboundNonIsland	7.14463232949559
chr17 5958732 5959219	CoboundNonIsland	7.39497314509524
chr17 5968673 5969042	CoboundNonIsland	8.26622198394694
chr17 9555259 9555641	CoboundNonIsland	6.64166055179261
chr17 9824093 9824541	CoboundNonIsland	6.55735519470194
chr17 9895270 9895696	CoboundNonIsland	6.13439149829238
chr17 10270534 10271131	CoboundNonIsland	6.41000675837918
chr17 10309368 10309753	CoboundNonIsland	6.71838229992318
chr17 11664524 11664901	CoboundNonIsland	7.38699889769575
chr17 12061861 12062294	CoboundNonIsland	6.99645190354681
chr17 13490156 13490585	CoboundNonIsland	8.30366877306534
chr17 13685598 13685999	CoboundNonIsland	7.44808321386864
chr17 13750612 13751048	CoboundNonIsland	6.6689255588868
chr17 14138676 14139096	CoboundNonIsland	5.93712793172399
chr17 15632007 15632394	CoboundNonIsland	7.75573193712526
chr17 17234630 17235045	CoboundNonIsland	7.02601507437212
chr17 20949081 20949473	CoboundNonIsland	6.65091943732196
chr17 24354211 24354617	CoboundNonIsland	7.15792118152405
chr17 25054434 25054834	CoboundNonIsland	7.59746739071907
chr17 25061150 25061525	CoboundNonIsland	8.08147265074504
chr17 25115828 25116321	CoboundNonIsland	6.79895220631998
chr17 25418927 25419353	CoboundNonIsland	8.49082629109973
chr17 25429293 25429821	CoboundNonIsland	7.34366709216966
chr17 25626930 25627408	CoboundNonIsland	9.76532127400093
chr17 25718293 25718659	CoboundNonIsland	8.97851595303765
chr17 25765868 25766267	CoboundNonIsland	8.50999105951102
chr17 25769346 25769744	CoboundNonIsland	8.20210168235828
chr17 25885556 25885990	CoboundNonIsland	6.78842578846736
chr17 25919986 25920683	CoboundNonIsland	7.1531020242748
chr17 26201215 26201743	CoboundNonIsland	7.55133202041007
chr17 26507530 26507976	CoboundNonIsland	8.34599022663582
chr17 26903185 26903617	CoboundNonIsland	7.2998597671195
chr17 27150391 27150824	CoboundNonIsland	8.21718971697059
chr17 27378760 27379457	CoboundNonIsland	6.44787886361978
chr17 28454972 28455347	CoboundNonIsland	6.84839102713098
chr17 28622316 28623022	CoboundNonIsland	6.27855116953043
chr17 28849067 28849485	CoboundNonIsland	7.82812098289408
chr17 28921030 28921493	CoboundNonIsland	7.53456615695113
chr17 29020078 29020494	CoboundNonIsland	7.5015770607599
chr17 29022465 29022862	CoboundNonIsland	8.86491480556845
chr17 29063663 29064224	CoboundNonIsland	7.57350160752389
chr17 29303801 29304237	CoboundNonIsland	7.15551909563739
chr17 29355279 29355702	CoboundNonIsland	6.96819145577393
chr17 29363086 29363522	CoboundNonIsland	6.63441963673727
chr17 29411814 29412229	CoboundNonIsland	7.86822751399141
chr17 29436953 29437582	CoboundNonIsland	8.87168164998272
chr17 29445021 29445428	CoboundNonIsland	6.27234457392244
chr17 29759910 29760327	CoboundNonIsland	6.04460169873274
chr17 29818281 29818966	CoboundNonIsland	8.55617318924129
chr17 29886046 29886434	CoboundNonIsland	5.91850469049416
chr17 29965542 29966277	CoboundNonIsland	6.30746774894267
chr17 30277695 30278114	CoboundNonIsland	6.94829808084558
chr17 30343579 30344000	CoboundNonIsland	6.46080761049246
chr17 30425418 30425929	CoboundNonIsland	6.35272854675772
chr17 30647734 30648183	CoboundNonIsland	7.52003869121899
chr17 30805315 30805934	CoboundNonIsland	7.81963329318506
chr17 30898100 30898586	CoboundNonIsland	7.46898069003619
chr17 30954359 30954741	CoboundNonIsland	8.19121727900441
chr17 30964286 30964690	CoboundNonIsland	8.17263759080247
chr17 31068872 31069271	CoboundNonIsland	8.64192072038662
chr17 31090972 31091438	CoboundNonIsland	9.40439210787242
chr17 31144510 31144972	CoboundNonIsland	7.22421867558875
chr17 31415888 31416268	CoboundNonIsland	6.90251874649719
chr17 31590682 31591133	CoboundNonIsland	6.99725330502576
chr17 31739475 31739975	CoboundNonIsland	6.13780949332644
chr17 32710355 32710716	CoboundNonIsland	8.13866272829715
chr17 32726561 32726936	CoboundNonIsland	8.21209415726332
chr17 32770275 32770701	CoboundNonIsland	6.60718833081987
chr17 33661024 33661493	CoboundNonIsland	7.48957978265485
chr17 33679697 33680124	CoboundNonIsland	7.64218084207156
chr17 33692169 33692589	CoboundNonIsland	8.03639025561455
chr17 34931051 34931467	CoboundNonIsland	6.56391089158246
chr17 35090489 35090951	CoboundNonIsland	9.60211455335032
chr17 35121041 35121600	CoboundNonIsland	8.20804047070355
chr17 35163255 35163635	CoboundNonIsland	7.5778185961643
chr17 35634217 35634610	CoboundNonIsland	7.1431737967179
chr17 35659643 35660010	CoboundNonIsland	7.05524115333912
chr17 40902836 40903225	CoboundNonIsland	6.69436764897659
chr17 43025488 43025866	CoboundNonIsland	7.00503815254943
chr17 43060531 43060895	CoboundNonIsland	6.88576355576722
chr17 44081841 44082295	CoboundNonIsland	6.56644955780115
chr17 45066867 45067266	CoboundNonIsland	6.45142775489339
chr17 45573343 45573803	CoboundNonIsland	7.86690602097529
chr17 45596433 45596814	CoboundNonIsland	6.45807589134058
chr17 45619129 45619585	CoboundNonIsland	6.24360882748189
chr17 45680885 45681352	CoboundNonIsland	9.05981681901544
chr17 45931122 45931534	CoboundNonIsland	7.88242193188727
chr17 47009760 47010206	CoboundNonIsland	8.8172731919775
chr17 48641711 48642118	CoboundNonIsland	6.18862010962489
chr17 48733388 48734085	CoboundNonIsland	8.69054376332368
chr17 49150880 49151358	CoboundNonIsland	6.40434175840717
chr17 49247026 49247469	CoboundNonIsland	7.4761411584525
chr17 49304455 49304860	CoboundNonIsland	7.35713397361646
chr17 56055907 56056557	CoboundNonIsland	6.78655852089185
chr17 56245759 56246141	CoboundNonIsland	6.34133539260564
chr17 56443475 56443885	CoboundNonIsland	9.11345969492307
chr17 56474367 56474808	CoboundNonIsland	9.73540876066193
chr17 56482670 56483171	CoboundNonIsland	7.67851899838452
chr17 56587671 56588109	CoboundNonIsland	8.31870305963506
chr17 56931636 56932049	CoboundNonIsland	7.79029064237843
chr17 59683224 59683602	CoboundNonIsland	7.91679851121478
chr17 61684543 61684949	CoboundNonIsland	7.89748003950505
chr17 62640704 62641072	CoboundNonIsland	7.12556660166086
chr17 62796224 62796597	CoboundNonIsland	9.46927173111883
chr17 62922302 62922695	CoboundNonIsland	6.72098685809766
chr17 63019962 63020420	CoboundNonIsland	8.07549989474287
chr17 63145239 63145632	CoboundNonIsland	6.1280190369132
chr17 63160689 63161083	CoboundNonIsland	6.50763223913635
chr17 63171873 63172305	CoboundNonIsland	7.05704753994427
chr17 63279303 63279669	CoboundNonIsland	6.74039451554163
chr17 64490622 64490996	CoboundNonIsland	6.94523046300081
chr17 65675918 65676346	CoboundNonIsland	7.60454511445998
chr17 65788867 65789268	CoboundNonIsland	6.74039451554163
chr17 65884835 65885311	CoboundNonIsland	6.17584829060805
chr17 66058164 66058604	CoboundNonIsland	6.31913043345749
chr17 66078305 66078673	CoboundNonIsland	7.06399558958502
chr17 66327035 66327414	CoboundNonIsland	7.63580054099052
chr17 66352971 66353450	CoboundNonIsland	7.75938709977778
chr17 66540664 66541059	CoboundNonIsland	6.36403243216664
chr17 67072420 67073070	CoboundNonIsland	6.6423438015792
chr17 68827047 68827428	CoboundNonIsland	6.19426512455036
chr17 69112264 69112761	CoboundNonIsland	7.8704295419365
chr17 69207429 69208200	CoboundNonIsland	8.23200291862127
chr17 69227402 69227831	CoboundNonIsland	6.99994585105829
chr17 71039870 71040241	CoboundNonIsland	6.34725276235538
chr17 71182583 71183059	CoboundNonIsland	6.83641659613722
chr17 71285394 71285888	CoboundNonIsland	6.88779495212665
chr17 71672917 71673317	CoboundNonIsland	10.4467747603224
chr17 71754794 71755255	CoboundNonIsland	8.29537927597481
chr17 71769560 71769956	CoboundNonIsland	6.9230489542382
chr17 71792372 71792795	CoboundNonIsland	6.1082365202194
chr17 71823420 71823902	CoboundNonIsland	6.02732342207337
chr17 72806240 72806621	CoboundNonIsland	8.37618231527937
chr17 72953246 72953614	CoboundNonIsland	7.20664468418814
chr17 73006136 73006517	CoboundNonIsland	8.59524745206881
chr17 73707973 73708402	CoboundNonIsland	7.64544564754643
chr17 73813253 73813698	CoboundNonIsland	7.41847190147293
chr17 74176869 74177258	CoboundNonIsland	6.51365355788223
chr17 74640962 74641338	CoboundNonIsland	6.83039190261468
chr17 79230995 79231368	CoboundNonIsland	6.23360631157498
chr17 79355429 79356223	CoboundNonIsland	7.66436866616536
chr17 80168237 80168630	CoboundNonIsland	6.0440847317755
chr17 80283616 80284087	CoboundNonIsland	6.1082365202194
chr17 80448489 80448891	CoboundNonIsland	6.73007332009536
chr17 80650783 80651245	CoboundNonIsland	7.04252086451411
chr17 80676202 80676587	CoboundNonIsland	8.54075959841601
chr17 80795386 80795861	CoboundNonIsland	6.99886699195517
chr17 80896229 80896654	CoboundNonIsland	5.97748863020153
chr17 81433001 81433414	CoboundNonIsland	7.00396309621473
chr17 81524523 81525145	CoboundNonIsland	6.48594202533603
chr17 81545991 81546425	CoboundNonIsland	7.18390258135762
chr17 81604607 81605043	CoboundNonIsland	6.36694796726168
chr17 81605485 81605853	CoboundNonIsland	7.51684112442029
chr17 81666249 81666654	CoboundNonIsland	7.93136409280796
chr17 83546252 83547046	CoboundNonIsland	6.30529248488252
chr17 83862555 83863256	CoboundNonIsland	6.21937689426184
chr17 84041875 84042341	CoboundNonIsland	8.44087995286223
chr17 84146674 84147089	CoboundNonIsland	8.3232134577768
chr17 84813017 84813421	CoboundNonIsland	6.91367606678419
chr17 85291377 85291809	CoboundNonIsland	6.23131669004247
chr17 85664437 85664826	CoboundNonIsland	6.82039513140291
chr17 86145206 86145934	CoboundNonIsland	6.40960547840198
chr17 86175471 86175872	CoboundNonIsland	8.00610025134072
chr17 86317089 86317537	CoboundNonIsland	6.72975189051873
chr17 86964675 86965088	CoboundNonIsland	7.71576559754618
[truncated: 7,023 more rows]
