# Supplementary material for: Cooperative interactions enable singular olfactory receptor expression in mouse olfactory neurons
Source: eLife. 2017 Sep 21;6:e28620. doi: 10.7554/eLife.28620 (PMC5608512; doi:10.7554/eLife.28620)
Supplement: Figure 1—source data 3. [file elife-28620-fig1-data3.txt]

OR	type	fpkm
Gm4461	nonGI	5.54143782925389
Olfr1	nonGI	4.52358737640823
Olfr10	nonGI	0.153296339931144
Olfr1000	nonGI	6.28536922889424
Olfr1002	nonGI	1.20131522876023
Olfr1006	nonGI	3.37557027150951
Olfr1008	nonGI	0.512090754553611
Olfr1009	nonGI	8.22998271154787
Olfr101	nonGI	2.57959853678216
Olfr1010	nonGI	0.723900695565202
Olfr1012	nonGI	2.15347642392871
Olfr1013	nonGI	1.04329926999334
Olfr1014	nonGI	1.09657466097303
Olfr1015	nonGI	3.57288525744389
Olfr1016	nonGI	0.801141115804405
Olfr1018	nonGI	16.2164871733645
Olfr1019	nonGI	4.42279211342765
Olfr1020	nonGI	2.8958599902093
Olfr1022	nonGI	0.868174915190354
Olfr1023	nonGI	0.535059457365402
Olfr1024	nonGI	3.32756041700145
Olfr1026	nonGI	3.75754862098892
Olfr1028	nonGI	1.72463512169158
Olfr1029	nonGI	0.878251101563954
Olfr103	nonGI	1.8591746658984
Olfr1030	nonGI	13.1615896945776
Olfr1031	nonGI	6.71598851949782
Olfr1032	nonGI	2.17967026092811
Olfr1033	nonGI	1.93906873105608
Olfr1034	nonGI	1.74947105154167
Olfr1036	nonGI	1.24349101390108
Olfr1037	nonGI	3.46976524378735
Olfr1038-ps	nonGI	2.80201968942615
Olfr1039	nonGI	2.73716507658733
Olfr1040	nonGI	0.0290338021781695
Olfr1042	nonGI	5.41816107730696
Olfr1043	nonGI	5.49987065913928
Olfr1044	nonGI	3.82190503286711
Olfr1045	nonGI	2.82798546520012
Olfr1046	nonGI	5.93867159148073
Olfr1047	nonGI	2.28102481972743
Olfr1048	nonGI	2.26666937089884
Olfr1049	nonGI	0.23909612653119
Olfr1051	nonGI	0.340780298797673
Olfr1052	nonGI	7.59934862772559
Olfr1053	nonGI	0.0742708501400628
Olfr1054	nonGI	2.23315103183334
Olfr1055	nonGI	3.66117622997944
Olfr1056	nonGI	5.92756242410188
Olfr1057	nonGI	1.84697637772072
Olfr1058	nonGI	1.49707819185992
Olfr1062	nonGI	1.16839295640132
Olfr1065	nonGI	6.10446158397155
Olfr107	nonGI	0.045331357520444
Olfr1076	nonGI	0.31392558530799
Olfr1077-ps1	nonGI	0.0358506463073971
Olfr1079	nonGI	4.21140894972523
Olfr108	nonGI	0.275080531710582
Olfr1080	nonGI	2.4365703253028
Olfr1082	nonGI	2.43350011310464
Olfr1084	nonGI	0.599907134937171
Olfr1085	nonGI	0.571661511688154
Olfr1086	nonGI	1.84580072604385
Olfr1087	nonGI	6.01939245695629
Olfr1089	nonGI	0.0305492142635985
Olfr109	nonGI	1.57858118655429
Olfr1090	nonGI	3.47885325510413
Olfr1093	nonGI	9.65219424001261
Olfr1094	nonGI	2.73744077403048
Olfr1095	nonGI	0.318807678636849
Olfr1097	nonGI	5.84360187580725
Olfr1098	nonGI	1.48592154710539
Olfr1099	nonGI	19.2211464725743
Olfr11	nonGI	4.50407535275132
Olfr110	nonGI	6.84754655038609
Olfr1100	nonGI	7.63503776821343
Olfr1101	nonGI	1.88276364698108
Olfr1102	nonGI	2.29854223537965
Olfr1104	nonGI	6.49772119263341
Olfr1105	nonGI	2.58772447716263
Olfr1106	nonGI	4.2351261883782
Olfr1107	nonGI	4.33050694219471
Olfr1109	nonGI	5.31393715193551
Olfr111	nonGI	1.86651598425648
Olfr1110	nonGI	24.1514861639413
Olfr1111	nonGI	5.2768600115347
Olfr1112	nonGI	31.4222430878809
Olfr1113	nonGI	0.924304023368767
Olfr1115	nonGI	1.25700171121036
Olfr1116	nonGI	9.37494542541676
Olfr1118	nonGI	5.92633965057777
Olfr112	nonGI	0.572032527958454
Olfr1120	nonGI	3.62986755329739
Olfr1121	nonGI	0.564353579216505
Olfr1122	nonGI	6.50752958365722
Olfr1123	nonGI	12.9769986484298
Olfr1124	nonGI	11.9469182313436
Olfr1126	nonGI	4.66953299887839
Olfr1129	nonGI	1.36107600449888
Olfr113	nonGI	2.35973703273618
Olfr1130	nonGI	1.13287765381437
Olfr1131	nonGI	0.474780785791906
Olfr1132	nonGI	1.71184337088509
Olfr1133	nonGI	0.678892853726774
Olfr1134	nonGI	1.46732070138868
Olfr1135	nonGI	1.28964473564507
Olfr1136	nonGI	0.301212187814032
Olfr1137	nonGI	1.55636289895911
Olfr1138	nonGI	1.24662458582175
Olfr114	nonGI	0.829083775741432
Olfr1140	nonGI	33.1457689236397
Olfr1141	nonGI	0.0208092421653664
Olfr1143	nonGI	5.13551986954021
Olfr1145	nonGI	0.147513849251165
Olfr1148	nonGI	2.30195650016977
Olfr115	nonGI	5.7317829243368
Olfr1151	nonGI	1.43506157755671
Olfr1152	nonGI	1.97396473475384
Olfr1153	nonGI	0.640307073785349
Olfr1154	nonGI	5.18091044439467
Olfr1155	nonGI	5.83112733177974
Olfr1156	nonGI	5.03916235131945
Olfr1157	nonGI	6.60230707273354
Olfr116	nonGI	4.20270609702287
Olfr1160	nonGI	2.37526719938774
Olfr1161	nonGI	0.705284783691879
Olfr1162	nonGI	3.1543267187576
Olfr1163	nonGI	0.6904922681167
Olfr1164	nonGI	1.81520174195016
Olfr1166	nonGI	0.394443612703769
Olfr1167	nonGI	1.46206272273869
Olfr1168	nonGI	1.26331662812351
Olfr117	nonGI	5.61877215076334
Olfr1170	nonGI	1.97459903775286
Olfr1173	nonGI	3.7976403099897
Olfr1176	nonGI	15.8256376313925
Olfr1178	nonGI	30.47429349841
Olfr1179	nonGI	2.78234411446806
Olfr118	nonGI	0.454861500074846
Olfr1180	nonGI	3.25453575565725
Olfr1181	nonGI	0.873202030558153
Olfr1182	nonGI	5.28507709015272
Olfr1183	nonGI	9.4394808348054
Olfr1184	nonGI	6.90460369470176
Olfr1186	nonGI	2.26640478378212
Olfr1188	nonGI	0.375783942709226
Olfr1189	nonGI	8.55017947442967
Olfr119	nonGI	5.7080437915176
Olfr1193	nonGI	5.89006790581388
Olfr1195	nonGI	30.8439911029605
Olfr1196	nonGI	14.9316122239284
Olfr1197	nonGI	14.3452580359078
Olfr1198	nonGI	10.2977307744241
Olfr1199	nonGI	15.5326416307479
Olfr12	nonGI	6.35219644894142
Olfr120	nonGI	4.53692467173761
Olfr1200	nonGI	10.1858360668171
Olfr1201	nonGI	1.17530241964512
Olfr1202	nonGI	4.2257007875513
Olfr1204	nonGI	3.1319510283273
Olfr1205	nonGI	4.44761574109396
Olfr1206	nonGI	11.5731051267385
Olfr1208	nonGI	10.6561024101824
Olfr1209	nonGI	12.1135759428139
Olfr121	nonGI	13.6446063050877
Olfr1211	nonGI	19.1325509455678
Olfr1212	nonGI	10.7796691179862
Olfr1213	nonGI	19.4719344555185
Olfr1214	nonGI	6.47628539465608
Olfr1215	nonGI	3.18119617391957
Olfr1216	nonGI	4.22049880413763
Olfr1217	nonGI	3.81648546791028
Olfr1218	nonGI	1.07003348123329
Olfr1219	nonGI	7.42048808462851
Olfr122	nonGI	4.14420738505793
Olfr1220	nonGI	13.4664565396701
Olfr1221	nonGI	3.47696752350045
Olfr1222	nonGI	38.387478246248
Olfr1223	nonGI	2.10864409381981
Olfr1225	nonGI	4.48629144793115
Olfr1226	nonGI	68.2236194925721
Olfr1228	nonGI	27.5154321310287
Olfr1229	nonGI	35.3490872093738
Olfr123	nonGI	6.00593610064215
Olfr1230	nonGI	0.33624022423256
Olfr1231	nonGI	7.63251406503719
Olfr1232	nonGI	4.94953340377336
Olfr1233	nonGI	4.18790243663276
Olfr1234	nonGI	6.28805418670116
Olfr1238	nonGI	7.77911999283638
Olfr1239	nonGI	11.9709563375052
Olfr124	nonGI	20.3964619220413
Olfr1240	nonGI	16.1517006927107
Olfr1241	nonGI	14.1552092021321
Olfr1242	nonGI	11.5870847495685
Olfr1243	nonGI	6.32223931550715
Olfr1245	nonGI	0.681370219374349
Olfr1246	nonGI	6.39209423141525
Olfr1247	nonGI	40.1053626842945
Olfr1249	nonGI	0.138808790202931
Olfr125	nonGI	9.8770455931199
Olfr1250	nonGI	6.52626050738706
Olfr1251	nonGI	11.7240848222109
Olfr1252	nonGI	36.6771431599746
Olfr1253	nonGI	11.3226671280945
Olfr1254	nonGI	14.888525860819
Olfr1255	nonGI	2.14297019795336
Olfr1256	nonGI	11.2603545536402
Olfr1257	nonGI	15.2811809257873
Olfr1258	nonGI	14.2092034832351
Olfr1259	nonGI	3.59359157336763
Olfr126	nonGI	3.07084872826
Olfr1260	nonGI	32.1855873358078
Olfr1261	nonGI	6.71624152139785
Olfr1262	nonGI	13.1222139377364
Olfr1263	nonGI	13.9514671444178
Olfr1264	nonGI	55.6688460270658
Olfr1265	nonGI	6.17047132947509
Olfr1269	nonGI	1.19111598719038
Olfr127	nonGI	3.24375148342073
Olfr1270	nonGI	2.39001006531424
Olfr1271	nonGI	27.8799160314386
Olfr1272	nonGI	0.745987693484102
Olfr1273-ps	nonGI	2.66125949802966
Olfr1274-ps	nonGI	6.94494300013386
Olfr1275	nonGI	3.1488987551158
Olfr1276	nonGI	1.18493714637635
Olfr1277	nonGI	11.713274744321
Olfr1278	nonGI	5.11924666109418
Olfr1279	nonGI	0.359781175039075
Olfr128	nonGI	2.78749105697435
Olfr1280	nonGI	5.93152305331235
Olfr1281	nonGI	4.58424848004703
Olfr1282	nonGI	0.0424345330431002
Olfr1283	nonGI	4.05827158235029
Olfr1284	nonGI	2.59776732861745
Olfr1286	nonGI	1.44307364909533
Olfr1287	nonGI	0.263451777165772
Olfr1288	nonGI	4.93498953768731
Olfr1289	nonGI	1.66917632587657
Olfr129	nonGI	10.7020277851912
Olfr1290	nonGI	4.60383375925487
Olfr1294	nonGI	14.5367959469401
Olfr1295	nonGI	13.2665377724512
Olfr1297	nonGI	35.0084366333492
Olfr1298	nonGI	1.56342410758987
Olfr1299	nonGI	9.02086222250245
Olfr13	nonGI	1.96337674144453
Olfr130	nonGI	6.83023947223825
Olfr1300-ps1	nonGI	0.225756029972717
Olfr1301	nonGI	30.494293967144
Olfr1302	nonGI	2.78723358392556
Olfr1303	nonGI	1.86157286493218
Olfr1305	nonGI	10.3107780824311
Olfr1306	nonGI	1.49609600281946
Olfr1307	nonGI	3.55352642296067
Olfr1308	nonGI	5.89418117921203
Olfr1309	nonGI	2.89861530220038
Olfr131	nonGI	25.7528546555214
Olfr1310	nonGI	3.81056545049511
Olfr1311	nonGI	6.19759462441447
Olfr1312	nonGI	5.51102656303562
Olfr1313	nonGI	2.70014520561516
Olfr1314	nonGI	1.00249862686863
Olfr1316	nonGI	0.572666790631028
Olfr1317	nonGI	0.986687495999141
Olfr1318	nonGI	3.84526344641053
Olfr132	nonGI	7.0018111435856
Olfr1320	nonGI	16.1069228526521
Olfr1321	nonGI	35.1782816267772
Olfr1322	nonGI	20.3426412557879
Olfr1323	nonGI	6.12593046161613
Olfr1324	nonGI	4.38977833867619
Olfr1325	nonGI	17.9397259867617
Olfr1328	nonGI	3.32752036324951
Olfr1329	nonGI	0.0219975303244963
Olfr133	nonGI	1.19012942506733
Olfr1330	nonGI	5.68472040171802
Olfr1331	nonGI	0.560129503266787
Olfr1333	nonGI	0.851156772042555
Olfr1335	nonGI	0.206433374757199
Olfr1336	nonGI	10.908792914472
Olfr1337	nonGI	0.269389242239142
Olfr1338	nonGI	0.593072370952473
Olfr1339	nonGI	2.29330545945275
Olfr134	nonGI	0.965711290484917
Olfr1340	nonGI	3.64538804910557
Olfr1341	nonGI	2.90026080058537
Olfr1342	nonGI	4.1116719003452
Olfr1344	nonGI	15.3526544788383
Olfr1346	nonGI	11.3653248646682
Olfr1347	nonGI	10.781223928851
Olfr1348	nonGI	45.7339391186913
Olfr1349	nonGI	13.9682574191457
Olfr135	nonGI	0.666185268114639
Olfr1350	nonGI	2.43354437582212
Olfr1351	nonGI	0.360314318307324
Olfr1352	nonGI	9.1494347063907
Olfr1353	nonGI	3.56865567184411
Olfr1354	nonGI	7.12096148255758
Olfr1355	nonGI	0.398164807404036
Olfr1356	nonGI	4.68269501070103
Olfr1359	nonGI	0.527911171053388
Olfr136	nonGI	6.55886081140211
Olfr1360	nonGI	0.193217315065086
Olfr1361	nonGI	13.4883376403933
Olfr1362	nonGI	9.98228386480006
Olfr1364	nonGI	52.910840824039
Olfr1366	nonGI	5.32792822677858
Olfr1367	nonGI	1.73666455143714
Olfr1368	nonGI	18.6597813048445
Olfr137	nonGI	4.50952286711972
Olfr1370	nonGI	6.98004668353898
Olfr1372-ps1	nonGI	23.7042975792556
Olfr1375	nonGI	0.207558475948133
Olfr1377	nonGI	1.1638136275433
Olfr1378	nonGI	0.951569064572231
Olfr138	nonGI	11.6549945056542
Olfr1380	nonGI	0.871605812539571
Olfr1381	nonGI	0.491292482551066
Olfr1382	nonGI	4.22287805921571
Olfr1383	nonGI	6.771945527342
Olfr1384	nonGI	20.4121384105112
Olfr1385	nonGI	4.35287453003326
Olfr1386	nonGI	8.34151376102347
Olfr1387	nonGI	3.68923333331672
Olfr1388	nonGI	2.69991644487256
Olfr1389	nonGI	11.0278575286499
Olfr139	nonGI	8.67028807405191
Olfr1390	nonGI	0.316882920573671
Olfr1391	nonGI	6.58723330384317
Olfr1392	nonGI	9.48018291597216
Olfr1393	nonGI	1.13046826270197
Olfr1394	nonGI	1.05403294890061
Olfr1395	nonGI	9.08492580865445
Olfr1396	nonGI	9.11482771496012
Olfr140	nonGI	33.3276351603835
Olfr1402	nonGI	0.689904947107655
Olfr1408	nonGI	11.6213911200581
Olfr141	nonGI	3.97689612370362
Olfr1410	nonGI	1.56233399906777
Olfr1411	nonGI	2.88110187921106
Olfr1412	nonGI	7.89925066808057
Olfr1413	nonGI	0.0756682048218219
Olfr1414	nonGI	2.58284785641557
Olfr1415	nonGI	2.34890335749666
Olfr1416	nonGI	1.71908116104017
Olfr1417	nonGI	4.91373383856698
Olfr1418	nonGI	4.26127247319931
Olfr1419	nonGI	5.74943979653032
Olfr142	nonGI	4.8696193056195
Olfr1420	nonGI	13.9563055460322
Olfr1423	nonGI	15.9054697242458
Olfr1424	nonGI	8.27208183698452
Olfr1425	nonGI	4.74262384951577
Olfr1426	nonGI	17.4928571978922
Olfr1427	nonGI	30.2397318630005
Olfr1428	nonGI	61.1373170625915
Olfr143	nonGI	1.16790996686726
Olfr1431	nonGI	6.71571372557418
Olfr1432	nonGI	0.0923118359084523
Olfr1434	nonGI	3.97230963876657
Olfr1436	nonGI	0.0413348392267592
Olfr1437	nonGI	9.63820406904869
Olfr1440	nonGI	50.389916219299
Olfr1441	nonGI	0.108986360071664
Olfr1442	nonGI	10.1271847513724
Olfr1443	nonGI	9.01035583311164
Olfr1444	nonGI	1.91689564352089
Olfr1445	nonGI	0.0472204991421602
Olfr1446	nonGI	2.47284196246614
Olfr1447	nonGI	1.91651036614126
Olfr1448	nonGI	2.96134094482277
Olfr1449	nonGI	0.991568081067013
Olfr145	nonGI	5.3335241822607
Olfr1450	nonGI	4.23205332056615
Olfr1451	nonGI	0.484663979354575
Olfr1454	nonGI	2.35354095724373
Olfr1457	nonGI	0.371613956221588
Olfr1459	nonGI	1.91908877340631
Olfr146	nonGI	3.40181076529037
Olfr1461	nonGI	5.35891480895877
Olfr1462	nonGI	0.0448521072850119
Olfr1463	nonGI	6.05042617053176
Olfr1465	nonGI	0.0632384761908538
Olfr1466	nonGI	10.6337087610161
Olfr1467	nonGI	3.0621700421661
Olfr1469	nonGI	1.03549276452969
Olfr147	nonGI	3.76224085838491
Olfr1471	nonGI	3.46661327016039
Olfr1472	nonGI	2.42270694285988
Olfr1474	nonGI	2.27550945698663
Olfr1475	nonGI	0.0375732886829589
Olfr1477	nonGI	5.34492424562781
Olfr148	nonGI	2.11631613427476
Olfr1480	nonGI	0.904554958270295
Olfr1484	nonGI	3.77184049887754
Olfr1487	nonGI	1.55393826004978
Olfr1489	nonGI	3.61127055339049
Olfr149	nonGI	0.170667956802955
Olfr1490	nonGI	6.57046668233806
Olfr1491	nonGI	12.5828165103771
Olfr1494	nonGI	21.377342940856
Olfr1495	nonGI	9.3621864729993
Olfr1496	nonGI	1.97902747094597
Olfr1497	nonGI	1.60306765666014
Olfr1499	nonGI	1.41929814797359
Olfr15	nonGI	15.7831950114886
Olfr150	nonGI	3.19472503246827
Olfr1500	nonGI	2.72666616021416
Olfr1501	nonGI	5.1535698919059
Olfr1502	nonGI	0.883701273630474
Olfr1504	nonGI	0.39559838369831
Olfr1505	nonGI	1.61903925602816
Olfr1507	nonGI	55.4395091047034
Olfr1508	nonGI	23.7423531737803
Olfr1509	nonGI	35.7939719816937
Olfr151	nonGI	0.560547724733501
Olfr1510	nonGI	3.47677754287123
Olfr1511	nonGI	4.32891235513298
Olfr1512	nonGI	2.06881569863811
Olfr1513	nonGI	2.25958721972617
Olfr152	nonGI	1.69218523771301
Olfr153	nonGI	1.566302119424
Olfr1532-ps1	nonGI	0.746105905480563
Olfr1535	nonGI	0.153310975973719
Olfr1537	nonGI	7.79326584199231
Olfr154	nonGI	0.34324011847765
Olfr155	nonGI	2.79924986635912
Olfr157	nonGI	1.28064174707694
Olfr159	nonGI	0.156664653573144
Olfr16	nonGI	13.0143322842482
Olfr160	nonGI	2.68861877964471
Olfr161	nonGI	0.31567853275023
Olfr164	nonGI	15.1377480642477
Olfr165	nonGI	4.38855348212922
Olfr166	nonGI	29.5806205855042
Olfr167	nonGI	13.0286935138549
Olfr168	nonGI	10.9911217907854
Olfr169	nonGI	10.190812036068
Olfr17	nonGI	23.6738786497338
Olfr170	nonGI	5.63611080012303
Olfr171	nonGI	4.27971004283446
Olfr172	nonGI	1.20059459472142
Olfr173	nonGI	1.48967703568073
Olfr175-ps1	nonGI	10.139800976867
Olfr178	nonGI	1.13156607212784
Olfr18	nonGI	1.39218401613295
Olfr180	nonGI	5.11345247457725
Olfr181	nonGI	17.5016630111379
Olfr183	nonGI	6.31589248708813
Olfr186	nonGI	8.13390688078037
Olfr187	nonGI	5.69560093990104
Olfr19	nonGI	3.24498696895053
Olfr190	nonGI	5.3400117144656
Olfr191	nonGI	3.83952049227046
Olfr192	nonGI	6.94928063638398
Olfr193	nonGI	3.27630695541175
Olfr194	nonGI	0.568951775178098
Olfr195	nonGI	29.8128573208535
Olfr196	nonGI	1.20437346121037
Olfr197	nonGI	1.1508528655586
Olfr198	nonGI	1.02674117128148
Olfr199	nonGI	1.40193709692228
Olfr2	nonGI	3.15308948673661
Olfr20	nonGI	2.1896853475435
Olfr201	nonGI	3.52699648543433
Olfr202	nonGI	6.46673341339129
Olfr203	nonGI	1.6822753425683
Olfr204	nonGI	2.0522762679345
Olfr205	nonGI	2.03094135671773
Olfr206	nonGI	2.11590056716984
Olfr211	nonGI	11.12174048212
Olfr212	nonGI	14.0115085088089
Olfr213	nonGI	30.8989915169594
Olfr214	nonGI	3.67510549154644
Olfr215	nonGI	3.49880581409145
Olfr218	nonGI	5.81090824115485
Olfr220	nonGI	10.9778672576464
Olfr221	nonGI	1.83437179758502
Olfr223	nonGI	1.13475594343505
Olfr224	nonGI	18.0977505875129
Olfr225	nonGI	0.0154582941799865
Olfr228	nonGI	2.92148651614132
Olfr229	nonGI	2.70128977211034
Olfr23	nonGI	0.853515436392921
Olfr231	nonGI	5.3176227914906
Olfr235	nonGI	18.0843265891104
Olfr237-ps1	nonGI	4.21107275031598
Olfr239	nonGI	12.7668268020756
Olfr24	nonGI	3.41724204091766
Olfr243	nonGI	1.29796364010754
Olfr248	nonGI	0.0983931226813057
Olfr25	nonGI	2.55378486985125
Olfr259	nonGI	1.1862601999371
Olfr262	nonGI	0.0220678099740953
Olfr263	nonGI	5.16080669781672
Olfr266	nonGI	1.9464040702672
Olfr267	nonGI	14.3068629967182
Olfr27	nonGI	0.272880274131792
Olfr270	nonGI	0.982529314936185
Olfr272	nonGI	6.78738885971673
Olfr273	nonGI	14.7760226504211
Olfr275	nonGI	0.784954872849241
Olfr279	nonGI	14.7733320061344
Olfr281	nonGI	9.05511423688508
Olfr282	nonGI	0.331068286002126
Olfr283	nonGI	1.21933260980014
Olfr284	nonGI	0.279598484090062
Olfr286	nonGI	7.52114654601843
Olfr287	nonGI	1.98480842963331
Olfr288	nonGI	1.04866317013042
Olfr290	nonGI	0.74105406984688
Olfr291	nonGI	3.09449673190062
Olfr292	nonGI	1.16376512496019
Olfr293	nonGI	2.42927042956697
Olfr294	nonGI	0.0298301723244271
Olfr295	nonGI	2.741379695246
Olfr297	nonGI	31.5184457349536
Olfr298	nonGI	2.37917621100972
Olfr299	nonGI	0.936777930773817
Olfr3	nonGI	3.70743346488118
Olfr30	nonGI	1.36375883902945
Olfr301	nonGI	1.86865043755244
Olfr303	nonGI	4.71491779444167
Olfr304	nonGI	0.0976529998410364
Olfr305	nonGI	3.67656805228077
Olfr307	nonGI	2.56533095801468
Olfr308	nonGI	16.7295873119057
Olfr309	nonGI	27.8365913116196
Olfr31	nonGI	5.39961586458754
Olfr311	nonGI	0.0917508329829576
Olfr312	nonGI	0.60326517537855
Olfr313	nonGI	0.245587177828343
Olfr314	nonGI	16.9489482403539
Olfr315	nonGI	3.21368882227838
Olfr316	nonGI	4.64521425945107
Olfr318	nonGI	7.78359113001982
Olfr319	nonGI	11.2316144500297
Olfr32	nonGI	12.3757554574516
Olfr320	nonGI	2.91441869877494
Olfr322	nonGI	2.22256524394976
Olfr323	nonGI	8.03448652899077
Olfr324	nonGI	5.55734559498598
Olfr325	nonGI	4.5958272953922
Olfr328	nonGI	8.32752276734477
Olfr329-ps	nonGI	11.0653995189197
Olfr33	nonGI	2.24047754266525
Olfr330	nonGI	7.7551621290147
Olfr331	nonGI	1.09736686492895
Olfr332	nonGI	15.9148818989472
Olfr338	nonGI	1.38786105237551
Olfr339	nonGI	7.54096959340146
Olfr340	nonGI	0.0333472168284505
Olfr341	nonGI	0.669254827010036
Olfr342	nonGI	7.62755448196565
Olfr344	nonGI	0.920170780773589
Olfr345	nonGI	0.0208092421653664
Olfr346	nonGI	1.88010148266284
Olfr347	nonGI	1.30682366782094
Olfr348	nonGI	6.88474422175416
Olfr350	nonGI	1.36657236573631
Olfr351	nonGI	4.80979774951134
Olfr352	nonGI	0.646668764327804
Olfr353	nonGI	5.96299910276992
Olfr354	nonGI	3.68903402101964
Olfr355	nonGI	1.6215934916253
Olfr356	nonGI	0.906505370029088
Olfr357	nonGI	1.72598141328553
Olfr358	nonGI	12.9457703745161
Olfr360	nonGI	29.0564405246894
Olfr361	nonGI	3.08760524127579
Olfr362	nonGI	7.54758380730629
Olfr365	nonGI	5.23703826728801
Olfr366	nonGI	1.79251085029721
Olfr367-ps	nonGI	0.316449843532406
Olfr368	nonGI	4.72020357109836
Olfr370	nonGI	8.54317885137061
Olfr371	nonGI	3.58201511692546
Olfr372	nonGI	1.48534061137748
Olfr373	nonGI	0.726143307838859
Olfr374	nonGI	3.6643189586922
Olfr376	nonGI	1.09934495571554
Olfr378	nonGI	3.71187469431168
Olfr38	nonGI	0.968552799542912
Olfr380	nonGI	9.01660255249505
Olfr381	nonGI	1.49960715468534
Olfr382	nonGI	0.291380632959072
Olfr384	nonGI	0.123377004638133
Olfr389	nonGI	7.87956483946981
Olfr39	nonGI	9.33690648284546
Olfr390	nonGI	9.43235531623506
Olfr391-ps	nonGI	14.9207067434687
Olfr392	nonGI	14.2429048216813
Olfr393	nonGI	7.77751187696384
Olfr394	nonGI	11.9401096597479
Olfr397	nonGI	3.05928244409711
Olfr398	nonGI	3.38529430699007
Olfr399	nonGI	2.96136825138827
Olfr402	nonGI	0.760513297508235
Olfr403	nonGI	0.89894289700723
Olfr406	nonGI	2.28693966713584
Olfr410	nonGI	1.99635227619296
Olfr411	nonGI	16.7766911461761
Olfr412	nonGI	1.87234888692496
Olfr414	nonGI	15.0462434937751
Olfr417	nonGI	10.9762289305717
Olfr418	nonGI	7.74703257153043
Olfr419	nonGI	19.5115209994487
Olfr420	nonGI	1.67456608379875
Olfr421-ps1	nonGI	0.129681549837319
Olfr424	nonGI	5.39730350468288
Olfr429	nonGI	4.56518067247449
Olfr43	nonGI	5.11506825848533
Olfr430	nonGI	2.11128871422654
Olfr432	nonGI	2.10443887917367
Olfr433	nonGI	1.81054095471696
Olfr434	nonGI	2.37479910049999
Olfr435	nonGI	1.66693989937479
Olfr437	nonGI	8.30923347184158
Olfr44	nonGI	4.98165521907332
Olfr441	nonGI	1.89244902586388
Olfr444	nonGI	1.39447404236662
Olfr446	nonGI	7.97228121739966
Olfr447	nonGI	2.73053557122892
Olfr448	nonGI	4.98295595443966
Olfr449	nonGI	9.62148821498496
Olfr45	nonGI	2.4690289470576
Olfr450	nonGI	4.23120274090449
Olfr452	nonGI	4.54055084970408
Olfr453	nonGI	1.98991842264662
Olfr455	nonGI	19.5990666535091
Olfr456	nonGI	0.0173319655588312
Olfr457	nonGI	4.00417700407955
Olfr458	nonGI	1.1985789855482
Olfr459	nonGI	10.6926982189944
Olfr46	nonGI	3.57307019406531
Olfr460	nonGI	22.4765896274572
Olfr461	nonGI	2.73871671279439
Olfr462	nonGI	1.22836566832844
Olfr464	nonGI	7.04589525470533
Olfr466	nonGI	4.65805406881501
Olfr467	nonGI	3.91885874432587
Olfr469	nonGI	2.55598469564143
Olfr47	nonGI	4.99220792023843
Olfr472	nonGI	6.26859907360726
Olfr473	nonGI	2.72133390320779
Olfr476	nonGI	2.77975908071086
Olfr477	nonGI	3.23558556277071
Olfr478	nonGI	1.27792235909265
Olfr479	nonGI	14.3875090749255
Olfr48	nonGI	11.3075756912962
Olfr480	nonGI	0.594763737355626
Olfr481	nonGI	2.79748368558023
Olfr482	nonGI	1.67627955067369
Olfr483	nonGI	0.730497337667296
Olfr484	nonGI	1.53235559370271
Olfr485	nonGI	0.029972813994474
Olfr486	nonGI	0.063149814708192
Olfr487	nonGI	3.63124549577167
Olfr488	nonGI	4.25642046741997
Olfr490	nonGI	0.981784167593356
Olfr491	nonGI	7.38934163860587
Olfr493	nonGI	0.571242912531945
Olfr494	nonGI	0.33105379984195
Olfr495	nonGI	1.81398399090125
Olfr497	nonGI	0.437588483145778
Olfr498	nonGI	0.357035368009792
Olfr5	nonGI	9.31585722682048
Olfr50	nonGI	5.39463986623729
Olfr502	nonGI	1.5178534420426
Olfr506	nonGI	4.04526990846936
Olfr507	nonGI	0.0204810206801083
Olfr508	nonGI	1.29837495030247
Olfr509	nonGI	4.31618062225805
Olfr51	nonGI	1.16442948288639
Olfr510	nonGI	4.48448841695441
Olfr513	nonGI	0.0323320577451855
Olfr514	nonGI	0.055771393534395
Olfr516	nonGI	1.43344030035723
Olfr517	nonGI	2.85648221505537
Olfr518	nonGI	3.77604563898599
Olfr519	nonGI	0.139068002102663
Olfr52	nonGI	2.96784198556765
Olfr520	nonGI	0.0863338841962282
Olfr521	nonGI	0.208785921244822
Olfr522	nonGI	5.57539061980201
Olfr523	nonGI	36.6454491174021
Olfr524	nonGI	5.2816314152684
Olfr525	nonGI	2.18206879407178
Olfr527	nonGI	6.89722280606243
Olfr53	nonGI	5.53086456355229
Olfr530	nonGI	1.93485821516458
Olfr531	nonGI	10.9676044164095
Olfr532	nonGI	7.49185524176238
Olfr533	nonGI	54.1023559875924
Olfr535	nonGI	9.27242879899139
Olfr536	nonGI	66.6995990602363
Olfr538	nonGI	0.975703323343836
Olfr539	nonGI	1.60914756382116
Olfr54	nonGI	0.790485963808992
Olfr541	nonGI	10.6746288822839
Olfr543	nonGI	7.82277252747586
Olfr544	nonGI	1.31306334566851
Olfr545	nonGI	0.870686769079236
Olfr547	nonGI	2.735413513054
Olfr549	nonGI	20.116790357882
Olfr55	nonGI	20.1636795131407
Olfr550	nonGI	3.14437116728502
Olfr551	nonGI	0.87789349661184
Olfr552	nonGI	5.06362219550387
Olfr553	nonGI	7.9567716147712
Olfr554	nonGI	2.24574382347217
Olfr555	nonGI	1.6865591832144
Olfr556	nonGI	3.36523671473419
Olfr557	nonGI	3.24062831465455
Olfr558	nonGI	1.45619151701772
Olfr559	nonGI	1.51342451421808
Olfr56	nonGI	1.48019942544155
Olfr560	nonGI	0.0772348253827173
Olfr561	nonGI	1.95542128969026
Olfr564	nonGI	1.13863686628427
Olfr566	nonGI	0.378076345684618
Olfr568	nonGI	3.24288227942234
Olfr569	nonGI	3.45544902810603
Olfr57	nonGI	4.23437398563349
Olfr570	nonGI	11.8935344272035
Olfr571	nonGI	2.11250873923044
Olfr572	nonGI	4.70356602705152
Olfr575	nonGI	3.61884151971037
Olfr576	nonGI	3.10522807873348
Olfr577	nonGI	1.14607387480344
Olfr578	nonGI	3.96207162663015
Olfr58	nonGI	0.961387205253664
Olfr582	nonGI	4.54809037111122
Olfr583	nonGI	0.374475631073922
Olfr584	nonGI	3.10354459534631
Olfr585	nonGI	11.0502060744982
Olfr586	nonGI	7.5006585301733
Olfr589	nonGI	0.119891255977896
Olfr59	nonGI	2.37020766137222
Olfr591	nonGI	9.44552885072844
Olfr592	nonGI	6.45857076011305
Olfr593	nonGI	2.34682320706604
Olfr594	nonGI	11.4438743899586
Olfr596	nonGI	1.36888651252861
Olfr597	nonGI	0.0301625153488694
Olfr598	nonGI	11.5197159349544
Olfr599	nonGI	7.38130903444785
Olfr6	nonGI	43.280942604556
Olfr60	nonGI	13.3586565075199
Olfr600	nonGI	8.76911779061321
Olfr601	nonGI	4.90881834536675
Olfr603	nonGI	1.38506557305195
Olfr606	nonGI	2.85768403388319
Olfr608	nonGI	3.88546809501815
Olfr609	nonGI	13.5950942587219
Olfr61	nonGI	3.72869821998424
Olfr610	nonGI	12.8209431045129
Olfr611	nonGI	0.576638093614463
Olfr612	nonGI	2.73988629834796
Olfr613	nonGI	1.28082912645643
Olfr615	nonGI	11.116829673907
Olfr616	nonGI	5.1776309158717
Olfr617	nonGI	5.80357586087872
Olfr618	nonGI	3.29631210364142
Olfr619	nonGI	4.65399581301707
Olfr620	nonGI	2.8998726339854
Olfr622	nonGI	4.84657346470272
Olfr623	nonGI	7.96220947751301
Olfr624	nonGI	0.755563030439535
Olfr628	nonGI	2.71914512034179
Olfr629	nonGI	4.90134425776327
Olfr63	nonGI	3.16516665401593
Olfr630	nonGI	0.748597283769447
Olfr631	nonGI	0.511127897173405
Olfr632	nonGI	11.4425553597564
Olfr633	nonGI	7.90803788496721
Olfr635	nonGI	1.13638032901837
Olfr638	nonGI	0.28023904240071
Olfr639	nonGI	4.96426616184887
Olfr64	nonGI	2.11498365165046
Olfr640	nonGI	26.2467343581385
Olfr641	nonGI	1.36705298579376
Olfr642	nonGI	2.93101521599876
Olfr643	nonGI	8.89085462473578
Olfr644	nonGI	5.34106082561376
Olfr645	nonGI	0.486351449546448
Olfr646	nonGI	2.18777552142166
Olfr648	nonGI	2.7005107663004
Olfr649	nonGI	4.71113388834476
Olfr65	nonGI	6.48210971769295
Olfr651	nonGI	3.66568686422541
Olfr652	nonGI	2.89236049820435
Olfr653	nonGI	10.4248951476481
Olfr654	nonGI	4.30025390577601
Olfr655	nonGI	7.92537568107202
Olfr656	nonGI	7.73593696467455
Olfr657	nonGI	3.09071352767924
Olfr658	nonGI	2.49581562704394
Olfr659	nonGI	2.59525673664367
Olfr66	nonGI	1.53026133428799
Olfr661	nonGI	12.0173449377798
Olfr665	nonGI	17.4429469995312
Olfr666	nonGI	3.80350981282541
Olfr667	nonGI	4.50886335765635
Olfr668	nonGI	5.52562668427101
Olfr669	nonGI	6.7746340557432
Olfr67	nonGI	2.5781196347292
Olfr670	nonGI	9.50076416839512
Olfr671	nonGI	1.61358636471613
Olfr672	nonGI	59.859734781743
Olfr675	nonGI	2.5070133576858
Olfr676	nonGI	0.738405297353891
Olfr677	nonGI	7.28650180338782
Olfr678	nonGI	0.900735751792121
Olfr679	nonGI	1.22798847734553
Olfr68	nonGI	1.27655822621318
Olfr681	nonGI	6.40598445660981
Olfr683	nonGI	8.50584507007177
Olfr684	nonGI	2.90630060364239
Olfr685	nonGI	15.8719118197658
Olfr686	nonGI	11.0735565231628
Olfr689	nonGI	9.44385978102666
Olfr69	nonGI	1.35791940876907
Olfr690	nonGI	7.61412323258526
Olfr691	nonGI	2.69819112305818
Olfr692	nonGI	2.2740400423354
Olfr693	nonGI	3.2537284882158
Olfr694	nonGI	1.15944378884319
Olfr695	nonGI	14.1276254407897
Olfr697	nonGI	0.116809508442777
Olfr698	nonGI	1.60808856654484
Olfr699	nonGI	2.93665034054626
Olfr70	nonGI	3.33806950124237
Olfr701	nonGI	3.70030850039144
Olfr702	nonGI	0.284392219019179
Olfr703	nonGI	1.19405777718935
Olfr704	nonGI	7.39577401123226
Olfr705	nonGI	6.96929810082466
Olfr706	nonGI	5.18175630217914
Olfr707	nonGI	1.41345338029923
Olfr71	nonGI	4.99438989924696
Olfr710	nonGI	0.839337386629645
Olfr711	nonGI	15.4782544287621
Olfr713	nonGI	1.2012853681106
Olfr714	nonGI	3.30638984097399
Olfr715	nonGI	2.61694556088269
Olfr716	nonGI	8.41575277463381
Olfr720	nonGI	5.03478690897707
Olfr722	nonGI	23.9922505978762
Olfr723	nonGI	3.23859607458915
Olfr724	nonGI	3.78933718413004
Olfr725	nonGI	2.79377258555744
Olfr726	nonGI	18.9303756546993
Olfr727	nonGI	32.1370843132169
Olfr728	nonGI	99.7950051829293
Olfr729	nonGI	16.3663512177786
Olfr73	nonGI	6.39886089924346
Olfr730	nonGI	29.6657748696661
Olfr731	nonGI	25.3779739090513
Olfr732	nonGI	5.11722805143681
Olfr733	nonGI	7.87726938612871
Olfr734	nonGI	2.63612778397928
Olfr735	nonGI	9.12995876382019
Olfr736	nonGI	9.05083218348731
Olfr738	nonGI	1.35166306260914
Olfr739	nonGI	2.08254828151266
Olfr74	nonGI	2.06637710440957
Olfr740	nonGI	4.22354371012609
Olfr741	nonGI	18.5677417391492
Olfr742	nonGI	7.73989082390201
Olfr743	nonGI	8.00494340739307
Olfr744	nonGI	3.39693573914992
Olfr745	nonGI	3.1867747255574
Olfr746	nonGI	0.747015670927233
Olfr747	nonGI	3.03303572701469
Olfr748	nonGI	1.06953524241036
Olfr749	nonGI	2.56376864713571
Olfr750	nonGI	1.78802407315334
Olfr75-ps1	nonGI	0.330065775015614
Olfr76	nonGI	8.38678791362249
Olfr761	nonGI	2.21176605464027
Olfr763	nonGI	0.645558315419818
Olfr765	nonGI	2.57671291932642
Olfr767	nonGI	4.06960842036343
Olfr768	nonGI	1.53797298535741
Olfr769	nonGI	4.11396708677321
Olfr77	nonGI	5.7014553278985
Olfr770	nonGI	2.24527450499607
Olfr771	nonGI	4.21889463070019
Olfr772	nonGI	0.68315070520163
Olfr774	nonGI	2.29148951819113
Olfr775	nonGI	7.19147592367344
Olfr776	nonGI	4.20563731541954
Olfr777	nonGI	7.53562530381483
Olfr78	nonGI	0.936241411764036
Olfr780	nonGI	2.43612284837989
Olfr781	nonGI	2.44858247539761
Olfr782	nonGI	0.171715604319712
Olfr784	nonGI	5.35587599850787
Olfr785	nonGI	1.83829501761124
Olfr786	nonGI	13.3305772077008
Olfr787	nonGI	4.22503246052012
Olfr788	nonGI	19.3402934302231
Olfr789	nonGI	14.4203088655547
Olfr790	nonGI	4.99163322783481
Olfr791	nonGI	16.4128040920122
Olfr792	nonGI	2.39628613823002
Olfr794	nonGI	25.4396420628545
Olfr796	nonGI	1.19101696035571
Olfr798	nonGI	5.59344926171475
Olfr799	nonGI	6.46396805731394
Olfr8	nonGI	1.33446017830989
Olfr800	nonGI	3.44448305535805
Olfr801	nonGI	6.83994494029924
Olfr802	nonGI	2.70717165642572
Olfr803	nonGI	1.26034147572805
Olfr804	nonGI	1.89362412475729
Olfr805	nonGI	9.6504271718113
Olfr806	nonGI	6.81460284107109
Olfr807	nonGI	3.06981483437015
Olfr808	nonGI	4.67185009937593
Olfr809	nonGI	2.97023867452514
Olfr810	nonGI	8.18696092429153
Olfr811	nonGI	8.2374042396434
Olfr812	nonGI	3.22708594743217
Olfr813	nonGI	6.90307339111981
Olfr814	nonGI	1.32212503604866
Olfr815	nonGI	0.817820905938554
Olfr816	nonGI	5.03310830403952
Olfr818	nonGI	6.84263375103234
Olfr819	nonGI	0.732835378287936
Olfr820	nonGI	25.6972084808196
Olfr821	nonGI	11.8045609685846
Olfr822	nonGI	3.7882017201344
Olfr823	nonGI	0.429098049215599
Olfr824	nonGI	1.29735949498785
Olfr825	nonGI	6.87109544622054
Olfr826	nonGI	5.35460408992559
Olfr827	nonGI	25.3217342700529
Olfr828	nonGI	2.74262755302131
Olfr829	nonGI	0.454917399572885
Olfr830	nonGI	0.410690815696821
Olfr832	nonGI	0.337447321316111
Olfr834	nonGI	2.58487929179356
Olfr835	nonGI	28.7298275441731
Olfr836	nonGI	2.48989853872366
Olfr837	nonGI	0.641955455823286
Olfr843	nonGI	4.83241090141922
Olfr845	nonGI	6.33521101033372
Olfr846	nonGI	1.68372685423486
Olfr847	nonGI	4.48449735314593
Olfr849	nonGI	8.90943680119329
Olfr851	nonGI	1.76596442468343
Olfr853	nonGI	1.29473241466461
Olfr854	nonGI	1.20966381743534
Olfr855	nonGI	1.50331031030911
Olfr856-ps1	nonGI	0.0340705884303069
Olfr857	nonGI	1.04416515648848
Olfr859	nonGI	7.08685761049582
Olfr860	nonGI	2.13777990162548
Olfr862	nonGI	1.09452756005657
Olfr866	nonGI	0.559833555468224
Olfr867	nonGI	10.8954598418783
Olfr868	nonGI	12.455275486753
Olfr869	nonGI	6.31829616329464
Olfr870	nonGI	8.62072215567745
Olfr871	nonGI	0.345833519028143
Olfr872	nonGI	4.07762255224266
Olfr873	nonGI	8.89837861078395
Olfr874	nonGI	1.05514934162395
Olfr875	nonGI	5.02094359242573
Olfr876	nonGI	2.78313122201477
Olfr877	nonGI	1.24515907163925
Olfr878	nonGI	5.43868081242471
Olfr881	nonGI	1.99606945027505
Olfr884	nonGI	8.67412313256389
Olfr885	nonGI	0.0352556836066767
Olfr887	nonGI	2.15176219691729
Olfr888	nonGI	1.93682923524412
Olfr889	nonGI	1.13006106728741
Olfr890	nonGI	0.750584938752222
Olfr893	nonGI	1.48560885937869
Olfr894	nonGI	1.06652378882233
Olfr895	nonGI	5.09749729152998
Olfr898	nonGI	0.378600683459151
Olfr9	nonGI	0.786010232946769
Olfr90	nonGI	0.272059172261185
Olfr901	nonGI	2.57881281141404
Olfr902	nonGI	2.91778587044681
Olfr904	nonGI	6.66273175922804
Olfr905	nonGI	1.50015652702207
Olfr906	nonGI	1.6015244068701
Olfr907	nonGI	3.05773011102214
Olfr908	nonGI	0.132645405034219
Olfr91	nonGI	1.55610767459183
Olfr910	nonGI	2.8845581102924
Olfr911-ps1	nonGI	0.365140417147691
Olfr912	nonGI	2.05169007460843
Olfr913	nonGI	0.935431535213452
Olfr914	nonGI	4.09023266338988
Olfr915	nonGI	0.53595606891201
Olfr916	nonGI	2.69824467808247
Olfr917	nonGI	0.0826839849695067
Olfr918	nonGI	3.84544536713693
Olfr919	nonGI	1.54352481929861
Olfr92	nonGI	0.621804146299141
Olfr920	nonGI	2.09457120736073
Olfr921	nonGI	7.08092072913428
Olfr922	nonGI	3.57939309151796
Olfr923	nonGI	5.86171385744119
Olfr924	nonGI	2.26495682691051
Olfr93	nonGI	1.68475193674249
Olfr930	nonGI	0.389356809348956
Olfr933	nonGI	3.4392971420096
Olfr934	nonGI	1.16256520822142
Olfr935	nonGI	5.88756004949399
Olfr937	nonGI	3.79710327688882
Olfr938	nonGI	1.75448650156618
Olfr94	nonGI	0.596603847248567
Olfr943	nonGI	4.65266422462156
Olfr944	nonGI	0.460668049149183
Olfr945	nonGI	0.224195897149298
Olfr947-ps1	nonGI	1.43516909714879
Olfr948	nonGI	1.75646396881715
Olfr95	nonGI	5.98746341335042
Olfr951	nonGI	0.067587614923516
Olfr954	nonGI	2.31885761870184
Olfr955	nonGI	0.609774612659644
Olfr957	nonGI	9.94700305420118
Olfr958	nonGI	4.3696713791549
Olfr959	nonGI	7.97404212866236
Olfr96	nonGI	7.56437213413925
Olfr960	nonGI	1.93561575847886
Olfr961	nonGI	2.81275013275874
Olfr963	nonGI	2.76156493941396
Olfr965	nonGI	3.17418045026567
Olfr967	nonGI	1.40073877730132
Olfr968	nonGI	2.80587783513474
Olfr969	nonGI	45.5743004269268
Olfr97	nonGI	4.14878462083842
Olfr970	nonGI	3.31176008581819
Olfr971	nonGI	1.23446975959935
Olfr972	nonGI	19.8828801584102
Olfr974	nonGI	4.23170001552568
Olfr975	nonGI	0.0586277420189404
Olfr976	nonGI	1.46536219569673
Olfr978	nonGI	0.816231517256051
Olfr979	nonGI	0.579823134232552
Olfr98	nonGI	1.5703070213455
Olfr980	nonGI	1.01342872503909
Olfr981	nonGI	2.30416121818073
Olfr982	nonGI	1.03370525617004
Olfr983	nonGI	4.36010091015723
Olfr984	nonGI	11.6262157749558
Olfr985	nonGI	2.49727741888457
Olfr986	nonGI	4.74345464532955
Olfr987	nonGI	3.13486194933844
Olfr988	nonGI	2.8145138874086
Olfr99	nonGI	18.7151435615468
Olfr992	nonGI	1.55265831316645
Olfr993	nonGI	0.0537465473742836
Olfr994	nonGI	4.3565677902737
Olfr995	nonGI	0.681870627918735
Olfr996	nonGI	3.26755346540716
Olfr998	nonGI	0.921123985608643
Olfr1357	GI	11.3701482324008
Olfr1404	GI	9.15830834555502
Olfr1406	GI	17.2610986841342
Olfr156	GI	1.98575661658008
Olfr222	GI	14.434580237318
Olfr317	GI	2.37107542252527
Olfr463	GI	1.34733613284221
Olfr49	GI	13.1505233539375
Olfr62	GI	3.54703269560339
