# Supplementary material for: Cooperative interactions enable singular olfactory receptor expression in mouse olfactory neurons
Source: eLife. 2017 Sep 21;6:e28620. doi: 10.7554/eLife.28620 (PMC5608512; doi:10.7554/eLife.28620)
Supplement: Figure 2—source code 1. [file elife-28620-fig2-code1.r]

# R Code for Figure 2E
library("BiocParallel")
register(SerialParam())
library(DiffBind)
library(pheatmap)
library(gplots)
library(reshape)
library(RColorBrewer)
library(ggplot2)
library(geneplotter)

# Setup reference genomic intervals
Islands <- read.table("/media/storageA/kevin/eLife/annotation/Greek_Islands.bed")
colnames(Islands) <- c('chr','start','end','id')
Islands <- with(Islands, GRanges(chr, IRanges(start+1,end),strand = "+", score = "0", id=id))

# load Olfr-IRES-GFP ATAC data and assign to diffbind object 
samples_OlfrGFP <- read.csv("SampleTable.diffbind.OR-GFP-ATAC.txt", sep="\t")
atac <- dba(sampleSheet = samples_OlfrGFP)

# generate counts for peak intervals in diffbind object
atac <- dba.count(atac, bParallel=TRUE, fragmentSize=0, mapQCth=10, score=DBA_SCORE_TMM_READS_EFFECTIVE)

# differential binding analysis 
atac.contrast <-dba.contrast (atac, categories = c(DBA_TISSUE, DBA_TREATMENT), minMembers = 2)
atac.contrast <- dba.analyze(atac.contrast, bTagwise=FALSE, bFullLibrarySize=FALSE )

# summary list of contrasts
atac.contrast

### Get differential binding data for specific comparisons
# Olfr17+ vs mOSNs
report.mOSN_v_Olfr17 <- dba.report(atac.contrast, contrast = 3, th=1)
# All peaks
df.mOSN_v_Olfr17.all <- data.frame(seqnames=seqnames(report.mOSN_v_Olfr17),
  starts=start(report.mOSN_v_Olfr17)-1,
  ends=end(report.mOSN_v_Olfr17),mcols(report.mOSN_v_Olfr17))

# Only Greek Islands
mOSN_v_Olfr17.Islands <- subsetByOverlaps(query = report.mOSN_v_Olfr17, subject=Islands,  type = "any")
df.mOSN_v_Olfr17.Islands <- data.frame(seqnames=seqnames(mOSN_v_Olfr17.Islands),
  starts=start(mOSN_v_Olfr17.Islands)-1,
  ends=end(mOSN_v_Olfr17.Islands),mcols(mOSN_v_Olfr17.Islands))

# Olfr151+ vs mOSNs
report.mOSN_v_Olfr151 <- dba.report(atac.contrast, contrast = 2, th=1)
# All peaks
df.mOSN_v_Olfr151.all <- data.frame(seqnames=seqnames(report.mOSN_v_Olfr151),
  starts=start(report.mOSN_v_Olfr151)-1,
  ends=end(report.mOSN_v_Olfr151),mcols(report.mOSN_v_Olfr151))

# Only Greek Islands
mOSN_v_Olfr151.Islands <- subsetByOverlaps(query = report.mOSN_v_Olfr151, subject=Islands,  type = "any")
df.mOSN_v_Olfr151.Islands <- data.frame(seqnames=seqnames(mOSN_v_Olfr151.Islands),
  starts=start(mOSN_v_Olfr151.Islands)-1,
  ends=end(mOSN_v_Olfr151.Islands),mcols(mOSN_v_Olfr151.Islands))


# Olfr1507+ vs mOSNs
report.mOSN_v_Olfr1507 <- dba.report(atac.contrast, contrast = 1, th=1)
# All peaks
df.mOSN_v_Olfr1507.all <- data.frame(seqnames=seqnames(report.mOSN_v_Olfr1507),
  starts=start(report.mOSN_v_Olfr1507)-1,
  ends=end(report.mOSN_v_Olfr1507),mcols(report.mOSN_v_Olfr1507))

# Only Greek Islands
mOSN_v_Olfr1507.Islands <- subsetByOverlaps(query = report.mOSN_v_Olfr1507, subject=Islands,  type = "any")
df.mOSN_v_Olfr1507.Islands <- data.frame(seqnames=seqnames(mOSN_v_Olfr1507.Islands),
  starts=start(mOSN_v_Olfr1507.Islands)-1,
  ends=end(mOSN_v_Olfr1507.Islands),mcols(mOSN_v_Olfr1507.Islands))

# Process data for MA plot: generate data frame with mean binding, fold change from mOSN to Olfr-IRES-GFP, and True/False for FDR < 0.001
MA.df.mOSN_v_Olfr17.all <- data.frame(mean=df.mOSN_v_Olfr17.all$Conc,fold=-df.mOSN_v_Olfr17.all$Fold,sig=ifelse((df.mOSN_v_Olfr17.all$FDR<0.001),TRUE,FALSE))
MA.df.mOSN_v_Olfr17.Islands <- data.frame(mean=df.mOSN_v_Olfr17.Islands$Conc,fold=-df.mOSN_v_Olfr17.Islands$Fold,sig=ifelse((df.mOSN_v_Olfr17.Islands$FDR<0.001),TRUE,FALSE))
MA.df.mOSN_v_Olfr151.all <- data.frame(mean=df.mOSN_v_Olfr151.all$Conc,fold=-df.mOSN_v_Olfr151.all$Fold,sig=ifelse((df.mOSN_v_Olfr151.all$FDR<0.001),TRUE,FALSE))
MA.df.mOSN_v_Olfr151.Islands <- data.frame(mean=df.mOSN_v_Olfr151.Islands$Conc,fold=-df.mOSN_v_Olfr151.Islands$Fold,sig=ifelse((df.mOSN_v_Olfr151.Islands$FDR<0.001),TRUE,FALSE))
MA.df.mOSN_v_Olfr1507.all <- data.frame(mean=df.mOSN_v_Olfr1507.all$Conc,fold=-df.mOSN_v_Olfr1507.all$Fold,sig=ifelse((df.mOSN_v_Olfr1507.all$FDR<0.001),TRUE,FALSE))
MA.df.mOSN_v_Olfr1507.Islands <- data.frame(mean=df.mOSN_v_Olfr1507.Islands$Conc,fold=-df.mOSN_v_Olfr1507.Islands$Fold,sig=ifelse((df.mOSN_v_Olfr1507.Islands$FDR<0.001),TRUE,FALSE))

#generate data tables for plots
data.df.mOSN_v_Olfr17 <- data.frame(set="All_Peaks",seqnames=df.mOSN_v_Olfr17.all$seqnames, starts=df.mOSN_v_Olfr17.all$starts, ends=df.mOSN_v_Olfr17.all$ends, mean=df.mOSN_v_Olfr17.all$Conc,fold=-df.mOSN_v_Olfr17.all$Fold,FDR=df.mOSN_v_Olfr17.all$FDR, significant=ifelse((df.mOSN_v_Olfr17.all$FDR<0.001),TRUE,FALSE))
data.df.mOSN_v_Olfr17 <- rbind (data.df.mOSN_v_Olfr17, data.frame(set="Greek_Islands",seqnames=df.mOSN_v_Olfr17.Islands$seqnames, starts=df.mOSN_v_Olfr17.Islands$starts, ends=df.mOSN_v_Olfr17.Islands$ends, mean=df.mOSN_v_Olfr17.Islands$Conc,fold=-df.mOSN_v_Olfr17.Islands$Fold,FDR=df.mOSN_v_Olfr17.Islands$FDR,significant=ifelse((df.mOSN_v_Olfr17.Islands$FDR<0.001),TRUE,FALSE)))

data.df.mOSN_v_Olfr151 <- data.frame(set="All_Peaks",seqnames=df.mOSN_v_Olfr151.all$seqnames, starts=df.mOSN_v_Olfr151.all$starts, ends=df.mOSN_v_Olfr151.all$ends, mean=df.mOSN_v_Olfr151.all$Conc,fold=-df.mOSN_v_Olfr151.all$Fold,FDR=df.mOSN_v_Olfr151.all$FDR, significant=ifelse((df.mOSN_v_Olfr151.all$FDR<0.001),TRUE,FALSE))
data.df.mOSN_v_Olfr151 <- rbind (data.df.mOSN_v_Olfr151, data.frame(set="Greek_Islands",seqnames=df.mOSN_v_Olfr151.Islands$seqnames, starts=df.mOSN_v_Olfr151.Islands$starts, ends=df.mOSN_v_Olfr151.Islands$ends, mean=df.mOSN_v_Olfr151.Islands$Conc,fold=-df.mOSN_v_Olfr151.Islands$Fold,FDR=df.mOSN_v_Olfr151.Islands$FDR,significant=ifelse((df.mOSN_v_Olfr151.Islands$FDR<0.001),TRUE,FALSE)))

data.df.mOSN_v_Olfr1507 <- data.frame(set="All_Peaks",seqnames=df.mOSN_v_Olfr1507.all$seqnames, starts=df.mOSN_v_Olfr1507.all$starts, ends=df.mOSN_v_Olfr1507.all$ends, mean=df.mOSN_v_Olfr1507.all$Conc,fold=-df.mOSN_v_Olfr1507.all$Fold,FDR=df.mOSN_v_Olfr1507.all$FDR, significant=ifelse((df.mOSN_v_Olfr1507.all$FDR<0.001),TRUE,FALSE))
data.df.mOSN_v_Olfr1507 <- rbind (data.df.mOSN_v_Olfr1507, data.frame(set="Greek_Islands",seqnames=df.mOSN_v_Olfr1507.Islands$seqnames, starts=df.mOSN_v_Olfr1507.Islands$starts, ends=df.mOSN_v_Olfr1507.Islands$ends, mean=df.mOSN_v_Olfr1507.Islands$Conc,fold=-df.mOSN_v_Olfr1507.Islands$Fold,FDR=df.mOSN_v_Olfr1507.Islands$FDR,significant=ifelse((df.mOSN_v_Olfr1507.Islands$FDR<0.001),TRUE,FALSE)) )


# Figure 2E: MA plots
tiff("Fig2E.ATAC_MA-plot_mOSN-v-Olfr17.tiff", width = 4, height = 4, units = 'in', res = 300, compression = "lzw")
geneplotter::plotMA(MA.df.mOSN_v_Olfr17.all, ylim=c(-8,8),xlim=(c(3,14)), colSig="gold", colNonSig=rgb(0,0,0,alpha=0.1) , cex=0.1)
par(new=TRUE)
geneplotter::plotMA(MA.df.mOSN_v_Olfr17.Islands, ylim=c(-8,8),xlim=(c(3,14)),cex=0.8, colSig="#CC0000", colNonSig="black")
dev.off()

tiff("Fig2E.ATAC_MA-plot_mOSN-v-Olfr151iGFP.tiff", width = 4, height = 4, units = 'in', res = 300, compression = "lzw")
geneplotter::plotMA(MA.df.mOSN_v_Olfr151.all, ylim=c(-8,8),xlim=(c(3,14)), colSig="gold", colNonSig=rgb(0,0,0,alpha=0.1) , cex=0.1)
par(new=TRUE)
geneplotter::plotMA(MA.df.mOSN_v_Olfr151.Islands, ylim=c(-8,8),xlim=(c(3,14)),cex=0.8, colSig="#CC0000", colNonSig="black")
dev.off()

tiff("Fig2E.ATAC_MA-plot_mOSN-v-Olfr1507iGFP.tiff", width = 4, height = 4, units = 'in', res = 300, compression = "lzw")
geneplotter::plotMA(MA.df.mOSN_v_Olfr1507.all, ylim=c(-8,8),xlim=(c(3,14)), colSig="gold", colNonSig=rgb(0,0,0,alpha=0.1) , cex=0.1)
par(new=TRUE)
geneplotter::plotMA(MA.df.mOSN_v_Olfr1507.Islands, ylim=c(-8,8),xlim=(c(3,14)),cex=0.8, colSig="#CC0000", colNonSig="black")
dev.off()

# Figure 2E raw data

write.table(data.df.mOSN_v_Olfr17,file="Figure 2 - Source Data 1 -  ATAC-seq MA plot of mOSN versus Olfr17-ires-GFP.txt", quote=F, sep="\t", row.names=F, col.names=T)
write.table(data.df.mOSN_v_Olfr151,file="Figure 2 - Source Data 2 -  ATAC-seq MA plot of mOSN versus Olfr151-ires-tauGFP.txt", quote=F, sep="\t", row.names=F, col.names=T)
write.table(data.df.mOSN_v_Olfr1507,file="Figure 2 - Source Data 3 -  ATAC-seq MA plot of mOSN versus Olfr1507-ires-GFP.txt", quote=F, sep="\t", row.names=F, col.names=T)
