# Supplementary material for: Cooperative interactions enable singular olfactory receptor expression in mouse olfactory neurons
Source: eLife. 2017 Sep 21;6:e28620. doi: 10.7554/eLife.28620 (PMC5608512; doi:10.7554/eLife.28620)
Supplement: Figure 2—source data 1. [file elife-28620-fig2-data1.txt]

set	seqnames	starts	ends	mean	fold	FDR	significant
All_Peaks	chr10	104256188	104257073	7.96	9.63	1.66e-126	TRUE
All_Peaks	chr7	84724983	84726227	9.8	-9.97	1.04e-112	TRUE
All_Peaks	chr13	102292843	102295337	9.7	-4.14	1.28e-91	TRUE
All_Peaks	chr7	70640071	70641609	9.56	-4.4	2.46e-86	TRUE
All_Peaks	chr17	71284471	71286492	9.68	4.25	8.06e-85	TRUE
All_Peaks	chr13	69918876	69921135	9.34	-4.41	7.09e-76	TRUE
All_Peaks	chr18	56476619	56477595	9.07	-5.17	9.78e-76	TRUE
All_Peaks	chr9	73794242	73795293	8.89	-4.51	5.78e-65	TRUE
All_Peaks	chr13	99616732	99618441	9.64	-2.99	9.37e-60	TRUE
All_Peaks	chr14	14604328	14605495	9.59	-3.73	2.46e-58	TRUE
All_Peaks	chr7	89313641	89317103	10.42	-3.21	1.21e-57	TRUE
All_Peaks	chr7	58771521	58772661	8.52	-4.2	5.22e-55	TRUE
All_Peaks	chr13	69425547	69426753	9.12	-3.74	1.31e-54	TRUE
All_Peaks	chr13	100593985	100594655	6.83	5.39	1.39e-53	TRUE
All_Peaks	chr13	101668804	101670243	8.27	-4.78	7.65e-53	TRUE
All_Peaks	chr14	16496223	16502925	11.81	-2.12	8.71e-52	TRUE
All_Peaks	chr13	69391377	69394291	10.92	-2.07	6.42e-47	TRUE
All_Peaks	chr7	75632329	75634039	9.32	3	3.13e-46	TRUE
All_Peaks	chr7	69641439	69643652	8.41	-3.96	3.14e-46	TRUE
All_Peaks	chr13	69428913	69430129	8.92	-3.31	5.6e-43	TRUE
All_Peaks	chr14	11038348	11040345	9.46	-2.76	7.84e-43	TRUE
All_Peaks	chr17	78848510	78849418	7.45	-6.3	4.35e-42	TRUE
All_Peaks	chr13	80841366	80843212	9.92	-2.47	1.5e-41	TRUE
All_Peaks	chr13	43096438	43097242	7.72	-5.43	7.14e-40	TRUE
All_Peaks	chr14	11023937	11024747	8.06	-3.72	3.31e-39	TRUE
All_Peaks	chr14	21118665	21119420	7.86	-4.63	1.13e-38	TRUE
All_Peaks	chr7	107097495	107102449	9.61	6.58	6.19e-38	TRUE
All_Peaks	chr12	116170755	116171765	7.31	3.49	8.4e-37	TRUE
All_Peaks	chr18	57694781	57696614	10.1	-2.54	2.9e-36	TRUE
All_Peaks	chr14	11035797	11037430	9.67	-2.1	3.98e-34	TRUE
All_Peaks	chr7	129772701	129773405	7.88	-4.21	3.98e-34	TRUE
All_Peaks	chr13	104121348	104123243	10.02	2.77	7.73e-34	TRUE
All_Peaks	chr6	8360054	8365947	10.18	2.6	1.74e-32	TRUE
All_Peaks	chr2	172862747	172863993	8.78	-2.73	2.15e-32	TRUE
All_Peaks	chr17	74353733	74354425	6.6	4.04	4.88e-30	TRUE
All_Peaks	chr17	73390206	73391055	7.74	-3.56	7.82e-30	TRUE
All_Peaks	chr13	44231939	44233018	7.71	2.75	2.52e-29	TRUE
All_Peaks	chr3	31971319	31972597	8.36	-3.1	2.91e-29	TRUE
All_Peaks	chr8	15181734	15182110	5.69	5.55	4.67e-29	TRUE
All_Peaks	chr7	53870946	53872212	8.75	-2.37	1.85e-28	TRUE
All_Peaks	chr13	100587554	100589229	6.88	3.96	2.59e-28	TRUE
All_Peaks	chr13	84176792	84179397	10.49	-1.62	3.54e-27	TRUE
All_Peaks	chr2	173310841	173312089	8.03	-2.88	3.53e-26	TRUE
All_Peaks	chr13	69403149	69405444	8.33	-2.76	1.82e-25	TRUE
All_Peaks	chr11	17800999	17801993	7.56	-3.3	2.04e-25	TRUE
All_Peaks	chr1	97018111	97021173	10.33	-1.85	7.56e-25	TRUE
All_Peaks	chr17	74742188	74742926	7.47	-4.36	1.17e-24	TRUE
All_Peaks	chr13	93848584	93849161	7.06	-3.87	2.53e-24	TRUE
All_Peaks	chr5	50587498	50588187	7.69	-4.45	1.41e-23	TRUE
All_Peaks	chr7	69585492	69586225	7.46	-4.25	2.15e-23	TRUE
All_Peaks	chr9	105214315	105214798	5.02	6.09	2.39e-23	TRUE
All_Peaks	chr5	92552536	92553006	5.77	4.28	3.23e-23	TRUE
All_Peaks	chr3	135575149	135575602	6.47	3.14	3.23e-23	TRUE
All_Peaks	chr17	75276776	75277600	7.29	-4.87	3.66e-23	TRUE
All_Peaks	chr14	16573996	16576216	10.3	-1.57	4.96e-23	TRUE
All_Peaks	chr7	81936175	81936920	7.29	-3.83	5.64e-23	TRUE
All_Peaks	chr14	13236809	13238929	9.1	-1.88	1.28e-22	TRUE
All_Peaks	chr17	70957694	70958485	5.88	4.13	1.31e-22	TRUE
All_Peaks	chr18	15127425	15128770	8.56	-2.75	1.64e-22	TRUE
All_Peaks	chr9	85372837	85373611	7.54	-2.95	1.76e-22	TRUE
All_Peaks	chr13	97886789	97887277	6.25	3.34	1.81e-22	TRUE
All_Peaks	chr12	117355937	117358685	8.88	2.58	6.2e-22	TRUE
All_Peaks	chr13	23736786	23737790	9.17	2	1.29e-21	TRUE
All_Peaks	chrX	99611758	99613376	8.08	-2.49	1.8e-21	TRUE
All_Peaks	chr14	8390824	8391773	7.86	-2.63	3.54e-21	TRUE
All_Peaks	chr13	93072740	93073530	6.39	3.38	8.35e-21	TRUE
All_Peaks	chr13	69738310	69741019	10.27	-1.51	1.19e-20	TRUE
All_Peaks	chr18	11924021	11925130	7.65	-2.95	3.94e-20	TRUE
All_Peaks	chr2	179677939	179678412	5.96	4.26	1.27e-19	TRUE
All_Peaks	chr14	12684578	12685558	8.51	2.53	1.48e-19	TRUE
All_Peaks	chr9	62228862	62229568	6.66	-3.97	2.3e-19	TRUE
All_Peaks	chr11	10016312	10018079	8.49	-2.77	3.8e-19	TRUE
All_Peaks	chr14	17330069	17331461	10.79	-1.51	3.87e-19	TRUE
All_Peaks	chr13	11851558	11852195	7.25	-3.29	7.97e-19	TRUE
All_Peaks	chr7	53890784	53891408	6.74	-3.96	1.25e-18	TRUE
All_Peaks	chr4	118019071	118020186	7.74	2.49	1.6e-18	TRUE
All_Peaks	chr18	12384228	12385743	9.57	-1.9	1.94e-18	TRUE
All_Peaks	chr6	118977442	118978505	7.62	2.11	2.4e-18	TRUE
All_Peaks	chr14	14514596	14515316	7.51	-2.64	3.03e-18	TRUE
All_Peaks	chr14	16525957	16527454	9.1	-1.65	3.99e-18	TRUE
All_Peaks	chr3	132960263	132962419	9.46	2.08	6.49e-18	TRUE
All_Peaks	chr7	128432534	128432964	5.23	4.55	7.14e-18	TRUE
All_Peaks	chr4	152693942	152694759	8.34	2.41	9.74e-18	TRUE
All_Peaks	chr7	89342017	89342588	6.56	2.64	1.04e-17	TRUE
All_Peaks	chr7	92704655	92705308	5.68	4.5	1.48e-17	TRUE
All_Peaks	chr14	31988483	31989102	6.25	-5.1	1.82e-17	TRUE
All_Peaks	chr7	69624347	69624999	6.87	-4.58	1.92e-17	TRUE
All_Peaks	chr13	45354885	45355287	6.28	-4.45	2.27e-17	TRUE
All_Peaks	chr7	76776603	76777437	7.13	-3.01	2.3e-17	TRUE
All_Peaks	chr2	108826032	108828788	10.67	-1.64	5.76e-17	TRUE
All_Peaks	chr7	70358689	70362501	10.9	-1.81	6.9e-17	TRUE
All_Peaks	chr7	70829854	70830496	7.08	-3.49	8.46e-17	TRUE
All_Peaks	chr7	58676021	58676531	6.01	-6.17	1.48e-16	TRUE
All_Peaks	chr13	75560981	75561553	6.53	2.78	1.59e-16	TRUE
All_Peaks	chr17	65079903	65083052	10.07	-1.42	2.32e-16	TRUE
All_Peaks	chr4	145093093	145093576	5.75	4.13	2.67e-16	TRUE
All_Peaks	chr7	129756686	129757307	6.56	-4.26	2.97e-16	TRUE
All_Peaks	chr8	16272837	16274294	7.08	-3.39	3.85e-16	TRUE
All_Peaks	chr6	54699319	54700346	7.25	3.04	5.34e-16	TRUE
All_Peaks	chr13	18751028	18751499	5.47	3.98	7.44e-16	TRUE
All_Peaks	chr14	10081397	10083229	9.7	-1.77	1.7e-15	TRUE
All_Peaks	chr17	7348514	7349068	7.86	-2.82	2.14e-15	TRUE
All_Peaks	chr4	152679498	152679970	5.81	3.64	2.33e-15	TRUE
All_Peaks	chr13	81632474	81633861	9.77	-1.9	2.38e-15	TRUE
All_Peaks	chr3	36407861	36408579	7.61	2.79	3.41e-15	TRUE
All_Peaks	chr7	70345831	70346731	7.63	-2.47	3.87e-15	TRUE
All_Peaks	chr14	11145259	11146440	7.71	-2.33	4.55e-15	TRUE
All_Peaks	chr10	114405089	114405732	7.76	2.62	4.88e-15	TRUE
All_Peaks	chrUn_JH584304	3429	7475	9.09	1.88	7.96e-15	TRUE
All_Peaks	chr2	143709281	143710370	8.32	-2.34	9.15e-15	TRUE
All_Peaks	chr7	107092836	107094298	7.74	7.31	9.15e-15	TRUE
All_Peaks	chr8	107066055	107066627	6.68	-3.14	9.28e-15	TRUE
All_Peaks	chr10	19061134	19063304	11.12	1.08	1.07e-14	TRUE
All_Peaks	chr7	139004472	139005106	5.86	-6.02	1.95e-14	TRUE
All_Peaks	chr3	136783646	136787609	11.6	-0.96	2.31e-14	TRUE
All_Peaks	chr9	111475833	111477190	9.99	1.46	2.42e-14	TRUE
All_Peaks	chr6	55822748	55823209	6.45	-4.02	2.73e-14	TRUE
All_Peaks	chr4	93908939	93910476	8.58	-2.13	3.11e-14	TRUE
All_Peaks	chr14	12965872	12966418	7.24	-2.78	3.21e-14	TRUE
All_Peaks	chr5	104859728	104860290	6.16	2.98	4.5e-14	TRUE
All_Peaks	chr12	116420865	116422551	9.92	1.22	5.24e-14	TRUE
All_Peaks	chr13	95822817	95824898	7.94	1.8	5.64e-14	TRUE
All_Peaks	chr13	115529473	115530119	7.68	-2.3	5.73e-14	TRUE
All_Peaks	chr8	15947412	15948095	6.97	-3.46	6e-14	TRUE
All_Peaks	chr2	172424368	172425209	7.96	1.85	6.31e-14	TRUE
All_Peaks	chr11	64097658	64098504	6.32	-3.62	6.31e-14	TRUE
All_Peaks	chrX	76520961	76521848	9.24	-1.45	6.45e-14	TRUE
All_Peaks	chr13	45931139	45931756	7.03	-2.79	8.31e-14	TRUE
All_Peaks	chr3	32568592	32569529	8.7	1.87	8.39e-14	TRUE
All_Peaks	chr16	38672826	38676922	11.51	-0.98	9.39e-14	TRUE
All_Peaks	chr2	135249375	135250934	8.71	-1.99	9.8e-14	TRUE
All_Peaks	chr17	40902169	40905241	10.14	-1.38	1.05e-13	TRUE
All_Peaks	chr14	12601182	12602619	8.43	1.63	1.64e-13	TRUE
All_Peaks	chr14	10379060	10379773	7.49	-2.58	1.68e-13	TRUE
All_Peaks	chr11	40456374	40458576	8.64	-2.39	1.73e-13	TRUE
All_Peaks	chr9	94427136	94429340	9.28	-1.5	1.83e-13	TRUE
All_Peaks	chr14	15379179	15379981	6.61	2.66	3.74e-13	TRUE
All_Peaks	chr6	32307008	32307339	4.9	4.62	4.24e-13	TRUE
All_Peaks	chr14	16512744	16513585	7.34	-2.41	4.94e-13	TRUE
All_Peaks	chr7	64022763	64023485	6.5	2.37	5.15e-13	TRUE
All_Peaks	chr8	90081689	90082565	7.84	-2.62	5.48e-13	TRUE
All_Peaks	chr17	40917436	40920032	8.15	-2.16	6.26e-13	TRUE
All_Peaks	chr13	95841339	95842427	8.7	-1.65	6.33e-13	TRUE
All_Peaks	chr9	89641806	89642683	7.07	2.83	6.36e-13	TRUE
All_Peaks	chr5	80317925	80318564	7.57	2.72	6.46e-13	TRUE
All_Peaks	chr14	11503834	11504493	7.06	2.16	7.98e-13	TRUE
All_Peaks	chr10	88220265	88221253	7.52	-2.91	8.37e-13	TRUE
All_Peaks	chr14	13103347	13104029	6.72	-3.31	1.25e-12	TRUE
All_Peaks	chr14	7941511	7942629	7.96	-2.36	1.25e-12	TRUE
All_Peaks	chr14	15380985	15385934	11.78	1.52	1.44e-12	TRUE
All_Peaks	chrUn_JH584304	36688	37757	7.49	2.06	1.63e-12	TRUE
All_Peaks	chr9	85410533	85416309	11.22	-1.12	1.76e-12	TRUE
All_Peaks	chr13	97275540	97277024	7.44	2.17	1.78e-12	TRUE
All_Peaks	chr7	71045206	71045828	6.9	-2.74	2.16e-12	TRUE
All_Peaks	chr13	109899477	109900438	7.7	-1.92	2.35e-12	TRUE
All_Peaks	chr8	16159386	16160634	8.82	-1.88	2.81e-12	TRUE
All_Peaks	chr17	74727496	74728219	6.59	-4.03	2.9e-12	TRUE
All_Peaks	chr7	69554695	69555663	7.52	-2.4	2.92e-12	TRUE
All_Peaks	chr13	69927816	69928424	6.09	-3.62	3.13e-12	TRUE
All_Peaks	chr4	141049216	141050046	7.25	-2.94	3.31e-12	TRUE
All_Peaks	chr3	123062264	123062877	6.32	2.37	3.74e-12	TRUE
All_Peaks	chr8	81766932	81768527	9.58	-1.37	4.74e-12	TRUE
All_Peaks	chr2	52557007	52559381	9.89	-1.54	4.92e-12	TRUE
All_Peaks	chr8	32292367	32294446	10.33	-1.65	4.93e-12	TRUE
All_Peaks	chr18	6127106	6129112	9.87	-1.31	4.98e-12	TRUE
All_Peaks	chr13	95746444	95746926	5.79	-4.32	6.21e-12	TRUE
All_Peaks	chrUn_JH584304	33911	35469	8.09	1.9	6.65e-12	TRUE
All_Peaks	chr5	75589450	75589988	5.95	3.29	6.76e-12	TRUE
All_Peaks	chrUn_JH584304	62186	68528	10.7	1.57	7.93e-12	TRUE
All_Peaks	chr9	105070718	105071209	5.91	-3.71	8.42e-12	TRUE
All_Peaks	chr10	4005417	4005956	5.78	-4.36	9.89e-12	TRUE
All_Peaks	chr19	32595192	32602572	10.03	-1.55	1.84e-11	TRUE
All_Peaks	chr7	71118639	71119587	6.56	-3.67	1.98e-11	TRUE
All_Peaks	chr6	32409091	32409645	6.12	-3.33	2e-11	TRUE
All_Peaks	chrUn_JH584304	38241	41500	8.93	1.78	2.14e-11	TRUE
All_Peaks	chr19	32191301	32192304	8.15	-2.09	2.19e-11	TRUE
All_Peaks	chr5	51193973	51194441	5.73	-5.28	2.3e-11	TRUE
All_Peaks	chr19	20156278	20157107	8.55	-1.79	2.38e-11	TRUE
All_Peaks	chr14	15391116	15392364	8.01	2.34	2.56e-11	TRUE
All_Peaks	chr2	143544225	143548628	11.84	-1.08	2.58e-11	TRUE
All_Peaks	chr7	70364751	70365687	6.39	-2.83	2.64e-11	TRUE
All_Peaks	chr3	144304956	144306049	8.67	-1.6	2.73e-11	TRUE
All_Peaks	chr10	107539053	107540179	8.37	-1.77	2.98e-11	TRUE
All_Peaks	chrUn_JH584304	43179	45377	8.6	1.75	3.01e-11	TRUE
All_Peaks	chr18	12304296	12306406	9.69	-1.69	3.02e-11	TRUE
All_Peaks	chr2	108812244	108814273	9.83	-1.72	3.48e-11	TRUE
All_Peaks	chr13	9656424	9657397	8.99	-1.85	3.58e-11	TRUE
All_Peaks	chr1	157967397	157968554	8.65	-1.55	4.22e-11	TRUE
All_Peaks	chr12	116344713	116345607	7.91	-1.84	4.25e-11	TRUE
All_Peaks	chrUn_JH584304	31170	33376	8.84	1.65	5.19e-11	TRUE
All_Peaks	chr4	152107199	152108604	8.73	-2.03	5.52e-11	TRUE
All_Peaks	chrUn_JH584304	25906	29849	9.26	1.86	5.74e-11	TRUE
All_Peaks	chr4	148144457	148145146	7.22	-2.41	6.18e-11	TRUE
All_Peaks	chr7	64018027	64018789	6.57	-2.71	6.27e-11	TRUE
All_Peaks	chr7	138983871	138984357	6.11	-3.76	6.92e-11	TRUE
All_Peaks	chr10	127201922	127202571	7.09	-2.68	7.38e-11	TRUE
All_Peaks	chr13	69196243	69196959	7.28	-2.39	8.07e-11	TRUE
All_Peaks	chr15	93591535	93592641	8.15	-1.74	8.33e-11	TRUE
All_Peaks	chr11	64099981	64100614	6.38	-2.96	8.58e-11	TRUE
All_Peaks	chr14	35006541	35007276	7.5	-2.32	9.09e-11	TRUE
All_Peaks	chr12	69119743	69120322	7.97	-1.97	1.11e-10	TRUE
All_Peaks	chr11	69340150	69341579	9.11	1.69	1.22e-10	TRUE
All_Peaks	chr12	70234322	70235603	7.85	1.61	1.24e-10	TRUE
All_Peaks	chr2	179020500	179020807	5.41	3.24	1.63e-10	TRUE
All_Peaks	chr13	109901838	109904553	9.96	-1.31	1.68e-10	TRUE
All_Peaks	chr18	19475661	19476508	7.23	-2.94	1.73e-10	TRUE
All_Peaks	chr4	148084201	148084866	6.66	-2.57	1.83e-10	TRUE
All_Peaks	chr4	154878896	154879514	5.92	-6.08	1.83e-10	TRUE
All_Peaks	chr13	69401142	69401800	6.66	-2.59	3.26e-10	TRUE
All_Peaks	chr6	73258282	73259629	8.87	-1.3	3.52e-10	TRUE
All_Peaks	chr14	16255891	16256791	8.07	1.55	3.58e-10	TRUE
All_Peaks	chr11	43216470	43218142	10.4	-1.1	3.68e-10	TRUE
All_Peaks	chr13	73825298	73826087	7.07	-2.17	3.92e-10	TRUE
All_Peaks	chr14	76951207	76952201	8.77	-1.45	3.92e-10	TRUE
All_Peaks	chr7	92863284	92863875	7.25	2.35	4.11e-10	TRUE
All_Peaks	chr14	10921549	10923258	8.55	-1.43	4.47e-10	TRUE
All_Peaks	chr18	55363656	55366508	9.88	-1.11	4.89e-10	TRUE
All_Peaks	chr18	12399408	12400858	11.48	-0.84	5.16e-10	TRUE
All_Peaks	chr2	178473166	178473545	5.91	2.53	5.74e-10	TRUE
All_Peaks	chr12	119627050	119628036	8.49	-1.7	5.74e-10	TRUE
All_Peaks	chr14	113087455	113088562	8.64	-1.67	5.94e-10	TRUE
All_Peaks	chr15	95366294	95367228	8.87	-1.53	6.11e-10	TRUE
All_Peaks	chr13	92346315	92346695	5.32	-4.48	6.66e-10	TRUE
All_Peaks	chr18	29207124	29207995	7.59	-1.99	6.74e-10	TRUE
All_Peaks	chr2	143603695	143604317	6.4	-2.98	6.74e-10	TRUE
All_Peaks	chr13	76036579	76037024	5.55	2.88	6.88e-10	TRUE
All_Peaks	chr12	40982992	40985268	10.79	-1.02	7.23e-10	TRUE
All_Peaks	chr1	100222310	100222938	7.02	-2.18	7.23e-10	TRUE
All_Peaks	chr4	55265441	55266167	7.67	-2.67	7.23e-10	TRUE
All_Peaks	chr14	13355725	13357957	9.08	1.47	7.37e-10	TRUE
All_Peaks	chr13	109949976	109950692	6.76	-2.3	7.7e-10	TRUE
All_Peaks	chr9	104367129	104367539	5.91	-3.89	8.43e-10	TRUE
All_Peaks	chr3	143988691	143989588	8.26	-1.6	8.72e-10	TRUE
All_Peaks	chr10	12816894	12818383	9.73	-1.47	9.12e-10	TRUE
All_Peaks	chr13	76588324	76588743	4.65	5.13	9.31e-10	TRUE
All_Peaks	chr10	117554622	117555263	6.2	-4.34	9.98e-10	TRUE
All_Peaks	chr13	29188449	29189412	8.51	-1.5	1.02e-09	TRUE
All_Peaks	chr9	96949375	96950050	7	1.74	1.07e-09	TRUE
All_Peaks	chrX	136171036	136172820	8.95	-1.34	1.13e-09	TRUE
All_Peaks	chr16	42327255	42328375	9.28	-1.17	1.3e-09	TRUE
All_Peaks	chr4	144934788	144935651	8.83	1.75	1.46e-09	TRUE
All_Peaks	chr10	4322806	4324274	7.87	-1.62	1.48e-09	TRUE
All_Peaks	chr7	70722903	70723929	8.92	-4.76	1.49e-09	TRUE
All_Peaks	chr9	63946920	63947636	6.74	-2.59	1.58e-09	TRUE
All_Peaks	chr4	150146300	150146708	5.21	-4.78	1.61e-09	TRUE
All_Peaks	chrUn_JH584304	148	3014	8.77	1.73	1.65e-09	TRUE
All_Peaks	chr7	72268878	72269754	7.27	-1.84	1.66e-09	TRUE
All_Peaks	chr7	90100924	90101425	6.21	2.91	1.77e-09	TRUE
All_Peaks	chr2	143131046	143131982	6.43	-2.38	1.77e-09	TRUE
All_Peaks	chr11	18455558	18456746	9.18	-1.14	1.84e-09	TRUE
All_Peaks	chr13	80224013	80224581	6.21	2.4	1.89e-09	TRUE
All_Peaks	chr3	84026892	84028532	8.85	-1.51	2.41e-09	TRUE
All_Peaks	chr2	172839264	172839728	5.18	-4.73	2.45e-09	TRUE
All_Peaks	chr14	75471726	75472603	8.72	-1.3	2.46e-09	TRUE
All_Peaks	chr1	51778970	51780896	9.08	-1.38	2.46e-09	TRUE
All_Peaks	chr2	172358540	172359168	7.09	1.93	2.65e-09	TRUE
All_Peaks	chr4	104128456	104129192	7.86	-1.96	2.71e-09	TRUE
All_Peaks	chr11	10050990	10052678	10.07	-1.22	3.78e-09	TRUE
All_Peaks	chr13	95478570	95479664	7.94	-1.47	3.8e-09	TRUE
All_Peaks	chr1	51215547	51217847	11.18	-1.07	3.96e-09	TRUE
All_Peaks	chr6	65428654	65429896	7.27	-1.87	3.98e-09	TRUE
All_Peaks	chr2	114246508	114249400	10.62	-0.9	4.24e-09	TRUE
All_Peaks	chr14	13021725	13022268	6.51	-2.47	4.34e-09	TRUE
All_Peaks	chr12	116587440	116588044	6.67	-2.2	4.71e-09	TRUE
All_Peaks	chr13	18309058	18309516	5.99	2.67	4.73e-09	TRUE
All_Peaks	chr13	63968602	63969098	5.81	2.52	4.73e-09	TRUE
All_Peaks	chr14	10943855	10945621	8.97	-1.15	4.95e-09	TRUE
All_Peaks	chr9	62438567	62439286	8.16	-1.54	5.11e-09	TRUE
All_Peaks	chr13	30211150	30212387	9.44	1.15	5.11e-09	TRUE
All_Peaks	chr15	22870399	22871295	7.9	-1.96	5.5e-09	TRUE
All_Peaks	chr11	8481650	8483772	7.65	-1.76	5.56e-09	TRUE
All_Peaks	chr3	31879646	31880338	7.05	-1.86	5.77e-09	TRUE
All_Peaks	chr19	22584978	22586023	8.47	-1.47	6.06e-09	TRUE
All_Peaks	chr14	14590271	14590848	6.54	-2.28	6.22e-09	TRUE
All_Peaks	chr18	12504948	12505802	7.11	-2.36	6.38e-09	TRUE
All_Peaks	chr10	56581754	56582856	7.69	-1.72	6.61e-09	TRUE
All_Peaks	chr11	6497197	6497580	4.3	4.58	7.03e-09	TRUE
All_Peaks	chr14	12073070	12073885	8.35	1.54	7.04e-09	TRUE
All_Peaks	chr2	135199042	135199961	6.64	-2.55	7.19e-09	TRUE
All_Peaks	chr17	40911524	40912372	6.52	-2.3	7.32e-09	TRUE
All_Peaks	chr14	70145160	70145927	7.34	1.96	7.32e-09	TRUE
All_Peaks	chr7	129769096	129769636	5.78	-3.43	7.44e-09	TRUE
All_Peaks	chr4	148943782	148945772	7.14	2.11	7.61e-09	TRUE
All_Peaks	chr8	105461036	105461790	7.35	-1.77	7.97e-09	TRUE
All_Peaks	chr17	43237529	43239394	9.08	1.31	8.19e-09	TRUE
All_Peaks	chr14	98166149	98171254	11.32	-1.01	8.9e-09	TRUE
All_Peaks	chr10	89034672	89035651	7.24	-2.12	9.45e-09	TRUE
All_Peaks	chr9	34543307	34544097	6.43	-2.29	9.45e-09	TRUE
All_Peaks	chr7	70350569	70351715	7.2	-2.21	1.16e-08	TRUE
All_Peaks	chr5	99703362	99704156	7.18	2.03	1.3e-08	TRUE
All_Peaks	chr1	14374777	14375936	8.98	-1.76	1.33e-08	TRUE
All_Peaks	chr1	78535248	78538857	10.75	-1.01	1.41e-08	TRUE
All_Peaks	chr9	46749004	46750699	9.69	-1.29	1.41e-08	TRUE
All_Peaks	chr13	64286213	64287887	7.98	1.89	1.43e-08	TRUE
All_Peaks	chr14	14930761	14931169	5.41	-4.21	1.45e-08	TRUE
All_Peaks	chr12	117176076	117176732	6.34	-3.29	1.48e-08	TRUE
All_Peaks	chr12	116539263	116539755	4.77	3.42	1.49e-08	TRUE
All_Peaks	chr9	47113782	47114327	5.56	-4.09	1.57e-08	TRUE
All_Peaks	chr12	20815579	20815997	5.04	3.08	1.59e-08	TRUE
All_Peaks	chr14	14786971	14787442	6.64	2.09	1.65e-08	TRUE
All_Peaks	chr7	70543017	70543626	5.89	-2.81	1.68e-08	TRUE
All_Peaks	chr14	72167259	72167966	6.86	-2.11	1.71e-08	TRUE
All_Peaks	chr14	14395415	14396043	6.62	-2.28	1.83e-08	TRUE
All_Peaks	chr17	74810792	74811431	7.94	-1.98	1.93e-08	TRUE
All_Peaks	chr2	120460186	120460675	5.79	-4.96	1.94e-08	TRUE
All_Peaks	chr1	25409364	25409979	7.2	1.73	1.98e-08	TRUE
All_Peaks	chr6	37670598	37671274	7.63	1.88	2.02e-08	TRUE
All_Peaks	chr14	16332442	16332879	5.25	-4.82	2.02e-08	TRUE
All_Peaks	chr13	107856587	107857960	9.7	-1.27	2.07e-08	TRUE
All_Peaks	chr10	43162084	43162746	6.43	-2.31	2.12e-08	TRUE
All_Peaks	chr7	90099031	90099587	6.26	1.97	2.12e-08	TRUE
All_Peaks	chr18	55355393	55356545	9.91	-1.05	2.21e-08	TRUE
All_Peaks	chr14	16515573	16517516	8.26	-1.66	2.26e-08	TRUE
All_Peaks	chr11	36444508	36445030	5.79	-3.22	2.45e-08	TRUE
All_Peaks	chr3	78462782	78463633	7.46	1.68	2.54e-08	TRUE
All_Peaks	chr16	38502480	38502926	6.06	2.17	2.76e-08	TRUE
All_Peaks	chr9	35313309	35313915	6.07	2.12	2.81e-08	TRUE
All_Peaks	chr2	143691069	143691631	5.7	-3	2.84e-08	TRUE
All_Peaks	chr6	73279791	73281160	7.72	-1.5	2.96e-08	TRUE
All_Peaks	chr2	134760804	134761922	9.01	-1.86	3.19e-08	TRUE
All_Peaks	chr19	32173899	32174526	7.39	-1.72	3.28e-08	TRUE
All_Peaks	chr12	111442218	111442840	5.76	2.69	3.42e-08	TRUE
All_Peaks	chr9	94527525	94528325	6.78	-2.26	3.51e-08	TRUE
All_Peaks	chr4	85093806	85094939	8.61	-1.21	3.52e-08	TRUE
All_Peaks	chr14	14554584	14555053	5.56	-3.52	3.83e-08	TRUE
All_Peaks	chr14	14869794	14871524	8.24	-1.52	3.88e-08	TRUE
All_Peaks	chrX	123102286	123105516	10.91	-1.28	4.1e-08	TRUE
All_Peaks	chr14	12390202	12391465	8.1	-1.48	4.1e-08	TRUE
All_Peaks	chr8	31099863	31102019	10.24	-1.14	4.28e-08	TRUE
All_Peaks	chr17	88612910	88613544	7.15	-1.92	4.32e-08	TRUE
All_Peaks	chr18	11900183	11901853	8.04	-1.53	4.75e-08	TRUE
All_Peaks	chr9	112598990	112599461	6.46	2.38	4.83e-08	TRUE
All_Peaks	chr17	78664743	78665284	6.1	-2.52	4.92e-08	TRUE
All_Peaks	chr13	103107287	103107666	5.28	2.71	4.92e-08	TRUE
All_Peaks	chr13	67830823	67831425	6.24	2.07	5.27e-08	TRUE
All_Peaks	chr13	95437349	95438544	9.9	1.19	5.27e-08	TRUE
All_Peaks	chrX	162967300	162968087	7.13	-2.02	5.3e-08	TRUE
All_Peaks	chr9	45225629	45226966	8.83	1.56	5.47e-08	TRUE
All_Peaks	chr2	143610136	143611165	7.71	-1.53	5.67e-08	TRUE
All_Peaks	chr14	18387925	18388491	5.81	-2.71	5.7e-08	TRUE
All_Peaks	chr7	17054537	17055012	5.29	-3.85	5.84e-08	TRUE
All_Peaks	chr3	103573042	103574318	7.52	-1.94	6.01e-08	TRUE
All_Peaks	chr10	126804089	126804739	6.89	-2.02	6.02e-08	TRUE
All_Peaks	chr7	50747577	50748050	6.05	-3.45	6.02e-08	TRUE
All_Peaks	chr2	101393017	101393874	8.52	-1.92	6.12e-08	TRUE
All_Peaks	chr13	109500186	109500896	6.87	-1.96	6.8e-08	TRUE
All_Peaks	chr7	84779009	84780065	9.35	1.23	7.33e-08	TRUE
All_Peaks	chr9	117805769	117806334	7.75	1.58	7.4e-08	TRUE
All_Peaks	chr12	68209284	68211425	8.92	-1.14	8.38e-08	TRUE
All_Peaks	chr11	16259940	16261823	9.84	-1.31	8.56e-08	TRUE
All_Peaks	chr7	121890680	121891057	5.09	2.68	8.59e-08	TRUE
All_Peaks	chrUn_JH584304	24033	24934	6.93	1.79	8.76e-08	TRUE
All_Peaks	chrX	134717528	134719110	9.38	-1.21	8.81e-08	TRUE
All_Peaks	chr9	112234502	112235960	8.21	-1.32	9.3e-08	TRUE
All_Peaks	chr7	92202628	92203711	8.71	-1.37	9.59e-08	TRUE
All_Peaks	chr14	119098334	119100023	8.96	-1.28	9.79e-08	TRUE
All_Peaks	chr9	111472594	111473160	6.11	2.39	1.02e-07	TRUE
All_Peaks	chr5	17821144	17821882	6.54	-2.24	1.04e-07	TRUE
All_Peaks	chr16	46076289	46077058	7.83	-1.65	1.09e-07	TRUE
All_Peaks	chr11	8478520	8479532	7.73	-1.62	1.12e-07	TRUE
All_Peaks	chr14	16554374	16555507	7.4	-1.85	1.21e-07	TRUE
All_Peaks	chr14	12549325	12550053	6.86	1.59	1.24e-07	TRUE
All_Peaks	chr12	107869760	107870397	6.18	2.39	1.26e-07	TRUE
All_Peaks	chr13	75782667	75783135	5.48	-3.25	1.29e-07	TRUE
All_Peaks	chr7	56200406	56200782	4.87	2.99	1.29e-07	TRUE
All_Peaks	chr5	89528993	89529814	7.82	-1.39	1.35e-07	TRUE
All_Peaks	chr13	92972960	92973342	4.59	3.33	1.36e-07	TRUE
All_Peaks	chr14	10583662	10584465	7.58	-1.71	1.43e-07	TRUE
All_Peaks	chr17	78405674	78406306	5.63	2.76	1.43e-07	TRUE
All_Peaks	chr13	69395253	69395881	6.36	-2.21	1.46e-07	TRUE
All_Peaks	chr19	25671611	25674276	10.17	-1.06	1.48e-07	TRUE
All_Peaks	chr8	107400723	107401354	4.96	-5.11	1.52e-07	TRUE
All_Peaks	chr3	137173603	137175203	10.53	-1.08	1.59e-07	TRUE
All_Peaks	chr9	115215915	115216767	7.27	-1.83	1.6e-07	TRUE
All_Peaks	chr18	13972091	13973164	8.29	-2.01	1.79e-07	TRUE
All_Peaks	chr13	95867466	95869060	7.8	1.5	1.8e-07	TRUE
All_Peaks	chr9	40462101	40462569	5.89	-2.71	1.82e-07	TRUE
All_Peaks	chrUn_JH584304	8924	10224	7.65	1.87	1.83e-07	TRUE
All_Peaks	chr7	119689598	119690945	7.17	-1.86	1.83e-07	TRUE
All_Peaks	chr1	158246630	158247441	7.23	-1.73	1.91e-07	TRUE
All_Peaks	chr4	80356271	80359014	9.61	-1.25	1.91e-07	TRUE
All_Peaks	chr17	55691968	55692373	6.43	-2.36	1.98e-07	TRUE
All_Peaks	chr7	71379000	71379475	6.19	-2.68	1.98e-07	TRUE
All_Peaks	chr5	17847573	17848707	7.08	-2.06	2.03e-07	TRUE
All_Peaks	chr13	69991186	69992349	8.2	1.41	2.03e-07	TRUE
All_Peaks	chr16	40077532	40080772	8.64	-1.33	2.04e-07	TRUE
All_Peaks	chr6	5382187	5384702	9.72	-1.39	2.04e-07	TRUE
All_Peaks	chr18	17323521	17324542	8.95	-1.47	2.07e-07	TRUE
All_Peaks	chr10	107545447	107547091	10.2	-0.85	2.08e-07	TRUE
All_Peaks	chr4	101685082	101685957	6.92	-1.84	2.11e-07	TRUE
All_Peaks	chr5	52403438	52405139	8	-1.46	2.11e-07	TRUE
All_Peaks	chr13	69770905	69771600	6.97	-2.48	2.12e-07	TRUE
All_Peaks	chr7	109892450	109892905	5.62	2.41	2.13e-07	TRUE
All_Peaks	chr11	15957059	15957990	8.32	-1.67	2.17e-07	TRUE
All_Peaks	chr14	13999416	13999995	5.94	2.69	2.2e-07	TRUE
All_Peaks	chr5	48943983	48944958	8.28	-1.72	2.22e-07	TRUE
All_Peaks	chr17	73022638	73023179	6.03	2.44	2.29e-07	TRUE
All_Peaks	chr3	43461306	43462399	8.81	-1.56	2.35e-07	TRUE
All_Peaks	chr10	107542498	107543538	6.88	-1.96	2.38e-07	TRUE
All_Peaks	chr13	53064731	53065198	5.46	2.8	2.4e-07	TRUE
All_Peaks	chr1	38883118	38884301	9.55	-1.09	2.42e-07	TRUE
All_Peaks	chr13	102447461	102448236	8.87	-1.19	2.48e-07	TRUE
All_Peaks	chr13	62879680	62880191	5.94	2.26	2.52e-07	TRUE
All_Peaks	chr18	59779829	59780682	8.21	-1.52	2.54e-07	TRUE
All_Peaks	chr6	86169081	86169489	4.39	4.43	2.55e-07	TRUE
All_Peaks	chr2	101367835	101369952	9.6	-1.31	2.55e-07	TRUE
All_Peaks	chrUn_JH584304	46329	50775	9.35	1.34	2.57e-07	TRUE
All_Peaks	chr8	36543735	36544918	9.29	-1.2	2.63e-07	TRUE
All_Peaks	chr19	32737552	32738434	8.29	1.4	3.23e-07	TRUE
All_Peaks	chr3	134235214	134237940	10.45	-1.07	3.25e-07	TRUE
All_Peaks	chr9	37719866	37725047	5.27	2.74	3.25e-07	TRUE
All_Peaks	chr4	118543115	118544462	8	1.65	3.41e-07	TRUE
All_Peaks	chr11	9584811	9585714	8.65	-1.41	3.42e-07	TRUE
All_Peaks	chr8	128356762	128360546	9.89	-0.86	3.49e-07	TRUE
All_Peaks	chr4	92833426	92835122	9.97	-1.12	3.49e-07	TRUE
All_Peaks	chr13	69472766	69473272	7.02	-2.11	3.5e-07	TRUE
All_Peaks	chr3	136743464	136746144	10.17	-0.96	3.57e-07	TRUE
All_Peaks	chr13	63952433	63953120	6.27	-2.31	3.75e-07	TRUE
All_Peaks	chr11	9683770	9684584	8.01	1.61	3.89e-07	TRUE
All_Peaks	chr18	82152411	82153421	7.26	-1.75	3.99e-07	TRUE
All_Peaks	chr18	58390433	58390967	5.58	-3.11	4.01e-07	TRUE
All_Peaks	chr14	119255015	119256115	8.59	-1.26	4.04e-07	TRUE
All_Peaks	chr1	99969802	99971441	9.82	-1.24	4.1e-07	TRUE
All_Peaks	chr18	18238925	18240456	11.26	-1.1	4.17e-07	TRUE
All_Peaks	chr6	37282450	37283652	7.67	-1.37	4.17e-07	TRUE
All_Peaks	chr1	83662070	83662849	7.96	-1.4	4.22e-07	TRUE
All_Peaks	chr7	93076325	93076943	7.02	1.97	4.25e-07	TRUE
All_Peaks	chr3	13470398	13473865	11.33	-0.94	4.56e-07	TRUE
All_Peaks	chr18	11536763	11539920	10.64	-0.97	4.56e-07	TRUE
All_Peaks	chr5	57945327	57945909	6.76	-1.97	4.57e-07	TRUE
All_Peaks	chr16	85586946	85588451	9.09	1.56	4.58e-07	TRUE
All_Peaks	chr15	101082285	101082787	6.41	-2.65	4.58e-07	TRUE
All_Peaks	chr1	151618696	151619963	7.19	-1.69	4.75e-07	TRUE
All_Peaks	chr9	48162906	48163527	6.54	-2.57	4.8e-07	TRUE
All_Peaks	chr14	10025387	10026572	9.43	-0.97	4.83e-07	TRUE
All_Peaks	chr7	74363092	74363914	6.48	-1.99	4.92e-07	TRUE
All_Peaks	chr1	97015015	97016712	7.72	-1.55	5.05e-07	TRUE
All_Peaks	chr18	70718092	70718543	6.05	2.04	5.32e-07	TRUE
All_Peaks	chr11	89380767	89381413	7.05	-1.98	5.65e-07	TRUE
All_Peaks	chr14	8237417	8237914	6.89	2	5.68e-07	TRUE
All_Peaks	chr11	12286352	12286979	7.21	-1.74	5.87e-07	TRUE
All_Peaks	chr13	42994645	42995354	7	1.54	6.04e-07	TRUE
All_Peaks	chr12	54146870	54147794	7	-2.23	6.14e-07	TRUE
All_Peaks	chr13	9640839	9642511	8.49	-1.81	6.24e-07	TRUE
All_Peaks	chr3	156154983	156155490	5.44	-2.93	6.24e-07	TRUE
All_Peaks	chr14	33554109	33555063	9.44	1.48	6.24e-07	TRUE
All_Peaks	chr7	58770221	58770792	6.12	-2.23	6.39e-07	TRUE
All_Peaks	chr11	8502657	8504639	9.07	-1.1	6.44e-07	TRUE
All_Peaks	chr17	75471665	75472461	8.01	1.62	6.56e-07	TRUE
All_Peaks	chr14	66983949	66984509	5.32	3.46	6.94e-07	TRUE
All_Peaks	chr5	3362943	3365404	9.6	0.91	6.96e-07	TRUE
All_Peaks	chr6	97024353	97027837	10.33	-0.83	6.96e-07	TRUE
All_Peaks	chr2	155320444	155321231	7.19	1.5	7.2e-07	TRUE
All_Peaks	chr10	58882621	58883355	6.88	-1.67	7.26e-07	TRUE
All_Peaks	chr18	82735157	82736045	8.91	0.97	7.43e-07	TRUE
All_Peaks	chr8	110021954	110022575	6.29	2.29	7.48e-07	TRUE
All_Peaks	chr11	64103127	64103668	6.11	-2.23	7.74e-07	TRUE
All_Peaks	chr5	14718345	14720981	9.44	1.17	7.85e-07	TRUE
All_Peaks	chr14	12903061	12903521	5.61	-3.09	7.93e-07	TRUE
All_Peaks	chr14	11518209	11518700	5.68	-2.57	7.96e-07	TRUE
All_Peaks	chr4	141052155	141052790	5.96	-3.36	8e-07	TRUE
All_Peaks	chr9	80390574	80391962	9.55	-1.33	8.01e-07	TRUE
All_Peaks	chr4	86683999	86684921	7.47	-1.66	8.01e-07	TRUE
All_Peaks	chr7	92361050	92368008	10.4	0.91	8.11e-07	TRUE
All_Peaks	chr9	68842025	68842834	8	-1.26	8.21e-07	TRUE
All_Peaks	chr9	62351271	62351801	6.97	1.86	8.24e-07	TRUE
All_Peaks	chr15	68223214	68224275	7.44	-1.44	8.36e-07	TRUE
All_Peaks	chr18	13699667	13700417	6.71	2.03	8.43e-07	TRUE
All_Peaks	chr13	104137522	104138589	7.33	1.55	8.56e-07	TRUE
All_Peaks	chr14	98144186	98145521	8.57	-1.54	8.98e-07	TRUE
All_Peaks	chr7	70717620	70718130	5.49	-3	9.51e-07	TRUE
All_Peaks	chr9	115411504	115411889	5.37	-3.33	9.55e-07	TRUE
All_Peaks	chr7	19599558	19600346	8.72	1.02	9.8e-07	TRUE
All_Peaks	chr16	38689944	38691119	8.52	-1.32	9.91e-07	TRUE
All_Peaks	chr17	24409469	24410093	6.82	1.86	1e-06	TRUE
All_Peaks	chr9	84418098	84418477	5.28	2.39	1.04e-06	TRUE
All_Peaks	chr18	70731834	70733116	9.07	1.54	1.05e-06	TRUE
All_Peaks	chr1	66115243	66115811	7.15	-1.67	1.05e-06	TRUE
All_Peaks	chr16	42729606	42731164	8.76	-1.19	1.05e-06	TRUE
All_Peaks	chr9	46557758	46558516	7.38	1.79	1.05e-06	TRUE
All_Peaks	chr9	98367479	98368210	6.14	1.84	1.12e-06	TRUE
All_Peaks	chr1	79806688	79808987	7.8	-1.62	1.13e-06	TRUE
All_Peaks	chr3	118912588	118913705	8.31	-1.28	1.13e-06	TRUE
All_Peaks	chr4	3416025	3417309	7.61	-1.5	1.15e-06	TRUE
All_Peaks	chrUn_JH584304	21835	22725	6.65	1.89	1.15e-06	TRUE
All_Peaks	chr13	114636662	114637250	6.56	-3.05	1.17e-06	TRUE
All_Peaks	chr15	92050799	92052462	9.4	-1.07	1.2e-06	TRUE
All_Peaks	chr19	34245987	34246492	6.04	-2.44	1.21e-06	TRUE
All_Peaks	chr18	41280033	41280861	6.69	-2.28	1.23e-06	TRUE
All_Peaks	chr7	78913335	78914383	7.2	-1.73	1.26e-06	TRUE
All_Peaks	chr11	7647155	7647795	6.05	-2.91	1.26e-06	TRUE
All_Peaks	chr9	45349016	45349686	7.61	1.29	1.26e-06	TRUE
All_Peaks	chr11	43425805	43426800	9.09	-1.11	1.26e-06	TRUE
All_Peaks	chr12	29912128	29913010	7.43	-1.57	1.27e-06	TRUE
All_Peaks	chr10	107121851	107124795	10.49	-1.18	1.3e-06	TRUE
All_Peaks	chr16	28438227	28449377	12.19	-0.62	1.38e-06	TRUE
All_Peaks	chr7	75643859	75644326	5.99	1.94	1.38e-06	TRUE
All_Peaks	chr17	83802380	83806023	10.45	-0.8	1.44e-06	TRUE
All_Peaks	chr13	110279050	110281815	10.41	-0.85	1.46e-06	TRUE
All_Peaks	chr17	75966165	75966685	5.95	-3.37	1.48e-06	TRUE
All_Peaks	chr11	25530826	25531801	6.78	-2.1	1.53e-06	TRUE
All_Peaks	chr4	104106063	104107223	8.49	-1.58	1.56e-06	TRUE
All_Peaks	chr9	114012602	114013425	5.62	-3.16	1.59e-06	TRUE
All_Peaks	chr12	44551798	44552460	6.54	-1.89	1.63e-06	TRUE
All_Peaks	chr7	71541780	71542645	6.03	-2.31	1.65e-06	TRUE
All_Peaks	chr1	20519915	20520583	7.92	-1.78	1.71e-06	TRUE
All_Peaks	chr5	57814853	57817443	10.22	-0.93	1.74e-06	TRUE
All_Peaks	chr12	99391486	99393971	9.68	-1.02	1.76e-06	TRUE
All_Peaks	chr4	144893382	144895166	8.81	1.36	1.77e-06	TRUE
All_Peaks	chr19	26980253	26981208	8.02	-1.43	1.77e-06	TRUE
All_Peaks	chr2	93146603	93147159	7.13	-1.62	1.77e-06	TRUE
All_Peaks	chr1	133139915	133144156	8.82	1.19	1.84e-06	TRUE
All_Peaks	chr9	77916759	77918345	10.24	-1.1	1.87e-06	TRUE
All_Peaks	chr13	107375320	107378635	10.6	-0.76	1.89e-06	TRUE
All_Peaks	chr1	38725344	38726373	8.47	-1.28	1.89e-06	TRUE
All_Peaks	chr1	64288726	64289822	7.87	-1.28	1.89e-06	TRUE
All_Peaks	chr17	66712782	66715109	10.12	1.12	1.96e-06	TRUE
All_Peaks	chr12	34877522	34878362	8.1	-1.66	1.97e-06	TRUE
All_Peaks	chr11	89243155	89243722	6.1	-2.23	1.99e-06	TRUE
All_Peaks	chr5	14731804	14733209	8.85	1	2e-06	TRUE
All_Peaks	chr13	30154169	30155570	8.94	1.22	2.06e-06	TRUE
All_Peaks	chr8	40334181	40335400	9.27	-1.27	2.08e-06	TRUE
All_Peaks	chr1	12765349	12766212	7.3	-1.69	2.14e-06	TRUE
All_Peaks	chr13	70160847	70161737	6.19	-2.16	2.28e-06	TRUE
All_Peaks	chr18	44734967	44735440	5.16	2.39	2.36e-06	TRUE
All_Peaks	chr7	81846062	81848237	10.39	-0.92	2.37e-06	TRUE
All_Peaks	chr8	15963698	15964276	6.77	-2.63	2.45e-06	TRUE
All_Peaks	chr14	10631579	10632927	10.71	-0.91	2.47e-06	TRUE
All_Peaks	chr15	93994368	93995198	7.48	-1.6	2.48e-06	TRUE
All_Peaks	chr11	7423202	7424281	7.76	-1.55	2.48e-06	TRUE
All_Peaks	chr3	83880745	83881391	7.02	-1.81	2.48e-06	TRUE
All_Peaks	chr18	9956594	9958940	12.2	-1.1	2.48e-06	TRUE
All_Peaks	chr11	8509353	8510630	7.89	-1.36	2.48e-06	TRUE
All_Peaks	chr6	33094384	33095282	8.85	1.1	2.5e-06	TRUE
All_Peaks	chr11	8399518	8402756	10.94	-0.86	2.5e-06	TRUE
All_Peaks	chr14	12201265	12203652	8.66	-1.17	2.5e-06	TRUE
All_Peaks	chr7	91089093	91092874	10.49	-0.94	2.53e-06	TRUE
All_Peaks	chr15	67359650	67365411	11.47	-0.71	2.58e-06	TRUE
All_Peaks	chr16	38688034	38689521	9.34	-1.04	2.63e-06	TRUE
All_Peaks	chr2	152666482	152667125	6.86	1.93	2.68e-06	TRUE
All_Peaks	chr1	97596000	97598688	9.44	-1.25	2.74e-06	TRUE
All_Peaks	chr6	7759325	7760016	6.87	-1.78	2.82e-06	TRUE
All_Peaks	chr11	63920348	63923107	10.95	-0.92	3.01e-06	TRUE
All_Peaks	chr17	75539872	75540416	5.89	-2.62	3.02e-06	TRUE
All_Peaks	chr17	64901436	64902525	8.79	-1.05	3.02e-06	TRUE
All_Peaks	chr16	24302510	24303044	6.71	1.51	3.11e-06	TRUE
All_Peaks	chr12	108751732	108752209	4.74	3.77	3.3e-06	TRUE
All_Peaks	chrUn_JH584304	52573	54519	8.46	1.31	3.37e-06	TRUE
All_Peaks	chr15	94033177	94033891	6.78	-2.3	3.5e-06	TRUE
All_Peaks	chr14	10349174	10349998	6.47	-1.92	3.53e-06	TRUE
All_Peaks	chr9	34733387	34734097	7.94	-1.63	3.61e-06	TRUE
All_Peaks	chrUn_JH584304	35923	36408	6.27	1.9	3.63e-06	TRUE
All_Peaks	chr12	37344131	37344890	7.56	-1.46	3.66e-06	TRUE
All_Peaks	chr14	18503544	18504171	6.57	-2.03	3.7e-06	TRUE
All_Peaks	chr10	16763673	16764366	6.97	-2.22	3.7e-06	TRUE
All_Peaks	chr4	149584150	149584798	6.14	2.41	3.75e-06	TRUE
All_Peaks	chrX	161581994	161582877	6.47	1.72	3.75e-06	TRUE
All_Peaks	chr9	66989764	66990144	4.83	-3.93	3.91e-06	TRUE
All_Peaks	chr10	114662379	114664189	7.89	1.35	3.96e-06	TRUE
All_Peaks	chr2	49301670	49302872	9.1	-1.47	4.03e-06	TRUE
All_Peaks	chr9	34776920	34778104	8.08	-1.33	4.1e-06	TRUE
All_Peaks	chr18	26818528	26822016	11.62	-0.87	4.1e-06	TRUE
All_Peaks	chr14	11206038	11206502	5.36	2.42	4.11e-06	TRUE
All_Peaks	chr3	26641298	26641960	5.62	2.79	4.25e-06	TRUE
All_Peaks	chr3	157217845	157219174	8.61	-1.16	4.36e-06	TRUE
All_Peaks	chr17	74678030	74678674	6.76	-2.29	4.37e-06	TRUE
All_Peaks	chrUn_JH584304	54893	55902	7.71	1.42	4.38e-06	TRUE
All_Peaks	chr7	75738753	75739658	8.5	-1.11	4.42e-06	TRUE
All_Peaks	chr17	71786511	71787945	8.45	1.21	4.45e-06	TRUE
All_Peaks	chr16	42379600	42383175	11.44	-0.67	4.5e-06	TRUE
All_Peaks	chr9	29316943	29318621	9.36	0.94	4.5e-06	TRUE
All_Peaks	chr10	95297486	95299123	8.95	-1.03	4.5e-06	TRUE
All_Peaks	chr1	132103708	132104541	7.32	1.44	4.52e-06	TRUE
All_Peaks	chr5	17959676	17960484	8.11	-1.23	4.58e-06	TRUE
All_Peaks	chr18	19547611	19548499	8.38	-1.73	4.59e-06	TRUE
All_Peaks	chr14	14982786	14983454	6.2	2	4.66e-06	TRUE
All_Peaks	chr9	43052339	43052914	6.28	-2.74	4.76e-06	TRUE
All_Peaks	chr9	111644893	111645612	6.34	1.84	4.81e-06	TRUE
All_Peaks	chr3	156559141	156564167	11.84	-0.81	4.86e-06	TRUE
All_Peaks	chr14	12824536	12825151	6.25	1.96	4.9e-06	TRUE
All_Peaks	chr9	80158159	80158702	6.92	1.41	5.21e-06	TRUE
All_Peaks	chr9	34545672	34546710	7.36	-1.42	5.22e-06	TRUE
All_Peaks	chrUn_JH584304	103405	103881	6.89	1.78	5.3e-06	TRUE
All_Peaks	chr18	12489107	12489541	5.27	-3.61	5.41e-06	TRUE
All_Peaks	chr3	105479846	105480432	6.91	1.42	5.44e-06	TRUE
All_Peaks	chr14	13464823	13465208	5.18	2.43	5.5e-06	TRUE
All_Peaks	chr2	143613491	143615356	8.04	-1.26	5.53e-06	TRUE
All_Peaks	chr9	76420797	76421758	7.8	-1.57	5.54e-06	TRUE
All_Peaks	chrUn_JH584304	12514	14499	7.73	1.6	5.58e-06	TRUE
All_Peaks	chr17	75968864	75969280	5.82	-2.7	5.64e-06	TRUE
All_Peaks	chr6	50117077	50117953	6.97	1.75	5.77e-06	TRUE
All_Peaks	chr10	36797193	36798668	8.34	-1.13	5.96e-06	TRUE
All_Peaks	chr7	74524383	74525215	7.14	-1.82	6.26e-06	TRUE
All_Peaks	chr12	21543185	21543807	6.46	-2.56	6.33e-06	TRUE
All_Peaks	chr11	36484327	36485137	7.55	-1.28	6.43e-06	TRUE
All_Peaks	chr16	85540133	85542021	10.67	0.91	6.55e-06	TRUE
All_Peaks	chr10	69792988	69793557	7.15	1.6	6.92e-06	TRUE
All_Peaks	chr14	99082909	99083476	6.03	-2.3	6.98e-06	TRUE
All_Peaks	chr9	63803149	63803635	4.85	3.47	7.03e-06	TRUE
All_Peaks	chr1	170159327	170161679	9.74	-0.96	7.16e-06	TRUE
All_Peaks	chr9	52188076	52188722	7.61	-1.47	7.27e-06	TRUE
All_Peaks	chr9	111868420	111868888	5.78	2.56	7.28e-06	TRUE
All_Peaks	chr16	72502446	72502777	4.59	-4.73	7.35e-06	TRUE
All_Peaks	chr3	30690377	30690856	6.28	1.77	7.39e-06	TRUE
All_Peaks	chr19	17011049	17011911	6.96	-1.54	7.41e-06	TRUE
All_Peaks	chr1	83747483	83748792	9.54	-1.36	7.42e-06	TRUE
All_Peaks	chr10	90382773	90384082	9.15	1.02	7.54e-06	TRUE
All_Peaks	chr17	59006610	59007625	8.16	-1.16	7.55e-06	TRUE
All_Peaks	chr1	73743746	73744619	6.31	-2.03	7.7e-06	TRUE
All_Peaks	chr6	76956747	76958066	8.42	-3.78	7.78e-06	TRUE
All_Peaks	chr14	10908899	10910422	8.75	-1.09	7.81e-06	TRUE
All_Peaks	chr18	56032579	56034387	9.56	-1.08	7.9e-06	TRUE
All_Peaks	chr6	62031459	62032014	6.66	-1.7	8.18e-06	TRUE
All_Peaks	chr9	78480087	78483109	11.72	-0.77	8.49e-06	TRUE
All_Peaks	chr11	36618017	36618476	4.89	-3.44	8.6e-06	TRUE
All_Peaks	chr1	130476440	130476819	5.15	-3.06	8.73e-06	TRUE
All_Peaks	chrUn_JH584304	20813	21686	7.21	1.43	8.77e-06	TRUE
All_Peaks	chr10	114642941	114643839	8.2	1.49	8.98e-06	TRUE
All_Peaks	chr1	61185769	61188875	9.04	-1.06	8.98e-06	TRUE
All_Peaks	chr7	71064165	71064892	6.61	-2.36	9.01e-06	TRUE
All_Peaks	chr9	86322174	86322636	5.59	2.14	9.03e-06	TRUE
All_Peaks	chr2	47979961	47980621	7.57	1.6	9.18e-06	TRUE
All_Peaks	chr2	101317572	101318430	8.47	-1.41	9.19e-06	TRUE
All_Peaks	chr11	17696247	17698976	10.83	-0.98	9.27e-06	TRUE
All_Peaks	chr11	36756627	36758435	9.37	-0.86	9.34e-06	TRUE
All_Peaks	chr5	57713714	57723036	12.37	-0.89	9.43e-06	TRUE
All_Peaks	chr18	12096807	12097187	5.37	-3.68	9.73e-06	TRUE
All_Peaks	chr17	48089099	48090047	6.6	-2.13	9.73e-06	TRUE
All_Peaks	chr14	9950195	9953825	10.41	-0.79	9.73e-06	TRUE
All_Peaks	chr17	74735295	74735930	5.6	-2.65	9.74e-06	TRUE
All_Peaks	chr14	15400601	15401506	7.6	1.31	9.77e-06	TRUE
All_Peaks	chr4	66938317	66939266	7.91	-1.23	9.84e-06	TRUE
All_Peaks	chr3	78807584	78808442	6.91	-1.98	9.9e-06	TRUE
All_Peaks	chr12	13100308	13101056	7.52	-1.36	1.01e-05	TRUE
All_Peaks	chr9	77909807	77911886	10.5	-0.96	1.02e-05	TRUE
All_Peaks	chr13	103109476	103110568	8.73	1.04	1.02e-05	TRUE
All_Peaks	chr18	21224266	21225004	7.28	-1.49	1.07e-05	TRUE
All_Peaks	chr11	9210655	9211322	6.12	-2.04	1.08e-05	TRUE
All_Peaks	chr14	15425663	15427169	7.24	1.82	1.09e-05	TRUE
All_Peaks	chr12	117384941	117385844	7.37	1.31	1.09e-05	TRUE
All_Peaks	chr19	32602940	32606534	11.6	-0.74	1.09e-05	TRUE
All_Peaks	chr7	70137397	70137787	4.78	-3.92	1.09e-05	TRUE
All_Peaks	chr4	87431959	87432457	4.61	3.01	1.09e-05	TRUE
All_Peaks	chr4	41102848	41103444	6.13	-2.26	1.11e-05	TRUE
All_Peaks	chr12	43787379	43788188	8.33	-1.13	1.12e-05	TRUE
All_Peaks	chrUn_JH584304	16103	17196	6.92	1.52	1.12e-05	TRUE
All_Peaks	chr9	115144512	115145185	6.84	-2.21	1.14e-05	TRUE
All_Peaks	chr14	14904580	14905823	7.91	1.11	1.14e-05	TRUE
All_Peaks	chr11	12462895	12466106	10.06	-0.86	1.15e-05	TRUE
All_Peaks	chr10	36838858	36839905	8.5	-1	1.15e-05	TRUE
All_Peaks	chr17	75210276	75211047	7.24	-1.61	1.15e-05	TRUE
All_Peaks	chr8	36577781	36578398	5.39	-5.55	1.15e-05	TRUE
All_Peaks	chr13	99558288	99558986	6.13	1.84	1.16e-05	TRUE
All_Peaks	chr1	84362088	84363949	8.22	-1.12	1.16e-05	TRUE
All_Peaks	chr6	11546760	11547895	7.81	-1.25	1.17e-05	TRUE
All_Peaks	chr17	91269365	91270053	6.88	1.44	1.2e-05	TRUE
All_Peaks	chr18	11772416	11774181	8.78	-0.99	1.23e-05	TRUE
All_Peaks	chr13	67844066	67844604	6.05	1.92	1.24e-05	TRUE
All_Peaks	chr18	10802079	10802547	5.45	-2.81	1.25e-05	TRUE
All_Peaks	chr9	86447005	86447864	7.45	1.59	1.28e-05	TRUE
All_Peaks	chr10	107494841	107495458	5.9	-2.09	1.28e-05	TRUE
All_Peaks	chr12	26457263	26458271	8.28	-3.49	1.3e-05	TRUE
All_Peaks	chr10	90046956	90047901	9.2	1.09	1.3e-05	TRUE
All_Peaks	chr13	19094672	19096388	9.37	-1.33	1.31e-05	TRUE
All_Peaks	chr10	68038898	68040996	8.31	-1.55	1.34e-05	TRUE
All_Peaks	chr5	16354011	16354874	7.96	1.24	1.34e-05	TRUE
All_Peaks	chr14	33467653	33468303	7.22	1.47	1.36e-05	TRUE
All_Peaks	chr6	34758777	34759093	4.55	-4.7	1.37e-05	TRUE
All_Peaks	chr2	52499582	52501014	8.66	-1.22	1.38e-05	TRUE
All_Peaks	chr7	129659377	129660033	6.61	-1.86	1.4e-05	TRUE
All_Peaks	chr9	7141645	7142281	7.4	-1.32	1.4e-05	TRUE
All_Peaks	chr5	105625984	105626841	8.92	1.19	1.4e-05	TRUE
All_Peaks	chr17	36121414	36121736	5.34	2.49	1.43e-05	TRUE
All_Peaks	chr6	7588945	7589567	6.4	-1.82	1.43e-05	TRUE
All_Peaks	chr3	13597098	13598055	7.81	-1.27	1.48e-05	TRUE
All_Peaks	chr14	123632831	123634086	8.06	1.31	1.5e-05	TRUE
All_Peaks	chr13	95790906	95792116	8.05	-1.4	1.5e-05	TRUE
All_Peaks	chr13	75002457	75003091	6.72	-1.91	1.5e-05	TRUE
All_Peaks	chr3	92440224	92441755	9.58	1.22	1.5e-05	TRUE
All_Peaks	chr3	152840938	152841819	8.86	-0.95	1.53e-05	TRUE
All_Peaks	chr1	97975884	97978782	9.65	-1.08	1.55e-05	TRUE
All_Peaks	chr14	15436104	15439593	11.03	0.8	1.59e-05	TRUE
All_Peaks	chr11	36437058	36437855	6.74	-2.12	1.65e-05	TRUE
All_Peaks	chr8	31957374	31958928	9.76	-0.91	1.66e-05	TRUE
All_Peaks	chr1	193198442	193199915	8.74	-1.04	1.66e-05	TRUE
All_Peaks	chr9	80211536	80212232	6.82	-1.55	1.69e-05	TRUE
All_Peaks	chr4	102431524	102433375	8.93	-1.41	1.7e-05	TRUE
All_Peaks	chr12	34919567	34920306	7.54	1.65	1.7e-05	TRUE
All_Peaks	chr10	19090755	19091379	6.25	1.81	1.7e-05	TRUE
All_Peaks	chr2	144172146	144172886	7.9	-1.55	1.71e-05	TRUE
All_Peaks	chr9	13855387	13857022	10.08	0.86	1.78e-05	TRUE
All_Peaks	chr3	117695859	117697887	10.45	0.8	1.78e-05	TRUE
All_Peaks	chr9	47717791	47718551	7.68	1.24	1.79e-05	TRUE
All_Peaks	chr18	20557461	20558998	9.25	-1.28	1.81e-05	TRUE
All_Peaks	chr9	47076457	47077814	8.57	-1.07	1.82e-05	TRUE
All_Peaks	chr1	159691589	159692404	8.99	0.94	1.87e-05	TRUE
All_Peaks	chr3	152873846	152875267	9.51	-0.93	1.9e-05	TRUE
All_Peaks	chr12	17516519	17517384	8.13	1.67	1.9e-05	TRUE
All_Peaks	chr1	71893441	71894106	6.25	-2.22	1.9e-05	TRUE
All_Peaks	chr9	67163977	67164833	5.32	2.37	1.92e-05	TRUE
All_Peaks	chr5	107153036	107153413	4.79	3.35	1.94e-05	TRUE
All_Peaks	chr2	135253791	135254973	8.64	-2.78	1.95e-05	TRUE
All_Peaks	chr18	26709617	26712185	9.75	-0.89	1.95e-05	TRUE
All_Peaks	chr5	49935973	49937231	11.54	-0.89	1.96e-05	TRUE
All_Peaks	chr5	91879887	91880214	5.05	2.24	1.99e-05	TRUE
All_Peaks	chr14	10305196	10305843	7.12	-1.45	2e-05	TRUE
All_Peaks	chr13	108497520	108499293	9.25	-1.07	2e-05	TRUE
All_Peaks	chr8	15010671	15013888	8.97	-1	2.02e-05	TRUE
All_Peaks	chr7	45588845	45589643	8.04	-1.1	2.02e-05	TRUE
All_Peaks	chr11	9522082	9523115	8.49	-1.34	2.07e-05	TRUE
All_Peaks	chr1	24897760	24898539	7.49	1.3	2.14e-05	TRUE
All_Peaks	chr17	65642843	65643923	7.06	1.31	2.14e-05	TRUE
All_Peaks	chr17	48977527	48978348	9.04	0.9	2.22e-05	TRUE
All_Peaks	chr12	96286054	96287000	8.21	-1.11	2.23e-05	TRUE
All_Peaks	chr14	10967160	10967780	6.12	-1.95	2.24e-05	TRUE
All_Peaks	chr13	4750425	4750893	5.35	-3.15	2.24e-05	TRUE
All_Peaks	chr12	117941228	117943160	10.07	-1.01	2.26e-05	TRUE
All_Peaks	chr2	51268389	51269006	6.32	-1.8	2.32e-05	TRUE
All_Peaks	chr1	115589474	115590425	6.41	-1.84	2.33e-05	TRUE
All_Peaks	chr11	7425174	7425659	6.05	-1.96	2.37e-05	TRUE
All_Peaks	chr4	106018007	106018736	6.24	-2.49	2.44e-05	TRUE
All_Peaks	chr17	78728572	78729477	6.63	-1.67	2.49e-05	TRUE
All_Peaks	chr12	40139415	40140118	6.44	-1.68	2.51e-05	TRUE
All_Peaks	chr3	60487510	60490034	10.78	0.67	2.55e-05	TRUE
All_Peaks	chr8	90666014	90666403	5.08	-3.62	2.56e-05	TRUE
All_Peaks	chr18	21727705	21729228	8.05	-1.58	2.58e-05	TRUE
All_Peaks	chr12	105669146	105669620	5.86	1.97	2.61e-05	TRUE
All_Peaks	chr11	81860293	81861194	6.3	-1.93	2.63e-05	TRUE
All_Peaks	chr14	119137123	119139217	9.95	-0.89	2.64e-05	TRUE
All_Peaks	chrX	69419893	69421234	8.28	-1.57	2.66e-05	TRUE
All_Peaks	chr18	64338376	64341834	10.27	-0.85	2.69e-05	TRUE
All_Peaks	chr9	70295330	70295784	5.34	-2.83	2.71e-05	TRUE
All_Peaks	chr12	36471150	36474836	10	-0.72	2.81e-05	TRUE
All_Peaks	chr10	95439184	95440032	7.02	-1.44	2.82e-05	TRUE
All_Peaks	chr3	136763137	136764273	7.39	-1.32	2.83e-05	TRUE
All_Peaks	chr10	56699988	56700614	6.13	-1.87	2.83e-05	TRUE
All_Peaks	chr18	12278339	12279665	10.82	-0.76	2.84e-05	TRUE
All_Peaks	chr4	148271540	148272233	6.98	-1.53	2.96e-05	TRUE
All_Peaks	chr13	99941711	99942114	5.37	2.24	3.01e-05	TRUE
All_Peaks	chr16	33560265	33560680	6.29	1.93	3.01e-05	TRUE
All_Peaks	chr7	94113396	94113887	6.25	1.66	3.05e-05	TRUE
All_Peaks	chr17	71263799	71264279	5.52	2.13	3.05e-05	TRUE
All_Peaks	chr14	12709730	12710287	5.79	2.57	3.11e-05	TRUE
All_Peaks	chr9	85715630	85717495	10.88	-1	3.15e-05	TRUE
All_Peaks	chr4	119459807	119461113	7.54	1.19	3.15e-05	TRUE
All_Peaks	chr17	29303093	29306297	9.18	0.84	3.15e-05	TRUE
All_Peaks	chr4	151454836	151455314	5.56	2.3	3.19e-05	TRUE
All_Peaks	chr15	25432074	25432903	6.18	2.33	3.23e-05	TRUE
All_Peaks	chr17	48067387	48068404	9.27	-1.08	3.24e-05	TRUE
All_Peaks	chr3	145602303	145605122	10.34	0.75	3.33e-05	TRUE
All_Peaks	chr14	11614169	11614795	7.05	-1.52	3.38e-05	TRUE
All_Peaks	chr14	7791224	7792362	8.62	1.19	3.44e-05	TRUE
All_Peaks	chr17	64950944	64951504	5.57	-2.35	3.5e-05	TRUE
All_Peaks	chr3	99424042	99424819	7.01	-1.86	3.51e-05	TRUE
All_Peaks	chr14	11607278	11607598	4.88	-3.43	3.51e-05	TRUE
All_Peaks	chr6	84588550	84589433	7.14	1.31	3.51e-05	TRUE
All_Peaks	chr13	104540035	104541600	11.33	-0.61	3.52e-05	TRUE
All_Peaks	chr7	16633794	16634278	5.72	2.42	3.63e-05	TRUE
All_Peaks	chr2	152345171	152345891	5.79	-2.78	3.66e-05	TRUE
All_Peaks	chr3	123186694	123191373	9.99	-0.82	3.73e-05	TRUE
All_Peaks	chr17	36788837	36789148	5.17	2.03	3.77e-05	TRUE
All_Peaks	chr3	122484701	122486469	8.41	1.25	3.83e-05	TRUE
All_Peaks	chr8	106814991	106815406	5.37	2.64	3.85e-05	TRUE
All_Peaks	chr13	74311731	74315450	11.01	0.66	3.99e-05	TRUE
All_Peaks	chr17	68832338	68834371	9.84	-0.91	3.99e-05	TRUE
All_Peaks	chr13	104516627	104517528	8.21	-1.3	4.02e-05	TRUE
All_Peaks	chr10	36566946	36571569	10.61	-0.64	4.02e-05	TRUE
All_Peaks	chrUn_JH584304	51087	52056	7.03	1.59	4.04e-05	TRUE
All_Peaks	chr10	107532682	107535031	10.29	-1.05	4.05e-05	TRUE
All_Peaks	chr9	40531013	40531655	5.49	-2.78	4.08e-05	TRUE
All_Peaks	chr19	26149085	26149819	7.88	-1.35	4.08e-05	TRUE
All_Peaks	chr5	74029695	74030514	8.18	-1.14	4.1e-05	TRUE
All_Peaks	chr10	82823164	82823493	5.46	2.06	4.1e-05	TRUE
All_Peaks	chr13	13775012	13776609	8.09	1.26	4.24e-05	TRUE
All_Peaks	chr11	17176274	17177175	7.42	-1.27	4.24e-05	TRUE
All_Peaks	chr14	18360263	18360747	5.56	2.31	4.27e-05	TRUE
All_Peaks	chr15	78235603	78236063	6.47	1.53	4.32e-05	TRUE
All_Peaks	chr7	95124054	95125424	8.07	-1.38	4.32e-05	TRUE
All_Peaks	chr13	9642825	9644029	7.75	-4.81	4.33e-05	TRUE
All_Peaks	chr9	88858568	88859407	8.96	-1.3	4.34e-05	TRUE
All_Peaks	chr3	136764573	136766016	7.24	-1.41	4.35e-05	TRUE
All_Peaks	chr3	77069652	77070748	9.48	-0.9	4.44e-05	TRUE
All_Peaks	chr1	183055369	183055992	6.4	1.95	4.44e-05	TRUE
All_Peaks	chr10	4053591	4054046	4.85	-3.14	4.45e-05	TRUE
All_Peaks	chr14	10412354	10413000	6.36	-1.83	4.46e-05	TRUE
All_Peaks	chr18	47205197	47205716	5.76	1.72	4.5e-05	TRUE
All_Peaks	chr2	26503541	26504175	6.19	1.59	4.53e-05	TRUE
All_Peaks	chr6	73265766	73266914	6.6	-1.54	4.55e-05	TRUE
All_Peaks	chr7	83921552	83922104	5.58	2.5	4.66e-05	TRUE
All_Peaks	chr2	12325311	12326083	6.61	-1.73	4.77e-05	TRUE
All_Peaks	chr7	109959662	109963033	10.42	0.95	4.84e-05	TRUE
All_Peaks	chr4	75866713	75868393	9.42	-0.96	4.86e-05	TRUE
All_Peaks	chr13	13465624	13466108	6.53	1.47	5e-05	TRUE
All_Peaks	chr12	106076048	106076662	6.44	1.47	5e-05	TRUE
All_Peaks	chr13	95779923	95780588	7.55	-1.38	5.03e-05	TRUE
All_Peaks	chr13	30173150	30175803	11.25	0.75	5.04e-05	TRUE
All_Peaks	chr18	18103550	18104976	9.88	-0.96	5.16e-05	TRUE
All_Peaks	chr12	107582227	107582614	6.25	1.6	5.17e-05	TRUE
All_Peaks	chr11	32402678	32403199	5.7	-2.15	5.23e-05	TRUE
All_Peaks	chr7	73389820	73392036	10.39	-0.8	5.25e-05	TRUE
All_Peaks	chr13	108063292	108066722	11.66	-0.7	5.3e-05	TRUE
All_Peaks	chr2	140596276	140597617	10.64	-0.72	5.35e-05	TRUE
All_Peaks	chrUn_GL456389	10506	10822	10.14	2.32	5.35e-05	TRUE
All_Peaks	chr13	107931866	107932798	6.93	-1.5	5.35e-05	TRUE
All_Peaks	chr7	19050198	19050945	6.46	1.6	5.35e-05	TRUE
All_Peaks	chr6	108323550	108324424	7.43	1.47	5.42e-05	TRUE
All_Peaks	chr1	169980587	169982141	9.83	-0.85	5.48e-05	TRUE
All_Peaks	chr10	24388111	24388878	6.64	-1.95	5.51e-05	TRUE
All_Peaks	chr16	39983715	39985864	10.24	-0.92	5.51e-05	TRUE
All_Peaks	chr12	81689976	81690524	5.14	2.3	5.51e-05	TRUE
All_Peaks	chr12	33190506	33191055	5.58	-2.84	5.52e-05	TRUE
All_Peaks	chr6	13873718	13874974	9.68	0.84	5.53e-05	TRUE
All_Peaks	chr10	72311890	72312281	5.83	-2.27	5.53e-05	TRUE
All_Peaks	chr13	93006059	93006769	4.81	2.5	5.53e-05	TRUE
All_Peaks	chr5	14717356	14717998	7.01	1.53	5.54e-05	TRUE
All_Peaks	chr15	4265531	4266505	9.51	1.01	5.56e-05	TRUE
All_Peaks	chr12	27844865	27845586	7.48	-1.49	5.58e-05	TRUE
All_Peaks	chr14	34595669	34596289	6.39	-2.33	5.63e-05	TRUE
All_Peaks	chr16	57980353	57982251	7.99	-1.51	5.77e-05	TRUE
All_Peaks	chr7	69490749	69491313	6.71	-1.79	5.77e-05	TRUE
All_Peaks	chr11	18914156	18914867	5.96	1.99	5.82e-05	TRUE
All_Peaks	chr12	41911708	41915003	9.3	-0.94	5.87e-05	TRUE
All_Peaks	chr13	109907088	109908091	8.55	-1.06	5.97e-05	TRUE
All_Peaks	chr5	46149600	46151652	11.25	-0.64	6.02e-05	TRUE
All_Peaks	chr15	41722310	41723151	7.29	1.21	6.02e-05	TRUE
All_Peaks	chr7	75387305	75387759	5.63	2.07	6.05e-05	TRUE
All_Peaks	chr6	101325651	101326178	6.44	1.48	6.08e-05	TRUE
All_Peaks	chr14	70241211	70242026	7.86	-1.11	6.08e-05	TRUE
All_Peaks	chr10	3450303	3451641	7.99	1.11	6.16e-05	TRUE
All_Peaks	chr10	109851714	109852751	7.46	1.19	6.28e-05	TRUE
All_Peaks	chr1	150680916	150681957	6.4	-1.85	6.32e-05	TRUE
All_Peaks	chr14	73562266	73562571	4.65	2.53	6.32e-05	TRUE
All_Peaks	chr12	58872259	58873136	8.12	-1.05	6.35e-05	TRUE
All_Peaks	chr13	47213003	47213591	6.62	-1.63	6.38e-05	TRUE
All_Peaks	chrX	143529077	143530235	8.33	-1	6.46e-05	TRUE
All_Peaks	chr1	76001008	76001460	4.68	-3.78	6.46e-05	TRUE
All_Peaks	chr9	46915033	46915813	6.45	-1.63	6.46e-05	TRUE
All_Peaks	chr12	34497587	34500455	9.6	0.81	6.54e-05	TRUE
All_Peaks	chr11	17731017	17731342	4.65	2.42	6.54e-05	TRUE
All_Peaks	chr5	38434611	38435428	6.3	-2.01	6.56e-05	TRUE
All_Peaks	chr14	10657917	10659181	7.82	-1.22	6.62e-05	TRUE
All_Peaks	chr9	117804037	117804380	4.86	2.67	6.7e-05	TRUE
All_Peaks	chr13	111099068	111099806	6.84	-1.91	6.74e-05	TRUE
All_Peaks	chr16	38711965	38714699	10.3	-0.8	6.79e-05	TRUE
All_Peaks	chr11	8455558	8457110	7.67	-1.4	6.79e-05	TRUE
All_Peaks	chr17	78912414	78913565	5.76	1.96	6.82e-05	TRUE
All_Peaks	chr15	23537381	23537984	7.6	1.16	6.83e-05	TRUE
All_Peaks	chr4	4773887	4775910	9.54	-0.79	6.93e-05	TRUE
All_Peaks	chr9	71296616	71297422	6.86	-1.76	6.97e-05	TRUE
All_Peaks	chr11	9003141	9007490	11.63	-0.66	7.02e-05	TRUE
All_Peaks	chr6	84583215	84585541	8.06	0.96	7.05e-05	TRUE
All_Peaks	chr16	38700172	38701878	9.72	-0.78	7.23e-05	TRUE
All_Peaks	chr13	15537179	15537774	5.82	1.99	7.29e-05	TRUE
All_Peaks	chr9	104337422	104338222	7.99	-1.35	7.29e-05	TRUE
All_Peaks	chr1	183121046	183122061	7.38	1.37	7.32e-05	TRUE
All_Peaks	chr10	13744724	13745303	6.69	1.32	7.32e-05	TRUE
All_Peaks	chr9	8899491	8902783	9.66	-0.95	7.36e-05	TRUE
All_Peaks	chr8	93756548	93756988	5.7	1.93	7.41e-05	TRUE
All_Peaks	chr4	80932297	80933449	6.71	-1.52	7.43e-05	TRUE
All_Peaks	chr16	38651468	38652080	6.42	-1.67	7.49e-05	TRUE
All_Peaks	chr14	119062319	119063936	9.79	-0.79	7.54e-05	TRUE
All_Peaks	chr2	51145690	51149668	11.8	-0.68	7.59e-05	TRUE
All_Peaks	chr3	19509095	19509934	7.69	-1.53	7.59e-05	TRUE
All_Peaks	chr6	5403003	5403659	6.32	-2.13	7.59e-05	TRUE
All_Peaks	chrX	89740986	89741535	6.72	-1.58	7.6e-05	TRUE
All_Peaks	chr6	103558004	103559807	8.85	-1.03	7.63e-05	TRUE
All_Peaks	chr10	95414095	95418442	11.45	-0.66	7.63e-05	TRUE
All_Peaks	chr11	21598313	21599154	6.69	-1.82	7.66e-05	TRUE
All_Peaks	chr2	51964558	51965308	8.14	1.1	7.69e-05	TRUE
All_Peaks	chr12	32750196	32750964	7.44	-1.47	7.83e-05	TRUE
All_Peaks	chr4	80916068	80918247	10.46	-0.81	7.86e-05	TRUE
All_Peaks	chr6	5725072	5726976	10.55	-0.73	7.95e-05	TRUE
All_Peaks	chr4	87930492	87932847	9.27	-0.81	8.17e-05	TRUE
All_Peaks	chr6	8425331	8426887	8.01	-1.25	8.29e-05	TRUE
All_Peaks	chr1	132885627	132886956	9.69	-0.93	8.35e-05	TRUE
All_Peaks	chr6	113656815	113657320	4.81	2.97	8.43e-05	TRUE
All_Peaks	chr10	36310143	36311480	9.22	-0.97	8.44e-05	TRUE
All_Peaks	chr4	33132727	33133661	6.75	1.4	8.51e-05	TRUE
All_Peaks	chr4	41253792	41254293	6.29	1.63	8.56e-05	TRUE
All_Peaks	chrX	135885024	135886722	9.13	-0.93	8.66e-05	TRUE
All_Peaks	chr7	45638495	45639255	7.56	-1.35	8.71e-05	TRUE
All_Peaks	chr9	111538602	111539575	7.93	1.47	8.77e-05	TRUE
All_Peaks	chr18	22357581	22362449	10.06	-0.76	8.87e-05	TRUE
All_Peaks	chr1	54530984	54531747	8.35	-1.13	8.9e-05	TRUE
All_Peaks	chr7	127932372	127932999	5.18	2.87	8.9e-05	TRUE
All_Peaks	chr4	133601776	133602316	5.77	2.35	8.9e-05	TRUE
All_Peaks	chr12	107709808	107710532	7.73	1.43	9.04e-05	TRUE
All_Peaks	chr12	116365431	116367524	10.08	-0.69	9.24e-05	TRUE
All_Peaks	chr3	67820144	67821216	7.16	-1.6	9.29e-05	TRUE
All_Peaks	chr16	42305562	42307526	9.41	-1.14	9.34e-05	TRUE
All_Peaks	chr3	95314896	95315975	7.24	1.18	9.36e-05	TRUE
All_Peaks	chr5	84610914	84611491	6.26	1.88	9.36e-05	TRUE
All_Peaks	chr9	49594177	49594555	5.55	1.8	9.38e-05	TRUE
All_Peaks	chr17	48641663	48642224	8.1	-1.04	9.38e-05	TRUE
All_Peaks	chr11	8498780	8499742	6.11	-1.95	9.48e-05	TRUE
All_Peaks	chr13	37421375	37421980	6.4	-2.04	9.57e-05	TRUE
All_Peaks	chr2	113388322	113389427	7.7	-1.56	9.58e-05	TRUE
All_Peaks	chr5	48948886	48951728	10.13	-0.75	9.73e-05	TRUE
All_Peaks	chr14	58035938	58036754	8.03	1.1	9.8e-05	TRUE
All_Peaks	chr13	4047866	4048990	8.17	-1.28	9.87e-05	TRUE
All_Peaks	chr9	46663182	46664156	7.65	1.22	9.95e-05	TRUE
All_Peaks	chr13	108315470	108316988	11.31	-0.56	9.96e-05	TRUE
All_Peaks	chr3	156771029	156772568	10.21	-0.78	9.97e-05	TRUE
All_Peaks	chr4	151461317	151461816	5.87	6.04	1e-04	TRUE
All_Peaks	chr14	11708447	11709317	7.23	-1.22	1e-04	TRUE
All_Peaks	chrX	47083829	47084756	7.83	-1.28	1e-04	TRUE
All_Peaks	chr11	8466019	8469794	11.48	-0.6	0.000101	TRUE
All_Peaks	chr1	66386577	66387433	7.55	-1.25	0.000101	TRUE
All_Peaks	chr8	11097994	11099054	7.69	-1.2	0.000105	TRUE
All_Peaks	chr8	90862065	90862625	5.89	-1.93	0.000105	TRUE
All_Peaks	chr6	48440606	48440967	4.47	3.24	0.000107	TRUE
All_Peaks	chr18	5900555	5901024	5.82	2.46	0.000107	TRUE
All_Peaks	chr13	78644044	78645329	8.62	-0.98	0.000107	TRUE
All_Peaks	chr17	88620501	88620974	5.14	-3.69	0.000107	TRUE
All_Peaks	chr14	76523571	76524071	6.32	1.56	0.000107	TRUE
All_Peaks	chr10	74164924	74165417	5.56	-2.32	0.000107	TRUE
All_Peaks	chr18	47648248	47649066	7.19	1.37	0.000107	TRUE
All_Peaks	chr8	37825454	37826641	10.38	-1.04	0.000108	TRUE
All_Peaks	chr5	136608851	136609238	4.37	3.71	0.000109	TRUE
All_Peaks	chr12	116337157	116337573	4.67	3.01	0.000109	TRUE
All_Peaks	chr7	119691903	119693414	5.9	-2.16	0.000109	TRUE
All_Peaks	chr1	180401586	180402138	5.95	2.06	0.000109	TRUE
All_Peaks	chr1	77370910	77371493	5.61	-2.41	0.000109	TRUE
All_Peaks	chr7	92188720	92189598	6.45	1.56	0.000109	TRUE
All_Peaks	chr13	99560572	99563528	10.64	0.67	0.00011	TRUE
All_Peaks	chr4	125286735	125287158	5.05	-2.8	0.00011	TRUE
All_Peaks	chr14	51893168	51893804	5.32	2.83	0.00011	TRUE
All_Peaks	chr13	89910452	89912181	10.54	0.82	0.000111	TRUE
All_Peaks	chr2	133326198	133328199	9	-0.92	0.000112	TRUE
All_Peaks	chr2	152598316	152599060	7.41	1.18	0.000113	TRUE
All_Peaks	chr11	17149752	17150596	8.18	-1.14	0.000113	TRUE
All_Peaks	chr17	69075213	69077992	11.57	-0.71	0.000113	TRUE
All_Peaks	chr4	106606981	106607380	5.24	-3.53	0.000113	TRUE
All_Peaks	chr3	127189688	127192254	11.72	-0.55	0.000114	TRUE
All_Peaks	chr19	8491035	8491436	5.99	1.85	0.000116	TRUE
All_Peaks	chr3	133164832	133166198	8.61	-1.27	0.000116	TRUE
All_Peaks	chr4	116017072	116019484	10.23	-0.7	0.000119	TRUE
All_Peaks	chr15	40653487	40656601	9.58	-1.24	0.000119	TRUE
All_Peaks	chr9	80227229	80228604	7.61	1.13	0.000119	TRUE
All_Peaks	chr19	20814198	20814855	7.14	-1.47	0.000121	TRUE
All_Peaks	chr17	78678270	78679397	9.1	-0.87	0.000123	TRUE
All_Peaks	chr2	163384733	163385650	7.35	-1.48	0.000124	TRUE
All_Peaks	chr19	47698202	47698976	6.49	-2.42	0.000124	TRUE
All_Peaks	chr5	76346122	76346844	5.88	2.21	0.000125	TRUE
All_Peaks	chr8	107401712	107404027	10.11	-0.73	0.000125	TRUE
All_Peaks	chr19	52048314	52049132	6.64	-1.76	0.000128	TRUE
All_Peaks	chr9	14676253	14676877	5.39	2.63	0.00013	TRUE
All_Peaks	chr7	58748250	58748996	8.52	-0.9	0.00013	TRUE
All_Peaks	chr19	56029311	56029766	5.21	-2.43	0.000132	TRUE
All_Peaks	chr15	55338321	55339608	8.07	-1.33	0.000132	TRUE
All_Peaks	chr13	4765428	4766495	8.41	-1.18	0.000134	TRUE
All_Peaks	chr7	89901792	89904205	8.36	-1.11	0.000134	TRUE
All_Peaks	chr19	32387537	32390015	9.99	-0.94	0.000134	TRUE
All_Peaks	chr11	85431438	85432096	7.44	-1.16	0.000134	TRUE
All_Peaks	chr12	14301516	14302151	5.64	2.41	0.000136	TRUE
All_Peaks	chr18	5800933	5801723	8.18	-1.15	0.000136	TRUE
All_Peaks	chr6	122650481	122651136	7.35	1.43	0.000136	TRUE
All_Peaks	chr1	99728499	99729267	6.68	-1.84	0.000137	TRUE
All_Peaks	chr3	76188659	76189340	7.14	1.17	0.000138	TRUE
All_Peaks	chr10	107547732	107549502	9.7	-0.87	0.000139	TRUE
All_Peaks	chr4	101668245	101670354	9.82	-0.86	0.000139	TRUE
All_Peaks	chr3	126959309	126960300	8.57	1.05	0.00014	TRUE
All_Peaks	chr16	43463685	43467852	11.11	-0.62	0.000141	TRUE
All_Peaks	chrX	150517509	150518310	8.23	1.16	0.000141	TRUE
All_Peaks	chr11	18451311	18452149	7.52	-1.23	0.000142	TRUE
All_Peaks	chr12	117485817	117488921	10.19	-0.77	0.000142	TRUE
All_Peaks	chr6	37105951	37106693	7.26	-1.43	0.000143	TRUE
All_Peaks	chr13	109383813	109384439	6.91	-1.39	0.000143	TRUE
All_Peaks	chr12	85132678	85133487	6.86	-1.41	0.000143	TRUE
All_Peaks	chr18	61673631	61674408	8.53	1.17	0.000143	TRUE
All_Peaks	chr2	134757747	134758634	7.01	-1.74	0.000143	TRUE
All_Peaks	chr14	15880484	15881729	7.5	1.07	0.000143	TRUE
All_Peaks	chr12	29953596	29955408	8.86	-0.99	0.000146	TRUE
All_Peaks	chr5	57792567	57796941	9.71	-0.87	0.000146	TRUE
All_Peaks	chr7	69522426	69522808	4.34	-4.47	0.000147	TRUE
All_Peaks	chr8	107406475	107408187	9.45	-0.85	0.000147	TRUE
All_Peaks	chr13	116443192	116443851	6.02	1.95	0.000147	TRUE
All_Peaks	chr18	12297857	12298626	7.62	-1.13	0.000149	TRUE
All_Peaks	chr10	107492936	107494196	8.23	-1.03	0.000149	TRUE
All_Peaks	chr6	37215051	37216073	5.96	-1.81	0.000149	TRUE
All_Peaks	chr14	31607027	31607716	7.34	1.25	0.00015	TRUE
All_Peaks	chr6	28463211	28463642	4.7	-3.21	0.000151	TRUE
All_Peaks	chr9	44690698	44691951	7.38	1.39	0.000151	TRUE
All_Peaks	chr13	28949438	28954516	12.01	-0.64	0.000151	TRUE
All_Peaks	chr2	180478188	180478766	6.43	1.5	0.000152	TRUE
All_Peaks	chr12	28848034	28848692	7.51	-1.16	0.000153	TRUE
All_Peaks	chr19	49299426	49300331	6.32	-2.02	0.000154	TRUE
All_Peaks	chrX	50195499	50196041	5.54	-2.02	0.000155	TRUE
All_Peaks	chr1	181577074	181577556	5.25	-2.51	0.000156	TRUE
All_Peaks	chr9	71677180	71677942	7.23	-1.41	0.000156	TRUE
All_Peaks	chr2	134350456	134351420	7.29	-1.22	0.000157	TRUE
All_Peaks	chr13	63985431	63986141	9.16	1.01	0.000158	TRUE
All_Peaks	chr11	5949779	5950427	6.76	-1.56	0.000158	TRUE
All_Peaks	chr2	139729281	139730245	7.24	-1.59	0.000161	TRUE
All_Peaks	chr5	19557829	19559300	9.3	0.89	0.000161	TRUE
All_Peaks	chr17	29543305	29543903	6.97	1.69	0.000161	TRUE
All_Peaks	chr1	135227191	135227957	5.55	2.36	0.000161	TRUE
All_Peaks	chr9	89066689	89067032	4.55	-4.7	0.000162	TRUE
All_Peaks	chr17	90007827	90008283	5.77	1.98	0.000163	TRUE
All_Peaks	chr18	11828390	11828946	6	1.79	0.000163	TRUE
All_Peaks	chr3	32113689	32114796	7.41	1.2	0.000164	TRUE
All_Peaks	chr13	44458298	44459490	9.05	0.92	0.000165	TRUE
All_Peaks	chr14	10585189	10588291	11.91	-0.69	0.000165	TRUE
All_Peaks	chr12	117363351	117363975	5.68	1.91	0.000166	TRUE
All_Peaks	chr15	78185036	78185825	7.82	1.34	0.000169	TRUE
All_Peaks	chr13	109992606	109993367	7.36	-1.3	0.000171	TRUE
All_Peaks	chr6	32986540	32986855	4.77	-3.55	0.000171	TRUE
All_Peaks	chr10	85828773	85829805	7.66	1.44	0.000174	TRUE
All_Peaks	chr7	79716956	79717448	6.14	1.54	0.000175	TRUE
All_Peaks	chr9	104034561	104035649	8.19	0.99	0.000176	TRUE
All_Peaks	chr3	64535444	64536168	8.08	-1.27	0.000179	TRUE
All_Peaks	chr13	109439693	109442219	9.24	-0.93	0.000179	TRUE
All_Peaks	chr4	35118075	35118751	6.62	1.3	0.000181	TRUE
All_Peaks	chr18	84333185	84335818	8.08	-1.18	0.000181	TRUE
All_Peaks	chr9	73795704	73797149	9.32	-0.86	0.000182	TRUE
All_Peaks	chr4	144996630	144997102	6.25	1.49	0.000182	TRUE
All_Peaks	chr14	45612721	45613696	8.09	-1.03	0.000183	TRUE
All_Peaks	chr7	126643263	126643640	5.61	1.66	0.000184	TRUE
All_Peaks	chr13	38027307	38028153	7.57	-1.24	0.000185	TRUE
All_Peaks	chr14	29721365	29722909	7.84	-1.36	0.000187	TRUE
All_Peaks	chr8	45511906	45512929	7.02	-1.57	0.000187	TRUE
All_Peaks	chr1	31070991	31071451	4.85	2.58	0.000192	TRUE
All_Peaks	chr13	109909035	109910576	7.16	-1.41	0.000192	TRUE
All_Peaks	chr2	27006503	27007199	7.35	1.24	0.000192	TRUE
All_Peaks	chr2	123315218	123315890	5.78	-3.06	0.000192	TRUE
All_Peaks	chr10	70506261	70507216	7.76	-1.17	0.000193	TRUE
All_Peaks	chr6	144465495	144466024	5.81	-2.27	0.000194	TRUE
All_Peaks	chr5	72224492	72224962	4.93	-2.67	0.000195	TRUE
All_Peaks	chr7	70331642	70332471	5.29	-2.46	0.000195	TRUE
All_Peaks	chr4	80713878	80714499	5.45	-2.07	0.000196	TRUE
All_Peaks	chr9	85325460	85329085	11.83	-0.67	0.000196	TRUE
All_Peaks	chr2	143510097	143510846	6.04	-1.92	0.000197	TRUE
All_Peaks	chr7	74516307	74518951	10.56	-0.65	0.000198	TRUE
All_Peaks	chr14	10892938	10893472	5.17	-2.66	0.000198	TRUE
All_Peaks	chr13	23843892	23844355	5.16	-2.52	0.000198	TRUE
All_Peaks	chr17	74275194	74275770	6.91	1.31	0.000198	TRUE
All_Peaks	chr2	143527743	143528325	6.66	-1.82	2e-04	TRUE
All_Peaks	chr2	151666261	151666864	6.68	1.31	0.000202	TRUE
All_Peaks	chr18	74733041	74735203	9.55	-0.73	0.000208	TRUE
All_Peaks	chr6	72740477	72740939	4.8	2.86	0.000208	TRUE
All_Peaks	chr3	43342655	43343430	7.88	-1.18	0.000211	TRUE
All_Peaks	chr6	92049673	92050311	7.35	1.48	0.000211	TRUE
All_Peaks	chr5	73368524	73369666	7.66	-1.74	0.000211	TRUE
All_Peaks	chr13	104907794	104909029	8.86	-0.83	0.000211	TRUE
All_Peaks	chr14	86181677	86183029	7.94	-1.13	0.000216	TRUE
All_Peaks	chr13	40448989	40449639	5.99	-1.89	0.000216	TRUE
All_Peaks	chr5	64703013	64704431	7.35	-1.51	0.000216	TRUE
All_Peaks	chr11	109220110	109220622	5.29	-2.94	0.000217	TRUE
All_Peaks	chr17	71209775	71210745	7.46	-1.17	0.000217	TRUE
All_Peaks	chr14	13030619	13031044	5.61	-1.97	0.000219	TRUE
All_Peaks	chr9	20890324	20890994	7.61	1.2	0.000221	TRUE
All_Peaks	chr4	132428167	132428634	5.61	-5.77	0.000221	TRUE
All_Peaks	chr1	166978266	166979201	8.85	0.94	0.000223	TRUE
All_Peaks	chr14	36863941	36864636	8.17	1.2	0.000224	TRUE
All_Peaks	chr18	11964773	11965592	6.46	-1.95	0.000226	TRUE
All_Peaks	chr2	84772045	84773620	9.17	0.79	0.000226	TRUE
All_Peaks	chr5	91399973	91400708	7.44	1.37	0.000227	TRUE
All_Peaks	chr2	103896175	103896635	4.69	-3.5	0.000227	TRUE
All_Peaks	chr13	108288859	108289496	5.47	-2.85	0.000227	TRUE
All_Peaks	chr8	18409725	18410270	6.04	-1.82	0.000227	TRUE
All_Peaks	chr12	100234726	100235805	8.26	-1.08	0.000228	TRUE
All_Peaks	chr13	30139711	30141841	8.52	0.9	0.000228	TRUE
All_Peaks	chr12	118324049	118324523	5.13	-2.36	0.000228	TRUE
All_Peaks	chr17	31262539	31263152	6.65	1.31	0.00023	TRUE
All_Peaks	chr5	146844243	146846079	8.94	0.89	0.000232	TRUE
All_Peaks	chr14	76948060	76949489	8.45	-1.1	0.000233	TRUE
All_Peaks	chr11	7213161	7214513	7.3	-1.71	0.000234	TRUE
All_Peaks	chr3	105136749	105137219	5.81	1.76	0.000235	TRUE
All_Peaks	chr10	114631059	114631715	6.87	1.33	0.000241	TRUE
All_Peaks	chr16	50731315	50733516	11.42	-0.66	0.000245	TRUE
All_Peaks	chr12	35945151	35947324	9.95	-1.09	0.000245	TRUE
All_Peaks	chr9	97470360	97470740	4.7	2.4	0.000246	TRUE
All_Peaks	chr5	89530237	89530673	5.96	-1.84	0.000249	TRUE
All_Peaks	chr3	137890463	137893007	10.01	-1.05	0.000249	TRUE
All_Peaks	chr14	94468679	94469196	5.53	-2.02	0.000249	TRUE
All_Peaks	chr6	128543079	128543811	7.51	-1.19	0.00025	TRUE
All_Peaks	chr15	59397037	59398164	9.02	-0.77	0.00025	TRUE
All_Peaks	chr17	25941480	25942215	6.72	1.3	0.00025	TRUE
All_Peaks	chr8	100518679	100518988	5.24	-5.4	0.000251	TRUE
All_Peaks	chr16	38587471	38588172	7.11	-1.43	0.000253	TRUE
All_Peaks	chr13	69575888	69576450	6.39	1.39	0.000255	TRUE
All_Peaks	chr2	101247183	101247870	7.06	-1.6	0.000255	TRUE
All_Peaks	chr1	66320262	66322428	8.65	-1.06	0.000256	TRUE
All_Peaks	chr17	3432702	3433325	7.27	1.25	0.000257	TRUE
All_Peaks	chr6	144875851	144876558	7.16	-1.53	0.000257	TRUE
All_Peaks	chr8	24383683	24384172	4.92	2.48	0.000257	TRUE
All_Peaks	chr8	14722602	14723386	7.11	-1.59	0.000257	TRUE
All_Peaks	chr8	128370176	128371429	5.45	-2.14	0.000259	TRUE
All_Peaks	chr6	32341946	32343730	8.33	0.92	0.00026	TRUE
All_Peaks	chr8	122536980	122537383	4.26	3.52	0.000265	TRUE
All_Peaks	chr6	98547168	98548390	10	0.75	0.000266	TRUE
All_Peaks	chr11	60941304	60941664	4.45	3.53	0.000269	TRUE
All_Peaks	chr3	127356146	127357398	8.74	-0.87	0.000269	TRUE
All_Peaks	chr16	91983988	91984601	6.35	1.65	0.000271	TRUE
All_Peaks	chr2	122620322	122620808	5.45	2.17	0.000272	TRUE
All_Peaks	chr15	82721592	82721927	4.21	3.7	0.000275	TRUE
All_Peaks	chr14	11569470	11571215	8.7	0.87	0.000275	TRUE
All_Peaks	chr2	109258114	109259921	8.21	0.99	0.000276	TRUE
All_Peaks	chr1	66104477	66105574	7.18	-1.68	0.000277	TRUE
All_Peaks	chr15	38691398	38691764	5.18	2.36	0.000278	TRUE
All_Peaks	chr18	6070793	6071263	5.89	1.78	0.000282	TRUE
All_Peaks	chr3	66972318	66974818	9.69	-0.73	0.000282	TRUE
All_Peaks	chr3	123872249	123873126	8.4	1.35	0.000284	TRUE
All_Peaks	chr8	15107503	15107925	5.04	-2.67	0.000285	TRUE
All_Peaks	chr2	17603500	17604458	7.76	-1.06	0.000285	TRUE
All_Peaks	chr4	33922831	33925712	10.15	-0.66	0.000286	TRUE
All_Peaks	chr5	91878395	91878954	6.22	1.7	0.000286	TRUE
All_Peaks	chr14	93826007	93827125	8.55	1.2	0.000288	TRUE
All_Peaks	chr10	99654491	99655587	6.91	-1.55	0.000289	TRUE
All_Peaks	chr10	37135671	37142430	12.94	-0.69	0.00029	TRUE
All_Peaks	chr1	171979976	171980369	4.39	2.87	0.000294	TRUE
All_Peaks	chr3	53862953	53865011	11.08	-0.61	0.000295	TRUE
All_Peaks	chr6	37298909	37300861	9.07	-0.93	0.000296	TRUE
All_Peaks	chr7	128417881	128418708	6.97	1.47	0.000299	TRUE
All_Peaks	chr2	141151878	141152338	5.74	2.34	0.000299	TRUE
All_Peaks	chr17	75017324	75017896	6.23	-1.9	0.000299	TRUE
All_Peaks	chr10	67978961	67980142	10.05	-0.67	0.000299	TRUE
All_Peaks	chr3	79823367	79824213	6.05	-2.57	3e-04	TRUE
All_Peaks	chr7	71412109	71412584	6.14	-2.14	3e-04	TRUE
All_Peaks	chr14	47601602	47602615	5.24	2.29	0.000301	TRUE
All_Peaks	chr8	34890258	34891509	10.2	-0.6	0.000301	TRUE
All_Peaks	chr1	185284756	185285957	7.52	-1.39	0.000303	TRUE
All_Peaks	chr4	9287269	9287679	4.91	-2.8	0.000304	TRUE
All_Peaks	chr10	99289909	99290308	4.45	2.5	0.000304	TRUE
All_Peaks	chr15	55766302	55767477	9.36	-0.76	0.000304	TRUE
All_Peaks	chr16	29208692	29211609	10.49	-0.68	0.000308	TRUE
All_Peaks	chr3	97776159	97777089	7.61	1.15	0.000308	TRUE
All_Peaks	chr14	9958051	9958651	6.64	-1.51	0.000311	TRUE
All_Peaks	chr4	6159184	6160003	6.99	1.79	0.000311	TRUE
All_Peaks	chr10	114800120	114803236	10.54	0.93	0.000316	TRUE
All_Peaks	chr7	73196347	73198568	10.99	-0.53	0.000323	TRUE
All_Peaks	chr6	82219678	82220018	4.47	2.67	0.000325	TRUE
All_Peaks	chr8	30688498	30689273	6.15	-2.26	0.000327	TRUE
All_Peaks	chr11	10070705	10071522	7.52	-1.35	0.000329	TRUE
All_Peaks	chr3	127834806	127836008	9.5	-1	0.00033	TRUE
All_Peaks	chr19	31716638	31717030	5.28	-2.31	0.00033	TRUE
All_Peaks	chr8	81624136	81625354	8.67	-0.87	0.000339	TRUE
All_Peaks	chr6	37228870	37229559	6.74	-1.39	0.000341	TRUE
All_Peaks	chr1	168044416	168045347	7.38	-1.29	0.000342	TRUE
All_Peaks	chr3	110745325	110746457	6.83	-1.45	0.000342	TRUE
All_Peaks	chr5	84247941	84248946	7.62	1.09	0.000343	TRUE
All_Peaks	chr15	66118343	66118803	5.94	-1.98	0.000346	TRUE
All_Peaks	chr10	84954328	84957302	9.38	0.8	0.000346	TRUE
All_Peaks	chr9	107278395	107279199	7.25	-1.71	0.000346	TRUE
All_Peaks	chr5	38597705	38599437	9.51	-0.83	0.000353	TRUE
All_Peaks	chr13	55182213	55182991	6.45	1.35	0.000353	TRUE
All_Peaks	chr6	53624763	53625307	4.97	2.41	0.000356	TRUE
All_Peaks	chr9	90200090	90201935	9.97	-0.79	0.000359	TRUE
All_Peaks	chr3	79667965	79668822	6.73	1.6	0.000359	TRUE
All_Peaks	chr13	59144265	59144748	5.75	1.68	0.000359	TRUE
All_Peaks	chr2	143564698	143565567	8.34	-1.04	0.000359	TRUE
All_Peaks	chr8	94395301	94400272	9.34	1.19	0.000359	TRUE
All_Peaks	chr9	34485380	34486836	9.62	-0.9	0.000359	TRUE
All_Peaks	chr18	9027254	9027637	4.95	2.25	0.00036	TRUE
All_Peaks	chr7	24186927	24187322	5.26	-2.41	0.00036	TRUE
All_Peaks	chr18	9088877	9089440	6.09	-1.62	0.000362	TRUE
All_Peaks	chr17	43903908	43904523	5.4	-2.69	0.000363	TRUE
All_Peaks	chr12	28348146	28348470	4.72	-3	0.000364	TRUE
All_Peaks	chr12	68801679	68802229	5.01	-2.76	0.000368	TRUE
All_Peaks	chr8	113780220	113781104	8.4	-1.04	0.000371	TRUE
All_Peaks	chr6	36980594	36982895	8.7	-1.13	0.000372	TRUE
All_Peaks	chr4	13801540	13802574	8.12	-0.99	0.000374	TRUE
All_Peaks	chr3	48634368	48634823	5.31	-2.58	0.000379	TRUE
All_Peaks	chr17	71784679	71785765	6.61	1.23	0.000387	TRUE
All_Peaks	chr13	63865243	63865958	7.16	1.46	0.00039	TRUE
All_Peaks	chr10	108580820	108582010	6.77	1.85	0.000391	TRUE
All_Peaks	chr9	75589494	75592082	11.44	-0.67	0.000393	TRUE
All_Peaks	chr5	100078787	100080277	7.93	-1.17	0.000399	TRUE
All_Peaks	chr2	119214640	119215117	6.27	-1.74	0.000399	TRUE
All_Peaks	chr18	46997497	46997965	4.58	-3.39	4e-04	TRUE
All_Peaks	chr14	11822791	11823866	8.07	1.28	0.000402	TRUE
All_Peaks	chr6	76743517	76744080	5.57	-1.94	0.000408	TRUE
All_Peaks	chr8	68706450	68708019	10.17	-0.61	0.000411	TRUE
All_Peaks	chr6	8374224	8376418	8.37	-1.03	0.000411	TRUE
All_Peaks	chr18	12394656	12395360	8	-1.46	0.000415	TRUE
All_Peaks	chr17	79280427	79280893	4.67	-2.95	0.000415	TRUE
All_Peaks	chr10	61199436	61200858	8.09	0.99	0.000415	TRUE
All_Peaks	chr3	47039255	47040685	10.45	-0.83	0.000418	TRUE
All_Peaks	chr8	113975262	113976351	8.24	0.85	0.000418	TRUE
All_Peaks	chr1	183048402	183048778	4.88	2.4	0.000418	TRUE
All_Peaks	chr5	13146288	13148700	10.47	-0.72	0.000418	TRUE
All_Peaks	chr3	89593799	89594177	5.13	-2.5	0.00042	TRUE
All_Peaks	chr5	88896380	88899633	9.77	-0.67	0.00042	TRUE
All_Peaks	chr17	35829613	35830167	6.52	1.28	0.000421	TRUE
All_Peaks	chr17	48931191	48933191	9.66	0.77	0.000424	TRUE
All_Peaks	chr2	15604779	15605441	7.28	-1.6	0.000425	TRUE
All_Peaks	chr16	31492935	31494437	7.53	1.01	0.000425	TRUE
All_Peaks	chr17	48957035	48957846	6.87	1.39	0.000427	TRUE
All_Peaks	chr1	15285987	15288157	9.57	-1.16	0.000427	TRUE
All_Peaks	chr14	17709424	17709888	5.5	-2.04	0.000429	TRUE
All_Peaks	chr7	70334749	70335494	6.84	-1.51	0.000429	TRUE
All_Peaks	chr6	76742327	76743201	7.83	-1.24	0.000434	TRUE
All_Peaks	chr10	121662691	121665156	9.65	-0.79	0.000435	TRUE
All_Peaks	chr3	136864180	136865663	8.58	-0.83	0.000437	TRUE
All_Peaks	chr19	59527210	59528328	9.64	0.67	0.000437	TRUE
All_Peaks	chr13	69717862	69718952	7.74	-1.06	0.000443	TRUE
All_Peaks	chr9	67532717	67533028	4.62	-3.43	0.000444	TRUE
All_Peaks	chr13	102359352	102360304	7.2	-1.27	0.000444	TRUE
All_Peaks	chr13	95967940	95969179	6.91	1.45	0.000447	TRUE
All_Peaks	chr13	30067525	30068192	6.57	-1.8	0.000447	TRUE
All_Peaks	chr14	99352048	99353003	8.23	-1.25	0.00045	TRUE
All_Peaks	chr18	28476271	28476985	8.11	-1.33	0.000454	TRUE
All_Peaks	chr3	105451758	105453214	7.67	1.27	0.000454	TRUE
All_Peaks	chr4	59331610	59332365	5.67	2.3	0.000454	TRUE
All_Peaks	chr17	50523250	50523816	6.78	1.34	0.000454	TRUE
All_Peaks	chr6	81985103	81985718	5.52	2.23	0.000456	TRUE
All_Peaks	chr3	50924733	50925522	8.1	-1.04	0.00046	TRUE
All_Peaks	chr13	68909062	68909663	6.59	-1.58	0.00046	TRUE
All_Peaks	chr11	21516040	21518303	9.57	0.69	0.000462	TRUE
All_Peaks	chr9	47573617	47575115	8.31	1.19	0.000463	TRUE
All_Peaks	chr15	20044784	20045561	8.29	-1.13	0.000466	TRUE
All_Peaks	chr6	16019228	16019738	5.04	-2.49	0.000469	TRUE
All_Peaks	chr2	51473045	51474289	8.01	1.03	0.000478	TRUE
All_Peaks	chr8	46580834	46581618	7.41	-1.2	0.000478	TRUE
All_Peaks	chr13	69553095	69553525	5.52	1.7	0.000478	TRUE
All_Peaks	chrX	46847157	46847705	5.5	-2.21	0.000483	TRUE
All_Peaks	chr17	48971243	48971674	5.27	1.89	0.000485	TRUE
All_Peaks	chr12	106461619	106462103	5.64	1.73	0.000489	TRUE
All_Peaks	chr12	68167779	68168242	6.07	-1.66	0.000494	TRUE
All_Peaks	chr14	33555830	33556208	5.45	2.02	0.000494	TRUE
All_Peaks	chr1	132890404	132891366	7.46	-1.07	0.000497	TRUE
All_Peaks	chr14	56592705	56593396	5.29	-2.33	0.000498	TRUE
All_Peaks	chr6	82740166	82740675	5.64	1.84	0.000498	TRUE
All_Peaks	chr3	58648242	58648739	6.45	1.34	0.000498	TRUE
All_Peaks	chr10	36474419	36475598	8.32	-1.06	0.000498	TRUE
All_Peaks	chr14	13387224	13387618	4.94	2.4	0.000502	TRUE
All_Peaks	chr3	64417358	64418698	8.45	-0.99	0.000503	TRUE
All_Peaks	chr12	51947220	51948255	10.45	-1.01	0.000506	TRUE
All_Peaks	chr10	114610049	114610533	5.75	1.61	0.000506	TRUE
All_Peaks	chr13	37452146	37453793	8.33	0.83	0.000507	TRUE
All_Peaks	chr5	57846168	57846810	6.31	-1.66	0.000511	TRUE
All_Peaks	chr10	101091048	101091683	5.4	-2.47	0.000514	TRUE
All_Peaks	chr13	109468289	109469713	8.78	-0.78	0.000517	TRUE
All_Peaks	chr13	107207379	107208494	9.14	-0.86	0.000522	TRUE
All_Peaks	chr15	32977220	32979257	10.49	-0.6	0.000524	TRUE
All_Peaks	chr16	24453361	24453918	6.75	1.28	0.000524	TRUE
All_Peaks	chr14	16558109	16558513	5.07	-2.3	0.000528	TRUE
All_Peaks	chr14	18226350	18226667	4.76	2.69	0.000531	TRUE
All_Peaks	chr1	130504440	130505964	8.91	-0.86	0.000531	TRUE
All_Peaks	chr13	81260139	81262884	9.33	-0.93	0.000531	TRUE
All_Peaks	chr10	95257602	95258925	9.04	-0.74	0.000531	TRUE
All_Peaks	chr18	81051924	81052425	5.1	2.58	0.000531	TRUE
All_Peaks	chr18	12358053	12358491	5.34	-2.31	0.000531	TRUE
All_Peaks	chr9	121459141	121460363	7.49	1.08	0.000535	TRUE
All_Peaks	chr5	3407790	3408428	6.83	1.39	0.000549	TRUE
All_Peaks	chr3	136769558	136769989	4.6	-3.1	0.000551	TRUE
All_Peaks	chr17	78904516	78905139	4.87	2.05	0.000551	TRUE
All_Peaks	chr1	78370037	78373586	10.3	-0.66	0.000551	TRUE
All_Peaks	chr9	56199700	56201333	8.95	0.73	0.000552	TRUE
All_Peaks	chr9	35524066	35524521	6.18	1.52	0.000553	TRUE
All_Peaks	chr7	46339941	46340415	5.89	2	0.000553	TRUE
All_Peaks	chr4	148159012	148160947	9.64	-0.73	0.000554	TRUE
All_Peaks	chr14	9945774	9946420	6.53	-1.53	0.000554	TRUE
All_Peaks	chr19	38901181	38902180	7.35	-1.19	0.000555	TRUE
All_Peaks	chr9	61404185	61404598	5.18	1.98	0.000555	TRUE
All_Peaks	chr6	56618600	56619130	6.22	-2.06	0.000556	TRUE
All_Peaks	chr10	70458538	70458906	5.18	-2.42	0.000558	TRUE
All_Peaks	chr6	50414358	50415922	8.51	-0.95	0.000558	TRUE
All_Peaks	chr2	159945041	159945744	6.16	-1.67	0.000559	TRUE
All_Peaks	chr3	31967578	31968288	7.06	1.18	0.00056	TRUE
All_Peaks	chr5	9326315	9328119	9.95	0.74	0.000566	TRUE
All_Peaks	chr2	179877354	179878083	6.53	1.4	0.000568	TRUE
All_Peaks	chr2	172235956	172236279	4.28	-4.42	0.000571	TRUE
All_Peaks	chr17	5615196	5615608	5.65	1.69	0.000571	TRUE
All_Peaks	chr6	96890521	96891090	5.66	-2	0.000571	TRUE
All_Peaks	chr6	32299246	32299790	5.78	1.68	0.000571	TRUE
All_Peaks	chr17	69169437	69170292	8.22	-1.02	0.000571	TRUE
All_Peaks	chr12	107659143	107660095	8.9	0.86	0.000574	TRUE
All_Peaks	chr8	14381362	14382743	7.62	-1.35	0.000574	TRUE
All_Peaks	chr17	48518874	48519589	7.88	1.05	0.000575	TRUE
All_Peaks	chr13	65163231	65163667	5.66	1.82	0.000582	TRUE
All_Peaks	chr18	12468619	12469477	8.87	-0.99	0.000583	TRUE
All_Peaks	chr1	89049761	89050683	6.56	-1.55	0.000583	TRUE
All_Peaks	chr13	80557069	80557633	5.42	-2.1	0.000583	TRUE
All_Peaks	chr11	17811343	17811798	5.72	-1.91	0.000584	TRUE
All_Peaks	chr14	10367717	10368527	6.36	-1.49	0.000587	TRUE
All_Peaks	chr7	64054055	64054458	5.16	2.02	0.00059	TRUE
All_Peaks	chr9	47704357	47704858	5.83	1.76	0.000592	TRUE
All_Peaks	chr16	63862995	63865023	10.39	-0.79	0.000594	TRUE
All_Peaks	chr14	22394802	22395969	9.52	-0.76	0.000602	TRUE
All_Peaks	chr2	180460531	180461473	8.15	1.07	0.000609	TRUE
All_Peaks	chr9	35453735	35455538	7.72	0.94	0.000611	TRUE
All_Peaks	chr10	74643823	74644389	6.16	-1.56	0.000616	TRUE
All_Peaks	chr11	64022025	64025099	9.54	-0.9	0.000621	TRUE
All_Peaks	chr2	129980220	129980752	6.18	1.47	0.000623	TRUE
All_Peaks	chr11	88963817	88964910	7.92	-1.43	0.000629	TRUE
All_Peaks	chr19	12747981	12748679	7.25	1.28	0.00063	TRUE
All_Peaks	chr9	30726776	30728006	8.42	1.14	0.000637	TRUE
All_Peaks	chr12	76981281	76982642	9.96	0.71	0.000637	TRUE
All_Peaks	chrX	166316947	166317886	8.64	-0.92	0.000637	TRUE
All_Peaks	chr9	3531386	3533496	9.02	-1.16	0.000637	TRUE
All_Peaks	chr8	16326224	16326538	4.47	-3.23	0.000637	TRUE
All_Peaks	chr14	10679629	10680206	5.26	-2.12	0.000637	TRUE
All_Peaks	chr7	75846896	75850170	12.04	-0.55	0.000643	TRUE
All_Peaks	chr15	99599593	99600114	4.99	2.25	0.000643	TRUE
All_Peaks	chr10	95408437	95411571	7.45	-1.53	0.000644	TRUE
All_Peaks	chr5	38276317	38277960	7.83	0.96	0.000644	TRUE
All_Peaks	chr1	156792816	156793534	8.32	0.81	0.000645	TRUE
All_Peaks	chr3	19684799	19685511	5.45	2.31	0.000648	TRUE
All_Peaks	chr15	64026583	64027463	8.14	-0.97	0.000651	TRUE
All_Peaks	chr1	40547635	40548404	7.42	-1.25	0.000651	TRUE
All_Peaks	chr9	84281504	84281988	5.32	2.37	0.000659	TRUE
All_Peaks	chr8	107419022	107420429	6.16	-1.82	0.00066	TRUE
All_Peaks	chr9	34540624	34541086	5.76	-1.79	0.000661	TRUE
All_Peaks	chr3	127362916	127363433	6.6	-1.59	0.000663	TRUE
All_Peaks	chr9	94732032	94734446	10.5	-0.69	0.000663	TRUE
All_Peaks	chr9	75546733	75547998	10.43	-0.6	0.000674	TRUE
All_Peaks	chr4	125462003	125462453	6.07	1.51	0.00068	TRUE
All_Peaks	chr12	41945975	41947336	7.54	-1.23	0.00068	TRUE
All_Peaks	chr1	137897856	137901461	12.06	-0.58	0.000682	TRUE
All_Peaks	chr1	188954942	188956499	10.24	-0.61	0.000682	TRUE
All_Peaks	chr14	120855974	120857292	9.1	-0.76	0.000682	TRUE
All_Peaks	chr11	64045946	64046568	6.74	-1.27	0.000685	TRUE
All_Peaks	chr12	24641991	24643397	8.96	-0.99	0.000686	TRUE
All_Peaks	chr6	23092096	23092512	5.62	1.82	0.000686	TRUE
All_Peaks	chr1	45275848	45276415	6.46	-2.23	0.000691	TRUE
All_Peaks	chr11	8487912	8489039	8.58	-0.79	0.000693	TRUE
All_Peaks	chr13	6644575	6645441	7.58	0.96	0.000699	TRUE
All_Peaks	chr12	98500499	98501867	7.41	-1.28	0.000699	TRUE
All_Peaks	chr4	148146848	148147399	5.33	-2.09	0.000699	TRUE
All_Peaks	chr18	12938146	12938691	6.55	-2.08	0.000701	TRUE
All_Peaks	chr16	65909849	65910421	5.78	-2.23	0.000702	TRUE
All_Peaks	chr18	10667057	10667880	7.98	-1.11	0.000712	TRUE
All_Peaks	chr14	12637125	12637966	8.37	-0.95	0.000713	TRUE
All_Peaks	chr10	10470946	10472950	10.33	-0.81	0.000713	TRUE
All_Peaks	chr4	145074170	145074533	5.22	1.8	0.000713	TRUE
All_Peaks	chr5	44592807	44594831	7.79	-1.08	0.000714	TRUE
All_Peaks	chr12	117195670	117197752	9.93	-0.8	0.000715	TRUE
All_Peaks	chr16	63269434	63271433	11.41	-0.58	0.000716	TRUE
All_Peaks	chr11	81865762	81866343	5.92	-1.62	0.000717	TRUE
All_Peaks	chr8	77826181	77826709	5.8	-1.84	0.000717	TRUE
All_Peaks	chr1	132899166	132899936	7.19	-1.13	0.000717	TRUE
All_Peaks	chr6	108454826	108457016	8.57	0.83	0.000727	TRUE
All_Peaks	chr13	47017316	47017687	5.69	1.55	0.000727	TRUE
All_Peaks	chr11	8268319	8269464	8.08	-0.99	0.000728	TRUE
All_Peaks	chr7	83382725	83383440	5.52	-2.16	0.000734	TRUE
All_Peaks	chr9	32936388	32937078	6.61	1.33	0.000738	TRUE
All_Peaks	chr16	46612876	46613906	8.68	-1.07	0.000743	TRUE
All_Peaks	chr12	69130137	69130833	5.89	-2.03	0.000744	TRUE
All_Peaks	chr13	107823479	107825032	10.29	-0.7	0.000746	TRUE
All_Peaks	chr1	133268616	133269309	5.85	1.5	0.000747	TRUE
All_Peaks	chr1	61265653	61266192	5.43	1.98	0.000747	TRUE
All_Peaks	chr5	57732888	57734243	8.72	-0.97	0.000752	TRUE
All_Peaks	chr10	107482111	107482886	7.64	-1.33	0.000754	TRUE
All_Peaks	chr3	135683055	135683512	5.73	1.61	0.000754	TRUE
All_Peaks	chr7	111684290	111685876	8.15	0.89	0.000754	TRUE
All_Peaks	chrX	93037341	93038432	8.79	-0.89	0.000755	TRUE
All_Peaks	chr12	106073992	106074373	5.73	1.95	0.000756	TRUE
All_Peaks	chr4	138921957	138922440	6	1.42	0.000759	TRUE
All_Peaks	chr6	98652865	98653320	6.27	1.53	0.000776	TRUE
All_Peaks	chr2	138703905	138704632	6.59	-1.46	0.000778	TRUE
All_Peaks	chr15	35309521	35310696	7.23	-1.24	0.000778	TRUE
All_Peaks	chr13	82221098	82222179	9.39	-0.78	0.00078	TRUE
All_Peaks	chr4	40195299	40198775	10.28	-0.61	0.000784	TRUE
All_Peaks	chr17	65093107	65094119	7.99	-0.98	0.000784	TRUE
All_Peaks	chr9	41957039	41958036	6.75	-1.32	0.000784	TRUE
All_Peaks	chrX	119926453	119928189	10.44	-0.91	0.000791	TRUE
All_Peaks	chr11	28581822	28584781	10.69	-0.82	0.000791	TRUE
All_Peaks	chr1	61179525	61185350	10.14	-0.62	0.000794	TRUE
All_Peaks	chr4	117202128	117202561	5.77	1.68	0.000799	TRUE
All_Peaks	chr9	72497815	72498521	7.21	1.32	0.000804	TRUE
All_Peaks	chr13	63922649	63923387	5.9	-1.68	0.000805	TRUE
All_Peaks	chrX	85772891	85773666	7.81	1.02	0.000805	TRUE
All_Peaks	chr17	71526363	71527840	10.17	-0.71	0.000805	TRUE
All_Peaks	chr3	123193213	123194270	8.02	-1.05	0.000807	TRUE
All_Peaks	chr6	126852627	126853817	7.72	1.04	0.000808	TRUE
All_Peaks	chr16	63333044	63334889	9.54	-0.65	0.000808	TRUE
All_Peaks	chr11	25533029	25533616	7.16	-1.43	0.000815	TRUE
All_Peaks	chr7	58653933	58654502	6.3	-1.47	0.000817	TRUE
All_Peaks	chr13	103363647	103363979	5.37	1.68	0.000833	TRUE
All_Peaks	chr6	35318302	35319182	7.53	1.01	0.000836	TRUE
All_Peaks	chr11	5944823	5945258	4.69	-2.99	0.000842	TRUE
All_Peaks	chr11	40545444	40546032	5.77	-2.06	0.000842	TRUE
All_Peaks	chr10	105509065	105511215	9.72	-0.64	0.00086	TRUE
All_Peaks	chr5	64390617	64391496	7.35	-1.58	0.000862	TRUE
All_Peaks	chr11	90248621	90250487	11.84	-0.54	0.000862	TRUE
All_Peaks	chr15	95932278	95932844	6.52	-1.71	0.000864	TRUE
All_Peaks	chr14	28434252	28436793	9.57	-0.72	0.000864	TRUE
All_Peaks	chr18	33938830	33939807	6.36	-2.21	0.000868	TRUE
All_Peaks	chr11	12393131	12395445	11.28	-0.65	0.000869	TRUE
All_Peaks	chr4	75885259	75887420	10.23	-0.66	0.00087	TRUE
All_Peaks	chr11	36477314	36477868	5.36	-2.13	0.00087	TRUE
All_Peaks	chr12	76866692	76868356	7.91	-1	0.00087	TRUE
All_Peaks	chr3	126950325	126951488	8.08	1.38	0.00087	TRUE
All_Peaks	chr7	53912679	53913699	8.19	-3.65	0.000885	TRUE
All_Peaks	chr2	143631335	143632112	5.56	-1.98	0.000886	TRUE
All_Peaks	chr5	3472716	3473193	6.61	1.3	0.000887	TRUE
All_Peaks	chr13	105180528	105182588	9.41	-0.76	0.000889	TRUE
All_Peaks	chr14	87017557	87018580	8.43	1.04	0.000889	TRUE
All_Peaks	chr10	94378060	94379125	6.12	-1.6	0.000889	TRUE
All_Peaks	chr1	159736145	159737186	9.08	0.83	0.00089	TRUE
All_Peaks	chr14	7773752	7774418	7.13	3.19	0.00089	TRUE
All_Peaks	chr6	140613399	140614608	8.61	-0.8	0.00089	TRUE
All_Peaks	chr18	42734249	42734563	4.36	-3.49	0.00089	TRUE
All_Peaks	chrX	77408862	77410099	9.81	-0.62	0.00089	TRUE
All_Peaks	chr11	11461348	11462916	10.61	-0.66	0.000892	TRUE
All_Peaks	chr8	47973957	47975680	10.34	-0.65	0.000895	TRUE
All_Peaks	chr5	50156473	50157381	7.97	-1.26	0.000895	TRUE
All_Peaks	chrX	18673476	18673937	6.17	-1.6	0.000895	TRUE
All_Peaks	chrX	72788712	72790211	8.76	-0.87	0.000904	TRUE
All_Peaks	chr4	149874356	149875360	8.63	-0.91	0.000905	TRUE
All_Peaks	chr14	77400282	77401652	8.37	0.8	0.000905	TRUE
All_Peaks	chr13	99076971	99077989	7.96	1.05	0.000905	TRUE
All_Peaks	chr3	87110655	87111249	6.81	1.23	0.000907	TRUE
All_Peaks	chr3	87117990	87118900	7.77	1	0.000907	TRUE
All_Peaks	chr13	59652802	59654094	7.98	0.92	0.000908	TRUE
All_Peaks	chr17	3450947	3451598	7.26	1.33	0.000911	TRUE
All_Peaks	chr17	89057793	89058112	4.75	-2.82	0.000911	TRUE
All_Peaks	chr6	89311030	89311850	7.53	1.06	0.000917	TRUE
All_Peaks	chr13	84066163	84068263	8.92	-0.86	0.000917	TRUE
All_Peaks	chr13	37477770	37478626	6.03	1.88	0.000917	TRUE
All_Peaks	chr13	81608593	81609379	6.72	-1.39	0.000917	TRUE
All_Peaks	chr7	74552956	74555983	11.23	-0.64	0.000919	TRUE
All_Peaks	chr1	57867940	57868428	5.82	-2.15	0.00092	TRUE
All_Peaks	chr3	102051884	102054981	10.48	0.7	0.000921	TRUE
All_Peaks	chr3	67891944	67894564	9.31	-0.81	0.000921	TRUE
All_Peaks	chr1	11613989	11614847	8.73	-0.95	0.000922	TRUE
All_Peaks	chr4	87122286	87123956	9.4	0.73	0.000929	TRUE
All_Peaks	chr18	16448045	16448902	6.6	-1.38	0.000929	TRUE
All_Peaks	chr8	46445956	46446982	8.69	-0.97	0.00093	TRUE
All_Peaks	chr18	25511998	25513011	6.94	-1.65	0.00093	TRUE
All_Peaks	chr13	104119492	104119905	4.68	2.34	0.00093	TRUE
All_Peaks	chr1	80851428	80856475	10.93	-0.52	0.00093	TRUE
All_Peaks	chr6	107528822	107545207	13.37	-0.47	0.00093	TRUE
All_Peaks	chr10	22153451	22154631	7.5	1.43	0.000937	TRUE
All_Peaks	chr1	66388584	66389044	5.5	-2.43	0.000937	TRUE
All_Peaks	chr1	25059849	25061845	9.69	0.85	0.000938	TRUE
All_Peaks	chr6	34131067	34131961	7.83	-1.44	0.00094	TRUE
All_Peaks	chr8	41010586	41011398	8.13	0.97	0.000941	TRUE
All_Peaks	chr14	8789503	8790426	7.82	-1.35	0.000941	TRUE
All_Peaks	chr14	10314438	10316286	9.98	-0.71	0.00095	TRUE
All_Peaks	chr14	10030459	10031000	6.72	-1.49	0.00095	TRUE
All_Peaks	chr4	128913145	128913993	5.98	-1.6	0.000951	TRUE
All_Peaks	chr10	13963677	13970153	13.05	-0.48	0.000955	TRUE
All_Peaks	chr2	112287134	112287802	7.23	1.06	0.000961	TRUE
All_Peaks	chr13	18306812	18307206	5.2	1.98	0.000961	TRUE
All_Peaks	chr11	36167995	36169572	8.51	-0.86	0.000967	TRUE
All_Peaks	chr1	183299034	183299731	8.66	2.06	0.000969	TRUE
All_Peaks	chr11	55077082	55077786	6.83	1.14	0.000969	TRUE
All_Peaks	chr9	12280406	12281484	8.18	1.07	0.000971	TRUE
All_Peaks	chr11	30566305	30567227	7.94	-1.27	0.000973	TRUE
All_Peaks	chr18	33059116	33061172	9.57	0.66	0.000986	TRUE
All_Peaks	chr13	74522073	74523247	8.96	-1.01	0.000987	TRUE
All_Peaks	chr5	13133193	13134901	7.82	-0.97	0.000989	TRUE
All_Peaks	chr6	96641505	96642146	6.75	-1.38	0.000989	TRUE
All_Peaks	chr2	133761475	133762369	7.52	-1.27	0.000993	TRUE
All_Peaks	chr9	57681347	57681804	5.85	1.69	0.000994	TRUE
All_Peaks	chr2	54083220	54086092	10.33	-0.74	0.000997	TRUE
All_Peaks	chr4	150965084	150965470	5.72	1.45	0.000998	TRUE
All_Peaks	chr4	149803905	149804987	7.94	-1.31	0.000998	TRUE
All_Peaks	chr17	47331816	47333027	7.19	-1.13	0.000998	TRUE
All_Peaks	chr16	46495328	46499217	11.56	-0.76	0.000999	TRUE
All_Peaks	chr18	18107956	18108674	7.1	-1.37	0.001	FALSE
All_Peaks	chr19	42045039	42045929	8.79	0.85	0.001	FALSE
All_Peaks	chr9	67002970	67004277	8.86	-0.87	0.001	FALSE
All_Peaks	chr17	50291380	50293593	11.09	-0.6	0.00101	FALSE
All_Peaks	chr1	14404656	14405634	5.98	-1.66	0.00101	FALSE
All_Peaks	chr2	4508202	4508904	7.55	0.93	0.00101	FALSE
All_Peaks	chr6	66124643	66126379	8.97	-1.14	0.00101	FALSE
All_Peaks	chr13	81325000	81329205	11.23	-0.8	0.00102	FALSE
All_Peaks	chr10	16814871	16815270	4.97	-2.55	0.00102	FALSE
All_Peaks	chr8	73170567	73171219	7.49	-1.41	0.00102	FALSE
All_Peaks	chr8	107139758	107140101	5.52	1.64	0.00102	FALSE
All_Peaks	chr13	89542918	89543645	7.77	-1.18	0.00102	FALSE
All_Peaks	chr10	114771934	114776454	11.16	0.73	0.00102	FALSE
All_Peaks	chr12	17136586	17137087	6.2	1.76	0.00103	FALSE
All_Peaks	chr9	16168063	16168544	5.28	-2.06	0.00103	FALSE
All_Peaks	chr13	102957565	102958827	7.87	-1.18	0.00104	FALSE
All_Peaks	chr1	24719431	24720042	6.82	1.12	0.00104	FALSE
All_Peaks	chr14	10095417	10095886	5.15	-2.17	0.00104	FALSE
All_Peaks	chr2	161302561	161303352	6.84	-1.49	0.00104	FALSE
All_Peaks	chr4	75868529	75870196	8.62	-0.98	0.00104	FALSE
All_Peaks	chrX	36740885	36742409	10.16	-0.6	0.00104	FALSE
All_Peaks	chr12	106828608	106829586	5.81	2.07	0.00104	FALSE
All_Peaks	chr3	150050072	150051210	10.62	-0.69	0.00107	FALSE
All_Peaks	chr12	106515983	106516694	6.7	1.25	0.00107	FALSE
All_Peaks	chr2	80678794	80679368	6.56	-1.29	0.00107	FALSE
All_Peaks	chr13	70656309	70656976	5.52	2.14	0.00107	FALSE
All_Peaks	chr15	35154322	35157785	12.15	-0.73	0.00107	FALSE
All_Peaks	chr7	74457137	74457903	5.77	-2.02	0.00107	FALSE
All_Peaks	chrX	142189157	142189735	6.53	1.22	0.00108	FALSE
All_Peaks	chr10	118120439	118123325	10.97	-0.5	0.00108	FALSE
All_Peaks	chr3	119661411	119661829	4.86	2.5	0.00108	FALSE
All_Peaks	chr9	90584472	90585106	6.36	-1.58	0.00108	FALSE
All_Peaks	chr12	40511575	40512571	6.43	-1.4	0.00108	FALSE
All_Peaks	chr1	187997409	187998396	8.52	-1.08	0.00109	FALSE
All_Peaks	chr16	26571723	26572060	4.9	2.43	0.00109	FALSE
All_Peaks	chr12	85477201	85479128	7.7	1.31	0.00109	FALSE
All_Peaks	chr13	104123773	104124216	4.72	2.03	0.0011	FALSE
All_Peaks	chr18	10430137	10430838	6.68	-1.35	0.0011	FALSE
All_Peaks	chr4	57678385	57679105	7.15	1.41	0.0011	FALSE
All_Peaks	chr3	32097445	32098007	5.35	-1.96	0.00111	FALSE
All_Peaks	chr2	65392237	65394246	10.71	-0.66	0.00111	FALSE
All_Peaks	chr5	92871059	92871551	6.14	1.31	0.00112	FALSE
All_Peaks	chr1	86238993	86239627	6.59	1.34	0.00112	FALSE
All_Peaks	chr3	92394248	92394814	6.88	1.35	0.00112	FALSE
All_Peaks	chr7	84007242	84008418	8.36	0.9	0.00112	FALSE
All_Peaks	chr14	62767679	62768155	6.17	1.62	0.00113	FALSE
All_Peaks	chr3	76198897	76199416	6.03	1.36	0.00113	FALSE
All_Peaks	chr6	137976040	137976580	6.2	-1.89	0.00114	FALSE
All_Peaks	chr3	31156121	31156607	5.82	-1.7	0.00114	FALSE
All_Peaks	chr5	66486218	66487027	6.6	1.39	0.00114	FALSE
All_Peaks	chr18	55681918	55683238	9.59	-0.86	0.00114	FALSE
All_Peaks	chr3	98427175	98428675	10	-0.98	0.00114	FALSE
All_Peaks	chr6	15321558	15321923	5.43	2.05	0.00114	FALSE
All_Peaks	chr7	92275306	92276129	6.42	1.48	0.00115	FALSE
All_Peaks	chr10	82899808	82900772	7.01	1.54	0.00116	FALSE
All_Peaks	chr11	36670174	36679834	11.47	-0.57	0.00116	FALSE
All_Peaks	chr13	109910851	109912970	7.96	-1.11	0.00116	FALSE
All_Peaks	chr13	103219243	103220830	8.85	-0.73	0.00116	FALSE
All_Peaks	chr9	37013522	37014241	7.52	1.3	0.00116	FALSE
All_Peaks	chr5	57790901	57792151	7.79	-1.03	0.00117	FALSE
All_Peaks	chr15	55071140	55073074	10.95	-0.56	0.00117	FALSE
All_Peaks	chr18	6055124	6056166	8.94	0.75	0.00117	FALSE
All_Peaks	chrX	163032471	163033895	7.82	-1.27	0.00117	FALSE
All_Peaks	chr6	141321277	141321791	6.25	1.71	0.00117	FALSE
All_Peaks	chr3	131506473	131507246	7.45	-1.21	0.00117	FALSE
All_Peaks	chr15	7063681	7064398	7.86	1.12	0.00118	FALSE
All_Peaks	chr10	67952726	67953522	6.47	-1.63	0.00118	FALSE
All_Peaks	chr1	57938590	57939828	9.16	-0.71	0.00119	FALSE
All_Peaks	chr12	29575340	29576608	7.41	1.09	0.00119	FALSE
All_Peaks	chr7	73397979	73400883	10.21	-0.71	0.0012	FALSE
All_Peaks	chr16	40114226	40115028	6.7	-1.63	0.0012	FALSE
All_Peaks	chr16	77643164	77645576	9.77	-0.75	0.0012	FALSE
All_Peaks	chr3	69518080	69521101	10.04	-0.57	0.0012	FALSE
All_Peaks	chr4	45713707	45714594	8.46	1	0.00121	FALSE
All_Peaks	chr6	81786971	81787483	4.5	2.47	0.00123	FALSE
All_Peaks	chr17	73949504	73950513	6.02	1.47	0.00123	FALSE
All_Peaks	chr15	41642772	41643867	7.74	0.89	0.00124	FALSE
All_Peaks	chrX	58377829	58378160	5.24	1.91	0.00124	FALSE
All_Peaks	chr3	126831262	126832013	6.58	-1.54	0.00124	FALSE
All_Peaks	chr13	51330217	51330588	4.31	3	0.00124	FALSE
All_Peaks	chr1	21676473	21677175	5.41	-2.77	0.00124	FALSE
All_Peaks	chr1	132292362	132293160	5.92	1.86	0.00124	FALSE
All_Peaks	chr2	60354706	60355646	7.66	-1.24	0.00125	FALSE
All_Peaks	chr12	88482357	88483506	7.65	-1.16	0.00125	FALSE
All_Peaks	chr4	145256596	145257407	7.94	1.08	0.00126	FALSE
All_Peaks	chr5	88628266	88632102	9.7	0.62	0.00128	FALSE
All_Peaks	chr16	33888968	33889477	5.4	1.86	0.00129	FALSE
All_Peaks	chr5	76954005	76954729	6.37	-1.61	0.0013	FALSE
All_Peaks	chr17	69118395	69119066	6.34	-1.45	0.0013	FALSE
All_Peaks	chr8	100834054	100834390	4.47	-2.96	0.00131	FALSE
All_Peaks	chr10	127226382	127226847	6.54	-1.55	0.00131	FALSE
All_Peaks	chr2	28477284	28477635	4.27	-3.35	0.00132	FALSE
All_Peaks	chr2	22773907	22775116	7.94	-1.03	0.00132	FALSE
All_Peaks	chr3	121258454	121263970	11.6	-0.56	0.00134	FALSE
All_Peaks	chr3	94648916	94649813	7.56	1.14	0.00134	FALSE
All_Peaks	chr9	12357463	12357813	4.99	1.91	0.00134	FALSE
All_Peaks	chr2	120419630	120420168	6.76	1.73	0.00136	FALSE
All_Peaks	chr9	47079219	47080460	9.86	-0.73	0.00136	FALSE
All_Peaks	chr19	11974155	11974745	4.93	2.29	0.00136	FALSE
All_Peaks	chr1	25241678	25244465	10.97	0.81	0.00137	FALSE
All_Peaks	chr1	33691836	33692348	6	-1.65	0.00138	FALSE
All_Peaks	chr6	50359776	50363874	10.56	-0.79	0.00138	FALSE
All_Peaks	chr18	54656300	54657781	9.38	-0.71	0.00138	FALSE
All_Peaks	chr15	61532818	61533201	4.77	2.05	0.00138	FALSE
All_Peaks	chr4	129788636	129789097	5.46	-2.23	0.00138	FALSE
All_Peaks	chr4	99162715	99164747	10.15	-0.63	0.00138	FALSE
All_Peaks	chr6	77870869	77871692	6.63	-1.41	0.00139	FALSE
All_Peaks	chr4	66827343	66829094	7.3	1.55	0.0014	FALSE
All_Peaks	chr3	117358769	117361577	10.36	-0.72	0.0014	FALSE
All_Peaks	chr9	67306456	67306944	4.94	-3.75	0.0014	FALSE
All_Peaks	chr11	8464559	8465153	5.71	-1.86	0.0014	FALSE
All_Peaks	chr15	44683305	44683835	5.38	-1.84	0.0014	FALSE
All_Peaks	chr11	111096480	111097019	6.57	1.25	0.0014	FALSE
All_Peaks	chr8	12203456	12204047	6.64	-1.37	0.0014	FALSE
All_Peaks	chr8	25993189	25994612	8.99	-0.79	0.0014	FALSE
All_Peaks	chr7	16192287	16192768	6.9	1.24	0.0014	FALSE
All_Peaks	chr13	109600837	109601717	7.6	-1.22	0.0014	FALSE
All_Peaks	chr2	106648656	106650828	8.86	-0.99	0.00141	FALSE
All_Peaks	chr18	66957417	66959328	11.11	-0.62	0.00141	FALSE
All_Peaks	chr10	31272838	31273888	7.98	-1.07	0.00141	FALSE
All_Peaks	chr2	164867158	164867693	5.37	-2.05	0.00141	FALSE
All_Peaks	chr9	111942345	111942985	6.76	3.65	0.00141	FALSE
All_Peaks	chr6	113761645	113762036	5.46	1.73	0.00142	FALSE
All_Peaks	chr2	133329804	133330762	8.91	-0.8	0.00142	FALSE
All_Peaks	chrX	105794961	105795308	5.48	1.83	0.00142	FALSE
All_Peaks	chr1	72954570	72957246	11.36	-0.55	0.00142	FALSE
All_Peaks	chr13	5948917	5949552	6.1	-1.68	0.00142	FALSE
All_Peaks	chr9	78601303	78601839	6.85	-1.85	0.00142	FALSE
All_Peaks	chr17	78726623	78728030	9.74	-0.79	0.00143	FALSE
All_Peaks	chr1	93325049	93325603	6.97	-1.13	0.00143	FALSE
All_Peaks	chr18	60909118	60910025	7.95	1.04	0.00143	FALSE
All_Peaks	chr6	61769033	61770630	10.2	0.84	0.00144	FALSE
All_Peaks	chr4	150745644	150746607	8.3	1.01	0.00144	FALSE
All_Peaks	chr13	14555067	14555629	6.97	1.31	0.00145	FALSE
All_Peaks	chr1	130770460	130770955	5.21	2.47	0.00146	FALSE
All_Peaks	chr2	3237261	3237823	7.07	1.19	0.00146	FALSE
All_Peaks	chr4	8428512	8429197	7.53	-1.03	0.00147	FALSE
All_Peaks	chr9	69624757	69625149	5.38	-1.91	0.00147	FALSE
All_Peaks	chr9	83722592	83723357	8.17	0.9	0.00147	FALSE
All_Peaks	chr4	4222677	4223402	7.33	-1.05	0.00148	FALSE
All_Peaks	chr13	85430872	85431310	5.04	1.93	0.00148	FALSE
All_Peaks	chr5	74697063	74697915	7.47	0.99	0.0015	FALSE
All_Peaks	chr12	58803964	58804636	8.14	-1.11	0.0015	FALSE
All_Peaks	chr14	93520878	93521512	7.4	1.34	0.00151	FALSE
All_Peaks	chr17	36031381	36032878	7.14	1.12	0.00152	FALSE
All_Peaks	chr2	136711609	136719216	12.39	-0.47	0.00152	FALSE
All_Peaks	chr3	138990731	138994552	9.66	-0.63	0.00153	FALSE
All_Peaks	chr7	74498436	74498915	4.6	-2.65	0.00153	FALSE
All_Peaks	chr12	117083783	117084391	6.98	-1.32	0.00153	FALSE
All_Peaks	chr13	50965583	50966754	6.92	1.13	0.00153	FALSE
All_Peaks	chr4	12792150	12792947	7.19	1.12	0.00154	FALSE
All_Peaks	chr18	7542971	7545329	10.33	-0.81	0.00154	FALSE
All_Peaks	chr10	12888136	12888929	7.23	-1.24	0.00155	FALSE
All_Peaks	chr14	10872470	10873629	8.09	-1.05	0.00155	FALSE
All_Peaks	chr8	32883689	32885009	6.97	-1.5	0.00155	FALSE
All_Peaks	chr18	47153897	47155217	7.61	2.57	0.00155	FALSE
All_Peaks	chr3	121967073	121968896	11.31	-0.73	0.00155	FALSE
All_Peaks	chr7	64570809	64571275	5.42	-1.96	0.00156	FALSE
All_Peaks	chr4	48580919	48581931	9.11	-0.72	0.00156	FALSE
All_Peaks	chr13	75113058	75114570	7.98	-0.93	0.00156	FALSE
All_Peaks	chr1	39976655	39977428	6.68	-1.31	0.00156	FALSE
All_Peaks	chr8	55054155	55054723	6.71	1.12	0.00157	FALSE
All_Peaks	chr7	24300824	24301202	5.02	1.97	0.00157	FALSE
All_Peaks	chr9	86694947	86696638	9.75	-0.76	0.00157	FALSE
All_Peaks	chr9	116946653	116947371	7.8	-0.96	0.00157	FALSE
All_Peaks	chr8	12225076	12225885	8.14	-0.89	0.00157	FALSE
All_Peaks	chr12	90733210	90735993	9.15	-1.07	0.00157	FALSE
All_Peaks	chr17	71001439	71004614	11.27	-0.57	0.00157	FALSE
All_Peaks	chr7	84739997	84740493	5.66	-1.92	0.00157	FALSE
All_Peaks	chr11	9046950	9052656	11.99	-0.5	0.00159	FALSE
All_Peaks	chr4	129621320	129621803	5.2	-3.09	0.00159	FALSE
All_Peaks	chr12	50588166	50589124	6.58	1.47	0.00159	FALSE
All_Peaks	chr5	74320689	74321500	6.87	-1.31	0.00159	FALSE
All_Peaks	chr1	39965171	39965986	7.65	-0.99	0.0016	FALSE
All_Peaks	chr4	80918888	80921312	9.38	-0.97	0.00161	FALSE
All_Peaks	chr13	69331500	69332497	8.32	-1.06	0.00162	FALSE
All_Peaks	chr1	61336125	61337020	7.1	-1.36	0.00163	FALSE
All_Peaks	chr1	40140681	40141235	5.09	-2.3	0.00164	FALSE
All_Peaks	chr6	61294360	61294946	5.4	-1.86	0.00164	FALSE
All_Peaks	chr6	45975729	45976188	5.25	-2.22	0.00165	FALSE
All_Peaks	chr9	79639503	79639983	4.89	-2.35	0.00165	FALSE
All_Peaks	chr7	28931328	28931812	5.01	2.05	0.00165	FALSE
All_Peaks	chr10	19889642	19890878	8.95	-0.71	0.00165	FALSE
All_Peaks	chr8	26784259	26785064	6.97	-1.18	0.00166	FALSE
All_Peaks	chr1	87102400	87103269	7.75	1.15	0.00166	FALSE
All_Peaks	chr5	100605598	100606377	6.18	-1.51	0.00166	FALSE
All_Peaks	chr14	15500358	15501139	7.68	0.95	0.00166	FALSE
All_Peaks	chr15	35956990	35957639	6.19	-1.74	0.00166	FALSE
All_Peaks	chr5	41595852	41597668	9.64	0.69	0.00166	FALSE
All_Peaks	chrX	153358690	153361008	9.98	-0.67	0.00167	FALSE
All_Peaks	chr1	137670237	137671365	8.24	-2.61	0.00167	FALSE
All_Peaks	chr2	179721537	179721843	4.8	-2.67	0.00167	FALSE
All_Peaks	chr11	115138835	115139187	5.36	1.68	0.00167	FALSE
All_Peaks	chr8	59237899	59239325	8.42	-1.29	0.00167	FALSE
All_Peaks	chr10	127967971	127968900	7.17	1.24	0.00167	FALSE
All_Peaks	chr16	21472060	21472599	5.65	-1.8	0.00168	FALSE
All_Peaks	chr12	52125527	52126234	7.36	-1.11	0.00168	FALSE
All_Peaks	chr15	67174456	67178180	11.56	-0.65	0.00169	FALSE
All_Peaks	chr11	7089022	7089560	6.54	1.32	0.00169	FALSE
All_Peaks	chr5	45172904	45174241	8.75	-1.1	0.00169	FALSE
All_Peaks	chr13	13553749	13554416	6.65	1.58	0.00169	FALSE
All_Peaks	chr2	77404907	77410683	11.59	-0.76	0.00169	FALSE
All_Peaks	chr1	39156926	39157394	4.83	-2.43	0.0017	FALSE
All_Peaks	chr6	111576862	111577639	7.91	-1.17	0.00171	FALSE
All_Peaks	chr14	19417415	19419454	9.24	2.01	0.00172	FALSE
All_Peaks	chr8	16224127	16224671	4.69	-2.99	0.00172	FALSE
All_Peaks	chr9	76410451	76411677	9.88	-0.9	0.00172	FALSE
All_Peaks	chr3	134238369	134241365	11.35	-0.65	0.00172	FALSE
All_Peaks	chr7	96088711	96090191	8.39	-1.14	0.00173	FALSE
All_Peaks	chr2	113363650	113365077	9.32	-0.79	0.00173	FALSE
All_Peaks	chr12	98511184	98511991	6.03	-1.59	0.00173	FALSE
All_Peaks	chr16	38636748	38637408	6.05	-1.56	0.00174	FALSE
All_Peaks	chr5	44876711	44877880	6.98	-1.47	0.00174	FALSE
All_Peaks	chr14	98178577	98180286	7.56	-1.07	0.00174	FALSE
All_Peaks	chr18	5465218	5465685	5.67	1.71	0.00174	FALSE
All_Peaks	chr3	42884431	42884981	6.2	-1.45	0.00175	FALSE
All_Peaks	chr4	139330592	139331063	6.17	1.59	0.00177	FALSE
All_Peaks	chr6	47394526	47394861	3.94	3.25	0.00177	FALSE
All_Peaks	chrX	48207869	48209280	10.09	-0.75	0.00178	FALSE
All_Peaks	chrX	136867780	136868824	7.26	-1.19	0.00178	FALSE
All_Peaks	chr8	22048032	22048515	6.95	1.2	0.00179	FALSE
All_Peaks	chr18	12955258	12956475	8.02	0.9	0.00179	FALSE
All_Peaks	chr5	148608145	148609265	7.35	1.09	0.00179	FALSE
All_Peaks	chr5	30998288	30998664	5.35	1.63	0.00179	FALSE
All_Peaks	chr16	70193314	70194692	9.35	-0.8	0.00179	FALSE
All_Peaks	chr11	74035882	74036790	8.14	-0.96	0.0018	FALSE
All_Peaks	chr3	93446675	93447223	5.58	-1.69	0.0018	FALSE
All_Peaks	chr15	60144526	60145400	7.5	-1.04	0.0018	FALSE
All_Peaks	chr6	66308676	66310832	10.31	-0.84	0.00181	FALSE
All_Peaks	chr6	73314745	73315988	8.61	-0.88	0.00181	FALSE
All_Peaks	chrY	90810694	90813086	7.97	-1.15	0.00182	FALSE
All_Peaks	chr14	17171483	17173588	11.1	-0.85	0.00182	FALSE
All_Peaks	chr6	58906707	58907526	7.89	-0.97	0.00184	FALSE
All_Peaks	chr16	26999153	27000133	7.88	-1.13	0.00184	FALSE
All_Peaks	chr17	59201263	59201818	6.01	-1.68	0.00184	FALSE
All_Peaks	chr18	56034815	56036166	8.42	-0.96	0.00186	FALSE
All_Peaks	chr3	87179957	87180488	6.31	1.38	0.00188	FALSE
All_Peaks	chr18	26124875	26126507	9.16	-0.75	0.00188	FALSE
All_Peaks	chr16	63856385	63858298	10.09	-0.7	0.00188	FALSE
All_Peaks	chr9	117749792	117750259	6.32	1.23	0.00189	FALSE
All_Peaks	chr10	3562145	3562481	5.68	1.43	0.00189	FALSE
All_Peaks	chr3	65869042	65869504	5.2	1.84	0.0019	FALSE
All_Peaks	chr8	31914694	31921369	12.24	-0.56	0.0019	FALSE
All_Peaks	chr16	16441282	16442413	8.91	-0.82	0.0019	FALSE
All_Peaks	chr1	100202404	100202871	5.51	-2.14	0.00192	FALSE
All_Peaks	chr12	25060804	25061628	7.4	-1.18	0.00192	FALSE
All_Peaks	chr2	126477446	126479170	7.94	-0.98	0.00192	FALSE
All_Peaks	chr3	60281626	60283084	7.95	1	0.00192	FALSE
All_Peaks	chr8	113798478	113800503	10.14	-0.63	0.00193	FALSE
All_Peaks	chr5	121564473	121565013	5.42	1.79	0.00193	FALSE
All_Peaks	chr14	24222503	24223459	8.62	-1.07	0.00194	FALSE
All_Peaks	chr18	84535648	84537860	10.82	-0.53	0.00194	FALSE
All_Peaks	chr7	92378941	92379386	5.4	1.64	0.00194	FALSE
All_Peaks	chr10	84808402	84809049	5.59	1.56	0.00194	FALSE
All_Peaks	chr1	143258284	143259258	6.82	-1.3	0.00195	FALSE
All_Peaks	chr2	153610695	153611173	4.99	-3.26	0.00195	FALSE
All_Peaks	chr4	62367647	62367986	3.86	3.22	0.00195	FALSE
All_Peaks	chr4	149170507	149171045	6.6	1.12	0.00196	FALSE
All_Peaks	chr1	35399558	35400055	5.61	-1.73	0.00196	FALSE
All_Peaks	chr5	48864390	48866151	9.36	-0.77	0.00196	FALSE
All_Peaks	chr7	75474519	75475020	6.79	1.34	0.00196	FALSE
All_Peaks	chr3	27555836	27558416	9.25	0.79	0.00197	FALSE
All_Peaks	chr18	46448844	46451514	11.31	-0.54	0.00197	FALSE
All_Peaks	chr3	84302157	84306568	12.23	-0.45	0.00198	FALSE
All_Peaks	chr10	36504595	36510439	12	-0.6	0.00198	FALSE
All_Peaks	chr3	92510589	92511342	7.33	1.33	0.00199	FALSE
All_Peaks	chr10	17819937	17820344	5.76	-2.55	0.00201	FALSE
All_Peaks	chr9	75025635	75026099	6.39	1.22	0.00201	FALSE
All_Peaks	chr7	68267833	68268748	7.99	-1.11	0.00201	FALSE
All_Peaks	chr12	26449571	26450155	6.22	-2.03	0.00202	FALSE
All_Peaks	chr13	67278317	67278847	6.45	-1.48	0.00203	FALSE
All_Peaks	chr16	40652025	40653888	10.12	-0.8	0.00203	FALSE
All_Peaks	chr13	75543469	75544169	8.11	-1.06	0.00204	FALSE
All_Peaks	chr2	128155337	128156497	6.03	-1.51	0.00204	FALSE
All_Peaks	chr6	36796920	36798405	8.37	-0.89	0.00204	FALSE
All_Peaks	chr12	117322923	117323337	5.32	1.88	0.00204	FALSE
All_Peaks	chr15	11780371	11783287	10.94	0.72	0.00206	FALSE
All_Peaks	chr13	75839373	75841411	10.68	-0.72	0.00206	FALSE
All_Peaks	chr1	13930028	13930611	6.32	-1.35	0.00207	FALSE
All_Peaks	chr18	11670405	11670778	4.97	-2.59	0.00207	FALSE
All_Peaks	chr4	87696869	87697431	5.97	-1.63	0.00207	FALSE
All_Peaks	chr2	70944149	70947157	11.08	-0.49	0.00207	FALSE
All_Peaks	chr11	86987593	86988377	7.96	1.12	0.00208	FALSE
All_Peaks	chr4	120142956	120143333	5.13	2.09	0.00209	FALSE
All_Peaks	chr8	41583481	41585249	9.89	0.83	0.00211	FALSE
All_Peaks	chr11	72068019	72068483	6.52	1.23	0.00212	FALSE
All_Peaks	chr14	13395779	13396207	5.04	2	0.00213	FALSE
All_Peaks	chr2	132582091	132582714	6.68	-1.27	0.00213	FALSE
All_Peaks	chr17	5769736	5771007	7.77	1.05	0.00213	FALSE
All_Peaks	chr10	36437179	36438894	8.2	-1.19	0.00215	FALSE
All_Peaks	chr9	83833114	83835406	12.14	-0.55	0.00215	FALSE
All_Peaks	chr11	32405740	32406230	4.85	-2.4	0.00215	FALSE
All_Peaks	chr2	143658333	143658743	5.1	-2.11	0.00215	FALSE
All_Peaks	chr2	13572107	13576303	11.19	-0.68	0.00215	FALSE
All_Peaks	chr13	107961900	107963619	7.99	-1.07	0.00215	FALSE
All_Peaks	chr13	46788165	46789035	7.23	-1.46	0.00215	FALSE
All_Peaks	chr11	5821773	5822089	4.44	-2.95	0.00216	FALSE
All_Peaks	chr9	58269997	58270604	6.71	1.41	0.00216	FALSE
All_Peaks	chr14	15440230	15440697	5.14	1.87	0.00217	FALSE
All_Peaks	chr11	16256890	16258888	10.11	-1.65	0.00217	FALSE
All_Peaks	chr13	75085185	75086363	7.09	-1.05	0.00217	FALSE
All_Peaks	chr2	179916793	179917845	7.87	1.04	0.00217	FALSE
All_Peaks	chr4	102208474	102209091	6.23	-1.43	0.00217	FALSE
All_Peaks	chr4	123787460	123787980	5.36	1.95	0.00218	FALSE
All_Peaks	chr4	118078198	118078811	5.13	-2.51	0.00219	FALSE
All_Peaks	chr13	114971624	114972354	7.32	-1.34	0.00219	FALSE
All_Peaks	chr1	98189887	98191282	8.63	-0.82	0.00219	FALSE
All_Peaks	chr6	39623205	39623899	7.2	-1.47	0.0022	FALSE
All_Peaks	chr13	45574379	45574766	5.25	1.77	0.00221	FALSE
All_Peaks	chr7	30443620	30449190	10.55	-0.85	0.00222	FALSE
All_Peaks	chr19	34921215	34922971	10.33	-0.71	0.00223	FALSE
All_Peaks	chr9	78174056	78177349	11.91	-0.61	0.00224	FALSE
All_Peaks	chr16	38648637	38649549	7.45	-1.13	0.00224	FALSE
All_Peaks	chr14	27277312	27277912	5.36	-1.9	0.00225	FALSE
All_Peaks	chr2	76283491	76284197	5.72	-1.62	0.00226	FALSE
All_Peaks	chr8	31398624	31399404	7.24	-1.16	0.00226	FALSE
All_Peaks	chr3	121176825	121177778	6.1	-1.84	0.00226	FALSE
All_Peaks	chr5	13136753	13137625	6.56	-1.28	0.00227	FALSE
All_Peaks	chr1	151235600	151235980	4.62	2.47	0.00227	FALSE
All_Peaks	chr5	57858042	57859181	7.79	-0.94	0.00227	FALSE
All_Peaks	chr12	68908521	68908934	5.17	-2.08	0.00228	FALSE
All_Peaks	chr14	13398793	13400476	10.69	2.48	0.00228	FALSE
All_Peaks	chr18	33165726	33167324	8.4	0.92	0.00228	FALSE
All_Peaks	chr1	127098957	127099426	5.03	2.13	0.0023	FALSE
All_Peaks	chr16	22680434	22681287	7.19	0.99	0.00231	FALSE
All_Peaks	chr18	12401268	12402234	7.09	1.36	0.00232	FALSE
All_Peaks	chr3	5261203	5263198	9.07	0.69	0.00232	FALSE
All_Peaks	chr10	28632294	28632772	5.09	-2.21	0.00232	FALSE
All_Peaks	chr12	76764919	76766637	9.83	-0.56	0.00234	FALSE
All_Peaks	chr7	70299804	70301254	9.23	-2.32	0.00234	FALSE
All_Peaks	chr18	81734402	81735428	6.93	-1.12	0.00234	FALSE
All_Peaks	chr14	16505605	16505936	4.34	-3.13	0.00235	FALSE
All_Peaks	chr4	153174711	153175940	7.53	1.29	0.00235	FALSE
All_Peaks	chr14	11216464	11217125	6.23	-1.44	0.00235	FALSE
All_Peaks	chr8	98462946	98464035	9.45	-0.74	0.00235	FALSE
All_Peaks	chr14	18895241	18895711	5.18	-2.08	0.00236	FALSE
All_Peaks	chr18	74641087	74642139	7.5	-1.52	0.00236	FALSE
All_Peaks	chr13	24122510	24123311	7.62	0.97	0.00236	FALSE
All_Peaks	chr3	152301914	152302444	5.66	-2.12	0.00236	FALSE
All_Peaks	chr11	59505295	59506703	7.48	1.02	0.00236	FALSE
All_Peaks	chr9	28098207	28098793	6.02	1.49	0.00237	FALSE
All_Peaks	chr11	39453108	39453880	7.95	-0.99	0.00237	FALSE
All_Peaks	chr6	37297246	37297839	5.29	-1.87	0.00237	FALSE
All_Peaks	chr10	112051989	112052393	6.43	-1.36	0.00237	FALSE
All_Peaks	chr5	43806898	43809664	12.46	-0.48	0.00237	FALSE
All_Peaks	chr9	30720567	30721419	8.04	1.2	0.00238	FALSE
All_Peaks	chr10	122872049	122872539	6.01	1.61	0.00239	FALSE
All_Peaks	chr11	89059718	89061396	10.96	-0.48	0.00239	FALSE
All_Peaks	chr8	28427836	28428168	4.7	2.28	0.0024	FALSE
All_Peaks	chr13	13525307	13526543	6.75	1.59	0.0024	FALSE
All_Peaks	chr7	68747765	68750233	12.07	-0.63	0.0024	FALSE
All_Peaks	chr3	94784140	94784628	5.03	2.01	0.00242	FALSE
All_Peaks	chr10	125776138	125777399	9.21	-0.83	0.00242	FALSE
All_Peaks	chr13	91648208	91649756	8.67	-1.21	0.00242	FALSE
All_Peaks	chr13	43175190	43175664	5.03	-2.14	0.00242	FALSE
All_Peaks	chr11	3995358	3995828	5.57	1.55	0.00243	FALSE
All_Peaks	chr9	47740252	47740897	7.1	1.28	0.00243	FALSE
All_Peaks	chr18	80973823	80974933	8.09	0.87	0.00243	FALSE
All_Peaks	chr17	30554952	30555332	5.16	-2.2	0.00244	FALSE
All_Peaks	chr19	11956749	11958465	9.71	0.84	0.00246	FALSE
All_Peaks	chr15	81301183	81301521	5.04	1.9	0.00246	FALSE
All_Peaks	chr2	118387787	118389490	12.18	-0.53	0.00247	FALSE
All_Peaks	chr9	77352472	77353303	7.56	1.01	0.00247	FALSE
All_Peaks	chr1	128471947	128473180	9.18	-0.79	0.00248	FALSE
All_Peaks	chr9	5771088	5771549	5.12	-2.61	0.00248	FALSE
All_Peaks	chr4	140869905	140870464	6.73	-1.51	0.00249	FALSE
All_Peaks	chr8	80657537	80658471	7.32	-1.07	0.00249	FALSE
All_Peaks	chr12	80733114	80733815	7.13	-1.38	0.00249	FALSE
All_Peaks	chr9	34425317	34426371	10.17	-0.76	0.00249	FALSE
All_Peaks	chr15	76230724	76231213	6.38	1.16	0.00249	FALSE
All_Peaks	chr1	88219602	88219909	4.81	2.09	0.00249	FALSE
All_Peaks	chr13	44977063	44977704	6.61	1.32	0.0025	FALSE
All_Peaks	chr14	8460177	8461464	9.41	-0.91	0.0025	FALSE
All_Peaks	chr11	115409450	115409828	4.43	3.11	0.00251	FALSE
All_Peaks	chr8	35780521	35781973	9.73	-0.7	0.00251	FALSE
All_Peaks	chr5	115538560	115539068	7.05	1	0.00252	FALSE
All_Peaks	chr4	106474167	106474735	6.48	-2.01	0.00252	FALSE
All_Peaks	chr1	129082382	129082952	6.67	-1.33	0.00252	FALSE
All_Peaks	chr19	22753298	22754098	7.81	-1.2	0.00252	FALSE
All_Peaks	chr5	74049100	74049569	4.58	-2.88	0.00253	FALSE
All_Peaks	chr3	52661977	52664178	10.45	-0.66	0.00253	FALSE
All_Peaks	chr9	75632933	75633318	5.05	2.35	0.00254	FALSE
All_Peaks	chr18	24519288	24519906	6.77	1.24	0.00255	FALSE
All_Peaks	chr14	34315117	34315535	5.13	-2.34	0.00255	FALSE
All_Peaks	chr11	88582554	88583211	6.43	1.16	0.00255	FALSE
All_Peaks	chr4	144910334	144910758	5.96	1.41	0.00256	FALSE
All_Peaks	chr10	16250523	16252254	10.58	-0.63	0.00256	FALSE
All_Peaks	chr11	88248635	88249477	7.01	-1.47	0.00256	FALSE
All_Peaks	chr6	5889106	5889961	7.65	-0.91	0.00257	FALSE
All_Peaks	chr15	51722955	51724072	8.99	0.69	0.00257	FALSE
All_Peaks	chr16	97287824	97288390	6.26	1.37	0.00257	FALSE
All_Peaks	chr2	121878849	121879321	5.99	1.66	0.00258	FALSE
All_Peaks	chr12	117359019	117361080	10.4	0.65	0.00258	FALSE
All_Peaks	chr5	13085338	13086286	8.31	-0.94	0.00258	FALSE
All_Peaks	chr19	59624320	59624847	6.25	1.45	0.00258	FALSE
All_Peaks	chrX	120292522	120293837	8.31	-1.07	0.00258	FALSE
All_Peaks	chr1	125559262	125563075	11.86	-0.61	0.00259	FALSE
All_Peaks	chr7	36784107	36784915	5.59	2.05	0.0026	FALSE
All_Peaks	chr1	90834739	90835370	6.8	-1.19	0.00261	FALSE
All_Peaks	chr1	169847399	169849155	9.39	-0.7	0.00261	FALSE
All_Peaks	chr1	99780402	99780799	5.26	-1.92	0.00261	FALSE
All_Peaks	chr4	111577005	111577979	9.23	-0.74	0.00262	FALSE
All_Peaks	chr3	107260874	107262490	7.98	0.81	0.00262	FALSE
All_Peaks	chr19	19110093	19111984	9.59	-0.73	0.00263	FALSE
All_Peaks	chr7	50687099	50687649	6.27	-1.81	0.00263	FALSE
All_Peaks	chr2	173024237	173024804	5.34	-2.17	0.00263	FALSE
All_Peaks	chrX	14182509	14182973	6.23	1.27	0.00263	FALSE
All_Peaks	chr8	111374734	111375315	5.88	-1.8	0.00263	FALSE
All_Peaks	chr2	24754958	24757599	10.23	-0.6	0.00263	FALSE
All_Peaks	chr5	91860612	91862882	12.58	0.65	0.00263	FALSE
All_Peaks	chr4	148940435	148941052	5.81	1.52	0.00264	FALSE
All_Peaks	chr18	42239343	42240213	8.45	-0.84	0.00264	FALSE
All_Peaks	chrX	6733421	6734766	8.66	-0.81	0.00264	FALSE
All_Peaks	chr14	9839624	9840206	6.66	-1.72	0.00264	FALSE
All_Peaks	chr13	4770265	4773194	12.55	-0.56	0.00264	FALSE
All_Peaks	chr10	3740061	3741616	9.42	0.73	0.00265	FALSE
All_Peaks	chr2	108824793	108825425	4.93	-2.42	0.00265	FALSE
All_Peaks	chr11	63913817	63915000	9.63	-0.68	0.00266	FALSE
All_Peaks	chr16	7658089	7658607	6.59	-1.26	0.00266	FALSE
All_Peaks	chr1	62259888	62261192	7.88	0.97	0.00266	FALSE
All_Peaks	chr13	81602043	81603837	10	-0.75	0.00266	FALSE
All_Peaks	chr14	16242525	16244352	10.59	-0.63	0.00267	FALSE
All_Peaks	chr3	131364081	131365337	7.74	-0.99	0.00268	FALSE
All_Peaks	chr18	13867937	13868528	6.55	-1.46	0.00268	FALSE
All_Peaks	chr3	52006766	52008469	9.18	-0.72	0.00268	FALSE
All_Peaks	chr12	44190101	44192250	10.61	0.61	0.00268	FALSE
All_Peaks	chr13	107869329	107874117	11.32	-0.54	0.00269	FALSE
All_Peaks	chr1	127327711	127331357	10.74	-0.59	0.0027	FALSE
All_Peaks	chr16	40089560	40091705	11.18	-0.66	0.0027	FALSE
All_Peaks	chr5	17893671	17894245	6.88	-1.09	0.0027	FALSE
All_Peaks	chr18	4990048	4990518	4.86	2.51	0.0027	FALSE
All_Peaks	chr11	52841319	52841776	5.55	-1.77	0.00271	FALSE
All_Peaks	chr5	106777565	106778831	9.49	-0.82	0.00271	FALSE
All_Peaks	chr11	36048600	36051765	9.48	-0.63	0.00272	FALSE
All_Peaks	chr5	45939745	45940453	6.09	-1.43	0.00273	FALSE
All_Peaks	chr5	48888193	48890475	8.55	-0.93	0.00273	FALSE
All_Peaks	chr14	21856396	21857061	5.78	-1.66	0.00274	FALSE
All_Peaks	chr13	109805143	109807491	11.47	-0.56	0.00274	FALSE
All_Peaks	chr11	40469159	40469820	7.35	-1.33	0.00274	FALSE
All_Peaks	chr18	56007119	56008590	8.79	-0.83	0.00274	FALSE
All_Peaks	chr17	41922346	41922853	5.24	-2.27	0.00276	FALSE
All_Peaks	chr4	143100343	143100659	4.34	-2.83	0.00277	FALSE
All_Peaks	chr6	149179705	149180048	5.27	-2.13	0.00277	FALSE
All_Peaks	chr8	107397166	107398323	6.64	-1.48	0.00277	FALSE
All_Peaks	chr14	18689838	18690311	5.84	1.66	0.00277	FALSE
All_Peaks	chr5	13124468	13127691	10.92	-0.81	0.00278	FALSE
All_Peaks	chr10	4434665	4435930	9.9	0.83	0.00278	FALSE
All_Peaks	chr13	81167410	81167958	5.85	1.75	0.00278	FALSE
All_Peaks	chr3	36390926	36391861	6.95	1.28	0.0028	FALSE
All_Peaks	chr15	44449794	44450187	5.19	1.83	0.0028	FALSE
All_Peaks	chr8	68377828	68378141	4.33	2.41	0.0028	FALSE
All_Peaks	chr3	135306857	135309133	11.03	-0.85	0.00282	FALSE
All_Peaks	chr15	60820615	60826762	12.85	-0.53	0.00283	FALSE
All_Peaks	chr10	19094174	19094735	6.85	1.5	0.00284	FALSE
All_Peaks	chr10	84976051	84979681	9.02	0.68	0.00284	FALSE
All_Peaks	chr7	75153351	75153976	6.96	1.14	0.00284	FALSE
All_Peaks	chr5	148978357	148978865	4.75	2.7	0.00285	FALSE
All_Peaks	chr1	61296701	61297314	5.61	-1.74	0.00286	FALSE
All_Peaks	chr17	83820515	83821607	7.52	-0.95	0.00287	FALSE
All_Peaks	chr1	79513546	79514036	5.7	-2.33	0.00289	FALSE
All_Peaks	chr19	10959574	10959982	5.54	1.52	0.0029	FALSE
All_Peaks	chr12	34932275	34932747	6.15	1.88	0.0029	FALSE
All_Peaks	chr18	4689662	4690063	5.58	1.48	0.0029	FALSE
All_Peaks	chr6	84466114	84467019	8.48	0.99	0.00291	FALSE
All_Peaks	chr6	84867551	84868446	7.25	1	0.00293	FALSE
All_Peaks	chr19	24673703	24674355	6.56	1.13	0.00293	FALSE
All_Peaks	chr18	23521512	23521948	4.89	2.06	0.00293	FALSE
All_Peaks	chr3	52443537	52444542	9.27	-0.69	0.00293	FALSE
All_Peaks	chr1	125565231	125565781	6.42	-1.36	0.00293	FALSE
All_Peaks	chr17	30611545	30613050	10.11	-0.74	0.00293	FALSE
All_Peaks	chr16	77012427	77015630	12.41	-0.55	0.00293	FALSE
All_Peaks	chr13	82756870	82757671	7.69	-0.91	0.00295	FALSE
All_Peaks	chr2	168342095	168343070	7.08	1.2	0.00295	FALSE
All_Peaks	chr1	39934905	39938632	10.92	-0.47	0.00297	FALSE
All_Peaks	chr2	139756894	139757562	6.63	-1.3	0.00298	FALSE
All_Peaks	chr9	76565743	76568278	10.04	-0.86	0.00298	FALSE
All_Peaks	chr7	141468567	141469343	6.63	1.17	0.00298	FALSE
All_Peaks	chr15	38147802	38148453	8.25	0.82	0.00298	FALSE
All_Peaks	chr3	152156599	152157370	6.8	-1.21	0.00299	FALSE
All_Peaks	chr6	8368125	8368716	6.82	1.09	0.00299	FALSE
All_Peaks	chr15	11896873	11898239	9.44	0.79	0.00299	FALSE
All_Peaks	chr11	81862840	81863317	4.3	-3.07	0.00299	FALSE
All_Peaks	chr2	144440989	144442035	6.05	-1.55	0.00299	FALSE
All_Peaks	chr8	36093991	36095889	9.4	-0.81	0.003	FALSE
All_Peaks	chr2	60845242	60845958	7.41	0.96	0.00301	FALSE
All_Peaks	chr11	80711250	80711860	6.87	1.24	0.00304	FALSE
All_Peaks	chr13	19381952	19382902	8.19	0.87	0.00305	FALSE
All_Peaks	chr14	9555206	9556587	8.35	1.03	0.00307	FALSE
All_Peaks	chr3	152151508	152152771	8.82	-0.72	0.00307	FALSE
All_Peaks	chr14	10572986	10573290	4.99	-2.19	0.00308	FALSE
All_Peaks	chr19	57014815	57015164	4.95	-2.05	0.00312	FALSE
All_Peaks	chr12	82971246	82972197	6.61	1.26	0.00313	FALSE
All_Peaks	chr12	91594762	91595216	6.03	1.43	0.00313	FALSE
All_Peaks	chr8	78119489	78120697	7.21	-1.58	0.00314	FALSE
All_Peaks	chr1	56943443	56944083	6.34	-1.56	0.00317	FALSE
All_Peaks	chrX	136244452	136246408	10.28	-0.63	0.00318	FALSE
All_Peaks	chr3	65270203	65271413	8.6	0.86	0.00318	FALSE
All_Peaks	chr2	35691179	35693593	8.16	0.8	0.00319	FALSE
All_Peaks	chr1	83750182	83752255	8.83	-0.99	0.0032	FALSE
All_Peaks	chr3	79794976	79795437	5.61	1.43	0.0032	FALSE
All_Peaks	chr13	109821386	109824154	10.82	-0.62	0.0032	FALSE
All_Peaks	chr14	115406383	115407315	8.49	-0.93	0.0032	FALSE
All_Peaks	chr11	120373716	120374195	5.14	-2.06	0.0032	FALSE
All_Peaks	chr14	14344949	14349043	10.95	-0.74	0.0032	FALSE
All_Peaks	chr2	113449826	113450290	5.54	-1.82	0.00321	FALSE
All_Peaks	chr6	93666509	93667244	8	-0.88	0.00321	FALSE
All_Peaks	chr8	42189020	42189648	6.22	-2.1	0.00322	FALSE
All_Peaks	chr14	34234634	34235498	8.81	-0.96	0.00323	FALSE
All_Peaks	chr14	123510216	123510866	6.78	1.13	0.00326	FALSE
All_Peaks	chr13	104513821	104514447	6	-1.71	0.00326	FALSE
All_Peaks	chr18	10599159	10600149	6.4	1.7	0.00326	FALSE
All_Peaks	chr16	9212884	9213518	6.17	-1.43	0.00327	FALSE
All_Peaks	chr8	8017041	8017503	6.25	1.32	0.00327	FALSE
All_Peaks	chr10	122871087	122871683	6.34	1.25	0.00327	FALSE
All_Peaks	chr12	93894869	93896038	7.34	-1.23	0.00327	FALSE
All_Peaks	chr2	69777761	69779703	11.25	-0.45	0.00328	FALSE
All_Peaks	chr8	35592960	35593577	5.38	-2.25	0.00328	FALSE
All_Peaks	chr8	127587902	127588700	7.48	0.94	0.00331	FALSE
All_Peaks	chr1	132641101	132641992	8.62	-0.78	0.00331	FALSE
All_Peaks	chr8	124546952	124547829	8.05	0.78	0.00332	FALSE
All_Peaks	chr2	179597770	179598333	5.42	-1.93	0.00333	FALSE
All_Peaks	chr9	86682690	86685669	9.49	-0.83	0.00334	FALSE
All_Peaks	chr2	102744972	102746073	8.24	-1.05	0.00335	FALSE
All_Peaks	chr9	26797396	26799025	8.96	0.67	0.00336	FALSE
All_Peaks	chr9	33295804	33296457	7.36	-1.03	0.00336	FALSE
All_Peaks	chr14	74883844	74885376	9.83	-0.6	0.00336	FALSE
All_Peaks	chr13	71688475	71690467	9.58	-0.66	0.00336	FALSE
All_Peaks	chr8	46332507	46334334	9.08	0.7	0.00337	FALSE
All_Peaks	chr18	10948453	10948842	4.67	-2.76	0.00337	FALSE
All_Peaks	chr3	81170477	81170945	5.8	1.54	0.00338	FALSE
All_Peaks	chr15	9677486	9679670	9.2	-0.75	0.00339	FALSE
All_Peaks	chr13	14625938	14626360	5.5	1.49	0.00339	FALSE
All_Peaks	chr4	118437151	118437691	7.06	1.02	0.00339	FALSE
All_Peaks	chr3	79800652	79801186	5.77	1.67	0.0034	FALSE
All_Peaks	chr3	101405545	101407413	9.03	-0.98	0.0034	FALSE
All_Peaks	chr8	90302038	90303525	7.84	-1.12	0.00341	FALSE
All_Peaks	chr6	12839148	12839561	5.65	1.72	0.00342	FALSE
All_Peaks	chr17	81668401	81671514	10.8	-0.5	0.00342	FALSE
All_Peaks	chr12	24736475	24737127	6.47	1.57	0.00344	FALSE
All_Peaks	chr1	189230858	189233144	10.07	-0.82	0.00344	FALSE
All_Peaks	chr11	75458243	75458565	5.05	1.79	0.00344	FALSE
All_Peaks	chr10	95172801	95174037	7.38	-1.07	0.00344	FALSE
All_Peaks	chr7	19530818	19531989	8.49	0.84	0.00346	FALSE
All_Peaks	chr15	44832436	44833547	10.31	0.6	0.00347	FALSE
All_Peaks	chr6	32376987	32377573	5.83	1.55	0.00348	FALSE
All_Peaks	chr13	113605988	113606540	5.58	-2.02	0.00348	FALSE
All_Peaks	chr9	47714133	47716394	10.16	0.67	0.00349	FALSE
[truncated: 84,811 more rows]
