# Supplementary material for: Cooperative interactions enable singular olfactory receptor expression in mouse olfactory neurons
Source: eLife. 2017 Sep 21;6:e28620. doi: 10.7554/eLife.28620 (PMC5608512; doi:10.7554/eLife.28620)
Supplement: Figure 2—source data 2. [file elife-28620-fig2-data2.txt]

set	seqnames	starts	ends	mean	fold	FDR	significant
All_Peaks	chr9	37719866	37725047	9.82	7.76	1.53e-234	TRUE
All_Peaks	chr2	77944282	77947251	12.68	3.45	1.3e-133	TRUE
All_Peaks	chr9	37730761	37733721	8.46	7.32	7.09e-114	TRUE
All_Peaks	chr5	77365753	77367750	9.92	-6.67	3.43e-84	TRUE
All_Peaks	chr12	66638640	66642335	10.07	-4.56	1.29e-79	TRUE
All_Peaks	chr2	9618650	9621623	10.72	-4.31	1.29e-79	TRUE
All_Peaks	chr13	12266457	12267740	8.74	5.51	1.46e-79	TRUE
All_Peaks	chr5	41946367	41948485	10.37	-4.04	5.11e-73	TRUE
All_Peaks	chr14	16496223	16502925	11.64	-2.94	1.42e-72	TRUE
All_Peaks	chr4	83350195	83351747	9.64	-3.84	7.21e-68	TRUE
All_Peaks	chr4	85841382	85843523	9.41	-4.67	8.44e-68	TRUE
All_Peaks	chr1	184881207	184883588	9.68	-3.54	1.57e-61	TRUE
All_Peaks	chr1	194835647	194839747	10.67	-3.01	4.26e-58	TRUE
All_Peaks	chr10	12816894	12818383	9.41	-5.06	7.01e-58	TRUE
All_Peaks	chr9	12379481	12382285	11.14	-2.65	5.83e-57	TRUE
All_Peaks	chr9	67163977	67164833	7.72	5.26	2.02e-56	TRUE
All_Peaks	chr18	56476619	56477595	8.97	-4.85	7.56e-56	TRUE
All_Peaks	chr8	81766932	81768527	9.27	-4.03	2.73e-55	TRUE
All_Peaks	chr6	112273229	112275504	10.69	-3.18	1.48e-53	TRUE
All_Peaks	chr18	50209408	50212989	9.99	-3.76	1.95e-52	TRUE
All_Peaks	chr7	116279837	116281072	8.59	3.16	1.45e-51	TRUE
All_Peaks	chr7	114700297	114702670	9.48	-3.81	1.45e-51	TRUE
All_Peaks	chr7	75632329	75634039	9.53	3.37	2.79e-51	TRUE
All_Peaks	chr9	8899491	8902783	9.26	-4.02	2.9e-51	TRUE
All_Peaks	chr16	81275893	81279537	9.42	-3.91	3.56e-51	TRUE
All_Peaks	chr9	37726182	37727947	7.07	6.01	4.64e-51	TRUE
All_Peaks	chr13	82879265	82881373	8.97	-4.65	5.78e-50	TRUE
All_Peaks	chr13	38637490	38638429	7.81	4.45	1.18e-47	TRUE
All_Peaks	chr16	77592823	77595231	8.94	-4.21	2.14e-47	TRUE
All_Peaks	chr18	69579077	69580161	8.71	-4.81	2.79e-46	TRUE
All_Peaks	chr16	81243439	81247806	10.39	-2.8	4.87e-46	TRUE
All_Peaks	chr8	31459983	31460991	8.44	-6.19	9.49e-46	TRUE
All_Peaks	chr1	30807820	30809237	10.29	2.91	1.28e-43	TRUE
All_Peaks	chr4	33691356	33692534	9.29	-3.64	3.83e-42	TRUE
All_Peaks	chr7	99102114	99103582	7.93	4.43	5.25e-42	TRUE
All_Peaks	chr1	66112423	66113915	9.17	-3.05	1.37e-41	TRUE
All_Peaks	chr15	59360642	59361651	8.59	-3.66	1.37e-41	TRUE
All_Peaks	chr19	19110093	19111984	9.17	-3.37	2.6e-41	TRUE
All_Peaks	chr14	97769865	97770879	9.89	-2.81	3.54e-41	TRUE
All_Peaks	chr17	65079903	65083052	9.81	-2.83	6.23e-41	TRUE
All_Peaks	chr11	110657538	110659319	9.38	-3.27	7.5e-41	TRUE
All_Peaks	chr10	125326985	125332897	10.87	-2.38	8.73e-41	TRUE
All_Peaks	chr8	8014858	8015887	9.25	-3.28	9.39e-41	TRUE
All_Peaks	chr6	66308676	66310832	9.91	-3.6	1.37e-40	TRUE
All_Peaks	chr18	38082380	38083879	10.26	-3.12	1.9e-40	TRUE
All_Peaks	chr4	82431519	82433128	8.43	-5.21	3.31e-40	TRUE
All_Peaks	chr1	50998522	51000413	10.25	-3.33	5.3e-40	TRUE
All_Peaks	chr16	83630678	83632624	9.69	-4.21	3e-39	TRUE
All_Peaks	chr12	68209284	68211425	8.57	-3.77	3.03e-39	TRUE
All_Peaks	chrX	50848769	50851164	9.12	-3.38	3.9e-39	TRUE
All_Peaks	chr10	104256188	104257073	7.3	9.08	5.75e-39	TRUE
All_Peaks	chr7	118831207	118831834	7.95	-7.38	4.84e-37	TRUE
All_Peaks	chr7	118621765	118622396	6.8	4.59	1.02e-36	TRUE
All_Peaks	chr2	58710711	58712600	8.6	-3.99	3.89e-36	TRUE
All_Peaks	chr12	116170755	116171765	7.44	3.76	4.4e-36	TRUE
All_Peaks	chr14	10081397	10083229	9.49	-2.82	7.63e-36	TRUE
All_Peaks	chr16	73071641	73072652	8.29	-4.29	9.15e-36	TRUE
All_Peaks	chr7	122167618	122168602	8.53	-3.83	1.94e-35	TRUE
All_Peaks	chr14	20115352	20116727	8.38	-5.04	2.77e-35	TRUE
All_Peaks	chr1	71683376	71684544	8.52	-3.95	3.67e-35	TRUE
All_Peaks	chr5	49915194	49916670	8.79	-3.08	4.86e-35	TRUE
All_Peaks	chr14	108090749	108091627	7.89	-5.29	1.19e-34	TRUE
All_Peaks	chr18	23960354	23961075	7.6	4.6	1.21e-34	TRUE
All_Peaks	chr5	57792567	57796941	10.73	1.83	3.47e-34	TRUE
All_Peaks	chr14	16941521	16943151	9	2.63	4.72e-34	TRUE
All_Peaks	chr16	81199977	81206722	11.41	-2.18	4.72e-34	TRUE
All_Peaks	chr14	47601602	47602615	7.16	4.7	4.96e-34	TRUE
All_Peaks	chr3	38824514	38825112	6.84	4.1	6.58e-34	TRUE
All_Peaks	chr13	29780485	29781817	8.34	-3.83	7.85e-34	TRUE
All_Peaks	chr15	50997031	50998086	8.13	-4.03	1.3e-33	TRUE
All_Peaks	chr6	36980594	36982895	8.31	-5.4	2.38e-33	TRUE
All_Peaks	chr1	107564136	107566157	10.03	-3.27	3e-33	TRUE
All_Peaks	chr1	143916666	143918579	9.21	-2.6	8.83e-33	TRUE
All_Peaks	chr18	54141555	54142517	8.19	-4.65	1.19e-32	TRUE
All_Peaks	chr11	18992256	18993622	9.05	-3.07	1.39e-32	TRUE
All_Peaks	chr10	44754648	44756658	9.31	-3.09	5.01e-32	TRUE
All_Peaks	chr12	90733210	90735993	8.78	-4	6.11e-32	TRUE
All_Peaks	chr13	80841366	80843212	9.81	-2.44	9.83e-32	TRUE
All_Peaks	chr11	119151794	119153124	9.3	2.32	1.11e-31	TRUE
All_Peaks	chr15	25713281	25714650	9.8	-2.75	1.33e-31	TRUE
All_Peaks	chr7	92361050	92368008	10.87	1.93	1.44e-31	TRUE
All_Peaks	chr7	97446256	97447766	7.74	-5.83	2.6e-31	TRUE
All_Peaks	chr16	75104758	75106146	8.19	-5.66	3e-31	TRUE
All_Peaks	chr5	47608218	47608964	7.51	-7.2	6.36e-31	TRUE
All_Peaks	chr2	55435625	55438892	9.1	-3.26	7.01e-31	TRUE
All_Peaks	chr8	25139148	25140083	7.83	-6.83	1.51e-30	TRUE
All_Peaks	chr14	99352048	99353003	7.86	-5.77	4.25e-30	TRUE
All_Peaks	chr2	58026277	58027291	7.87	-4.33	7.03e-30	TRUE
All_Peaks	chr2	84772045	84773620	9.75	2	8.56e-30	TRUE
All_Peaks	chr13	43096438	43097242	7.61	-5.91	1.06e-29	TRUE
All_Peaks	chr4	97867979	97869999	10.27	-2.64	1.33e-29	TRUE
All_Peaks	chr7	77011828	77012980	7.82	-4.67	1.33e-29	TRUE
All_Peaks	chr3	84026892	84028532	8.56	-4	1.33e-29	TRUE
All_Peaks	chrX	161556201	161557557	7.77	-4.46	1.71e-29	TRUE
All_Peaks	chr9	52469849	52470669	7.57	-5.75	4.37e-29	TRUE
All_Peaks	chr2	77892228	77893521	7.03	3.87	7.17e-29	TRUE
All_Peaks	chr19	32595192	32602572	11.4	2.17	2.15e-28	TRUE
All_Peaks	chr14	78235295	78237361	9.34	-2.82	2.47e-28	TRUE
All_Peaks	chr15	31091002	31092810	9.92	-2.87	2.72e-28	TRUE
All_Peaks	chr2	79309125	79310309	7.66	-4.28	3.14e-28	TRUE
All_Peaks	chr16	50798643	50800202	10.34	-2.13	3.15e-28	TRUE
All_Peaks	chr2	145699426	145702527	10.04	-2.41	3.81e-28	TRUE
All_Peaks	chr13	44231939	44233018	7.74	2.94	4.77e-28	TRUE
All_Peaks	chr10	16250523	16252254	10.22	-2.23	5.21e-28	TRUE
All_Peaks	chr2	77898808	77900219	7.01	3.86	5.66e-28	TRUE
All_Peaks	chr10	22597856	22599189	8.91	-2.54	7.69e-28	TRUE
All_Peaks	chr14	99646694	99647073	6.74	4.16	8.19e-28	TRUE
All_Peaks	chr1	51650055	51651945	8.56	2.5	1.04e-27	TRUE
All_Peaks	chr13	20351397	20353054	9.12	-3.59	1.12e-27	TRUE
All_Peaks	chr7	79147017	79149452	9.85	-2.1	1.47e-27	TRUE
All_Peaks	chr1	159882621	159886566	11.31	1.74	1.49e-27	TRUE
All_Peaks	chr7	19175609	19176911	9	2.44	1.65e-27	TRUE
All_Peaks	chr14	102209241	102210945	7.97	-4.53	2.04e-27	TRUE
All_Peaks	chr15	66266043	66267516	9.5	-1.97	2.52e-27	TRUE
All_Peaks	chr1	58615433	58616460	8.86	-2.76	2.77e-27	TRUE
All_Peaks	chr13	100593985	100594655	6.33	4.96	3.85e-27	TRUE
All_Peaks	chr15	23235098	23236631	8.17	-4.62	3.85e-27	TRUE
All_Peaks	chr11	64268003	64268912	8.38	2.67	9.51e-27	TRUE
All_Peaks	chr3	123057694	123059351	8.57	-3.31	1.15e-26	TRUE
All_Peaks	chr12	66542432	66544741	8.09	-4.6	1.22e-26	TRUE
All_Peaks	chr11	68969859	68971383	8.11	2.74	1.6e-26	TRUE
All_Peaks	chr16	83562489	83563679	8.76	-3.26	3.09e-26	TRUE
All_Peaks	chr6	36998330	37000357	8.65	-3.01	3.09e-26	TRUE
All_Peaks	chr10	14897465	14899189	9.86	-2.2	3.25e-26	TRUE
All_Peaks	chr12	69119743	69120322	7.76	-3.46	3.54e-26	TRUE
All_Peaks	chr15	51742064	51743199	8.39	-4.65	5.28e-26	TRUE
All_Peaks	chr11	107298161	107300137	10.67	1.77	6.54e-26	TRUE
All_Peaks	chr10	121662691	121665156	10.57	1.71	7.77e-26	TRUE
All_Peaks	chr1	38238216	38240455	10	1.75	1.01e-25	TRUE
All_Peaks	chr16	81281801	81286857	8.65	-2.79	1.03e-25	TRUE
All_Peaks	chr1	130488553	130491161	9.84	-2.14	1.11e-25	TRUE
All_Peaks	chr12	37344131	37344890	7.23	-5.53	1.19e-25	TRUE
All_Peaks	chr14	123625592	123627792	8.94	-2.87	1.22e-25	TRUE
All_Peaks	chr17	74742188	74742926	7.33	-7.02	1.22e-25	TRUE
All_Peaks	chr18	12384228	12385743	9.36	-3.05	2.83e-25	TRUE
All_Peaks	chr4	6259172	6259881	7.41	-4.8	2.83e-25	TRUE
All_Peaks	chr2	59533807	59534955	9.49	2.43	2.83e-25	TRUE
All_Peaks	chr16	70345167	70347396	9.76	-2.2	3.58e-25	TRUE
All_Peaks	chr5	57732888	57734243	9.84	1.95	6.51e-25	TRUE
All_Peaks	chr15	40653487	40656601	9.26	-3.36	6.51e-25	TRUE
All_Peaks	chr10	101320855	101321902	7.64	-5.94	6.71e-25	TRUE
All_Peaks	chr17	71284471	71286492	8.66	3.19	7.3e-25	TRUE
All_Peaks	chr3	82275341	82276392	8.13	-3.74	7.43e-25	TRUE
All_Peaks	chr4	74065935	74067406	9.38	2.37	1.25e-24	TRUE
All_Peaks	chrX	161689222	161689921	7.27	-6.47	1.3e-24	TRUE
All_Peaks	chr18	58386872	58388340	9.73	-2.01	1.32e-24	TRUE
All_Peaks	chr4	33781433	33784233	10.39	-1.71	1.8e-24	TRUE
All_Peaks	chr18	26124875	26126507	8.79	-2.7	2.31e-24	TRUE
All_Peaks	chr17	72197441	72198187	7.25	-4.7	2.45e-24	TRUE
All_Peaks	chr13	23866845	23868746	8.4	-4.04	2.5e-24	TRUE
All_Peaks	chr5	144542428	144544660	9.45	1.91	2.64e-24	TRUE
All_Peaks	chr12	90736463	90740951	9.99	-2.72	3.09e-24	TRUE
All_Peaks	chr3	68193954	68195792	8.83	-2.69	3.5e-24	TRUE
All_Peaks	chr1	94034462	94036299	9.91	-1.83	3.7e-24	TRUE
All_Peaks	chr7	116206770	116207648	6.79	3.53	4.2e-24	TRUE
All_Peaks	chr7	116547410	116548316	7.69	-4.58	4.66e-24	TRUE
All_Peaks	chr3	51708587	51709608	7.77	-4.58	5.48e-24	TRUE
All_Peaks	chr19	38255894	38256627	7.25	3.35	6.12e-24	TRUE
All_Peaks	chr14	9471607	9472775	8.83	-3.06	6.94e-24	TRUE
All_Peaks	chr19	38901181	38902180	6.97	-6.65	6.95e-24	TRUE
All_Peaks	chr2	137162908	137164770	8.91	-2.44	6.95e-24	TRUE
All_Peaks	chr14	8374873	8376605	7.88	-3.63	7.19e-24	TRUE
All_Peaks	chr13	108812833	108813545	8.16	-3.32	9.22e-24	TRUE
All_Peaks	chr16	77643164	77645576	9.43	-2.27	1.01e-23	TRUE
All_Peaks	chr1	74121642	74122862	7.27	-5.81	1.09e-23	TRUE
All_Peaks	chr18	31950527	31951838	7.64	-4.61	1.15e-23	TRUE
All_Peaks	chr18	82152411	82153421	6.96	-6.65	1.17e-23	TRUE
All_Peaks	chr3	150808584	150809363	8.09	-3.19	1.4e-23	TRUE
All_Peaks	chr5	52403438	52405139	9.15	1.87	1.46e-23	TRUE
All_Peaks	chr7	117438603	117439239	6.82	3.84	1.52e-23	TRUE
All_Peaks	chr1	20519915	20520583	7.65	-4.88	1.61e-23	TRUE
All_Peaks	chr10	125352540	125353463	7.83	-3.61	1.61e-23	TRUE
All_Peaks	chr13	93848584	93849161	6.92	-6.11	1.65e-23	TRUE
All_Peaks	chr11	110672587	110675640	9.85	-2.14	2.12e-23	TRUE
All_Peaks	chr12	98965845	98966812	9.14	2.26	2.23e-23	TRUE
All_Peaks	chr16	57980353	57982251	7.68	-5.2	3.25e-23	TRUE
All_Peaks	chr9	48739850	48740722	7.99	-3.31	3.36e-23	TRUE
All_Peaks	chr14	11023937	11024747	7.95	-3.86	3.4e-23	TRUE
All_Peaks	chr12	112767134	112767695	6.35	4.62	5.34e-23	TRUE
All_Peaks	chr10	14900594	14901782	8.83	-2.56	5.65e-23	TRUE
All_Peaks	chr7	117466623	117467431	6.31	4.16	5.78e-23	TRUE
All_Peaks	chr15	13069951	13070943	8.77	2.19	7.81e-23	TRUE
All_Peaks	chr7	116149832	116151783	8.61	2.15	7.84e-23	TRUE
All_Peaks	chr3	19509095	19509934	7.37	-5.19	8.38e-23	TRUE
All_Peaks	chr1	161494012	161495180	8.32	-3.09	8.59e-23	TRUE
All_Peaks	chr10	90972317	90974586	8.73	-2.25	8.66e-23	TRUE
All_Peaks	chr14	28340438	28342254	9.94	-1.9	9.17e-23	TRUE
All_Peaks	chr4	33655470	33656561	8.2	-3.59	1.49e-22	TRUE
All_Peaks	chr1	130504440	130505964	8.59	-2.3	1.68e-22	TRUE
All_Peaks	chr1	112444440	112445382	7.07	-5.61	1.69e-22	TRUE
All_Peaks	chr10	60635114	60636818	10.21	1.68	1.8e-22	TRUE
All_Peaks	chr1	154956020	154957326	9.28	2.46	1.81e-22	TRUE
All_Peaks	chr7	90702852	90704380	8.95	-2.32	1.9e-22	TRUE
All_Peaks	chr9	101410391	101411754	9.13	1.94	2.19e-22	TRUE
All_Peaks	chr2	129980220	129980752	7.26	3.14	2.69e-22	TRUE
All_Peaks	chr15	23035263	23037625	9.3	-2.14	2.72e-22	TRUE
All_Peaks	chr17	75316605	75317664	7.45	-4.14	2.99e-22	TRUE
All_Peaks	chr1	136600884	136601980	7.63	-3.57	3.02e-22	TRUE
All_Peaks	chr2	43930852	43932149	7.7	-3.65	4.1e-22	TRUE
All_Peaks	chr3	69758507	69759469	8.69	-2.17	4.53e-22	TRUE
All_Peaks	chrUn_GL456359	19172	20176	9.68	2.06	4.63e-22	TRUE
All_Peaks	chr10	61621514	61622275	8.04	2.6	4.79e-22	TRUE
All_Peaks	chr4	13410565	13411793	7.09	-5.17	4.98e-22	TRUE
All_Peaks	chr16	81350352	81354120	9.82	-2.05	5.49e-22	TRUE
All_Peaks	chr1	194618595	194620980	10.22	-1.89	6.1e-22	TRUE
All_Peaks	chr18	88747919	88749342	9.46	-2.28	6.16e-22	TRUE
All_Peaks	chr2	155569488	155571716	9.04	2.09	6.3e-22	TRUE
All_Peaks	chr18	60627821	60629048	8.04	-3.11	8.32e-22	TRUE
All_Peaks	chr8	107406475	107408187	10.35	1.65	9.28e-22	TRUE
All_Peaks	chr13	18309058	18309516	6.55	3.49	9.49e-22	TRUE
All_Peaks	chr4	33922831	33925712	9.82	-1.99	9.69e-22	TRUE
All_Peaks	chr5	141229573	141230397	7.25	3.49	1.02e-21	TRUE
All_Peaks	chr12	46815607	46821011	12.05	-2.06	1.02e-21	TRUE
All_Peaks	chr18	65551842	65552833	8.72	-2.51	1.07e-21	TRUE
All_Peaks	chr6	36997043	36997781	7.16	-4.75	1.29e-21	TRUE
All_Peaks	chr14	113087455	113088562	8.42	-2.81	1.29e-21	TRUE
All_Peaks	chr18	60648673	60650062	8.35	-2.76	1.34e-21	TRUE
All_Peaks	chr10	125274696	125275978	8.94	-2.38	1.61e-21	TRUE
All_Peaks	chr1	40547635	40548404	7.05	-5.34	1.61e-21	TRUE
All_Peaks	chr9	56876526	56877440	7.77	-4.8	1.69e-21	TRUE
All_Peaks	chr1	57329124	57330849	8.37	-2.51	2.07e-21	TRUE
All_Peaks	chr3	129161284	129162207	8.12	-2.83	2.13e-21	TRUE
All_Peaks	chr4	82399805	82402687	8.43	-3.18	2.29e-21	TRUE
All_Peaks	chr6	103558004	103559807	8.56	-2.4	2.32e-21	TRUE
All_Peaks	chr13	36570894	36571865	7.28	-4.45	2.46e-21	TRUE
All_Peaks	chr1	154103633	154104372	7.56	2.6	2.48e-21	TRUE
All_Peaks	chr2	101393017	101393874	8.29	-3.84	2.53e-21	TRUE
All_Peaks	chr3	145602303	145605122	9.46	-2.8	2.7e-21	TRUE
All_Peaks	chr14	45455428	45456601	6.92	-4.58	2.7e-21	TRUE
All_Peaks	chr1	35875095	35875974	7.82	-3.2	2.96e-21	TRUE
All_Peaks	chr14	15380985	15385934	11.96	1.97	3.13e-21	TRUE
All_Peaks	chr4	120160893	120162558	8.06	-3.65	3.19e-21	TRUE
All_Peaks	chr7	67458593	67461060	10.86	1.39	3.44e-21	TRUE
All_Peaks	chr14	123461813	123462706	8.12	-3.75	4.64e-21	TRUE
All_Peaks	chr14	10379060	10379773	7.31	-4.28	4.91e-21	TRUE
All_Peaks	chr16	83754060	83754911	7.93	-3.33	5.39e-21	TRUE
All_Peaks	chr10	12822611	12825034	9.77	-1.64	6.03e-21	TRUE
All_Peaks	chr11	64022025	64025099	10.34	1.46	6.13e-21	TRUE
All_Peaks	chr17	15850350	15851202	8.37	2.73	6.13e-21	TRUE
All_Peaks	chr15	40922229	40924358	8.69	-2.69	6.13e-21	TRUE
All_Peaks	chr4	97941403	97943321	7.37	-3.48	7.01e-21	TRUE
All_Peaks	chr16	90897428	90898129	6.89	-5.72	7.96e-21	TRUE
All_Peaks	chr14	119098334	119100023	8.72	-2.3	8.49e-21	TRUE
All_Peaks	chr1	20994846	20996235	8.53	-2.89	8.94e-21	TRUE
All_Peaks	chr10	19061134	19063304	11.22	1.45	1.24e-20	TRUE
All_Peaks	chr1	105248277	105248811	6.6	-6.28	1.31e-20	TRUE
All_Peaks	chr4	82446365	82447912	7.52	-3.44	1.5e-20	TRUE
All_Peaks	chr4	148943782	148945772	7.79	3.11	1.5e-20	TRUE
All_Peaks	chr1	75217276	75220081	11.06	1.27	1.56e-20	TRUE
All_Peaks	chr10	106978477	106979614	7.53	2.88	1.66e-20	TRUE
All_Peaks	chr13	70657987	70658662	8.89	1.92	1.88e-20	TRUE
All_Peaks	chr11	24514814	24515623	7.88	-3.35	1.89e-20	TRUE
All_Peaks	chr10	44696764	44698373	7.61	-3.44	2.03e-20	TRUE
All_Peaks	chr15	25667970	25668551	5.84	4.39	2.08e-20	TRUE
All_Peaks	chr2	80328701	80329898	9.25	-1.92	2.16e-20	TRUE
All_Peaks	chr2	103908635	103910060	7.59	2.78	2.23e-20	TRUE
All_Peaks	chr2	35510732	35511486	7.59	-4.27	2.35e-20	TRUE
All_Peaks	chr18	21727705	21729228	7.76	-4.21	2.55e-20	TRUE
All_Peaks	chr13	12243190	12245050	9.86	1.91	2.61e-20	TRUE
All_Peaks	chr10	106966234	106967233	7.94	2.95	2.92e-20	TRUE
All_Peaks	chr7	52521424	52522505	8.69	2.39	3.96e-20	TRUE
All_Peaks	chr12	56004187	56006469	10.21	-1.99	4.13e-20	TRUE
All_Peaks	chr7	112491323	112492248	8.8	2.81	4.13e-20	TRUE
All_Peaks	chr8	80657537	80658471	6.93	-4.83	4.32e-20	TRUE
All_Peaks	chr2	77155665	77156381	7.6	3.14	4.71e-20	TRUE
All_Peaks	chr18	24904356	24906962	9.81	-2.25	5.62e-20	TRUE
All_Peaks	chr13	84066163	84068263	8.56	-2.78	6.01e-20	TRUE
All_Peaks	chr3	25499822	25501073	7.97	-3.52	6.35e-20	TRUE
All_Peaks	chr1	168370623	168371738	9.28	2.04	6.44e-20	TRUE
All_Peaks	chr15	6574143	6574958	8.42	-2.34	6.47e-20	TRUE
All_Peaks	chr14	13236809	13238929	8.93	-2.52	6.49e-20	TRUE
All_Peaks	chr9	111475833	111477190	10.03	1.7	6.8e-20	TRUE
All_Peaks	chr9	24189669	24190691	7.94	-3.31	1.17e-19	TRUE
All_Peaks	chr12	84278800	84279671	6.87	-4.95	1.26e-19	TRUE
All_Peaks	chr18	60523041	60524967	8.88	-2.57	1.26e-19	TRUE
All_Peaks	chrX	120289246	120292255	9.03	-2.68	1.3e-19	TRUE
All_Peaks	chr13	75475781	75477059	7.88	-3.21	1.39e-19	TRUE
All_Peaks	chr11	26814491	26818321	9.88	-1.98	1.5e-19	TRUE
All_Peaks	chr13	42994645	42995354	7.55	2.51	1.59e-19	TRUE
All_Peaks	chr1	184861504	184862240	7.01	-4.75	1.64e-19	TRUE
All_Peaks	chr12	74948926	74951800	9.87	-2.36	1.67e-19	TRUE
All_Peaks	chr16	42047726	42049457	8.15	-2.74	1.72e-19	TRUE
All_Peaks	chr4	40523308	40524435	9.82	1.89	1.74e-19	TRUE
All_Peaks	chr18	83684306	83685642	8.26	-3.37	1.76e-19	TRUE
All_Peaks	chr7	69641439	69643652	9.81	1.95	2.27e-19	TRUE
All_Peaks	chr12	74594936	74595721	6.97	-5.15	2.78e-19	TRUE
All_Peaks	chr9	76938707	76939407	7.95	3.36	2.88e-19	TRUE
All_Peaks	chr9	25773592	25774508	7.97	-2.55	3.15e-19	TRUE
All_Peaks	chr18	50371760	50372548	6.76	-5.29	3.32e-19	TRUE
All_Peaks	chr2	146543828	146545072	8.17	-2.73	3.55e-19	TRUE
All_Peaks	chr18	46636031	46637396	8.31	-2.26	3.61e-19	TRUE
All_Peaks	chr15	55338321	55339608	7.76	-3.77	4.08e-19	TRUE
All_Peaks	chr2	113397534	113398626	6.47	-6.15	4.08e-19	TRUE
All_Peaks	chr2	9632728	9633839	7.18	-4.45	4.55e-19	TRUE
All_Peaks	chr14	75035031	75035818	8.16	3.37	4.58e-19	TRUE
All_Peaks	chr2	55558015	55559084	6.49	-6.17	4.75e-19	TRUE
All_Peaks	chr2	146545954	146547013	7.49	-3.06	5.26e-19	TRUE
All_Peaks	chr17	40917436	40920032	9.36	1.82	5.37e-19	TRUE
All_Peaks	chr7	117538051	117538620	6.98	-4.1	6.07e-19	TRUE
All_Peaks	chr5	91908920	91909961	7.16	-3.91	6.81e-19	TRUE
All_Peaks	chr6	32341946	32343730	8.83	1.97	7.09e-19	TRUE
All_Peaks	chr2	17603500	17604458	7.38	-4.1	7.53e-19	TRUE
All_Peaks	chr1	194792546	194794021	8.86	-2.02	7.59e-19	TRUE
All_Peaks	chr17	75276776	75277600	7.18	-5.08	8.94e-19	TRUE
All_Peaks	chr4	83246346	83248832	11.29	1.48	9.49e-19	TRUE
All_Peaks	chr7	97417223	97418020	7.51	-3.94	9.51e-19	TRUE
All_Peaks	chr8	68543155	68544008	6.93	-4.58	1.19e-18	TRUE
All_Peaks	chr10	111566415	111568225	10.2	-1.67	1.19e-18	TRUE
All_Peaks	chr8	87350204	87351023	7.58	-3.27	1.19e-18	TRUE
All_Peaks	chr14	8789503	8790426	7.51	-3.53	1.19e-18	TRUE
All_Peaks	chr4	40525106	40526010	8.27	2.57	1.2e-18	TRUE
All_Peaks	chr4	14201129	14202776	9.05	-2.03	1.23e-18	TRUE
All_Peaks	chr1	64288726	64289822	9.1	2.04	1.25e-18	TRUE
All_Peaks	chr2	46464945	46465892	7.41	-3.69	1.36e-18	TRUE
All_Peaks	chr10	41934419	41936560	8.61	-2.45	1.37e-18	TRUE
All_Peaks	chr14	103589690	103590841	7.43	-3.62	1.46e-18	TRUE
All_Peaks	chr4	85854352	85855293	7.31	-3.51	1.57e-18	TRUE
All_Peaks	chr4	116136745	116137607	7.63	2.57	1.68e-18	TRUE
All_Peaks	chr14	10631579	10632927	10.5	-1.51	1.71e-18	TRUE
All_Peaks	chr7	129998504	129999232	6.96	3.72	1.73e-18	TRUE
All_Peaks	chr11	35169118	35170336	9.26	1.76	1.73e-18	TRUE
All_Peaks	chr4	98660525	98661745	7.75	-3.75	1.84e-18	TRUE
All_Peaks	chr1	158531028	158533081	9.49	-1.75	1.84e-18	TRUE
All_Peaks	chr9	60719843	60720892	8.56	2	1.92e-18	TRUE
All_Peaks	chrX	82797458	82798089	6.45	-5.87	1.99e-18	TRUE
All_Peaks	chr19	3929219	3931147	7.25	-3.96	2.13e-18	TRUE
All_Peaks	chr13	93866332	93867234	7.61	-2.78	2.27e-18	TRUE
All_Peaks	chr6	37245381	37246867	9.21	-2.02	2.58e-18	TRUE
All_Peaks	chr12	46781486	46783589	8.42	-2.37	2.64e-18	TRUE
All_Peaks	chr10	115107462	115108766	9.36	-1.76	2.78e-18	TRUE
All_Peaks	chr9	72415025	72416653	9.46	-2.1	2.78e-18	TRUE
All_Peaks	chr19	23972717	23973904	7	-5.08	2.83e-18	TRUE
All_Peaks	chrX	140564510	140565545	7.1	-4.62	3.03e-18	TRUE
All_Peaks	chr13	42322716	42323557	7.14	-3.67	3.07e-18	TRUE
All_Peaks	chrX	140338982	140339695	6.78	-4.37	3.18e-18	TRUE
All_Peaks	chr13	30211150	30212387	8.4	-2.32	3.52e-18	TRUE
All_Peaks	chr12	90724441	90726850	7.22	-3.98	3.92e-18	TRUE
All_Peaks	chr3	13560770	13561411	6.59	-5.41	4.3e-18	TRUE
All_Peaks	chr2	77146883	77150145	10.06	1.65	4.9e-18	TRUE
All_Peaks	chr19	36695778	36697707	9.29	-2.05	5.11e-18	TRUE
All_Peaks	chr5	64348581	64349454	7.96	-3.02	5.13e-18	TRUE
All_Peaks	chr6	3523309	3524289	6.95	-4.4	5.21e-18	TRUE
All_Peaks	chr6	74042097	74043369	8.26	-2.39	5.75e-18	TRUE
All_Peaks	chr13	95074284	95075539	7.5	-3.21	5.87e-18	TRUE
All_Peaks	chr9	30895595	30897592	9.61	-2.44	5.96e-18	TRUE
All_Peaks	chr4	23021433	23023031	7.42	-3.34	6.13e-18	TRUE
All_Peaks	chr7	113610251	113611289	9.15	2.08	6.61e-18	TRUE
All_Peaks	chr1	29067247	29069124	9.18	-2.33	6.69e-18	TRUE
All_Peaks	chr4	68953469	68955243	8.85	-2.98	8.38e-18	TRUE
All_Peaks	chr7	121046917	121047642	7.47	2.35	8.7e-18	TRUE
All_Peaks	chr6	76956747	76958066	8.31	-3.77	8.79e-18	TRUE
All_Peaks	chr11	88215142	88216839	9.35	1.95	9.12e-18	TRUE
All_Peaks	chrX	84076337	84077510	7.21	-4.13	9.74e-18	TRUE
All_Peaks	chr16	63594601	63595487	6.69	-4.21	1.02e-17	TRUE
All_Peaks	chrX	19461993	19462709	6.48	-6.16	1.07e-17	TRUE
All_Peaks	chr5	92627384	92628426	7.39	-3.09	1.2e-17	TRUE
All_Peaks	chr18	11924021	11925130	7.52	-3.23	1.23e-17	TRUE
All_Peaks	chr2	126636143	126637684	9.62	1.82	1.24e-17	TRUE
All_Peaks	chr19	32737552	32738434	7.01	-4.4	1.25e-17	TRUE
All_Peaks	chr10	15746472	15747374	8.03	-2.94	1.33e-17	TRUE
All_Peaks	chr12	65546581	65547625	7.09	-4.15	1.42e-17	TRUE
All_Peaks	chr11	64014648	64016579	8.28	2.32	1.64e-17	TRUE
All_Peaks	chr3	140840234	140841188	7.6	-3.55	1.81e-17	TRUE
All_Peaks	chr1	171191253	171197280	12.48	1.15	2.04e-17	TRUE
All_Peaks	chr4	97962404	97964422	9.1	-2.38	2.47e-17	TRUE
All_Peaks	chr1	74118823	74119730	7.35	-2.97	2.62e-17	TRUE
All_Peaks	chr8	86825337	86826527	7.5	2.26	2.63e-17	TRUE
All_Peaks	chr4	47979308	47980168	7.1	-4.26	2.63e-17	TRUE
All_Peaks	chr3	13470398	13473865	11.11	-1.61	2.66e-17	TRUE
All_Peaks	chr2	135199042	135199961	6.43	-6.11	2.7e-17	TRUE
All_Peaks	chrX	163025572	163026287	6.36	-6.04	2.77e-17	TRUE
All_Peaks	chr14	93168005	93171894	9.55	-2.4	2.88e-17	TRUE
All_Peaks	chr6	81815461	81816517	6.72	-4.61	2.88e-17	TRUE
All_Peaks	chr14	15364089	15374575	11.74	1.24	3.01e-17	TRUE
All_Peaks	chr3	147915420	147916191	7.25	-4.31	3.02e-17	TRUE
All_Peaks	chr10	20580218	20582136	11.79	1.28	3.07e-17	TRUE
All_Peaks	chr1	52777267	52778316	8.08	-2.72	3.07e-17	TRUE
All_Peaks	chr8	128397549	128399631	10.81	1.48	3.17e-17	TRUE
All_Peaks	chr1	194610523	194611489	7.48	-3.89	3.17e-17	TRUE
All_Peaks	chr18	32131128	32131803	7.08	-5.37	3.42e-17	TRUE
All_Peaks	chr11	81498470	81499510	7.35	-3.49	3.58e-17	TRUE
All_Peaks	chr3	31971319	31972597	8.27	-2.79	3.65e-17	TRUE
All_Peaks	chr13	6303555	6304858	7.5	-3.02	3.74e-17	TRUE
All_Peaks	chr14	14514596	14515316	7.37	-3.17	3.85e-17	TRUE
All_Peaks	chr1	151102990	151104220	9.96	1.72	4.02e-17	TRUE
All_Peaks	chr2	105728563	105729374	6.62	-4.69	4.17e-17	TRUE
All_Peaks	chr11	18115480	18116182	6.64	-5.04	4.17e-17	TRUE
All_Peaks	chr18	39038696	39040168	7.69	-2.78	4.17e-17	TRUE
All_Peaks	chr5	110415798	110417780	9.9	1.62	4.19e-17	TRUE
All_Peaks	chr14	76465143	76466328	8.25	2.18	4.44e-17	TRUE
All_Peaks	chr8	34132054	34134171	8.35	2.14	4.55e-17	TRUE
All_Peaks	chr5	89455474	89456054	6.43	-5.84	4.66e-17	TRUE
All_Peaks	chr3	128212123	128212834	6.72	-5.01	4.97e-17	TRUE
All_Peaks	chr2	103966654	103967338	6.94	3.48	5.3e-17	TRUE
All_Peaks	chr10	58939179	58940143	6.89	-3.9	5.3e-17	TRUE
All_Peaks	chr11	18455558	18456746	8.94	-2.12	5.42e-17	TRUE
All_Peaks	chr14	12965872	12966418	7.08	-3.75	5.56e-17	TRUE
All_Peaks	chr1	58710567	58717331	11.97	-1.27	5.75e-17	TRUE
All_Peaks	chr7	116152420	116153538	8.61	-3.08	5.87e-17	TRUE
All_Peaks	chr2	6525304	6526213	8.23	-2.54	6.22e-17	TRUE
All_Peaks	chr13	113509229	113509911	6.56	-6.24	6.5e-17	TRUE
All_Peaks	chr14	14604328	14605495	9.6	-2.07	6.64e-17	TRUE
All_Peaks	chr18	12504948	12505802	6.91	-4.23	6.75e-17	TRUE
All_Peaks	chr7	91173233	91174061	7.74	2.96	7.42e-17	TRUE
All_Peaks	chr16	87602618	87604365	6.99	-3.66	7.48e-17	TRUE
All_Peaks	chr14	49106208	49108347	9.54	1.75	7.63e-17	TRUE
All_Peaks	chr7	116175465	116176713	7.38	-2.85	7.72e-17	TRUE
All_Peaks	chr9	12280406	12281484	7.08	-4.35	7.72e-17	TRUE
All_Peaks	chr3	117358769	117361577	10.03	-2.11	8.05e-17	TRUE
All_Peaks	chr6	53572949	53573632	6.71	-3.98	8.09e-17	TRUE
All_Peaks	chr9	86328946	86332707	10.24	-1.65	8.27e-17	TRUE
All_Peaks	chr14	15379179	15379981	6.82	3.06	8.31e-17	TRUE
All_Peaks	chr14	9693425	9695438	8.79	-1.83	8.43e-17	TRUE
All_Peaks	chr9	115467965	115468681	6.49	-5.31	8.64e-17	TRUE
All_Peaks	chr9	105861747	105862255	6.01	4.24	8.64e-17	TRUE
All_Peaks	chr5	80566794	80567647	8.01	2.11	8.66e-17	TRUE
All_Peaks	chr5	41602941	41604060	9.75	1.63	8.91e-17	TRUE
All_Peaks	chr2	12923350	12924799	8.86	-2.24	9.01e-17	TRUE
All_Peaks	chr1	78370037	78373586	10.04	-1.47	9.96e-17	TRUE
All_Peaks	chr1	94077126	94079667	9.89	-1.47	1.07e-16	TRUE
All_Peaks	chr13	52193105	52194388	9.1	1.9	1.09e-16	TRUE
All_Peaks	chr19	32602940	32606534	12.18	1.14	1.2e-16	TRUE
All_Peaks	chr8	48780135	48781298	7.51	-3.3	1.22e-16	TRUE
All_Peaks	chr6	94548954	94550849	8.79	-2.03	1.32e-16	TRUE
All_Peaks	chr2	77884940	77886009	6.77	4.04	1.32e-16	TRUE
All_Peaks	chr10	126804089	126804739	6.65	-4.63	1.36e-16	TRUE
All_Peaks	chr2	168074043	168074831	7.19	3.66	1.36e-16	TRUE
All_Peaks	chr14	16573996	16576216	10.22	-1.42	1.57e-16	TRUE
All_Peaks	chr18	57902103	57903532	8.16	1.98	1.6e-16	TRUE
All_Peaks	chr13	28949438	28954516	11.78	-1.28	1.76e-16	TRUE
All_Peaks	chr2	168342095	168343070	7.91	2.64	1.79e-16	TRUE
All_Peaks	chr4	96825340	96826272	6.86	-4.93	1.81e-16	TRUE
All_Peaks	chr15	28221451	28223127	8.95	-2.47	1.81e-16	TRUE
All_Peaks	chr5	89528993	89529814	7.58	-2.57	1.99e-16	TRUE
All_Peaks	chr18	32016521	32018033	10.15	-1.4	2.03e-16	TRUE
All_Peaks	chr7	98323462	98324321	7.3	-3.49	2.04e-16	TRUE
All_Peaks	chr3	64365510	64366275	7.36	-3.21	2.06e-16	TRUE
All_Peaks	chr3	85707329	85709758	8.92	1.8	2.06e-16	TRUE
All_Peaks	chr13	114712012	114712707	7.7	2.72	2.29e-16	TRUE
All_Peaks	chr13	116214505	116215695	7.65	-2.88	2.3e-16	TRUE
All_Peaks	chr11	36105753	36107195	8.01	2.06	2.42e-16	TRUE
All_Peaks	chr11	33217529	33218181	6.66	-5.48	2.48e-16	TRUE
All_Peaks	chr9	64473943	64474608	6.76	-4.41	2.49e-16	TRUE
All_Peaks	chr2	22806390	22807401	7.62	-3.85	2.49e-16	TRUE
All_Peaks	chr5	134680203	134681510	8.42	2	2.49e-16	TRUE
All_Peaks	chr1	127107312	127108028	6.39	-5.39	2.49e-16	TRUE
All_Peaks	chr14	39979234	39980181	7.91	-2.4	2.51e-16	TRUE
All_Peaks	chr8	112661250	112662445	9.29	2.27	2.68e-16	TRUE
All_Peaks	chr10	23014104	23015525	8.9	1.89	2.97e-16	TRUE
All_Peaks	chr7	130025497	130026041	6.68	2.92	3.02e-16	TRUE
All_Peaks	chr14	37238451	37239075	7.36	-4.12	3.09e-16	TRUE
All_Peaks	chr14	93163434	93164692	10.26	-1.92	3.37e-16	TRUE
All_Peaks	chrX	6869766	6870390	6.94	2.7	3.47e-16	TRUE
All_Peaks	chr19	46711689	46712501	6.34	-5.52	3.51e-16	TRUE
All_Peaks	chr8	78939894	78940991	7.9	-2.29	3.59e-16	TRUE
All_Peaks	chr6	74046375	74047630	9.61	-1.8	3.65e-16	TRUE
All_Peaks	chr16	29745361	29746012	7.03	-3.16	3.66e-16	TRUE
All_Peaks	chr4	68206290	68207062	6.7	-4.88	3.99e-16	TRUE
All_Peaks	chr10	53005000	53005946	7.99	-3.43	4.09e-16	TRUE
All_Peaks	chr9	37687496	37688237	6.88	3.23	4.12e-16	TRUE
All_Peaks	chr1	107589644	107590936	7.29	-3.38	4.29e-16	TRUE
All_Peaks	chr13	45783693	45784260	6.72	2.93	4.34e-16	TRUE
All_Peaks	chr1	169847399	169849155	9.03	-2.36	4.5e-16	TRUE
All_Peaks	chr6	23317476	23320039	11.38	1.22	4.54e-16	TRUE
All_Peaks	chr7	118532337	118533957	10.47	1.3	4.7e-16	TRUE
All_Peaks	chr1	114140750	114141986	8.74	-1.96	5.18e-16	TRUE
All_Peaks	chr1	108844358	108845759	8.72	-2.61	5.33e-16	TRUE
All_Peaks	chr8	78410984	78412068	8.09	-2.72	5.42e-16	TRUE
All_Peaks	chr13	49950419	49951053	6.17	-5.85	5.42e-16	TRUE
All_Peaks	chr1	120402660	120403243	6.23	-5.91	5.57e-16	TRUE
All_Peaks	chr15	92190294	92191127	6.65	-4.1	5.73e-16	TRUE
All_Peaks	chr8	40272053	40273392	8.02	-3.02	5.94e-16	TRUE
All_Peaks	chr14	117986362	117987937	10.2	-1.88	5.96e-16	TRUE
All_Peaks	chr8	47068621	47069487	7.9	2.75	6.58e-16	TRUE
All_Peaks	chr6	32369186	32370248	8.29	2.05	7.32e-16	TRUE
All_Peaks	chr10	56581754	56582856	7.47	-2.97	7.59e-16	TRUE
All_Peaks	chr9	81726109	81727288	10.33	-1.28	7.7e-16	TRUE
All_Peaks	chr2	44410198	44411285	9.38	-1.7	7.77e-16	TRUE
All_Peaks	chr16	70356996	70359220	9.72	-1.51	7.84e-16	TRUE
All_Peaks	chr4	82503735	82510307	11.82	-1.2	7.94e-16	TRUE
All_Peaks	chr5	102072695	102073593	8.63	1.74	7.97e-16	TRUE
All_Peaks	chr4	71520693	71521826	6.21	-5.62	8.64e-16	TRUE
All_Peaks	chr5	123523577	123524904	9.96	1.52	8.89e-16	TRUE
All_Peaks	chr1	98589102	98590306	6.67	-4.11	9.13e-16	TRUE
All_Peaks	chr5	88981232	88981968	7.3	2.47	9.5e-16	TRUE
All_Peaks	chr2	113383263	113384402	7.81	-2.96	9.57e-16	TRUE
All_Peaks	chr2	32033331	32033916	6.29	-5.28	9.64e-16	TRUE
All_Peaks	chr10	8002713	8003629	7.96	-2.63	9.76e-16	TRUE
All_Peaks	chr8	13947664	13949476	8.19	-2.58	1.06e-15	TRUE
All_Peaks	chr9	82023494	82024943	8.71	2.11	1.13e-15	TRUE
All_Peaks	chr15	7289033	7290089	7.01	-3.72	1.15e-15	TRUE
All_Peaks	chr5	141583372	141584228	7.5	2.5	1.21e-15	TRUE
All_Peaks	chr17	74678030	74678674	6.54	-4.71	1.23e-15	TRUE
All_Peaks	chr10	84906138	84908892	10.83	1.34	1.29e-15	TRUE
All_Peaks	chr10	20599101	20600832	9.59	1.45	1.33e-15	TRUE
All_Peaks	chr18	74028852	74030350	9.29	1.6	1.38e-15	TRUE
All_Peaks	chr17	72448136	72448951	6.25	-5.93	1.52e-15	TRUE
All_Peaks	chr8	125846753	125848544	9.23	1.8	1.52e-15	TRUE
All_Peaks	chr1	134361293	134363463	10.86	1.25	1.55e-15	TRUE
All_Peaks	chr3	37845098	37846684	8.64	-2.25	1.59e-15	TRUE
All_Peaks	chr15	61874057	61874896	6.86	-3.53	1.64e-15	TRUE
All_Peaks	chr1	40817220	40818503	8.63	-2.01	1.73e-15	TRUE
All_Peaks	chr5	88966474	88966933	6.34	3.23	1.81e-15	TRUE
All_Peaks	chr11	63872440	63873366	9.31	1.62	1.9e-15	TRUE
All_Peaks	chr4	33564595	33565528	8.06	-2.21	1.93e-15	TRUE
All_Peaks	chr14	87482523	87484628	10.04	-1.37	1.93e-15	TRUE
All_Peaks	chr16	45997088	45997746	6.14	-5.33	1.98e-15	TRUE
All_Peaks	chr3	137336064	137338231	10.27	-1.31	2.12e-15	TRUE
All_Peaks	chr7	117488977	117489368	6.18	4.46	2.16e-15	TRUE
All_Peaks	chr1	38235555	38236262	7.02	2.83	2.25e-15	TRUE
All_Peaks	chr3	55451644	55452609	7.96	-3.16	2.3e-15	TRUE
All_Peaks	chr17	77651810	77652489	6.13	-5.81	2.41e-15	TRUE
All_Peaks	chr5	76642097	76642710	7.63	2.12	2.47e-15	TRUE
All_Peaks	chr13	30134938	30138498	10.49	-1.71	2.56e-15	TRUE
All_Peaks	chr11	108372000	108372723	6.51	-5.33	2.6e-15	TRUE
All_Peaks	chr8	18838918	18839607	6.93	-4.37	2.64e-15	TRUE
All_Peaks	chr7	143388728	143389823	8.11	2.06	2.73e-15	TRUE
All_Peaks	chr4	32306225	32307912	9.26	-2.4	2.79e-15	TRUE
All_Peaks	chr14	122861914	122863244	8.34	-2.23	2.89e-15	TRUE
All_Peaks	chr14	72120519	72122209	10.45	-1.49	2.94e-15	TRUE
All_Peaks	chr2	170308342	170309539	8.21	1.87	2.95e-15	TRUE
All_Peaks	chr4	100008214	100009911	9.55	-1.84	3.08e-15	TRUE
All_Peaks	chr3	149007899	149011600	9.5	-1.75	3.19e-15	TRUE
All_Peaks	chr7	45017085	45018422	9.71	1.62	3.21e-15	TRUE
All_Peaks	chr4	82065485	82067111	7.9	-2.87	3.24e-15	TRUE
All_Peaks	chr13	97275540	97277024	7.61	2.55	3.24e-15	TRUE
All_Peaks	chr16	92311434	92312516	8.15	2.2	3.31e-15	TRUE
All_Peaks	chr14	12684578	12685558	8.35	2.46	3.42e-15	TRUE
All_Peaks	chr4	34336901	34338324	9.24	-1.92	3.44e-15	TRUE
All_Peaks	chr10	61199436	61200858	8.52	1.92	3.45e-15	TRUE
All_Peaks	chr12	40982992	40985268	10.6	-1.47	3.46e-15	TRUE
All_Peaks	chr13	48196954	48198573	8.23	1.88	3.77e-15	TRUE
All_Peaks	chr1	13222381	13223007	6.15	-5.83	3.77e-15	TRUE
All_Peaks	chr6	126852627	126853817	8.19	2.01	3.8e-15	TRUE
All_Peaks	chr10	77284109	77284526	5.61	3.9	3.86e-15	TRUE
All_Peaks	chr10	17311294	17311965	7.22	-3.18	3.86e-15	TRUE
All_Peaks	chr18	60605819	60607042	9.38	-1.82	3.88e-15	TRUE
All_Peaks	chr1	14495858	14496611	6.33	-4.99	3.93e-15	TRUE
All_Peaks	chr9	108014032	108015757	9.19	1.74	4.09e-15	TRUE
All_Peaks	chr1	64075775	64079527	10.55	1.29	4.19e-15	TRUE
All_Peaks	chr11	64097658	64098504	7.87	2.19	4.29e-15	TRUE
All_Peaks	chr16	87969624	87970544	6.3	-4.82	4.32e-15	TRUE
All_Peaks	chr9	53941422	53944592	10.25	-1.42	4.34e-15	TRUE
All_Peaks	chr4	96797150	96798289	7.63	-2.97	4.43e-15	TRUE
All_Peaks	chr15	51944419	51945246	6.32	-5.5	4.66e-15	TRUE
All_Peaks	chr9	72393244	72394485	7.54	-2.75	4.71e-15	TRUE
All_Peaks	chr5	89171354	89173097	8.18	2.41	4.84e-15	TRUE
All_Peaks	chr15	58369874	58370697	7.23	-3.29	4.87e-15	TRUE
All_Peaks	chr17	74429811	74430281	5.43	4.79	5e-15	TRUE
All_Peaks	chr1	162643566	162644350	6.81	-3.56	5.14e-15	TRUE
All_Peaks	chr4	34231147	34231777	7.37	-2.77	5.14e-15	TRUE
All_Peaks	chr17	66364023	66366793	9.85	1.43	5.17e-15	TRUE
All_Peaks	chr7	83957689	83959040	9.58	-1.81	5.31e-15	TRUE
All_Peaks	chr2	32620999	32622395	8.33	1.91	5.63e-15	TRUE
All_Peaks	chr15	96394250	96395625	6.94	-4.33	5.8e-15	TRUE
All_Peaks	chr18	64411815	64412121	5.66	5.02	5.96e-15	TRUE
All_Peaks	chr7	70640071	70641609	10.59	1.33	6.11e-15	TRUE
All_Peaks	chr13	95822817	95824898	7.97	2.01	6.15e-15	TRUE
All_Peaks	chr2	11663814	11665736	8.82	-1.78	6.2e-15	TRUE
All_Peaks	chr6	77342273	77343280	6.91	-3.92	6.22e-15	TRUE
All_Peaks	chr8	128498719	128499503	8.33	2.29	6.31e-15	TRUE
All_Peaks	chr1	28453338	28454046	6.79	-4.44	6.48e-15	TRUE
All_Peaks	chr1	129265910	129267346	8.9	-2.17	6.62e-15	TRUE
All_Peaks	chr14	31988483	31989102	6.14	-5.55	6.63e-15	TRUE
All_Peaks	chr14	72116614	72117399	6.48	-5.67	7.09e-15	TRUE
All_Peaks	chr17	67101983	67102550	6.05	-5.72	7.17e-15	TRUE
All_Peaks	chr3	83183480	83184239	6.2	-4.48	7.22e-15	TRUE
All_Peaks	chr4	128738192	128738746	6.74	2.95	7.35e-15	TRUE
All_Peaks	chr10	85016309	85025308	10.79	1.51	7.35e-15	TRUE
All_Peaks	chr1	33767954	33769254	7.34	-2.81	7.75e-15	TRUE
All_Peaks	chr3	84307010	84308703	8.74	-1.87	8.38e-15	TRUE
All_Peaks	chr18	46208973	46210383	8.18	-2.24	8.47e-15	TRUE
All_Peaks	chr7	114986062	114987574	9.77	-1.98	8.5e-15	TRUE
All_Peaks	chr18	57404915	57408386	9.41	1.59	8.5e-15	TRUE
All_Peaks	chr12	41191504	41193709	8.67	-2.57	8.67e-15	TRUE
All_Peaks	chr4	62653707	62656373	9.27	1.88	8.71e-15	TRUE
All_Peaks	chr9	78573339	78575118	9.08	-1.8	8.73e-15	TRUE
All_Peaks	chr2	104349033	104349899	8.75	2.24	8.74e-15	TRUE
All_Peaks	chr17	75967190	75967752	6.48	-6.16	8.82e-15	TRUE
All_Peaks	chr9	77438414	77439696	8.68	-1.82	8.94e-15	TRUE
All_Peaks	chr6	17905420	17907122	8.96	-1.9	9.25e-15	TRUE
All_Peaks	chr18	11536763	11539920	11.42	1.4	9.49e-15	TRUE
All_Peaks	chr19	38258304	38261749	11.2	1.23	1.04e-14	TRUE
All_Peaks	chr7	73196347	73198568	11.49	1.07	1.04e-14	TRUE
All_Peaks	chr14	119137123	119139217	9.7	-1.76	1.08e-14	TRUE
All_Peaks	chr6	71081312	71082714	9.89	1.52	1.16e-14	TRUE
All_Peaks	chr9	115144512	115145185	6.61	-4.89	1.23e-14	TRUE
All_Peaks	chr18	76081963	76082762	7.85	2.95	1.23e-14	TRUE
All_Peaks	chr17	71761457	71762373	7.67	2.65	1.23e-14	TRUE
All_Peaks	chr4	47946924	47949128	9.13	-1.73	1.31e-14	TRUE
All_Peaks	chr11	75279493	75282838	9.96	1.59	1.32e-14	TRUE
All_Peaks	chr8	128390620	128391251	7.05	2.49	1.33e-14	TRUE
All_Peaks	chr14	16515573	16517516	8.07	-2.44	1.39e-14	TRUE
All_Peaks	chr12	80733114	80733815	6.81	-4.61	1.43e-14	TRUE
All_Peaks	chr5	100117513	100119609	9.45	1.5	1.44e-14	TRUE
All_Peaks	chr11	36414704	36416139	9.73	1.61	1.47e-14	TRUE
All_Peaks	chr8	81463566	81464409	8.07	-2.33	1.55e-14	TRUE
All_Peaks	chr9	40320851	40322139	8.69	2.08	1.55e-14	TRUE
All_Peaks	chr15	22870399	22871295	7.7	-3.34	1.55e-14	TRUE
All_Peaks	chr8	18900862	18901985	7.96	2.42	1.64e-14	TRUE
All_Peaks	chr12	29221551	29222663	9.4	-1.74	1.64e-14	TRUE
All_Peaks	chr10	54073774	54076955	10.43	-1.62	1.71e-14	TRUE
All_Peaks	chr3	145656836	145657673	6.27	-5.09	1.81e-14	TRUE
All_Peaks	chr13	45690363	45691064	7.43	2.5	1.85e-14	TRUE
All_Peaks	chr6	37282450	37283652	7.43	-2.48	1.87e-14	TRUE
All_Peaks	chr13	12232216	12233579	8.32	2.2	1.87e-14	TRUE
All_Peaks	chr1	152234105	152235909	8.82	1.74	1.9e-14	TRUE
All_Peaks	chr13	112389673	112391479	10.54	1.45	1.95e-14	TRUE
All_Peaks	chr1	59446251	59447042	6.72	-3.37	2e-14	TRUE
All_Peaks	chr13	95080828	95081747	7.93	-2.6	2.12e-14	TRUE
All_Peaks	chr16	73858685	73859880	8.68	-2.28	2.3e-14	TRUE
All_Peaks	chr3	30873149	30873798	7.15	-2.91	2.32e-14	TRUE
All_Peaks	chr13	83607932	83608749	7.17	-3.06	2.4e-14	TRUE
All_Peaks	chr1	158238544	158239420	9.23	1.53	2.53e-14	TRUE
All_Peaks	chr10	99090329	99091536	6.96	-4.11	2.57e-14	TRUE
All_Peaks	chr9	48109002	48110009	8.31	1.88	2.62e-14	TRUE
All_Peaks	chr6	90360014	90360739	6.67	-3.99	2.63e-14	TRUE
All_Peaks	chr15	51949873	51951551	7.83	-2.42	2.65e-14	TRUE
All_Peaks	chr1	21460840	21461713	7.99	-2.26	2.75e-14	TRUE
All_Peaks	chr6	86531617	86532546	8.92	1.59	2.86e-14	TRUE
All_Peaks	chr2	179677939	179678412	5.8	4.2	2.92e-14	TRUE
All_Peaks	chr14	40229838	40232103	9.96	-1.6	3.07e-14	TRUE
All_Peaks	chr8	26784259	26785064	6.61	-4.12	3.07e-14	TRUE
All_Peaks	chr16	48925645	48927751	8.07	-2.18	3.1e-14	TRUE
All_Peaks	chr18	10848563	10849744	9.38	-2.18	3.1e-14	TRUE
All_Peaks	chr12	68147955	68148553	6.37	-4.89	3.14e-14	TRUE
All_Peaks	chr15	41495703	41496577	6.88	-3.88	3.2e-14	TRUE
All_Peaks	chr11	3426651	3429621	9.68	1.28	3.35e-14	TRUE
All_Peaks	chr9	87135925	87136615	5.99	-5.4	3.35e-14	TRUE
All_Peaks	chr1	97371114	97371847	6.07	-5.75	3.47e-14	TRUE
All_Peaks	chr14	93342451	93343682	8.31	-2.45	3.53e-14	TRUE
All_Peaks	chr9	84178499	84180066	8.44	-1.83	3.53e-14	TRUE
All_Peaks	chr1	130507712	130508410	6.83	-3.93	3.55e-14	TRUE
All_Peaks	chr8	112681982	112682957	8.54	2.18	3.66e-14	TRUE
All_Peaks	chr6	6547764	6548765	8.09	-2.27	3.69e-14	TRUE
All_Peaks	chr8	113975262	113976351	8.61	1.72	3.71e-14	TRUE
All_Peaks	chr2	138242263	138243145	7.73	-3.41	3.78e-14	TRUE
All_Peaks	chr5	64703013	64704431	7.08	-3.35	3.79e-14	TRUE
All_Peaks	chr3	38588600	38589971	8.07	-1.98	3.79e-14	TRUE
All_Peaks	chr13	41458544	41459386	7.68	2.08	3.81e-14	TRUE
All_Peaks	chr6	108151960	108152619	6.42	-4.82	3.98e-14	TRUE
All_Peaks	chr6	37591922	37593649	9.55	-1.63	4.1e-14	TRUE
All_Peaks	chr3	33438186	33438990	7.49	-2.49	4.2e-14	TRUE
All_Peaks	chr17	79281729	79282136	5.21	5.19	4.31e-14	TRUE
All_Peaks	chr1	188892286	188892927	7.43	-2.58	4.4e-14	TRUE
All_Peaks	chr17	8523989	8526910	10.09	1.59	4.48e-14	TRUE
All_Peaks	chr14	74976872	74977284	6.08	3.89	4.54e-14	TRUE
All_Peaks	chr5	57790901	57792151	8.92	1.95	4.61e-14	TRUE
All_Peaks	chr6	79474504	79476139	7.6	-3.05	4.64e-14	TRUE
All_Peaks	chr13	44263146	44264370	10.26	1.73	4.7e-14	TRUE
All_Peaks	chr19	36735625	36737500	9.66	-1.54	5.1e-14	TRUE
All_Peaks	chr1	60875291	60875904	6.39	-4.67	5.15e-14	TRUE
All_Peaks	chr14	10872470	10873629	7.76	-3.16	5.22e-14	TRUE
All_Peaks	chr3	68070991	68072677	9.15	-1.88	5.33e-14	TRUE
All_Peaks	chr12	92829301	92830252	6.25	-4.53	5.67e-14	TRUE
All_Peaks	chr5	57784105	57785734	7.93	1.99	5.84e-14	TRUE
All_Peaks	chr9	45156911	45159007	10.2	1.47	5.86e-14	TRUE
All_Peaks	chr4	22190728	22191443	6.35	-4.23	6.32e-14	TRUE
All_Peaks	chr1	69284686	69285890	6.9	-3.04	6.32e-14	TRUE
All_Peaks	chr15	61982998	61988447	10.86	-1.49	6.49e-14	TRUE
All_Peaks	chr12	75131473	75132258	6.7	-4.35	6.61e-14	TRUE
All_Peaks	chr5	76742946	76745945	10.06	1.19	6.69e-14	TRUE
All_Peaks	chr11	33392652	33393187	6.3	2.92	7.08e-14	TRUE
All_Peaks	chr9	80688119	80689026	6.98	-3.54	7.11e-14	TRUE
All_Peaks	chr12	84806544	84807327	7.28	2.23	7.18e-14	TRUE
All_Peaks	chr4	15978595	15979323	7.14	-3.27	7.18e-14	TRUE
All_Peaks	chr3	57801159	57802427	8.03	-2.04	7.18e-14	TRUE
All_Peaks	chr1	113915481	113917982	9.02	-1.96	7.44e-14	TRUE
All_Peaks	chr17	75177725	75178937	7.44	-3.87	7.48e-14	TRUE
All_Peaks	chr2	92333726	92334576	8.38	2.08	7.52e-14	TRUE
All_Peaks	chr11	13276665	13277547	8.15	-3.01	7.52e-14	TRUE
All_Peaks	chr18	38070941	38071908	7.56	-2.41	7.72e-14	TRUE
All_Peaks	chr4	80932297	80933449	6.43	-3.64	7.86e-14	TRUE
All_Peaks	chr12	100152308	100154414	10.74	1.15	7.88e-14	TRUE
All_Peaks	chr17	74353733	74354425	6.07	3.56	8.03e-14	TRUE
All_Peaks	chr12	74182688	74183364	6.87	-3.87	8.24e-14	TRUE
All_Peaks	chrX	11707070	11707870	6.51	-3.82	8.43e-14	TRUE
All_Peaks	chr5	107387427	107388492	8.25	1.76	8.43e-14	TRUE
All_Peaks	chr9	85673628	85674978	9.25	-2.46	8.6e-14	TRUE
All_Peaks	chr5	52748649	52749199	6.14	-4.81	8.74e-14	TRUE
All_Peaks	chr9	29585694	29586576	7.39	-2.65	8.89e-14	TRUE
All_Peaks	chr18	24909792	24910591	6.95	-3.54	8.89e-14	TRUE
All_Peaks	chr10	92733537	92734794	9.75	1.5	9.36e-14	TRUE
All_Peaks	chr14	13103347	13104029	6.58	-4.55	9.49e-14	TRUE
All_Peaks	chr16	27689974	27690672	6.34	-4.86	9.63e-14	TRUE
All_Peaks	chr18	25752837	25755818	9.44	-1.88	9.65e-14	TRUE
All_Peaks	chr6	100774722	100776649	9.41	2.07	9.65e-14	TRUE
All_Peaks	chr8	7921314	7922871	9.51	-1.81	9.72e-14	TRUE
All_Peaks	chrX	161634293	161634867	6.43	-4.6	9.83e-14	TRUE
All_Peaks	chr10	9134330	9135295	7.52	-3	9.92e-14	TRUE
All_Peaks	chr15	59333441	59334294	7.24	-2.84	9.98e-14	TRUE
All_Peaks	chr12	9991877	9992804	8.04	-2.41	1.15e-13	TRUE
All_Peaks	chr5	46032744	46033769	6.78	-3.57	1.21e-13	TRUE
All_Peaks	chr13	104121348	104123243	9.53	2.25	1.31e-13	TRUE
All_Peaks	chr18	74693661	74694694	8.58	-5.32	1.32e-13	TRUE
All_Peaks	chr13	117436482	117437316	5.96	-5.64	1.33e-13	TRUE
All_Peaks	chr13	18306812	18307206	6.03	3.23	1.34e-13	TRUE
All_Peaks	chr2	85030561	85031567	7	2.5	1.35e-13	TRUE
All_Peaks	chr2	104135742	104136782	9.72	1.56	1.35e-13	TRUE
All_Peaks	chr1	128082637	128083709	6.93	-2.87	1.39e-13	TRUE
All_Peaks	chr5	52392516	52393573	8.8	1.66	1.44e-13	TRUE
All_Peaks	chr15	55766302	55767477	9.11	-1.54	1.48e-13	TRUE
All_Peaks	chr3	13597098	13598055	7.57	-2.39	1.51e-13	TRUE
All_Peaks	chr3	101516452	101517948	9.95	1.25	1.53e-13	TRUE
All_Peaks	chr8	29218571	29220080	9.76	-1.81	1.55e-13	TRUE
All_Peaks	chr10	63954101	63954820	6.35	-4.24	1.58e-13	TRUE
All_Peaks	chr10	117025283	117027438	8.72	-2.32	1.62e-13	TRUE
All_Peaks	chr15	12093594	12094065	6.11	3.8	1.68e-13	TRUE
All_Peaks	chr9	107726979	107727527	6.83	2.51	1.69e-13	TRUE
All_Peaks	chr11	19007606	19009377	8.56	-1.98	1.7e-13	TRUE
All_Peaks	chr6	142509493	142511382	9.93	1.39	1.71e-13	TRUE
All_Peaks	chr1	8632183	8632720	5.92	-5.6	1.71e-13	TRUE
All_Peaks	chr1	94413030	94414149	8.52	-1.74	1.71e-13	TRUE
All_Peaks	chr5	111006234	111006874	7.6	2.46	1.75e-13	TRUE
All_Peaks	chr12	66643139	66644017	7.2	-2.66	1.75e-13	TRUE
All_Peaks	chr3	153806024	153806973	8.55	-1.96	1.78e-13	TRUE
All_Peaks	chr13	107375320	107378635	10.4	-1.23	1.85e-13	TRUE
All_Peaks	chr5	57474707	57475693	9.05	-2.01	1.88e-13	TRUE
All_Peaks	chr5	112227157	112229231	8.45	-2.99	1.94e-13	TRUE
All_Peaks	chr18	67223989	67234508	11.52	0.94	2.02e-13	TRUE
All_Peaks	chr13	93870103	93870950	7.38	-2.75	2.04e-13	TRUE
All_Peaks	chr13	23736786	23737790	8.81	1.61	2.12e-13	TRUE
All_Peaks	chr4	103326883	103327532	7.31	-2.47	2.14e-13	TRUE
All_Peaks	chr9	14224575	14225429	8.58	-2.17	2.14e-13	TRUE
All_Peaks	chr8	48285157	48285999	6.82	-3.3	2.17e-13	TRUE
All_Peaks	chr4	107063114	107063848	6.87	-3.69	2.21e-13	TRUE
All_Peaks	chr2	53592376	53593180	6.95	-2.94	2.23e-13	TRUE
All_Peaks	chr16	25404054	25404821	7.36	-3	2.27e-13	TRUE
All_Peaks	chr15	31408185	31409016	7.7	2.05	2.27e-13	TRUE
All_Peaks	chr15	38319928	38321376	8.35	-2.09	2.37e-13	TRUE
All_Peaks	chr7	76971155	76971984	7.43	-2.72	2.4e-13	TRUE
All_Peaks	chr12	90742812	90744949	9.17	-2.01	2.4e-13	TRUE
All_Peaks	chr13	23864642	23865652	6.33	-4.5	2.46e-13	TRUE
All_Peaks	chr6	100721269	100721831	7.13	2.19	2.48e-13	TRUE
All_Peaks	chr1	192438469	192439889	9.93	1.46	2.53e-13	TRUE
All_Peaks	chrX	44789485	44790567	8.18	-2.26	2.54e-13	TRUE
All_Peaks	chr18	78842758	78845386	10.13	-1.41	2.54e-13	TRUE
All_Peaks	chr3	84745321	84746759	9.65	-1.65	2.62e-13	TRUE
All_Peaks	chr7	117414605	117415515	9.27	1.64	2.62e-13	TRUE
All_Peaks	chr14	21452218	21453145	7.16	-3.87	2.62e-13	TRUE
All_Peaks	chr6	17994581	17995706	10.06	-2	2.83e-13	TRUE
All_Peaks	chr13	109500186	109500896	8.15	1.96	2.87e-13	TRUE
All_Peaks	chr5	67472786	67474166	7.1	-3.97	2.89e-13	TRUE
All_Peaks	chr14	33467653	33468303	5.88	-5.56	2.96e-13	TRUE
All_Peaks	chr9	31142762	31144053	10.3	1.26	3.04e-13	TRUE
All_Peaks	chr2	119991986	119992814	9.53	1.36	3.08e-13	TRUE
All_Peaks	chrX	169628481	169629320	8.59	2.61	3.11e-13	TRUE
All_Peaks	chr18	22186210	22186775	6.5	-3.7	3.2e-13	TRUE
All_Peaks	chr6	136765754	136767052	9.13	1.44	3.2e-13	TRUE
All_Peaks	chr11	88664604	88666344	8.42	1.92	3.2e-13	TRUE
All_Peaks	chrX	74424287	74426244	7.03	-3.99	3.2e-13	TRUE
All_Peaks	chr14	86788147	86789581	10.06	1.88	3.2e-13	TRUE
All_Peaks	chr16	90923000	90923859	7.77	-2.9	3.35e-13	TRUE
All_Peaks	chr10	21891129	21892233	9.08	1.56	3.36e-13	TRUE
All_Peaks	chr6	28704124	28706742	10.52	1.48	3.62e-13	TRUE
All_Peaks	chr7	101442951	101444409	7.14	2.44	3.71e-13	TRUE
All_Peaks	chr12	5174888	5176206	9.52	1.43	3.8e-13	TRUE
All_Peaks	chr2	19298474	19299593	6.52	-3.89	3.84e-13	TRUE
All_Peaks	chr3	95172366	95174695	10.03	1.29	3.92e-13	TRUE
All_Peaks	chr13	12223535	12224801	8.63	1.85	4e-13	TRUE
All_Peaks	chr11	36498925	36500112	7.71	2.98	4.01e-13	TRUE
All_Peaks	chr13	95437349	95438544	9.99	1.54	4.01e-13	TRUE
All_Peaks	chr2	157072521	157074296	8.32	1.74	4.08e-13	TRUE
All_Peaks	chr4	144929500	144930763	6.46	-4.26	4.15e-13	TRUE
All_Peaks	chr12	32661185	32662699	9.37	-1.38	4.21e-13	TRUE
All_Peaks	chr2	152081472	152082795	8.43	1.74	4.22e-13	TRUE
All_Peaks	chr18	11541606	11541982	6.12	3.1	4.23e-13	TRUE
All_Peaks	chr16	90088181	90088827	6.79	-3.79	4.23e-13	TRUE
All_Peaks	chr13	30173150	30175803	10.51	-1.47	4.45e-13	TRUE
All_Peaks	chr19	28162727	28163921	9.21	1.47	4.51e-13	TRUE
All_Peaks	chr18	9077947	9078746	5.96	-4.77	4.56e-13	TRUE
All_Peaks	chr12	53831643	53833612	8.69	-2.45	4.56e-13	TRUE
All_Peaks	chr11	112140115	112141491	9.48	1.6	4.89e-13	TRUE
All_Peaks	chr13	95841339	95842427	8.55	-2.01	4.98e-13	TRUE
All_Peaks	chr9	21164603	21166785	8.39	1.79	5.02e-13	TRUE
All_Peaks	chr12	4164470	4165652	9.81	1.65	5.1e-13	TRUE
All_Peaks	chr13	70734560	70736872	10.54	1.44	5.22e-13	TRUE
All_Peaks	chr15	91046451	91046941	6.56	-3.6	5.22e-13	TRUE
All_Peaks	chr16	95262368	95263012	7.4	2.69	5.22e-13	TRUE
All_Peaks	chr12	66707318	66708168	7.1	-3	5.27e-13	TRUE
All_Peaks	chr14	102748466	102749181	6.2	-3.84	5.27e-13	TRUE
All_Peaks	chr7	58843649	58845323	8.93	-1.6	5.27e-13	TRUE
All_Peaks	chr9	123122998	123123805	7.65	1.89	5.34e-13	TRUE
All_Peaks	chr19	23900053	23901673	7.48	-2.98	5.52e-13	TRUE
All_Peaks	chr3	13598894	13600650	8.47	-1.82	5.52e-13	TRUE
All_Peaks	chr2	62717653	62719906	9.88	-1.52	5.56e-13	TRUE
All_Peaks	chrX	15188480	15189863	9.37	-1.81	5.73e-13	TRUE
All_Peaks	chr13	109502697	109503413	7.55	2.8	5.92e-13	TRUE
All_Peaks	chr5	40719339	40719911	5.82	-5.49	5.97e-13	TRUE
All_Peaks	chr19	43739375	43740510	7.49	1.94	6.18e-13	TRUE
All_Peaks	chr4	62626487	62627182	5.74	-5.41	6.18e-13	TRUE
All_Peaks	chr1	189968615	189969310	6.19	-3.91	6.27e-13	TRUE
All_Peaks	chr4	82496760	82498742	6.78	-3.22	6.37e-13	TRUE
All_Peaks	chr8	88376783	88377891	7.78	-2.39	6.43e-13	TRUE
All_Peaks	chr9	14891678	14892659	5.71	-5.39	6.44e-13	TRUE
All_Peaks	chr13	46788165	46789035	6.93	-3.89	6.46e-13	TRUE
All_Peaks	chr2	75929720	75931192	9.17	-1.8	6.8e-13	TRUE
All_Peaks	chr6	56594125	56598207	10.65	1.24	6.88e-13	TRUE
All_Peaks	chr14	30913308	30913873	5.75	-5.42	6.93e-13	TRUE
All_Peaks	chr7	75364612	75365261	7.53	2.28	6.95e-13	TRUE
All_Peaks	chr14	121800947	121801484	6.24	-3.74	7.02e-13	TRUE
All_Peaks	chr18	52824873	52825441	5.72	-5.39	7.18e-13	TRUE
All_Peaks	chr14	10921549	10923258	8.38	-1.9	7.34e-13	TRUE
All_Peaks	chr1	134251489	134252195	6.96	2.68	7.55e-13	TRUE
All_Peaks	chr17	23740008	23740871	8.1	1.71	7.55e-13	TRUE
All_Peaks	chr6	52673554	52674110	5.81	-5.48	7.73e-13	TRUE
All_Peaks	chr7	96570311	96571604	9.86	1.45	7.77e-13	TRUE
All_Peaks	chr3	121375187	121376611	7.6	-2.31	7.9e-13	TRUE
All_Peaks	chr3	138121511	138122975	10.87	1.31	8.03e-13	TRUE
All_Peaks	chr9	68995115	68995736	6.09	-4.6	8.11e-13	TRUE
All_Peaks	chr10	43483181	43484640	8.38	-1.8	8.26e-13	TRUE
All_Peaks	chr7	114692275	114692774	5.88	-5.29	8.3e-13	TRUE
All_Peaks	chr5	91037932	91039614	10.59	-1.12	8.41e-13	TRUE
All_Peaks	chr7	137236616	137245556	11.7	1.16	8.47e-13	TRUE
All_Peaks	chr7	73739962	73741095	8.31	2.5	8.48e-13	TRUE
All_Peaks	chr18	15127425	15128770	8.52	-2.03	8.64e-13	TRUE
All_Peaks	chr3	77069652	77070748	9.24	-1.68	8.68e-13	TRUE
All_Peaks	chr16	11887451	11888327	7.24	2.6	8.9e-13	TRUE
All_Peaks	chr1	66211009	66212322	7.04	-2.69	9.19e-13	TRUE
All_Peaks	chr9	27308387	27309173	7.98	2.02	9.29e-13	TRUE
All_Peaks	chr13	95072957	95073883	5.88	-4.86	9.37e-13	TRUE
All_Peaks	chr19	16337706	16338356	6.02	-4.84	9.37e-13	TRUE
All_Peaks	chrX	165104627	165105336	6.04	-5.71	9.65e-13	TRUE
All_Peaks	chr9	58055221	58056332	8.67	1.69	9.68e-13	TRUE
All_Peaks	chr18	70467692	70468311	5.94	-5.62	9.72e-13	TRUE
All_Peaks	chr16	70412099	70412897	6.62	-3.23	9.83e-13	TRUE
All_Peaks	chr5	48943983	48944958	9.52	1.95	9.86e-13	TRUE
All_Peaks	chr5	48520780	48522921	10.4	1.5	9.92e-13	TRUE
All_Peaks	chr7	44814699	44817217	9.65	1.34	9.94e-13	TRUE
All_Peaks	chr5	48942396	48943006	7.07	2.75	9.96e-13	TRUE
All_Peaks	chr9	46965862	46966650	7.85	1.88	9.96e-13	TRUE
All_Peaks	chr4	123419593	123420294	7.66	2.1	1.02e-12	TRUE
All_Peaks	chr7	90733763	90734890	10.21	-1.3	1.02e-12	TRUE
All_Peaks	chr6	97991348	97992287	8.3	1.84	1.02e-12	TRUE
All_Peaks	chr1	50978721	50980612	7.87	-2.42	1.02e-12	TRUE
All_Peaks	chr1	116197758	116198830	7.36	-3.61	1.07e-12	TRUE
All_Peaks	chr7	118964606	118965414	8.12	2.05	1.09e-12	TRUE
All_Peaks	chr2	80621921	80622498	5.89	-4.88	1.12e-12	TRUE
All_Peaks	chr1	38199337	38200893	7.64	2.02	1.16e-12	TRUE
All_Peaks	chr1	154054684	154055590	6.91	2.43	1.18e-12	TRUE
All_Peaks	chrX	36334558	36335138	5.88	-5.55	1.19e-12	TRUE
All_Peaks	chr5	148727598	148730553	9.9	1.41	1.19e-12	TRUE
All_Peaks	chr7	119696582	119697805	7.96	2.05	1.21e-12	TRUE
All_Peaks	chr16	77499791	77501486	7	-2.87	1.22e-12	TRUE
All_Peaks	chr14	93729665	93730486	7.39	-2.83	1.22e-12	TRUE
All_Peaks	chr17	40911524	40912372	7.84	1.98	1.23e-12	TRUE
All_Peaks	chr2	104362913	104363747	8.5	1.95	1.25e-12	TRUE
All_Peaks	chr6	26976526	26977084	5.86	-5.04	1.25e-12	TRUE
All_Peaks	chr19	49299426	49300331	6.07	-4.89	1.26e-12	TRUE
All_Peaks	chr10	31608624	31610153	7.51	-3.14	1.26e-12	TRUE
All_Peaks	chr13	70656309	70656976	6.28	3.29	1.3e-12	TRUE
All_Peaks	chr17	88209334	88210207	7.66	2.03	1.33e-12	TRUE
All_Peaks	chr5	89530237	89530673	5.68	-5.36	1.34e-12	TRUE
All_Peaks	chr6	108677517	108679024	9.34	-1.49	1.36e-12	TRUE
All_Peaks	chr19	44067089	44068325	9.3	1.54	1.37e-12	TRUE
All_Peaks	chr2	113388322	113389427	7.45	-3.08	1.37e-12	TRUE
All_Peaks	chr1	20933272	20934059	8.85	-2.05	1.38e-12	TRUE
All_Peaks	chr13	69732565	69733292	6.06	-4.72	1.4e-12	TRUE
All_Peaks	chr9	86411250	86412207	7.45	-2.32	1.44e-12	TRUE
All_Peaks	chr2	44242662	44243380	7.09	-2.81	1.45e-12	TRUE
All_Peaks	chr12	109009581	109010979	10.31	1.48	1.45e-12	TRUE
All_Peaks	chr7	16869295	16870323	9.22	1.69	1.47e-12	TRUE
All_Peaks	chr7	119691903	119693414	7.53	2.44	1.58e-12	TRUE
All_Peaks	chr2	4563697	4564328	7	-3.01	1.59e-12	TRUE
All_Peaks	chr16	25406565	25408934	10.63	-1.37	1.66e-12	TRUE
All_Peaks	chr17	27422140	27423381	9.4	1.39	1.66e-12	TRUE
All_Peaks	chr19	30636925	30638072	6.84	-2.87	1.72e-12	TRUE
All_Peaks	chr14	12390202	12391465	7.91	-2.16	1.74e-12	TRUE
All_Peaks	chr10	125297480	125298604	6.95	-2.77	1.74e-12	TRUE
All_Peaks	chr11	3658441	3659327	8.85	1.74	1.76e-12	TRUE
All_Peaks	chr17	48977527	48978348	8.16	-1.9	1.76e-12	TRUE
All_Peaks	chr4	68925580	68926740	7.84	-2.26	1.76e-12	TRUE
All_Peaks	chr10	17804280	17805369	8.55	-1.71	1.79e-12	TRUE
All_Peaks	chr17	5358785	5359365	6.48	2.8	1.79e-12	TRUE
All_Peaks	chr16	26901191	26902002	6.65	-4.03	1.8e-12	TRUE
All_Peaks	chr1	133953181	133954325	10.28	1.26	1.82e-12	TRUE
All_Peaks	chr7	96552424	96553859	7.44	2.04	1.85e-12	TRUE
All_Peaks	chr2	34587966	34589531	8.28	2	1.93e-12	TRUE
All_Peaks	chr8	81806731	81807314	7.1	-2.74	1.94e-12	TRUE
All_Peaks	chr14	119062319	119063936	9.58	-1.32	2.02e-12	TRUE
All_Peaks	chr12	5181636	5183469	10.85	1.2	2.02e-12	TRUE
All_Peaks	chr2	6126756	6127972	8.63	1.56	2.03e-12	TRUE
All_Peaks	chr14	11038348	11040345	9.45	-1.75	2.06e-12	TRUE
All_Peaks	chr2	126348948	126350042	8.22	-2	2.06e-12	TRUE
All_Peaks	chr16	28962245	28963616	10.86	1.43	2.07e-12	TRUE
All_Peaks	chr4	82048262	82049960	8.15	-2.42	2.07e-12	TRUE
All_Peaks	chr13	99076971	99077989	8.41	1.99	2.1e-12	TRUE
All_Peaks	chr1	96853301	96855449	8.23	-1.96	2.17e-12	TRUE
All_Peaks	chr2	133377678	133379368	10.86	-1.28	2.2e-12	TRUE
All_Peaks	chr16	95263674	95264984	9.7	1.69	2.21e-12	TRUE
All_Peaks	chr7	96946741	96947431	6.46	-3.23	2.25e-12	TRUE
All_Peaks	chr6	61147512	61148290	7.97	-2.13	2.34e-12	TRUE
All_Peaks	chr5	38395999	38397123	5.95	-4.94	2.39e-12	TRUE
All_Peaks	chr1	66115243	66115811	6.89	-3.63	2.46e-12	TRUE
All_Peaks	chr19	22915588	22917454	9.47	-1.42	2.48e-12	TRUE
All_Peaks	chr1	102177137	102178357	7.09	-3.58	2.49e-12	TRUE
All_Peaks	chr4	8399671	8400809	8.43	-1.65	2.49e-12	TRUE
All_Peaks	chr12	40842429	40843341	7.17	-2.72	2.49e-12	TRUE
All_Peaks	chr7	96873967	96874654	7.71	2	2.53e-12	TRUE
All_Peaks	chr7	115531162	115531874	6.13	-4.65	2.55e-12	TRUE
All_Peaks	chr2	118540567	118541477	7.92	-1.94	2.6e-12	TRUE
All_Peaks	chr11	98966451	98967244	7.62	-2.84	2.62e-12	TRUE
All_Peaks	chr8	47973957	47975680	10.11	-1.28	2.63e-12	TRUE
All_Peaks	chr12	85581644	85583770	9.59	1.48	2.68e-12	TRUE
All_Peaks	chr13	109036336	109037114	7.24	-2.56	2.77e-12	TRUE
All_Peaks	chr2	101367835	101369952	9.44	-1.7	2.79e-12	TRUE
All_Peaks	chr19	52048314	52049132	6.38	-3.95	2.79e-12	TRUE
All_Peaks	chr1	145935468	145936512	6.55	-3.46	2.84e-12	TRUE
All_Peaks	chr6	102563394	102564811	7.63	-3.35	2.93e-12	TRUE
All_Peaks	chr5	107977562	107978333	8.56	2.09	2.99e-12	TRUE
All_Peaks	chr2	143131046	143131982	6.25	-3.74	3.01e-12	TRUE
All_Peaks	chr14	13021725	13022268	6.33	-3.9	3.03e-12	TRUE
All_Peaks	chr9	86388412	86389110	6.19	-3.76	3.04e-12	TRUE
All_Peaks	chr17	89559347	89560041	7.08	-3.15	3.04e-12	TRUE
All_Peaks	chr11	36484327	36485137	8.54	1.65	3.12e-12	TRUE
All_Peaks	chr15	79065294	79068244	10.85	1.16	3.29e-12	TRUE
All_Peaks	chr3	107694060	107695398	8.72	1.83	3.3e-12	TRUE
All_Peaks	chr13	92274315	92275297	7.44	-2.32	3.3e-12	TRUE
All_Peaks	chr17	4860749	4861534	9.12	-2.19	3.3e-12	TRUE
All_Peaks	chrX	138627768	138628481	6.83	-3.35	3.38e-12	TRUE
All_Peaks	chr1	10872051	10872887	7.4	-2.84	3.38e-12	TRUE
All_Peaks	chr13	81314392	81315906	8.94	1.99	3.49e-12	TRUE
All_Peaks	chr7	118770668	118771225	5.97	-4.48	3.55e-12	TRUE
All_Peaks	chrX	6777444	6778721	9.19	1.41	3.56e-12	TRUE
All_Peaks	chr13	3531836	3532531	6.92	-2.84	3.58e-12	TRUE
All_Peaks	chr7	126134794	126135246	6.31	2.85	3.58e-12	TRUE
All_Peaks	chr4	67861874	67862690	6.63	-4.14	3.59e-12	TRUE
All_Peaks	chr13	40448989	40449639	5.72	-5.4	3.67e-12	TRUE
All_Peaks	chr16	29127629	29128470	9.15	2.29	3.74e-12	TRUE
All_Peaks	chr12	74980668	74981292	6.03	-4.85	3.82e-12	TRUE
All_Peaks	chrX	86976107	86977298	6.2	-5.39	3.82e-12	TRUE
All_Peaks	chr8	128370176	128371429	7.14	2.51	3.85e-12	TRUE
All_Peaks	chr2	84108453	84109107	7.28	-3.08	3.85e-12	TRUE
All_Peaks	chr16	70404270	70405630	7.72	-2.13	3.85e-12	TRUE
All_Peaks	chr2	173781723	173782616	8.23	1.84	3.85e-12	TRUE
All_Peaks	chr19	59527210	59528328	8.93	-1.47	3.92e-12	TRUE
All_Peaks	chr14	39962375	39964812	9.66	-1.72	3.94e-12	TRUE
All_Peaks	chr16	13049912	13050722	8.01	1.86	3.99e-12	TRUE
All_Peaks	chr11	88425812	88432725	10.97	1.25	4.1e-12	TRUE
All_Peaks	chr19	21713052	21715685	10.72	-1.38	4.14e-12	TRUE
All_Peaks	chr17	15543902	15545136	6.36	-3.45	4.16e-12	TRUE
All_Peaks	chr1	152290742	152291996	7.48	2.14	4.2e-12	TRUE
All_Peaks	chr17	24409469	24410093	7.15	2.49	4.2e-12	TRUE
All_Peaks	chr9	19650831	19651926	9.71	1.8	4.25e-12	TRUE
All_Peaks	chr11	95444004	95445514	8.53	1.83	4.26e-12	TRUE
All_Peaks	chr1	14404656	14405634	5.68	-5.36	4.28e-12	TRUE
All_Peaks	chr9	77857065	77858265	7.07	-3.53	4.39e-12	TRUE
All_Peaks	chr1	167080461	167083978	10.33	-1.56	4.45e-12	TRUE
All_Peaks	chr12	86977752	86978318	5.9	-4.89	4.49e-12	TRUE
All_Peaks	chr12	116448774	116449946	6.73	-3.27	4.5e-12	TRUE
All_Peaks	chr1	180829433	180831781	10.83	1.13	4.63e-12	TRUE
All_Peaks	chr16	45023869	45024358	5.87	-4.68	4.7e-12	TRUE
All_Peaks	chr1	15222993	15224104	7.08	-2.84	4.7e-12	TRUE
All_Peaks	chr2	57873684	57874908	8.99	-2.1	4.88e-12	TRUE
All_Peaks	chrX	6727970	6728806	7.46	2.58	5e-12	TRUE
All_Peaks	chr11	106267334	106269643	9.91	1.26	5.02e-12	TRUE
All_Peaks	chr9	107737950	107739643	9.33	1.36	5.06e-12	TRUE
All_Peaks	chr14	16847189	16847912	7.25	2.08	5.12e-12	TRUE
All_Peaks	chr5	38784619	38790042	12.6	0.94	5.16e-12	TRUE
All_Peaks	chr6	112362541	112363005	6.17	-4.23	5.17e-12	TRUE
All_Peaks	chr15	92050799	92052462	9.2	-1.58	5.2e-12	TRUE
All_Peaks	chr13	97886789	97887277	5.86	2.99	5.28e-12	TRUE
All_Peaks	chr5	88855567	88856960	9.75	1.3	5.32e-12	TRUE
All_Peaks	chr5	57871414	57872113	8.16	2.04	5.35e-12	TRUE
All_Peaks	chr10	63017007	63017704	6.81	2.25	5.42e-12	TRUE
All_Peaks	chr9	86183137	86185980	10.33	-1.49	5.42e-12	TRUE
All_Peaks	chr1	62176389	62178814	11.36	1.2	5.43e-12	TRUE
All_Peaks	chr14	100461049	100462158	8.81	-1.92	5.51e-12	TRUE
All_Peaks	chr1	61185769	61188875	8.8	-1.97	5.53e-12	TRUE
All_Peaks	chr13	30154169	30155570	7.84	-2.65	5.56e-12	TRUE
All_Peaks	chr11	22601969	22602551	6.53	-3.03	5.59e-12	TRUE
All_Peaks	chr11	115399528	115402075	10.5	1.24	5.63e-12	TRUE
All_Peaks	chr13	43054272	43054972	6.18	-4.24	5.63e-12	TRUE
All_Peaks	chr1	45925100	45926749	8.83	-1.88	5.63e-12	TRUE
All_Peaks	chr8	40820462	40821083	6.34	-4.23	5.64e-12	TRUE
All_Peaks	chr3	139860026	139861588	7.46	-3.45	5.71e-12	TRUE
All_Peaks	chr1	9804337	9806370	8.85	-1.72	5.87e-12	TRUE
All_Peaks	chr7	64244337	64245149	8.12	2	5.9e-12	TRUE
All_Peaks	chr1	192932937	192933431	6.88	2.36	6.02e-12	TRUE
All_Peaks	chr5	49524079	49525778	8.48	-2.2	6.06e-12	TRUE
All_Peaks	chr1	54377391	54378059	6.62	-3.13	6.1e-12	TRUE
All_Peaks	chr6	37298909	37300861	8.83	-1.8	6.25e-12	TRUE
All_Peaks	chr14	75031976	75032534	7.01	2.29	6.26e-12	TRUE
All_Peaks	chr3	154775963	154776932	8.94	1.71	6.44e-12	TRUE
All_Peaks	chr11	119715813	119716924	8.38	1.96	6.74e-12	TRUE
All_Peaks	chr15	12089988	12090689	7.29	2.04	6.95e-12	TRUE
All_Peaks	chr1	82338603	82339262	5.56	-5.23	6.95e-12	TRUE
All_Peaks	chr5	5658573	5661213	9.18	1.48	6.96e-12	TRUE
All_Peaks	chr3	121967073	121968896	11.1	-1.24	7.02e-12	TRUE
All_Peaks	chr5	117665430	117666066	6.58	2.44	7.18e-12	TRUE
All_Peaks	chr5	80081509	80083108	9.8	2	7.21e-12	TRUE
All_Peaks	chr15	88709110	88710106	7.85	1.73	7.33e-12	TRUE
All_Peaks	chr11	61487292	61487826	5.85	-4.66	7.46e-12	TRUE
All_Peaks	chr11	120823707	120825034	8.5	1.59	7.51e-12	TRUE
All_Peaks	chr18	57649551	57650846	8.94	1.73	7.7e-12	TRUE
All_Peaks	chr14	88394606	88396153	9.82	-1.58	7.75e-12	TRUE
All_Peaks	chr1	193088964	193089903	7.86	-2.35	7.75e-12	TRUE
All_Peaks	chr8	33902684	33903284	6.29	-4.36	7.87e-12	TRUE
All_Peaks	chr12	50707258	50708642	9.66	-1.45	7.92e-12	TRUE
All_Peaks	chr11	24342410	24343856	9.96	1.97	7.92e-12	TRUE
All_Peaks	chr6	144513505	144514393	7.59	-3	7.92e-12	TRUE
All_Peaks	chr16	81232962	81234245	6.73	-3.72	8.15e-12	TRUE
All_Peaks	chr15	40762300	40763321	8.83	-1.89	8.2e-12	TRUE
All_Peaks	chr7	96329369	96330234	7.33	2.36	8.8e-12	TRUE
All_Peaks	chr2	172767565	172768984	8.51	2.1	8.94e-12	TRUE
All_Peaks	chr12	85569384	85570620	9.14	1.29	8.98e-12	TRUE
All_Peaks	chr8	124265658	124266472	8.63	2.02	9.28e-12	TRUE
All_Peaks	chr7	65464199	65465470	9.29	1.33	9.28e-12	TRUE
All_Peaks	chr15	27538847	27540601	8.98	-1.53	9.28e-12	TRUE
All_Peaks	chr3	154782804	154783906	7.75	1.73	9.63e-12	TRUE
All_Peaks	chr3	36407861	36408579	7.44	2.73	9.72e-12	TRUE
All_Peaks	chr14	16954460	16955682	8.18	2.06	9.74e-12	TRUE
All_Peaks	chr1	50989606	50990564	7.94	-2.14	9.88e-12	TRUE
All_Peaks	chr6	78103864	78104591	8.26	-1.81	9.89e-12	TRUE
All_Peaks	chr2	94340618	94341321	7.41	-2.5	9.91e-12	TRUE
All_Peaks	chr11	11744914	11746277	6.86	-2.85	1.02e-11	TRUE
All_Peaks	chr17	67988819	67989404	6.38	-4.66	1.03e-11	TRUE
All_Peaks	chr4	43189606	43190292	7.22	2.56	1.03e-11	TRUE
All_Peaks	chr12	98106098	98107082	7.15	-3.26	1.03e-11	TRUE
All_Peaks	chr12	44190101	44192250	10.83	1.28	1.03e-11	TRUE
All_Peaks	chr11	36635054	36636342	7.25	2.58	1.04e-11	TRUE
All_Peaks	chr18	12938146	12938691	6.3	-4.82	1.05e-11	TRUE
All_Peaks	chr17	73992388	73993123	6.99	2.54	1.05e-11	TRUE
All_Peaks	chr12	43111923	43112653	5.92	-5.6	1.06e-11	TRUE
All_Peaks	chr14	15517735	15519207	9.2	1.51	1.07e-11	TRUE
All_Peaks	chr12	108234422	108235882	8.6	-1.94	1.09e-11	TRUE
All_Peaks	chr15	25482422	25483164	7.13	-2.43	1.1e-11	TRUE
All_Peaks	chr10	95182472	95183644	8.41	-1.82	1.12e-11	TRUE
All_Peaks	chr15	6793816	6794653	8.99	2.07	1.13e-11	TRUE
All_Peaks	chr3	79667965	79668822	7.24	2.52	1.13e-11	TRUE
All_Peaks	chr1	12949460	12950312	6.77	-2.69	1.16e-11	TRUE
All_Peaks	chr11	76542227	76544036	9.48	1.41	1.17e-11	TRUE
All_Peaks	chr6	105735254	105738674	10.05	1.47	1.18e-11	TRUE
All_Peaks	chr1	189033918	189035387	7.16	-2.65	1.18e-11	TRUE
All_Peaks	chr12	108911455	108912432	8.9	1.75	1.19e-11	TRUE
All_Peaks	chr15	59673967	59674634	6.41	-3.97	1.2e-11	TRUE
All_Peaks	chr1	172550057	172551403	9.51	-1.48	1.2e-11	TRUE
All_Peaks	chr9	26625491	26626135	6.21	-4.09	1.22e-11	TRUE
All_Peaks	chr2	144544642	144545193	5.88	-4.4	1.25e-11	TRUE
All_Peaks	chr6	65428654	65429896	7.1	-2.55	1.26e-11	TRUE
All_Peaks	chr18	25631958	25632580	5.99	-4.38	1.26e-11	TRUE
All_Peaks	chr18	25511998	25513011	6.67	-3.93	1.26e-11	TRUE
All_Peaks	chr5	112473293	112473994	5.6	-5.27	1.28e-11	TRUE
All_Peaks	chr14	67315431	67319027	10.26	1.17	1.29e-11	TRUE
All_Peaks	chr4	9071951	9072846	7.34	-2.33	1.3e-11	TRUE
All_Peaks	chr4	22152343	22153538	7.37	-2.41	1.34e-11	TRUE
All_Peaks	chr13	99469643	99471247	8.47	1.71	1.35e-11	TRUE
All_Peaks	chr10	102869966	102870840	6.83	-3.57	1.35e-11	TRUE
All_Peaks	chr2	169155026	169157376	9.45	1.57	1.37e-11	TRUE
All_Peaks	chr1	97018111	97021173	10.24	-1.71	1.38e-11	TRUE
All_Peaks	chr18	79030619	79032066	7.69	-1.97	1.38e-11	TRUE
All_Peaks	chr7	109794062	109795050	8.08	1.82	1.39e-11	TRUE
All_Peaks	chr5	57858042	57859181	8.66	1.56	1.39e-11	TRUE
All_Peaks	chr2	80717863	80718885	7.38	-2.5	1.4e-11	TRUE
All_Peaks	chr1	158257393	158260771	8.84	1.51	1.4e-11	TRUE
All_Peaks	chr15	70621235	70622381	7.76	-3.13	1.42e-11	TRUE
All_Peaks	chr3	93547032	93548014	7.2	-2.5	1.42e-11	TRUE
All_Peaks	chr12	90566222	90567301	6.93	-3.25	1.42e-11	TRUE
All_Peaks	chr9	73934613	73935545	8.01	-2.16	1.43e-11	TRUE
All_Peaks	chr10	11180049	11181511	8.9	-1.6	1.46e-11	TRUE
All_Peaks	chr5	84351913	84353970	9.56	1.43	1.47e-11	TRUE
All_Peaks	chr6	140810548	140812891	8.96	-1.94	1.48e-11	TRUE
All_Peaks	chr12	79059310	79060707	9.57	-1.56	1.48e-11	TRUE
All_Peaks	chr11	74800384	74801353	8.69	1.71	1.51e-11	TRUE
All_Peaks	chr14	30343508	30344940	9.67	1.24	1.53e-11	TRUE
All_Peaks	chr14	11632516	11634028	8.72	1.86	1.53e-11	TRUE
All_Peaks	chr10	43162084	43162746	7.65	1.82	1.53e-11	TRUE
All_Peaks	chr10	24026385	24027634	7.02	-3.61	1.56e-11	TRUE
All_Peaks	chr18	80925876	80926862	8.18	2.2	1.57e-11	TRUE
All_Peaks	chr14	7941511	7942629	7.84	-2.46	1.59e-11	TRUE
All_Peaks	chr2	69002867	69003475	7.01	-2.77	1.59e-11	TRUE
All_Peaks	chr7	81311489	81312145	7.28	-2.42	1.6e-11	TRUE
All_Peaks	chr14	61944948	61946020	9.21	1.71	1.62e-11	TRUE
All_Peaks	chr2	124369278	124370555	7.04	-2.41	1.62e-11	TRUE
All_Peaks	chr4	81965876	81967395	10.81	-1.11	1.62e-11	TRUE
All_Peaks	chr1	81173176	81174440	7.7	-2.06	1.64e-11	TRUE
All_Peaks	chr16	44959575	44960220	6.73	-3.5	1.64e-11	TRUE
All_Peaks	chr3	79191377	79195149	11.27	1.23	1.65e-11	TRUE
All_Peaks	chr15	51722955	51724072	8.22	-1.77	1.68e-11	TRUE
All_Peaks	chr14	77400282	77401652	8.6	1.44	1.7e-11	TRUE
All_Peaks	chr19	20601288	20602270	7.84	-2.77	1.7e-11	TRUE
All_Peaks	chr13	45584779	45585231	6.62	2.79	1.71e-11	TRUE
All_Peaks	chr12	5350399	5352422	9.62	1.49	1.71e-11	TRUE
All_Peaks	chr12	117380456	117381938	9.01	-1.95	1.71e-11	TRUE
All_Peaks	chr7	116317673	116319494	9.41	1.26	1.71e-11	TRUE
All_Peaks	chr16	67994093	67995206	7.63	-2.24	1.78e-11	TRUE
All_Peaks	chr6	36818959	36821149	9.43	-1.61	1.79e-11	TRUE
All_Peaks	chr1	38291613	38293933	10.75	1.06	1.79e-11	TRUE
All_Peaks	chr9	15551951	15552835	6.1	-3.98	1.8e-11	TRUE
All_Peaks	chr1	170381245	170381906	6.7	-2.92	1.81e-11	TRUE
All_Peaks	chr15	40274816	40276064	5.98	-4.25	1.81e-11	TRUE
All_Peaks	chr4	97873003	97875672	9.05	-2.1	1.83e-11	TRUE
All_Peaks	chr9	9138670	9140172	9.66	-1.73	1.88e-11	TRUE
All_Peaks	chr10	121967208	121969428	10.3	1.16	1.89e-11	TRUE
All_Peaks	chr2	37908693	37909581	7.57	1.96	1.9e-11	TRUE
All_Peaks	chr7	51617660	51619836	9.89	1.14	1.96e-11	TRUE
All_Peaks	chr13	37109232	37109792	6.36	2.74	1.98e-11	TRUE
All_Peaks	chr17	10807248	10808027	6.53	-3.06	1.98e-11	TRUE
All_Peaks	chr16	96728116	96728870	8.37	1.6	1.98e-11	TRUE
All_Peaks	chr17	44025868	44027044	6.69	-4.98	1.98e-11	TRUE
All_Peaks	chr7	89879527	89880071	5.65	-4.83	1.99e-11	TRUE
All_Peaks	chr9	44690698	44691951	6.11	-4.17	1.99e-11	TRUE
All_Peaks	chr12	6087003	6088258	8.11	-2.28	2.01e-11	TRUE
All_Peaks	chr17	47097416	47098514	7.77	2.02	2.02e-11	TRUE
All_Peaks	chr16	86377901	86378629	7.57	-3.06	2.03e-11	TRUE
All_Peaks	chr14	86150292	86151006	5.8	-5.21	2.08e-11	TRUE
All_Peaks	chr13	82756870	82757671	7.4	-2.15	2.09e-11	TRUE
All_Peaks	chr17	47898835	47899635	7.31	-2.23	2.1e-11	TRUE
All_Peaks	chr5	43824040	43826148	9.76	-1.18	2.11e-11	TRUE
All_Peaks	chr2	9573851	9574816	7.67	-2.53	2.14e-11	TRUE
All_Peaks	chr2	34129372	34130321	7.82	1.98	2.14e-11	TRUE
All_Peaks	chr11	98003003	98003908	7.53	2.06	2.14e-11	TRUE
All_Peaks	chr10	125264757	125266067	8.31	-1.81	2.15e-11	TRUE
All_Peaks	chr4	149553757	149557204	11.09	1.2	2.17e-11	TRUE
All_Peaks	chr1	106231314	106232742	7.45	-2.55	2.19e-11	TRUE
All_Peaks	chr16	96878919	96879546	6.25	3.16	2.19e-11	TRUE
All_Peaks	chr12	90302428	90303221	6.2	-4.08	2.19e-11	TRUE
All_Peaks	chr10	125337562	125338744	6.58	-3.15	2.22e-11	TRUE
All_Peaks	chr8	122803457	122805224	8.85	1.63	2.25e-11	TRUE
All_Peaks	chr1	172418186	172418708	5.84	-5.52	2.25e-11	TRUE
All_Peaks	chr18	62789994	62791051	7.04	-3.04	2.29e-11	TRUE
All_Peaks	chr6	37105951	37106693	7.03	-2.5	2.3e-11	TRUE
All_Peaks	chr8	44701168	44701749	6.06	-4.22	2.3e-11	TRUE
All_Peaks	chr7	117501173	117502289	9.3	1.62	2.31e-11	TRUE
All_Peaks	chr11	7780238	7780949	5.6	-5.27	2.36e-11	TRUE
All_Peaks	chr10	9333831	9334965	7.64	-2.55	2.38e-11	TRUE
All_Peaks	chr7	89410254	89410834	6.25	-3.82	2.38e-11	TRUE
All_Peaks	chr18	69498374	69502670	9.49	-1.27	2.42e-11	TRUE
All_Peaks	chr1	51624476	51626050	7.79	-2.13	2.45e-11	TRUE
All_Peaks	chr8	22387574	22388201	6.36	2.69	2.45e-11	TRUE
All_Peaks	chr7	40603117	40603678	7.24	2.41	2.45e-11	TRUE
All_Peaks	chrX	152704407	152705950	8.63	-1.8	2.48e-11	TRUE
All_Peaks	chr5	107443693	107445045	10.68	1.17	2.49e-11	TRUE
All_Peaks	chr1	105412798	105414224	9.97	-1.33	2.52e-11	TRUE
All_Peaks	chr14	15425663	15427169	7.57	2.45	2.55e-11	TRUE
All_Peaks	chr10	93098243	93099026	8.78	1.79	2.57e-11	TRUE
All_Peaks	chr8	31106483	31107616	8.13	-2.63	2.62e-11	TRUE
All_Peaks	chr9	14877396	14878985	8.54	-1.62	2.63e-11	TRUE
All_Peaks	chr12	75112139	75112774	5.49	-5.16	2.64e-11	TRUE
All_Peaks	chr7	57590404	57591544	7.87	-1.98	2.65e-11	TRUE
All_Peaks	chrX	39105758	39106398	6.45	-3.44	2.7e-11	TRUE
All_Peaks	chr5	105708597	105710177	8.23	1.55	2.8e-11	TRUE
All_Peaks	chr12	88371503	88372854	9.5	-1.41	2.81e-11	TRUE
All_Peaks	chr1	96848585	96850363	7.56	-2.44	2.81e-11	TRUE
All_Peaks	chr13	30196267	30197351	8.63	-1.78	2.83e-11	TRUE
All_Peaks	chr18	80716834	80720323	9.96	1.14	2.84e-11	TRUE
All_Peaks	chr1	132533549	132534589	9.17	1.45	2.84e-11	TRUE
All_Peaks	chr7	100081877	100083233	9.49	-1.59	2.85e-11	TRUE
All_Peaks	chr3	87131396	87133160	10.8	1.27	2.86e-11	TRUE
All_Peaks	chr11	24689829	24690438	6.89	-2.83	2.86e-11	TRUE
All_Peaks	chr9	77464784	77466291	8.52	-1.85	2.88e-11	TRUE
All_Peaks	chr9	108196790	108197938	7.7	1.99	2.91e-11	TRUE
All_Peaks	chr9	116678256	116680499	10	1.27	2.93e-11	TRUE
All_Peaks	chr2	37906004	37907429	9.25	1.35	2.95e-11	TRUE
All_Peaks	chr7	16893563	16895457	9.53	1.38	2.99e-11	TRUE
All_Peaks	chr12	68167779	68168242	5.8	-4.07	2.99e-11	TRUE
All_Peaks	chr19	40625753	40626458	6.44	-5.1	3.01e-11	TRUE
All_Peaks	chr6	71978424	71979203	7.7	2.42	3.07e-11	TRUE
All_Peaks	chr4	9614088	9616454	9.15	-1.74	3.1e-11	TRUE
All_Peaks	chr9	73794242	73795293	8.79	-4.65	3.11e-11	TRUE
All_Peaks	chr1	185284756	185285957	7.26	-2.87	3.11e-11	TRUE
All_Peaks	chr17	71768917	71770955	10.55	1.08	3.11e-11	TRUE
All_Peaks	chr6	80105332	80106069	6.42	-3.85	3.17e-11	TRUE
All_Peaks	chr17	50182322	50182951	5.96	-4.48	3.2e-11	TRUE
All_Peaks	chr6	24025664	24026213	5.84	-4.65	3.23e-11	TRUE
All_Peaks	chr9	27701264	27702403	8.37	-2.23	3.25e-11	TRUE
All_Peaks	chr5	100912282	100912858	5.53	-5.2	3.26e-11	TRUE
All_Peaks	chr3	157274121	157275477	7.72	-2.1	3.27e-11	TRUE
All_Peaks	chr3	8862884	8863691	6.39	-3.64	3.29e-11	TRUE
All_Peaks	chr1	130461205	130463430	10.41	-1.35	3.29e-11	TRUE
All_Peaks	chr7	65142189	65142827	6.57	-3.34	3.35e-11	TRUE
All_Peaks	chr12	69087620	69088733	7.37	-2.64	3.37e-11	TRUE
All_Peaks	chr12	69085233	69086918	9.25	-1.69	3.41e-11	TRUE
All_Peaks	chr1	71800565	71801731	6.22	-3.86	3.46e-11	TRUE
All_Peaks	chr12	25922308	25922628	5.82	3.86	3.48e-11	TRUE
All_Peaks	chr15	29697824	29699866	10.37	-1.67	3.54e-11	TRUE
All_Peaks	chr1	23367127	23367705	5.68	-5.09	3.58e-11	TRUE
All_Peaks	chr17	67132607	67134727	9.38	-1.53	3.67e-11	TRUE
All_Peaks	chr8	126607062	126608770	10.73	1.1	3.67e-11	TRUE
All_Peaks	chr10	84832193	84834076	8.14	1.86	3.71e-11	TRUE
All_Peaks	chr17	71786511	71787945	8.62	1.69	3.72e-11	TRUE
All_Peaks	chr9	10909361	10910255	7.48	-2.34	3.72e-11	TRUE
All_Peaks	chr15	56692001	56694002	10.42	-1.09	3.73e-11	TRUE
All_Peaks	chr10	84808402	84809049	6.25	2.68	3.83e-11	TRUE
All_Peaks	chr3	54763935	54765864	8.17	-1.91	3.86e-11	TRUE
All_Peaks	chr12	86919133	86919776	6.33	2.75	3.88e-11	TRUE
All_Peaks	chr9	12449603	12450288	6.28	-3.92	3.96e-11	TRUE
All_Peaks	chr10	69989970	69991054	8.81	1.77	3.99e-11	TRUE
All_Peaks	chr13	81602043	81603837	10.56	1.09	4.04e-11	TRUE
All_Peaks	chr10	94303157	94304744	8.78	1.82	4.04e-11	TRUE
All_Peaks	chr5	17959676	17960484	7.89	-2.03	4.06e-11	TRUE
All_Peaks	chr6	106387687	106388693	9.24	1.32	4.08e-11	TRUE
All_Peaks	chr10	37678714	37679709	8.9	-1.51	4.22e-11	TRUE
All_Peaks	chr5	39521622	39522191	6.62	2.44	4.28e-11	TRUE
All_Peaks	chr8	62425464	62426923	8.81	-1.91	4.29e-11	TRUE
All_Peaks	chr6	90498441	90500054	9.02	1.53	4.31e-11	TRUE
All_Peaks	chr11	44748739	44750076	8.96	1.58	4.36e-11	TRUE
All_Peaks	chr10	101373605	101374965	7.65	-2.88	4.37e-11	TRUE
All_Peaks	chrX	11704031	11704652	6.45	-4.02	4.44e-11	TRUE
All_Peaks	chr18	74022135	74026499	10.17	1.3	4.45e-11	TRUE
All_Peaks	chr10	49788280	49789145	6.68	-3.58	4.45e-11	TRUE
All_Peaks	chr4	82476356	82477633	7.87	-1.91	4.46e-11	TRUE
All_Peaks	chr3	58776126	58778015	9.48	-1.68	4.51e-11	TRUE
All_Peaks	chr11	88789635	88790455	8.38	1.76	4.51e-11	TRUE
All_Peaks	chr11	45061387	45063225	8.96	1.37	4.58e-11	TRUE
All_Peaks	chr7	68318349	68318971	6.07	-3.94	4.58e-11	TRUE
All_Peaks	chrX	35951893	35952409	6.25	2.77	4.61e-11	TRUE
All_Peaks	chr18	64840902	64841446	5.49	-5.16	4.7e-11	TRUE
All_Peaks	chr4	82404092	82405021	7.13	-2.41	4.7e-11	TRUE
All_Peaks	chr9	115690706	115692008	7.84	-2.4	4.74e-11	TRUE
All_Peaks	chr17	75968864	75969280	5.62	-5.3	4.76e-11	TRUE
All_Peaks	chr18	52473640	52474248	5.61	-5.29	4.76e-11	TRUE
All_Peaks	chr4	94803051	94803918	6.82	-2.82	4.81e-11	TRUE
All_Peaks	chr12	40898183	40899089	9.78	-1.85	4.85e-11	TRUE
All_Peaks	chr13	95162889	95163662	7.22	-2.63	4.86e-11	TRUE
All_Peaks	chr15	12501665	12504600	11.14	0.98	4.88e-11	TRUE
All_Peaks	chr5	35953973	35955236	8.87	1.31	4.88e-11	TRUE
All_Peaks	chr1	156216962	156217733	6.86	2.51	4.93e-11	TRUE
All_Peaks	chr9	49723839	49724923	7.32	1.92	4.94e-11	TRUE
All_Peaks	chr7	51977475	51978286	8.32	1.83	4.97e-11	TRUE
All_Peaks	chr19	11956749	11958465	9.93	1.46	4.98e-11	TRUE
All_Peaks	chr10	95439184	95440032	8.04	1.66	5e-11	TRUE
All_Peaks	chr5	77424913	77426194	7.85	-2.06	5.06e-11	TRUE
All_Peaks	chr9	12157020	12157644	6.63	-3.21	5.09e-11	TRUE
All_Peaks	chr4	126467489	126469251	9.64	1.15	5.1e-11	TRUE
All_Peaks	chr14	123632831	123634086	6.88	-2.89	5.11e-11	TRUE
All_Peaks	chr2	65975422	65976686	9.06	1.47	5.15e-11	TRUE
All_Peaks	chr2	120056267	120057935	8.95	1.54	5.21e-11	TRUE
All_Peaks	chr12	117626960	117627853	7.24	-2.21	5.35e-11	TRUE
All_Peaks	chr2	21794731	21796941	9.62	-1.81	5.36e-11	TRUE
All_Peaks	chr15	7247946	7250103	10.16	-1.57	5.42e-11	TRUE
All_Peaks	chr2	27764118	27765418	7.82	1.86	5.49e-11	TRUE
All_Peaks	chr12	41526092	41527269	8.3	-1.79	5.54e-11	TRUE
All_Peaks	chr18	66286587	66287247	6.12	-3.91	5.56e-11	TRUE
All_Peaks	chr15	69137859	69138935	9.37	1.75	5.56e-11	TRUE
All_Peaks	chr14	15400601	15401506	7.85	1.9	5.64e-11	TRUE
All_Peaks	chr5	43469656	43471149	7.44	-2.78	5.65e-11	TRUE
All_Peaks	chrX	52790595	52792225	8.77	-1.56	5.67e-11	TRUE
All_Peaks	chr9	69517495	69518115	5.46	-5.13	5.7e-11	TRUE
All_Peaks	chr9	13195107	13196190	7.48	-2.53	5.7e-11	TRUE
All_Peaks	chr1	125973254	125973988	7.3	-2.58	5.76e-11	TRUE
All_Peaks	chr14	11655896	11656897	7.54	-2.83	5.78e-11	TRUE
All_Peaks	chr3	54476017	54476636	5.48	-5.15	5.81e-11	TRUE
All_Peaks	chr2	55450471	55451332	6.6	-3	5.87e-11	TRUE
All_Peaks	chr5	3453818	3454533	5.99	-4.04	5.9e-11	TRUE
All_Peaks	chr2	179633366	179634094	6.9	2.42	5.99e-11	TRUE
All_Peaks	chr8	78119489	78120697	6.96	-3.16	6.03e-11	TRUE
All_Peaks	chr9	64466099	64466993	6.26	-3.82	6.05e-11	TRUE
All_Peaks	chr14	93008931	93009800	7.34	-2.88	6.18e-11	TRUE
All_Peaks	chr5	31251134	31252646	9.73	1.11	6.18e-11	TRUE
All_Peaks	chr9	74810694	74811801	6.82	-2.52	6.18e-11	TRUE
All_Peaks	chr10	94249162	94250330	8.63	1.78	6.22e-11	TRUE
All_Peaks	chr4	19156769	19157405	7.16	-2.43	6.23e-11	TRUE
All_Peaks	chr11	96822398	96825783	11.25	1.06	6.25e-11	TRUE
All_Peaks	chr7	73913499	73914459	8.85	1.51	6.27e-11	TRUE
All_Peaks	chr4	82466091	82467079	5.64	-4.62	6.29e-11	TRUE
All_Peaks	chr10	117554622	117555263	6.07	-5.26	6.32e-11	TRUE
All_Peaks	chr17	28920648	28921729	9.07	1.82	6.32e-11	TRUE
All_Peaks	chr6	37356187	37358894	10.49	-1.16	6.38e-11	TRUE
All_Peaks	chr6	50112672	50113448	8.99	-1.55	6.38e-11	TRUE
All_Peaks	chr13	99472005	99473187	9.53	1.17	6.42e-11	TRUE
All_Peaks	chr1	166265993	166266759	6.36	-3.79	6.43e-11	TRUE
All_Peaks	chr1	75263069	75264830	9	1.55	6.5e-11	TRUE
All_Peaks	chr15	59549373	59550446	7.42	-2.34	6.54e-11	TRUE
All_Peaks	chr14	79737619	79740938	11.37	1.09	6.64e-11	TRUE
All_Peaks	chr16	81248574	81249984	6.92	-2.91	6.68e-11	TRUE
All_Peaks	chr4	98086773	98087429	6.26	-3.15	6.69e-11	TRUE
All_Peaks	chr16	66768124	66769947	7.84	-2.34	6.73e-11	TRUE
All_Peaks	chr2	179668106	179671490	10.09	1.2	6.75e-11	TRUE
All_Peaks	chr8	81624136	81625354	8.4	-1.88	6.78e-11	TRUE
All_Peaks	chr8	45511906	45512929	6.74	-3.74	6.93e-11	TRUE
All_Peaks	chr6	56358370	56359008	7.1	2.48	6.95e-11	TRUE
All_Peaks	chr2	146098202	146099425	8.81	1.63	7.03e-11	TRUE
All_Peaks	chr14	102251858	102253064	6.74	-3.32	7.05e-11	TRUE
All_Peaks	chr18	67905662	67906195	6.13	-4.01	7.19e-11	TRUE
All_Peaks	chr18	69627875	69628581	6.9	-2.83	7.23e-11	TRUE
All_Peaks	chr16	91320413	91321375	8.67	1.39	7.25e-11	TRUE
All_Peaks	chr4	25055426	25056012	6.33	-3.22	7.25e-11	TRUE
All_Peaks	chr10	112163097	112164285	9.11	-2.08	7.26e-11	TRUE
All_Peaks	chr2	93101985	93102518	7.03	2.98	7.69e-11	TRUE
All_Peaks	chr5	89173611	89174389	6.65	2.84	7.72e-11	TRUE
All_Peaks	chr9	86311017	86312674	9.71	-1.62	7.86e-11	TRUE
All_Peaks	chr2	35420951	35422966	8.97	1.61	7.88e-11	TRUE
All_Peaks	chr15	53784812	53785906	8.15	-2.31	8.11e-11	TRUE
All_Peaks	chr12	41097240	41098211	7.35	-2.33	8.12e-11	TRUE
All_Peaks	chr8	28913119	28914028	7.18	-2.34	8.13e-11	TRUE
All_Peaks	chr10	73242222	73242798	6.15	-3.85	8.15e-11	TRUE
All_Peaks	chr9	88207168	88207872	6.98	-2.78	8.15e-11	TRUE
All_Peaks	chr2	126371561	126372222	5.9	-4.16	8.16e-11	TRUE
All_Peaks	chr12	33220085	33220976	6.47	-2.89	8.17e-11	TRUE
All_Peaks	chr6	84805520	84806711	7.51	2.02	8.25e-11	TRUE
All_Peaks	chr14	27278595	27281242	9.74	1.29	8.31e-11	TRUE
All_Peaks	chr18	30045708	30046458	7.09	-2.75	8.31e-11	TRUE
All_Peaks	chr1	51922691	51923384	7.06	-3.42	8.31e-11	TRUE
All_Peaks	chr13	99896216	99901650	11.51	0.92	8.42e-11	TRUE
All_Peaks	chr10	84806831	84808001	10.35	1.3	8.43e-11	TRUE
All_Peaks	chr19	61151333	61152067	6.75	-3.9	8.44e-11	TRUE
All_Peaks	chr1	191969808	191971829	8.77	1.47	8.65e-11	TRUE
All_Peaks	chr3	31156121	31156607	5.53	-4.93	8.7e-11	TRUE
All_Peaks	chr2	126567302	126568213	6.81	2.16	8.72e-11	TRUE
All_Peaks	chr1	119015041	119015655	5.9	-4.28	8.88e-11	TRUE
All_Peaks	chr16	45922222	45923164	7.32	-2.28	8.88e-11	TRUE
All_Peaks	chr18	25959485	25960530	7.93	-2.58	8.92e-11	TRUE
All_Peaks	chr2	85730460	85731006	7.25	2.12	8.94e-11	TRUE
All_Peaks	chr4	82493436	82494408	5.52	-4.7	9.19e-11	TRUE
All_Peaks	chr4	102510406	102512134	10.08	1.15	9.21e-11	TRUE
All_Peaks	chr14	119300284	119301299	6.86	-3.04	9.21e-11	TRUE
All_Peaks	chr1	21748924	21750126	8.28	-2.47	9.22e-11	TRUE
All_Peaks	chr9	121560409	121561211	7.73	2.21	9.27e-11	TRUE
All_Peaks	chr1	129270164	129270818	6.99	-2.35	9.53e-11	TRUE
All_Peaks	chr10	89176210	89177181	7.86	-2.17	9.61e-11	TRUE
All_Peaks	chr11	102295623	102297776	10.49	1.06	9.67e-11	TRUE
All_Peaks	chr11	6352029	6353050	8.95	1.43	9.73e-11	TRUE
All_Peaks	chr5	123929846	123931171	8.86	1.37	9.73e-11	TRUE
All_Peaks	chr6	101463762	101464476	6.85	-2.74	9.76e-11	TRUE
All_Peaks	chr16	78538363	78539200	7.65	-2.24	9.81e-11	TRUE
All_Peaks	chr2	132582091	132582714	6.35	-3.72	9.82e-11	TRUE
All_Peaks	chr5	131455030	131455982	8.5	1.65	9.82e-11	TRUE
All_Peaks	chr11	7647155	7647795	5.88	-4.69	9.92e-11	TRUE
All_Peaks	chr11	18900285	18900876	5.62	-4.8	9.92e-11	TRUE
All_Peaks	chr12	41945975	41947336	7.27	-2.64	9.97e-11	TRUE
All_Peaks	chr17	40902169	40905241	10.87	1.17	9.99e-11	TRUE
All_Peaks	chr3	63106320	63107307	6.87	-4.08	1.01e-10	TRUE
All_Peaks	chr17	75210276	75211047	7.03	-2.64	1.01e-10	TRUE
All_Peaks	chr11	70026376	70027348	7.59	1.94	1.01e-10	TRUE
All_Peaks	chr6	95522205	95522938	7.15	-2.73	1.01e-10	TRUE
All_Peaks	chr2	113390738	113391439	7.46	-2.42	1.07e-10	TRUE
All_Peaks	chr2	97465970	97467345	8.28	-2.26	1.07e-10	TRUE
All_Peaks	chr12	116337157	116337573	5.46	4.07	1.08e-10	TRUE
All_Peaks	chr6	35695317	35696367	7.44	-2.71	1.08e-10	TRUE
All_Peaks	chr5	148788506	148790161	10.82	1.21	1.11e-10	TRUE
All_Peaks	chr5	99284055	99284993	8.08	-2.29	1.11e-10	TRUE
All_Peaks	chr6	140818403	140819062	6.86	-3.34	1.14e-10	TRUE
All_Peaks	chr1	50993109	50993812	6.75	-2.78	1.15e-10	TRUE
All_Peaks	chr17	32213750	32214536	8.83	1.4	1.16e-10	TRUE
All_Peaks	chr4	68022663	68023348	6.02	-3.99	1.16e-10	TRUE
All_Peaks	chr2	105709077	105709733	6.1	-3.97	1.16e-10	TRUE
All_Peaks	chr19	21144213	21145268	6.59	-3.1	1.18e-10	TRUE
All_Peaks	chr13	99616732	99618441	9.72	-1.25	1.18e-10	TRUE
All_Peaks	chr5	17893671	17894245	6.57	-2.84	1.19e-10	TRUE
All_Peaks	chr10	114605994	114606656	6.5	-3.07	1.2e-10	TRUE
All_Peaks	chr5	96226172	96227316	7.87	-2.35	1.21e-10	TRUE
All_Peaks	chr13	41327423	41328749	8.78	1.55	1.22e-10	TRUE
All_Peaks	chr5	91900962	91901684	7.25	-2.15	1.22e-10	TRUE
All_Peaks	chr17	75292989	75293962	5.7	-4.68	1.24e-10	TRUE
All_Peaks	chr18	30934394	30936392	10.4	-1.51	1.27e-10	TRUE
All_Peaks	chr1	119469593	119470500	8.1	1.74	1.28e-10	TRUE
All_Peaks	chr2	57916050	57917118	7.15	-3.39	1.28e-10	TRUE
All_Peaks	chrX	17659673	17660976	7.8	-2.45	1.3e-10	TRUE
All_Peaks	chr8	64926196	64927178	8.14	-1.76	1.31e-10	TRUE
All_Peaks	chr14	102769312	102770563	9.76	-1.12	1.31e-10	TRUE
All_Peaks	chr4	68114159	68115148	8.22	-2.18	1.32e-10	TRUE
All_Peaks	chr12	57178589	57179956	9.49	-1.28	1.32e-10	TRUE
All_Peaks	chr2	103400617	103401110	5.76	-4.75	1.32e-10	TRUE
All_Peaks	chr1	15636667	15637799	5.72	-5.4	1.34e-10	TRUE
All_Peaks	chr13	95867466	95869060	7.85	1.77	1.34e-10	TRUE
All_Peaks	chr12	102165849	102167278	8.74	1.86	1.37e-10	TRUE
All_Peaks	chr7	116213804	116215450	8.52	-2.1	1.39e-10	TRUE
All_Peaks	chr8	22389712	22392293	10.96	1.01	1.39e-10	TRUE
All_Peaks	chr2	78010882	78011375	5.71	3.98	1.41e-10	TRUE
All_Peaks	chr6	93819402	93820582	7.27	-2.21	1.41e-10	TRUE
All_Peaks	chr4	33023665	33024262	5.62	-4.6	1.41e-10	TRUE
All_Peaks	chr10	95075667	95076705	9.46	1.63	1.41e-10	TRUE
All_Peaks	chr19	16556705	16557562	5.7	-5.37	1.42e-10	TRUE
All_Peaks	chr17	25221887	25223224	7.62	1.73	1.42e-10	TRUE
All_Peaks	chr12	86652384	86652951	5.72	-4.24	1.42e-10	TRUE
All_Peaks	chr5	38945859	38946881	8.73	1.85	1.42e-10	TRUE
All_Peaks	chr14	15356841	15362999	12.01	1.01	1.42e-10	TRUE
All_Peaks	chr12	116510974	116511607	6.49	-3.58	1.43e-10	TRUE
All_Peaks	chr8	110949850	110950948	9.38	1.23	1.44e-10	TRUE
All_Peaks	chr10	61610107	61611414	10.61	1.18	1.45e-10	TRUE
All_Peaks	chr3	126582244	126583947	10.48	1.05	1.47e-10	TRUE
All_Peaks	chr3	20203027	20204643	8.75	-1.78	1.48e-10	TRUE
All_Peaks	chr4	14719883	14720456	5.55	-4.72	1.51e-10	TRUE
All_Peaks	chr9	32932917	32933988	8.29	-2.21	1.51e-10	TRUE
All_Peaks	chr7	118558532	118559160	5.98	2.82	1.57e-10	TRUE
All_Peaks	chr6	108601699	108602442	6.83	-3.56	1.57e-10	TRUE
All_Peaks	chr7	63935653	63940141	12.41	0.88	1.57e-10	TRUE
All_Peaks	chr2	33811400	33814401	10.8	1.32	1.59e-10	TRUE
All_Peaks	chr11	114197978	114198929	6.47	-3.67	1.59e-10	TRUE
All_Peaks	chr8	78285320	78286576	8.77	-2.1	1.6e-10	TRUE
All_Peaks	chr15	66433680	66434500	7.62	4.85	1.6e-10	TRUE
All_Peaks	chr4	71483732	71485075	8.9	-1.67	1.6e-10	TRUE
All_Peaks	chr1	164435897	164438699	11.27	0.9	1.6e-10	TRUE
All_Peaks	chrX	105390995	105392685	8.67	-1.56	1.62e-10	TRUE
All_Peaks	chr15	99397970	99401258	10.59	1.07	1.63e-10	TRUE
All_Peaks	chr13	82758309	82760238	7.42	-2.08	1.64e-10	TRUE
All_Peaks	chr12	116399291	116400759	9.18	1.54	1.65e-10	TRUE
All_Peaks	chr14	47315680	47316324	5.88	-4.86	1.66e-10	TRUE
All_Peaks	chr17	75966165	75966685	5.79	-5.46	1.67e-10	TRUE
All_Peaks	chr6	141979426	141980448	8.08	-2.7	1.69e-10	TRUE
All_Peaks	chr6	77870869	77871692	6.34	-3.59	1.69e-10	TRUE
All_Peaks	chr5	114175494	114176162	6.47	-3.56	1.69e-10	TRUE
All_Peaks	chr5	41971138	41971620	6.65	-2.67	1.71e-10	TRUE
All_Peaks	chr10	57489446	57490948	9.11	1.59	1.72e-10	TRUE
All_Peaks	chr5	17847573	17848707	6.88	-3.33	1.72e-10	TRUE
All_Peaks	chr2	151602580	151606275	11.91	0.98	1.73e-10	TRUE
All_Peaks	chr12	36205662	36208881	7.99	-2.35	1.77e-10	TRUE
All_Peaks	chr13	98048274	98053381	11.01	0.94	1.78e-10	TRUE
All_Peaks	chr14	98047505	98048130	6.5	-3.15	1.78e-10	TRUE
All_Peaks	chr11	88353780	88357492	9.91	1.15	1.79e-10	TRUE
All_Peaks	chr11	24461232	24461993	7.1	-2.57	1.8e-10	TRUE
All_Peaks	chr14	21040598	21041397	7.67	1.83	1.81e-10	TRUE
All_Peaks	chrX	47663355	47664604	7.94	-1.99	1.82e-10	TRUE
All_Peaks	chr18	25650078	25650957	6.59	-2.77	1.83e-10	TRUE
All_Peaks	chr17	56631739	56632365	5.42	-5.09	1.83e-10	TRUE
All_Peaks	chr15	29706070	29707216	8.23	-2.01	1.83e-10	TRUE
All_Peaks	chr7	123272595	123273595	9.43	1.49	1.84e-10	TRUE
All_Peaks	chr11	87936909	87937843	9.3	1.34	1.84e-10	TRUE
All_Peaks	chr15	18189753	18190439	6.66	-3.09	1.85e-10	TRUE
All_Peaks	chr2	167195029	167195776	7.36	1.85	1.85e-10	TRUE
All_Peaks	chr11	33393599	33395061	10.5	1.16	1.86e-10	TRUE
All_Peaks	chr4	41102848	41103444	5.92	-4.44	1.88e-10	TRUE
All_Peaks	chr10	36477552	36478215	6.92	2.22	1.91e-10	TRUE
All_Peaks	chr1	79089833	79091025	9.38	-1.57	1.91e-10	TRUE
All_Peaks	chr5	49620040	49621456	8.52	-2.36	1.92e-10	TRUE
All_Peaks	chr13	18250440	18251119	6.29	-4	1.92e-10	TRUE
All_Peaks	chr17	27622590	27624074	8.9	1.31	1.94e-10	TRUE
All_Peaks	chr12	112828721	112830260	10.66	1.03	1.95e-10	TRUE
All_Peaks	chr2	135249375	135250934	8.46	-4.95	1.96e-10	TRUE
All_Peaks	chr13	99579176	99581032	11.27	0.95	1.96e-10	TRUE
All_Peaks	chr7	69585492	69586225	8.76	1.78	1.97e-10	TRUE
All_Peaks	chr6	100797953	100798915	8.08	1.55	1.97e-10	TRUE
All_Peaks	chr16	80212634	80213277	5.7	-4.35	1.98e-10	TRUE
All_Peaks	chr7	63952346	63953126	7.63	1.81	1.99e-10	TRUE
All_Peaks	chr6	92534227	92535380	7.67	-2.9	2e-10	TRUE
All_Peaks	chr18	58390433	58390967	5.42	-5.09	2e-10	TRUE
All_Peaks	chr11	64167952	64169312	9.84	1.31	2e-10	TRUE
All_Peaks	chr14	13030619	13031044	5.35	-5.02	2.01e-10	TRUE
All_Peaks	chr7	66003465	66003954	6.44	2.88	2.01e-10	TRUE
All_Peaks	chr12	49672015	49672549	5.81	-4.08	2.02e-10	TRUE
All_Peaks	chr14	119269923	119270792	5.67	-4.85	2.04e-10	TRUE
All_Peaks	chr7	117448373	117448960	6.42	2.59	2.04e-10	TRUE
All_Peaks	chr6	97994173	97997181	10.28	1.07	2.04e-10	TRUE
All_Peaks	chr4	48968850	48969899	8.41	1.98	2.05e-10	TRUE
All_Peaks	chr4	117574791	117575581	7.23	2.14	2.06e-10	TRUE
All_Peaks	chr5	49961546	49962593	7.89	-1.93	2.1e-10	TRUE
All_Peaks	chr3	105280676	105281850	9.2	-1.64	2.1e-10	TRUE
All_Peaks	chr4	28424279	28424812	5.43	-4.83	2.1e-10	TRUE
All_Peaks	chr13	84471841	84473028	9.76	-1.41	2.11e-10	TRUE
All_Peaks	chr6	37322030	37322578	5.58	-5.26	2.12e-10	TRUE
All_Peaks	chrX	130603108	130604556	7.75	-1.97	2.13e-10	TRUE
All_Peaks	chr11	54471541	54472124	7.19	2.06	2.15e-10	TRUE
All_Peaks	chr10	13760180	13761900	9.89	1.19	2.17e-10	TRUE
All_Peaks	chr18	42091388	42092491	8.53	-1.58	2.18e-10	TRUE
All_Peaks	chr10	21927751	21928617	8	1.86	2.18e-10	TRUE
All_Peaks	chr5	148792067	148793402	9.11	1.49	2.19e-10	TRUE
All_Peaks	chr4	97975138	97977176	9.26	-1.75	2.2e-10	TRUE
All_Peaks	chr12	24641991	24643397	8.66	-2.37	2.22e-10	TRUE
All_Peaks	chr4	103340506	103341473	6.58	-3.31	2.22e-10	TRUE
All_Peaks	chr14	58035938	58036754	7	-2.44	2.23e-10	TRUE
All_Peaks	chr11	34395875	34396867	8.39	-2.07	2.27e-10	TRUE
All_Peaks	chr19	20814198	20814855	6.89	-2.78	2.28e-10	TRUE
All_Peaks	chr19	17011049	17011911	6.72	-2.97	2.28e-10	TRUE
All_Peaks	chr1	191645930	191646254	5.4	3.54	2.3e-10	TRUE
All_Peaks	chr1	132111300	132111901	5.61	-4.78	2.31e-10	TRUE
All_Peaks	chr7	118584080	118585268	9.01	1.25	2.32e-10	TRUE
All_Peaks	chr14	28345693	28347274	8.84	-1.43	2.33e-10	TRUE
All_Peaks	chr3	127432675	127434036	10.11	1.2	2.35e-10	TRUE
All_Peaks	chr17	69130963	69131763	8.03	1.65	2.38e-10	TRUE
All_Peaks	chr16	49080622	49083775	10.02	-1.3	2.4e-10	TRUE
All_Peaks	chr5	141617549	141618066	6.88	2.33	2.41e-10	TRUE
All_Peaks	chr6	98547168	98548390	10.12	1.21	2.43e-10	TRUE
All_Peaks	chr10	43132263	43132645	5.71	3.28	2.46e-10	TRUE
All_Peaks	chr6	129222330	129222952	5.38	-5.05	2.46e-10	TRUE
All_Peaks	chr4	57204649	57205225	5.7	-4.68	2.48e-10	TRUE
All_Peaks	chr8	60273451	60274328	9.56	-1.53	2.53e-10	TRUE
All_Peaks	chr5	104859728	104860290	5.95	2.85	2.56e-10	TRUE
All_Peaks	chr19	48053130	48053705	6.15	-5.33	2.57e-10	TRUE
All_Peaks	chr9	36921446	36922771	9.38	1.47	2.58e-10	TRUE
All_Peaks	chr12	41788204	41788952	6.62	-3.82	2.59e-10	TRUE
All_Peaks	chr8	107401712	107404027	10.63	1.02	2.6e-10	TRUE
All_Peaks	chr6	37228870	37229559	6.49	-2.78	2.6e-10	TRUE
All_Peaks	chr12	58803964	58804636	7.86	-2.44	2.62e-10	TRUE
All_Peaks	chr17	29627116	29627822	5.78	-4.29	2.67e-10	TRUE
All_Peaks	chr12	112917070	112919323	8.45	1.49	2.73e-10	TRUE
All_Peaks	chr5	52294029	52294744	7.23	2.66	2.74e-10	TRUE
All_Peaks	chr5	48574377	48578357	10.84	1.07	2.76e-10	TRUE
All_Peaks	chrX	71528517	71529239	7.11	-2.49	2.82e-10	TRUE
All_Peaks	chr9	27694116	27695308	8.61	-2.16	2.85e-10	TRUE
All_Peaks	chr3	68187207	68188000	7.24	-2.41	2.9e-10	TRUE
All_Peaks	chr16	28510992	28513301	10.12	1.15	2.9e-10	TRUE
All_Peaks	chr11	36613688	36614081	6.05	3.09	2.97e-10	TRUE
All_Peaks	chr8	128356762	128360546	10.49	1.11	2.97e-10	TRUE
All_Peaks	chr2	18780903	18781848	6.62	-3.52	2.98e-10	TRUE
All_Peaks	chrX	6733421	6734766	9.38	1.35	2.98e-10	TRUE
All_Peaks	chr17	71941860	71942502	6.61	-3.56	2.99e-10	TRUE
All_Peaks	chr11	64434669	64436921	8.82	1.51	3e-10	TRUE
All_Peaks	chr6	125810891	125814207	10.78	1.17	3.01e-10	TRUE
All_Peaks	chr11	77440785	77441461	7.53	1.94	3.02e-10	TRUE
All_Peaks	chr4	109155002	109158947	10.46	0.94	3.02e-10	TRUE
All_Peaks	chr5	140825396	140825938	6.04	2.92	3.09e-10	TRUE
All_Peaks	chr18	54739712	54740355	5.41	-5.08	3.1e-10	TRUE
All_Peaks	chr13	112483674	112485045	8.61	1.45	3.15e-10	TRUE
All_Peaks	chr13	95075868	95077225	8.75	-1.57	3.16e-10	TRUE
All_Peaks	chr6	73895170	73895771	6.05	-4.02	3.17e-10	TRUE
All_Peaks	chr6	75636678	75637226	6.38	-3.63	3.19e-10	TRUE
All_Peaks	chr8	111966910	111967636	7.37	1.95	3.21e-10	TRUE
All_Peaks	chr10	127257943	127259519	8.76	1.38	3.24e-10	TRUE
All_Peaks	chr6	37292666	37294787	9.72	-1.26	3.24e-10	TRUE
All_Peaks	chr14	18387925	18388491	5.65	-3.91	3.26e-10	TRUE
All_Peaks	chr6	15242009	15242952	6.45	-3.54	3.31e-10	TRUE
All_Peaks	chr13	30139711	30141841	7.57	-2.66	3.32e-10	TRUE
All_Peaks	chr4	33581025	33582367	9.43	-1.4	3.34e-10	TRUE
All_Peaks	chr7	45916033	45917247	8.86	1.48	3.35e-10	TRUE
All_Peaks	chr12	41053913	41054472	5.43	-5.1	3.36e-10	TRUE
All_Peaks	chr4	74523573	74524343	5.77	-4.28	3.36e-10	TRUE
All_Peaks	chr16	7527824	7528861	6.56	-3.37	3.39e-10	TRUE
All_Peaks	chr2	55441878	55442598	6.99	-2.7	3.4e-10	TRUE
All_Peaks	chr13	108497520	108499293	9.02	-1.89	3.43e-10	TRUE
All_Peaks	chr8	77376166	77376988	6.86	-3.59	3.44e-10	TRUE
All_Peaks	chr16	34501055	34504365	10.32	1.13	3.44e-10	TRUE
All_Peaks	chr1	69825891	69827935	9.46	-1.43	3.44e-10	TRUE
All_Peaks	chr18	43604772	43608626	10.53	-1.08	3.44e-10	TRUE
All_Peaks	chr10	21928978	21929629	6.74	2.26	3.44e-10	TRUE
All_Peaks	chr14	120677231	120677944	6.15	-3.72	3.5e-10	TRUE
All_Peaks	chr1	107908064	107908956	6.71	-2.53	3.58e-10	TRUE
All_Peaks	chr3	90597484	90598672	9.88	1.23	3.58e-10	TRUE
All_Peaks	chr7	144171610	144172282	6.73	-4.24	3.6e-10	TRUE
All_Peaks	chr9	11916486	11917457	7.29	-2.34	3.61e-10	TRUE
All_Peaks	chr14	37403173	37403794	5.74	-4.26	3.65e-10	TRUE
All_Peaks	chr4	154878896	154879514	5.82	-5.5	3.65e-10	TRUE
All_Peaks	chr11	45816694	45817238	6.35	-3.15	3.65e-10	TRUE
All_Peaks	chr5	7447788	7448491	5.33	-5	3.67e-10	TRUE
All_Peaks	chr19	24054762	24055576	7.81	-2.11	3.68e-10	TRUE
All_Peaks	chr3	151565690	151567185	6.99	-2.75	3.73e-10	TRUE
All_Peaks	chr10	69689711	69691338	9.47	1.33	3.79e-10	TRUE
All_Peaks	chr15	55492665	55493577	7.23	-2.24	3.8e-10	TRUE
All_Peaks	chr16	9144145	9144610	5.31	-4.98	3.8e-10	TRUE
All_Peaks	chr11	108752007	108752776	6.32	-3.31	3.82e-10	TRUE
All_Peaks	chr14	87566037	87569123	9.09	-1.54	3.87e-10	TRUE
All_Peaks	chr11	68250114	68250621	5.68	-4.19	3.87e-10	TRUE
All_Peaks	chr9	9159503	9161131	6.72	-2.6	3.88e-10	TRUE
All_Peaks	chr10	31272838	31273888	7.69	-2.44	3.88e-10	TRUE
All_Peaks	chr1	15285987	15288157	9.35	-1.93	3.88e-10	TRUE
All_Peaks	chr18	83738291	83738976	6.32	-3.57	3.89e-10	TRUE
All_Peaks	chr2	48750626	48751278	6.4	-3.71	3.91e-10	TRUE
All_Peaks	chr17	59736861	59737550	7.14	-2.33	3.94e-10	TRUE
All_Peaks	chr1	129343382	129345473	9.49	-1.61	3.94e-10	TRUE
All_Peaks	chr6	82542361	82542998	6.96	-2.56	4e-10	TRUE
All_Peaks	chr1	107562052	107562683	6.07	-3.43	4.03e-10	TRUE
All_Peaks	chr17	50066294	50067442	7.69	-2.68	4.03e-10	TRUE
All_Peaks	chr12	9978532	9979393	6.33	-3.63	4.1e-10	TRUE
All_Peaks	chr10	117571009	117572064	7.87	-1.93	4.11e-10	TRUE
All_Peaks	chr2	27572316	27574053	9.75	1.54	4.15e-10	TRUE
All_Peaks	chr15	58017922	58018575	5.81	-3.52	4.2e-10	TRUE
All_Peaks	chr1	194739573	194741404	8.46	-1.67	4.2e-10	TRUE
All_Peaks	chr4	22069166	22070292	6.51	-2.8	4.21e-10	TRUE
All_Peaks	chr4	34522631	34523254	5.76	-3.93	4.26e-10	TRUE
All_Peaks	chr17	43454841	43455706	8.62	1.77	4.3e-10	TRUE
All_Peaks	chr8	14168701	14169414	6.65	-2.81	4.31e-10	TRUE
All_Peaks	chr6	67510671	67511211	5.9	-4.17	4.31e-10	TRUE
All_Peaks	chr3	74712527	74713500	7.64	2.12	4.38e-10	TRUE
All_Peaks	chr15	76137908	76139367	9.89	1.21	4.39e-10	TRUE
All_Peaks	chr3	84135242	84135927	7.36	-2.22	4.39e-10	TRUE
All_Peaks	chr8	107389166	107391777	10.95	0.89	4.39e-10	TRUE
All_Peaks	chr7	117310792	117311212	5.77	-4.16	4.48e-10	TRUE
All_Peaks	chr5	54411349	54412165	7.96	-2.29	4.51e-10	TRUE
All_Peaks	chr4	96096316	96097109	6.56	-2.86	4.51e-10	TRUE
All_Peaks	chr7	100705924	100707515	10.88	1.06	4.51e-10	TRUE
All_Peaks	chr5	25811378	25813026	8.74	1.4	4.51e-10	TRUE
All_Peaks	chr10	111935143	111936351	8.06	-1.89	4.54e-10	TRUE
All_Peaks	chr9	12692269	12692854	5.97	-3.52	4.55e-10	TRUE
All_Peaks	chr3	99424042	99424819	6.81	-3.03	4.55e-10	TRUE
All_Peaks	chr3	119256156	119257340	7.63	-2.42	4.67e-10	TRUE
All_Peaks	chr10	19053451	19054109	6.95	2.17	4.68e-10	TRUE
All_Peaks	chr16	77235989	77237739	8.4	-2.13	4.68e-10	TRUE
All_Peaks	chr4	105279423	105280875	5.43	-4.6	4.68e-10	TRUE
All_Peaks	chr1	37274779	37275688	8.71	1.53	4.75e-10	TRUE
All_Peaks	chr2	84714159	84716604	12.04	0.81	4.77e-10	TRUE
All_Peaks	chr1	168215635	168216858	7.31	-3.04	4.77e-10	TRUE
All_Peaks	chr5	38478951	38480811	8.55	-1.58	4.81e-10	TRUE
All_Peaks	chr3	150231907	150232562	6.24	-3.22	4.85e-10	TRUE
All_Peaks	chr5	17849668	17850874	6.61	-2.85	4.85e-10	TRUE
All_Peaks	chr15	36073431	36074150	5.69	-3.85	4.85e-10	TRUE
All_Peaks	chr6	95632942	95633771	6.87	-3.21	4.88e-10	TRUE
All_Peaks	chr4	151461317	151461816	4.76	5	4.88e-10	TRUE
All_Peaks	chr14	68650859	68656142	10.87	1.14	4.9e-10	TRUE
All_Peaks	chr10	41867764	41869140	8.79	1.46	4.91e-10	TRUE
All_Peaks	chrX	162967300	162968087	6.92	-3.37	4.94e-10	TRUE
All_Peaks	chr13	109438892	109439307	5.87	3.16	4.96e-10	TRUE
All_Peaks	chr3	134947366	134948153	6.32	-3.21	4.96e-10	TRUE
All_Peaks	chr6	17852106	17852675	5.47	-4.28	4.99e-10	TRUE
All_Peaks	chr8	45280966	45283309	9.57	-1.58	5e-10	TRUE
All_Peaks	chr4	135946129	135946927	8.38	1.52	5.04e-10	TRUE
All_Peaks	chr16	40967858	40969323	9.85	-1.53	5.04e-10	TRUE
All_Peaks	chr8	26780429	26780985	5.54	-4.34	5.14e-10	TRUE
All_Peaks	chr15	42124204	42124832	7.36	-2.8	5.16e-10	TRUE
All_Peaks	chr6	15407827	15409816	7.83	-2.04	5.16e-10	TRUE
All_Peaks	chr1	134390880	134391635	7.42	2.04	5.18e-10	TRUE
All_Peaks	chr18	61535746	61536935	9.01	1.34	5.26e-10	TRUE
All_Peaks	chr6	32463946	32466208	8.56	1.42	5.27e-10	TRUE
All_Peaks	chr18	20318335	20318789	5.46	-5.13	5.33e-10	TRUE
All_Peaks	chr3	75245384	75246584	9.28	-1.38	5.34e-10	TRUE
All_Peaks	chr14	14982786	14983454	6.5	2.58	5.34e-10	TRUE
All_Peaks	chr4	100011346	100012276	6.98	-2.74	5.44e-10	TRUE
All_Peaks	chr12	116269313	116270044	7.36	-2.15	5.44e-10	TRUE
All_Peaks	chr1	150687120	150687819	6.63	-2.52	5.45e-10	TRUE
All_Peaks	chr1	21502047	21503468	6.82	-2.75	5.45e-10	TRUE
All_Peaks	chr12	117881800	117882769	7.06	-2.39	5.45e-10	TRUE
All_Peaks	chr18	24976050	24977645	9.09	-1.3	5.5e-10	TRUE
All_Peaks	chr14	121391774	121392376	5.55	-4.53	5.51e-10	TRUE
All_Peaks	chr17	46253245	46254759	9.44	1.23	5.52e-10	TRUE
All_Peaks	chr4	32522628	32523765	8.69	-1.57	5.58e-10	TRUE
All_Peaks	chr5	111069545	111070573	8.58	1.61	5.58e-10	TRUE
All_Peaks	chr18	15329644	15330267	6.72	2.39	5.65e-10	TRUE
All_Peaks	chr14	119250155	119251262	6.85	-2.98	5.69e-10	TRUE
All_Peaks	chr4	106281622	106282157	5.7	-3.97	5.83e-10	TRUE
All_Peaks	chr13	70827346	70828697	9.25	1.29	5.84e-10	TRUE
All_Peaks	chr18	43409543	43410114	5.38	-5.05	5.84e-10	TRUE
All_Peaks	chrX	68585192	68585698	5.52	-4.92	5.9e-10	TRUE
All_Peaks	chr19	32030251	32030945	6.95	-2.51	5.99e-10	TRUE
All_Peaks	chr11	90002353	90003507	10.01	-1.25	5.99e-10	TRUE
All_Peaks	chr18	38407446	38410339	11.13	0.95	6e-10	TRUE
All_Peaks	chr10	117820744	117821429	7.85	1.88	6.04e-10	TRUE
All_Peaks	chr5	101109111	101109651	5.3	-4.97	6.08e-10	TRUE
All_Peaks	chr12	76911227	76911529	5.38	3.46	6.16e-10	TRUE
All_Peaks	chr8	114401436	114402323	8.68	1.5	6.17e-10	TRUE
All_Peaks	chr2	76321965	76322520	5.63	-4.14	6.23e-10	TRUE
All_Peaks	chr16	13595134	13595949	7.8	-2.02	6.27e-10	TRUE
All_Peaks	chr15	58929311	58929868	6.14	2.88	6.38e-10	TRUE
All_Peaks	chr13	99454575	99456963	9.01	1.26	6.45e-10	TRUE
All_Peaks	chr16	76948202	76948711	6.23	2.51	6.45e-10	TRUE
All_Peaks	chr13	57945144	57945620	5.24	-4.91	6.48e-10	TRUE
All_Peaks	chr17	94864296	94865270	9.32	-1.36	6.5e-10	TRUE
All_Peaks	chr4	40898350	40899002	6.53	2.58	6.53e-10	TRUE
All_Peaks	chr1	145806235	145806951	6.81	-2.47	6.56e-10	TRUE
All_Peaks	chr3	93554528	93555513	6.4	-3.04	6.57e-10	TRUE
All_Peaks	chr5	149349335	149350267	8.86	1.46	6.59e-10	TRUE
All_Peaks	chr1	20744088	20744814	8.2	-2.52	6.64e-10	TRUE
All_Peaks	chr11	19102617	19103707	7.82	-1.84	6.68e-10	TRUE
All_Peaks	chr15	51735840	51737561	10.27	-1.37	6.75e-10	TRUE
All_Peaks	chr6	48566191	48566905	5.78	-4.6	6.78e-10	TRUE
All_Peaks	chr6	86990950	86992442	9.48	1.66	6.78e-10	TRUE
All_Peaks	chr14	75484526	75485331	7.26	1.9	6.79e-10	TRUE
All_Peaks	chr3	107432854	107435103	10.31	1.03	6.81e-10	TRUE
All_Peaks	chr3	144554123	144554876	5.42	-4.23	6.82e-10	TRUE
All_Peaks	chr8	79162535	79164860	9.4	-1.46	6.91e-10	TRUE
All_Peaks	chr4	49189698	49190759	9.32	1.26	6.91e-10	TRUE
All_Peaks	chr16	42254885	42256339	8.39	-1.92	6.92e-10	TRUE
All_Peaks	chr10	53519037	53520035	6.88	-3.32	7.03e-10	TRUE
All_Peaks	chr12	76429873	76431762	8.06	-1.72	7.04e-10	TRUE
All_Peaks	chr13	99959208	99959829	6.85	-3.51	7.05e-10	TRUE
All_Peaks	chr17	36031381	36032878	7.49	1.91	7.07e-10	TRUE
All_Peaks	chr5	5241991	5244886	9.26	1.39	7.11e-10	TRUE
All_Peaks	chr15	83473948	83474819	7.04	-2.93	7.11e-10	TRUE
All_Peaks	chr6	120074252	120074881	7.75	1.68	7.11e-10	TRUE
All_Peaks	chr3	156154983	156155490	5.27	-4.93	7.18e-10	TRUE
All_Peaks	chr10	17332325	17334379	8.8	-1.69	7.18e-10	TRUE
All_Peaks	chr7	137252169	137254534	8.77	1.24	7.21e-10	TRUE
All_Peaks	chr6	38027610	38028495	8.7	1.55	7.25e-10	TRUE
All_Peaks	chr1	15426088	15427461	7.38	-2.25	7.3e-10	TRUE
All_Peaks	chrX	161635382	161636158	5.98	-3.27	7.36e-10	TRUE
All_Peaks	chr7	126428395	126429836	8.87	1.22	7.39e-10	TRUE
All_Peaks	chr8	86766676	86767845	9.22	1.71	7.39e-10	TRUE
All_Peaks	chr2	126561124	126564248	10.25	0.99	7.39e-10	TRUE
All_Peaks	chr11	59963849	59965709	9.28	1.23	7.46e-10	TRUE
All_Peaks	chr5	5671769	5673937	8.84	1.25	7.47e-10	TRUE
All_Peaks	chr14	86205215	86206246	7.1	-2.49	7.54e-10	TRUE
All_Peaks	chr11	53178057	53178914	7.77	-2.07	7.6e-10	TRUE
All_Peaks	chr2	65264798	65265364	7.12	-2.81	7.71e-10	TRUE
All_Peaks	chr11	5023380	5025257	9.49	1.17	7.77e-10	TRUE
All_Peaks	chr3	156628408	156629375	8.97	1.63	7.83e-10	TRUE
All_Peaks	chr5	104358412	104359789	8.36	2.29	7.89e-10	TRUE
All_Peaks	chr2	31141129	31142782	10.12	1.05	7.91e-10	TRUE
All_Peaks	chr15	59651846	59653639	9.95	-1.33	8.04e-10	TRUE
All_Peaks	chr19	6506580	6507885	9.01	1.74	8.07e-10	TRUE
All_Peaks	chr2	167177444	167179895	9.39	1.21	8.21e-10	TRUE
All_Peaks	chr13	70839850	70842203	8.29	1.87	8.22e-10	TRUE
All_Peaks	chr4	81428164	81428753	5.35	-5.02	8.23e-10	TRUE
All_Peaks	chr14	27471871	27473508	10.02	1.43	8.33e-10	TRUE
All_Peaks	chr12	117941228	117943160	9.91	-1.32	8.42e-10	TRUE
All_Peaks	chr4	65673312	65675401	10.07	1.07	8.42e-10	TRUE
All_Peaks	chr8	110676331	110677721	8.51	1.6	8.46e-10	TRUE
All_Peaks	chr17	68832338	68834371	9.69	-1.12	8.61e-10	TRUE
All_Peaks	chr8	59237899	59239325	8.18	-2.29	8.62e-10	TRUE
All_Peaks	chr14	87634348	87635124	6.43	-3.51	8.63e-10	TRUE
All_Peaks	chr2	124293392	124294087	6.59	-3.49	8.65e-10	TRUE
All_Peaks	chr1	75213857	75216305	10.56	1.24	8.81e-10	TRUE
All_Peaks	chr18	69643280	69644083	6.64	-2.59	9.15e-10	TRUE
All_Peaks	chr14	10655448	10656055	5.5	-4.31	9.17e-10	TRUE
All_Peaks	chr4	137611780	137612721	8.62	1.37	9.28e-10	TRUE
All_Peaks	chr9	103143623	103144519	7.41	1.72	9.4e-10	TRUE
All_Peaks	chr13	45600355	45600911	6.21	3.19	9.4e-10	TRUE
All_Peaks	chr10	4005417	4005956	5.69	-3.95	9.4e-10	TRUE
All_Peaks	chr7	121033830	121035465	9.59	1.1	9.4e-10	TRUE
All_Peaks	chr4	62778115	62778765	6.63	2.39	9.43e-10	TRUE
All_Peaks	chr4	97564554	97565324	8.17	-1.58	9.51e-10	TRUE
All_Peaks	chr5	13451949	13452450	5.52	-4.33	9.53e-10	TRUE
All_Peaks	chr12	65401885	65402404	5.27	-4.94	9.7e-10	TRUE
All_Peaks	chr6	73311557	73312471	7.73	-1.99	9.78e-10	TRUE
All_Peaks	chr4	28898910	28900609	8.75	-2.21	9.88e-10	TRUE
All_Peaks	chr7	51751026	51755395	11.96	1.05	9.94e-10	TRUE
All_Peaks	chr16	15157700	15158333	5.32	-4.99	9.96e-10	TRUE
All_Peaks	chr2	92387723	92393874	11.1	0.94	1e-09	TRUE
All_Peaks	chr11	89514507	89516147	9.79	1.56	1.01e-09	TRUE
All_Peaks	chr10	56699988	56700614	5.89	-3.85	1.01e-09	TRUE
All_Peaks	chr2	172424368	172425209	7.88	1.89	1.02e-09	TRUE
All_Peaks	chr4	123182361	123184017	9.83	1.46	1.03e-09	TRUE
All_Peaks	chr12	86911318	86912016	7	2.54	1.05e-09	TRUE
All_Peaks	chr1	193398718	193399161	5.39	-4.79	1.05e-09	TRUE
All_Peaks	chr5	47024083	47025022	7.31	-3.09	1.06e-09	TRUE
All_Peaks	chr1	134816510	134817136	5.96	-4.02	1.06e-09	TRUE
All_Peaks	chr3	10366310	10367834	9.12	-1.25	1.06e-09	TRUE
All_Peaks	chr10	90990240	90990819	5.22	-4.88	1.07e-09	TRUE
All_Peaks	chr4	151124318	151125169	7.42	1.98	1.07e-09	TRUE
All_Peaks	chr14	16525957	16527454	9.04	-1.3	1.08e-09	TRUE
All_Peaks	chr1	51055844	51056642	7.42	-2	1.08e-09	TRUE
All_Peaks	chr3	147882628	147884999	9.3	1.37	1.11e-09	TRUE
All_Peaks	chr11	75261234	75262197	7.25	2.07	1.12e-09	TRUE
All_Peaks	chr14	106765831	106766343	5.54	-4.35	1.13e-09	TRUE
All_Peaks	chr2	50529823	50531274	9.62	-1.31	1.14e-09	TRUE
All_Peaks	chr6	118977442	118978505	7.31	1.8	1.14e-09	TRUE
All_Peaks	chr5	84610914	84611491	6.7	2.65	1.15e-09	TRUE
All_Peaks	chr5	83678148	83679136	8.97	-1.69	1.16e-09	TRUE
All_Peaks	chr17	31216257	31216832	5.57	-4.55	1.16e-09	TRUE
All_Peaks	chr3	130827618	130828446	6.44	-2.71	1.17e-09	TRUE
All_Peaks	chr3	19046511	19047221	6.43	-3.52	1.18e-09	TRUE
All_Peaks	chr10	111273274	111274130	8.38	1.54	1.19e-09	TRUE
All_Peaks	chr13	82221098	82222179	9.1	-1.86	1.2e-09	TRUE
All_Peaks	chr8	81673654	81674575	7.88	-2.02	1.21e-09	TRUE
All_Peaks	chr19	23988494	23989569	6.82	-2.95	1.21e-09	TRUE
All_Peaks	chr1	77370910	77371493	5.39	-5.06	1.21e-09	TRUE
All_Peaks	chr14	20565304	20566214	8.75	1.65	1.21e-09	TRUE
All_Peaks	chr1	89469593	89471785	8.92	1.4	1.21e-09	TRUE
All_Peaks	chr7	76546062	76547123	7.97	-1.96	1.22e-09	TRUE
All_Peaks	chr13	28755929	28758876	8.82	-1.93	1.22e-09	TRUE
All_Peaks	chr1	38320326	38323002	9.85	1.12	1.23e-09	TRUE
All_Peaks	chr4	108992807	108993452	6.75	-3.75	1.23e-09	TRUE
All_Peaks	chr10	20542730	20549210	11.03	0.93	1.23e-09	TRUE
All_Peaks	chr15	66353212	66354381	6.24	-3.13	1.24e-09	TRUE
All_Peaks	chr14	17709424	17709888	5.25	-4.92	1.24e-09	TRUE
All_Peaks	chr9	52378781	52379797	8.74	-1.37	1.26e-09	TRUE
All_Peaks	chr8	96238191	96238970	6.75	-3.19	1.26e-09	TRUE
All_Peaks	chr2	133761475	133762369	7.29	-2.26	1.27e-09	TRUE
All_Peaks	chr11	69072767	69073922	8.19	1.49	1.28e-09	TRUE
All_Peaks	chr13	95779923	95780588	7.36	-1.98	1.28e-09	TRUE
All_Peaks	chr11	12229282	12230073	7.59	-1.88	1.3e-09	TRUE
All_Peaks	chr8	78021222	78022435	8.52	-2	1.31e-09	TRUE
All_Peaks	chr7	92438495	92445665	12.12	0.98	1.31e-09	TRUE
All_Peaks	chr5	28374701	28375362	7.86	1.6	1.31e-09	TRUE
All_Peaks	chr6	91146245	91147837	10.01	1.24	1.32e-09	TRUE
All_Peaks	chr3	22089289	22091700	8.57	-1.39	1.32e-09	TRUE
All_Peaks	chr2	28320768	28321819	8.28	1.66	1.32e-09	TRUE
All_Peaks	chr17	13106545	13107341	6.64	-2.66	1.32e-09	TRUE
All_Peaks	chr11	59941279	59942157	7.76	1.85	1.32e-09	TRUE
All_Peaks	chr1	164761719	164763529	10.01	1.47	1.32e-09	TRUE
All_Peaks	chr5	135834841	135836026	9.98	1.07	1.34e-09	TRUE
All_Peaks	chr12	112112628	112114634	7.65	1.89	1.34e-09	TRUE
All_Peaks	chr17	11372859	11373659	8.43	1.59	1.35e-09	TRUE
All_Peaks	chr2	145401207	145401808	5.98	-4.03	1.39e-09	TRUE
All_Peaks	chr14	16447455	16448082	6.23	-3.65	1.39e-09	TRUE
All_Peaks	chr6	32407551	32408410	8.36	1.61	1.4e-09	TRUE
All_Peaks	chr5	101866163	101867497	8.87	1.43	1.43e-09	TRUE
All_Peaks	chr6	66442793	66444361	9.03	-1.87	1.43e-09	TRUE
All_Peaks	chr16	87597350	87598062	6.14	-3.57	1.44e-09	TRUE
All_Peaks	chr16	49572463	49573454	6.94	-2.55	1.44e-09	TRUE
All_Peaks	chr2	135997490	135998211	6.19	-2.99	1.44e-09	TRUE
All_Peaks	chr8	8826400	8827610	9.99	-1.43	1.44e-09	TRUE
All_Peaks	chr3	105538616	105539435	6.48	-2.78	1.45e-09	TRUE
All_Peaks	chr9	108192345	108194520	10.52	1.16	1.45e-09	TRUE
All_Peaks	chr1	13571875	13573032	9.89	-1.15	1.47e-09	TRUE
All_Peaks	chr4	62645492	62645869	6.12	2.68	1.48e-09	TRUE
All_Peaks	chr14	10712863	10714253	8.75	-1.79	1.52e-09	TRUE
All_Peaks	chr2	126302958	126303674	6.71	-2.36	1.54e-09	TRUE
All_Peaks	chr13	74115649	74116517	7.45	-2.03	1.54e-09	TRUE
All_Peaks	chr9	85410533	85416309	11.86	1.1	1.54e-09	TRUE
All_Peaks	chr2	15604779	15605441	7.1	-2.24	1.54e-09	TRUE
All_Peaks	chr7	90117204	90119994	9.15	-1.77	1.56e-09	TRUE
All_Peaks	chr16	70343461	70344841	6.2	-3.12	1.56e-09	TRUE
All_Peaks	chr16	87796425	87797339	7.54	-1.92	1.58e-09	TRUE
All_Peaks	chr10	63056798	63058975	9.9	1.12	1.59e-09	TRUE
All_Peaks	chr5	29964835	29965488	8.29	1.5	1.61e-09	TRUE
All_Peaks	chr4	98004229	98004794	5.6	-4.11	1.61e-09	TRUE
All_Peaks	chr12	91396513	91397480	5.42	-4.82	1.61e-09	TRUE
All_Peaks	chr13	109949976	109950692	7.9	1.69	1.61e-09	TRUE
All_Peaks	chr3	109557615	109558153	5.31	-4.71	1.64e-09	TRUE
All_Peaks	chr12	74915471	74916231	5.8	-4.32	1.64e-09	TRUE
All_Peaks	chr4	82482980	82486918	10.18	-1.3	1.64e-09	TRUE
All_Peaks	chr9	47714133	47716394	10.32	1.21	1.65e-09	TRUE
All_Peaks	chr16	90019584	90020519	7.37	-1.99	1.66e-09	TRUE
All_Peaks	chr13	54248914	54250318	7.97	1.56	1.66e-09	TRUE
All_Peaks	chr11	5260874	5262394	10.69	0.95	1.66e-09	TRUE
All_Peaks	chr13	112386861	112387658	7	2.59	1.66e-09	TRUE
All_Peaks	chr14	40791467	40792086	6.41	-2.66	1.66e-09	TRUE
All_Peaks	chr7	118712137	118715917	11.47	0.81	1.68e-09	TRUE
All_Peaks	chr10	9495083	9496635	8.34	1.75	1.7e-09	TRUE
All_Peaks	chr10	89760441	89761479	8.92	1.49	1.71e-09	TRUE
All_Peaks	chr10	86813913	86815900	8.81	-1.45	1.71e-09	TRUE
All_Peaks	chr14	11747145	11750702	10.66	1.04	1.72e-09	TRUE
All_Peaks	chr1	51699823	51701760	10.49	1.16	1.73e-09	TRUE
All_Peaks	chr15	40978446	40979128	6.24	-2.87	1.73e-09	TRUE
All_Peaks	chr10	121299705	121300651	8.19	1.48	1.75e-09	TRUE
All_Peaks	chr5	12894447	12895198	6.75	-3.03	1.75e-09	TRUE
All_Peaks	chr13	46289603	46290234	6.34	2.57	1.78e-09	TRUE
All_Peaks	chr9	53351316	53351984	5.9	-3.86	1.8e-09	TRUE
All_Peaks	chr11	68893843	68894721	8.44	1.91	1.81e-09	TRUE
All_Peaks	chr12	46721839	46722452	5.43	-4.61	1.82e-09	TRUE
All_Peaks	chr14	12073070	12073885	8.34	1.7	1.84e-09	TRUE
All_Peaks	chr6	84583215	84585541	8.22	1.46	1.84e-09	TRUE
All_Peaks	chr1	97108531	97109096	5.58	-3.85	1.85e-09	TRUE
All_Peaks	chr18	25530338	25531942	8.69	-1.71	1.86e-09	TRUE
All_Peaks	chr16	87249857	87250362	6.07	-3.86	1.88e-09	TRUE
All_Peaks	chr2	143510097	143510846	5.8	-3.86	1.9e-09	TRUE
All_Peaks	chr3	138184949	138185901	7.79	-1.75	1.91e-09	TRUE
All_Peaks	chr12	99569967	99570716	6.57	-2.9	1.95e-09	TRUE
All_Peaks	chr10	111719414	111720349	8.07	-2.08	1.96e-09	TRUE
All_Peaks	chr14	23500840	23502143	8.55	1.5	1.96e-09	TRUE
All_Peaks	chr14	70883880	70884499	6.13	-3.26	2e-09	TRUE
All_Peaks	chr18	73986568	73988256	8.62	1.42	2e-09	TRUE
All_Peaks	chr3	126506826	126508152	9.16	1.32	2.01e-09	TRUE
All_Peaks	chr17	8505649	8506544	7.95	1.49	2.03e-09	TRUE
All_Peaks	chr6	93666509	93667244	7.69	-2.2	2.04e-09	TRUE
All_Peaks	chr10	36088239	36089604	10.12	1.19	2.04e-09	TRUE
All_Peaks	chr8	67977358	67978246	6.73	-2.44	2.05e-09	TRUE
All_Peaks	chr1	156830095	156830584	6.68	2.42	2.05e-09	TRUE
All_Peaks	chr7	92386075	92387217	7.27	2.03	2.05e-09	TRUE
All_Peaks	chr7	70722903	70723929	9.91	1.23	2.06e-09	TRUE
All_Peaks	chr6	106116030	106117422	8.57	1.71	2.06e-09	TRUE
All_Peaks	chr19	23084989	23085625	6.62	-2.44	2.07e-09	TRUE
All_Peaks	chr19	7605486	7607334	9.76	1.38	2.08e-09	TRUE
All_Peaks	chr4	109093380	109093956	7.05	2.24	2.08e-09	TRUE
All_Peaks	chr19	30664139	30664768	6.91	-2.53	2.08e-09	TRUE
All_Peaks	chr5	20671672	20672390	6.88	-2.92	2.09e-09	TRUE
All_Peaks	chr6	28490543	28492040	11.56	-0.99	2.12e-09	TRUE
All_Peaks	chr17	67170551	67171594	7.39	-2.1	2.12e-09	TRUE
All_Peaks	chr19	20727229	20727920	6.87	-3.35	2.12e-09	TRUE
All_Peaks	chr5	52230113	52231468	9.83	1.41	2.12e-09	TRUE
All_Peaks	chr7	16272482	16274343	9.55	1.58	2.12e-09	TRUE
All_Peaks	chr6	23386551	23387470	7.51	1.85	2.13e-09	TRUE
All_Peaks	chr3	63146430	63147606	7.39	-2.86	2.13e-09	TRUE
All_Peaks	chr2	145682885	145684068	7.12	-2.25	2.16e-09	TRUE
All_Peaks	chr2	136625457	136626153	7.97	1.82	2.2e-09	TRUE
All_Peaks	chr1	164508503	164510909	10.88	1.04	2.22e-09	TRUE
All_Peaks	chr10	125321586	125323221	6.94	-2.23	2.22e-09	TRUE
All_Peaks	chr17	29411590	29412564	9.51	1.22	2.23e-09	TRUE
All_Peaks	chr1	21764567	21765572	8.45	-1.95	2.25e-09	TRUE
All_Peaks	chr18	32418546	32419268	8.27	-2.04	2.26e-09	TRUE
All_Peaks	chr16	96832000	96833014	8.88	1.7	2.27e-09	TRUE
All_Peaks	chr13	70674630	70675813	8.78	1.48	2.32e-09	TRUE
All_Peaks	chr7	96643558	96644439	7.58	-2.45	2.34e-09	TRUE
All_Peaks	chr3	38564301	38565023	6.52	-3.29	2.35e-09	TRUE
All_Peaks	chr12	58874769	58875320	5.72	-3.98	2.39e-09	TRUE
All_Peaks	chr1	164896745	164900006	10.72	1.1	2.43e-09	TRUE
All_Peaks	chr11	96837336	96838130	7.04	2.01	2.43e-09	TRUE
All_Peaks	chr17	8604999	8606299	7.63	1.94	2.43e-09	TRUE
All_Peaks	chr9	80227229	80228604	7.81	1.66	2.43e-09	TRUE
All_Peaks	chr5	141604975	141605450	5.58	-3.84	2.45e-09	TRUE
All_Peaks	chr10	74966190	74968628	11.1	0.87	2.47e-09	TRUE
All_Peaks	chr5	77362124	77362622	5.19	-4.86	2.48e-09	TRUE
All_Peaks	chr18	69516261	69518684	8.97	-1.3	2.48e-09	TRUE
All_Peaks	chr19	9981967	9983539	10.58	0.97	2.48e-09	TRUE
All_Peaks	chr11	64099981	64100614	7.59	1.72	2.48e-09	TRUE
All_Peaks	chr1	186505775	186507309	9.47	1.6	2.5e-09	TRUE
All_Peaks	chrX	161745675	161746525	6.69	-2.67	2.51e-09	TRUE
All_Peaks	chr4	45696893	45697500	5.94	-3.81	2.51e-09	TRUE
All_Peaks	chr15	10870925	10872890	8.56	-1.38	2.55e-09	TRUE
All_Peaks	chr10	18388609	18389288	7.7	-2.08	2.57e-09	TRUE
All_Peaks	chr13	109916709	109917364	7.07	1.92	2.59e-09	TRUE
All_Peaks	chr7	81124865	81125413	5.23	-4.62	2.59e-09	TRUE
All_Peaks	chr13	45623602	45624372	7.51	1.84	2.61e-09	TRUE
All_Peaks	chr1	181078121	181079401	8.94	1.33	2.61e-09	TRUE
All_Peaks	chr5	100605598	100606377	5.89	-3.85	2.62e-09	TRUE
All_Peaks	chr10	62449178	62450542	9.42	1.18	2.62e-09	TRUE
All_Peaks	chr7	120200764	120202233	8.25	1.58	2.63e-09	TRUE
All_Peaks	chr5	42130466	42131393	6.96	-2.67	2.67e-09	TRUE
All_Peaks	chr2	9646899	9647445	5.25	-4.92	2.67e-09	TRUE
All_Peaks	chr8	93075097	93075745	5.73	-5.14	2.73e-09	TRUE
All_Peaks	chr12	17107192	17107773	5.58	-3.84	2.73e-09	TRUE
All_Peaks	chr14	40886781	40887332	5.61	-3.99	2.75e-09	TRUE
All_Peaks	chr11	40456374	40458576	9.83	1.76	2.78e-09	TRUE
All_Peaks	chr10	17154149	17154853	6.68	-2.46	2.79e-09	TRUE
All_Peaks	chr11	89427689	89428507	7.62	1.96	2.81e-09	TRUE
All_Peaks	chr1	149681397	149682163	7.42	-1.95	2.81e-09	TRUE
All_Peaks	chr5	52372534	52373668	9.2	1.41	2.81e-09	TRUE
All_Peaks	chr5	98951024	98951402	5.83	2.61	2.82e-09	TRUE
All_Peaks	chr7	19126861	19127357	5.97	-3.68	2.82e-09	TRUE
All_Peaks	chr9	115411504	115411889	5.22	-4.88	2.82e-09	TRUE
All_Peaks	chr2	105719175	105719673	5.55	-4.19	2.82e-09	TRUE
All_Peaks	chr4	139441789	139443468	8.39	1.56	2.89e-09	TRUE
All_Peaks	chr8	18267686	18268979	8.35	-1.76	2.89e-09	TRUE
All_Peaks	chrX	121219362	121220018	6.74	2.67	2.89e-09	TRUE
All_Peaks	chr12	46645308	46646597	7.73	-2.55	2.9e-09	TRUE
All_Peaks	chr1	184831308	184832553	8.24	-2.04	2.9e-09	TRUE
All_Peaks	chr2	28033709	28034781	8.26	1.79	2.9e-09	TRUE
All_Peaks	chr18	65554819	65555335	5.2	-4.87	2.92e-09	TRUE
All_Peaks	chrX	36047350	36047914	5.53	-4.71	2.93e-09	TRUE
All_Peaks	chr17	47209037	47209625	7.27	2.03	2.97e-09	TRUE
All_Peaks	chr8	126583876	126586269	9.83	1.02	3.05e-09	TRUE
All_Peaks	chr12	92675294	92676466	7.79	-2	3.07e-09	TRUE
All_Peaks	chr18	56777682	56778569	7.25	-2.67	3.13e-09	TRUE
All_Peaks	chr18	84289960	84294357	9.63	-1.18	3.14e-09	TRUE
All_Peaks	chr4	33668376	33668908	5.14	-4.8	3.15e-09	TRUE
All_Peaks	chr7	96775481	96776921	9.45	1.25	3.18e-09	TRUE
All_Peaks	chr8	34600870	34601367	6.21	-3.51	3.18e-09	TRUE
All_Peaks	chr9	55199113	55200044	7.94	-1.92	3.19e-09	TRUE
All_Peaks	chr13	99560572	99563528	10.67	0.96	3.2e-09	TRUE
All_Peaks	chr11	64099092	64099577	6.41	2.61	3.21e-09	TRUE
All_Peaks	chr18	5800933	5801723	7.94	-2.07	3.23e-09	TRUE
All_Peaks	chr1	180348701	180350086	7.39	1.79	3.23e-09	TRUE
All_Peaks	chr11	62466281	62467457	10.2	1.32	3.24e-09	TRUE
All_Peaks	chr18	54977623	54979457	9.11	1.31	3.26e-09	TRUE
All_Peaks	chr4	81924033	81924574	5.83	-4.21	3.27e-09	TRUE
All_Peaks	chr16	62938344	62939417	8.4	2.11	3.32e-09	TRUE
All_Peaks	chr14	56351945	56352415	5.33	-5	3.35e-09	TRUE
All_Peaks	chr9	26649251	26649839	5.21	-4.88	3.37e-09	TRUE
All_Peaks	chr6	33837795	33838734	8.32	-2	3.37e-09	TRUE
All_Peaks	chr12	49649417	49649986	5.71	-3.66	3.37e-09	TRUE
All_Peaks	chr5	86491555	86492419	7.79	-1.96	3.37e-09	TRUE
All_Peaks	chr2	152584630	152585778	9.42	1.15	3.4e-09	TRUE
All_Peaks	chr4	21908046	21909019	7.44	-2.09	3.42e-09	TRUE
All_Peaks	chr6	95545262	95547047	8.16	-1.83	3.45e-09	TRUE
All_Peaks	chr10	100865363	100866249	6.27	-3.76	3.47e-09	TRUE
All_Peaks	chr3	49672062	49673377	8.27	-2.02	3.47e-09	TRUE
All_Peaks	chr8	8858600	8859162	6.18	-2.89	3.48e-09	TRUE
All_Peaks	chr12	45384912	45385401	6.06	-3.42	3.48e-09	TRUE
All_Peaks	chr1	169927991	169929075	7.27	-2.3	3.5e-09	TRUE
All_Peaks	chr16	96839912	96840735	8.83	1.62	3.52e-09	TRUE
All_Peaks	chr13	104516627	104517528	8.05	-1.6	3.53e-09	TRUE
All_Peaks	chr11	88014423	88015740	8.54	1.44	3.53e-09	TRUE
All_Peaks	chr6	108919186	108919999	8.68	1.41	3.57e-09	TRUE
All_Peaks	chr10	17466174	17466711	5.18	-4.85	3.57e-09	TRUE
All_Peaks	chr19	24023004	24023661	5.77	-4.03	3.6e-09	TRUE
All_Peaks	chr5	121384317	121387039	9.89	1.13	3.65e-09	TRUE
All_Peaks	chr1	79955900	79956703	6.67	-2.88	3.68e-09	TRUE
All_Peaks	chr19	12830563	12831507	9.72	1.18	3.69e-09	TRUE
All_Peaks	chr2	138318296	138319552	8.37	-1.8	3.7e-09	TRUE
All_Peaks	chr4	108904024	108908572	11.89	0.86	3.71e-09	TRUE
All_Peaks	chrX	40399884	40400381	5.52	-4.32	3.71e-09	TRUE
All_Peaks	chr13	15018411	15020780	10.9	-1.1	3.78e-09	TRUE
All_Peaks	chr5	139493532	139496045	9.87	1.3	3.78e-09	TRUE
All_Peaks	chr7	114719280	114720281	7.15	-2.31	3.8e-09	TRUE
All_Peaks	chr17	8949133	8950477	9.38	1.42	3.8e-09	TRUE
All_Peaks	chr1	35652827	35653876	5.17	-4.83	3.81e-09	TRUE
All_Peaks	chr15	99394698	99396824	9.34	1.29	3.81e-09	TRUE
All_Peaks	chr7	73908844	73910534	9.12	1.59	3.82e-09	TRUE
All_Peaks	chr2	66600585	66603463	10.09	1.3	3.82e-09	TRUE
All_Peaks	chr19	34607126	34608020	7.76	-1.88	3.82e-09	TRUE
All_Peaks	chr3	82073736	82075039	7.08	-2.84	3.85e-09	TRUE
All_Peaks	chr2	116052135	116052926	6.57	-3.34	3.86e-09	TRUE
All_Peaks	chr13	12251532	12252160	6	2.48	3.86e-09	TRUE
All_Peaks	chr14	8390824	8391773	7.81	-1.99	3.89e-09	TRUE
All_Peaks	chr6	56679598	56681615	9.87	1.73	3.91e-09	TRUE
All_Peaks	chr14	120302941	120303885	9.14	-1.33	3.93e-09	TRUE
All_Peaks	chr5	64044731	64045982	5.93	-3.99	3.93e-09	TRUE
All_Peaks	chr12	70064609	70065653	7.48	1.72	3.97e-09	TRUE
All_Peaks	chr5	112747136	112748116	7.81	2.05	4.01e-09	TRUE
All_Peaks	chr8	108790266	108791485	9.35	-1.26	4.03e-09	TRUE
All_Peaks	chr6	78222640	78223589	7.17	-2.22	4.04e-09	TRUE
All_Peaks	chrX	163549519	163550240	6.99	-2.33	4.09e-09	TRUE
All_Peaks	chr9	107722906	107723607	6.62	2.09	4.16e-09	TRUE
All_Peaks	chr15	31027146	31028269	6.65	-2.86	4.17e-09	TRUE
All_Peaks	chr13	84030162	84031200	9.13	-1.28	4.2e-09	TRUE
All_Peaks	chr2	168278725	168282407	10.2	1.25	4.2e-09	TRUE
All_Peaks	chr10	100741986	100742568	5.15	-4.81	4.22e-09	TRUE
All_Peaks	chr3	9173747	9174652	5.42	-4.22	4.23e-09	TRUE
All_Peaks	chr9	30613452	30614887	9.86	1.21	4.25e-09	TRUE
All_Peaks	chr12	35678910	35680613	9.01	-1.61	4.26e-09	TRUE
All_Peaks	chr2	109578444	109579454	7.6	-2.47	4.29e-09	TRUE
All_Peaks	chr13	109444565	109445356	7.4	2.21	4.31e-09	TRUE
All_Peaks	chr1	106982839	106984434	8.17	-2.11	4.31e-09	TRUE
All_Peaks	chr12	76178959	76179698	6.21	-3.39	4.32e-09	TRUE
All_Peaks	chr15	31044769	31045550	6.7	-2.8	4.33e-09	TRUE
All_Peaks	chr8	16431745	16432328	5.95	-3.81	4.36e-09	TRUE
All_Peaks	chr7	109489110	109494908	11.14	0.97	4.37e-09	TRUE
All_Peaks	chr1	180343501	180344203	7.66	2.04	4.41e-09	TRUE
All_Peaks	chr4	135822249	135823119	8.59	1.63	4.42e-09	TRUE
All_Peaks	chr14	67453080	67453767	6.95	1.87	4.44e-09	TRUE
All_Peaks	chr12	76593620	76594432	7.82	-1.74	4.46e-09	TRUE
All_Peaks	chr2	17430225	17430947	6.53	-2.82	4.54e-09	TRUE
All_Peaks	chr13	39948091	39948668	5.9	-4.42	4.55e-09	TRUE
All_Peaks	chr11	95711854	95714378	10.07	0.97	4.59e-09	TRUE
All_Peaks	chr2	128179996	128180558	5.69	-3.96	4.59e-09	TRUE
All_Peaks	chr3	118912588	118913705	8.15	-1.62	4.59e-09	TRUE
All_Peaks	chr15	19358144	19358670	6.82	2.22	4.6e-09	TRUE
All_Peaks	chr2	126583949	126586049	11.51	0.92	4.61e-09	TRUE
All_Peaks	chr7	109486258	109487447	9.09	1.19	4.61e-09	TRUE
All_Peaks	chr3	133164832	133166198	8.43	-1.8	4.62e-09	TRUE
All_Peaks	chr14	57881091	57883156	9.39	-1.39	4.62e-09	TRUE
All_Peaks	chr15	23134878	23135604	5.7	-3.56	4.63e-09	TRUE
All_Peaks	chr6	77628712	77629349	6.94	-2.32	4.64e-09	TRUE
All_Peaks	chr5	38800394	38803106	9.52	1.1	4.65e-09	TRUE
All_Peaks	chr1	34290054	34290955	7.02	-2.16	4.65e-09	TRUE
All_Peaks	chr6	56291383	56292638	7.61	1.84	4.66e-09	TRUE
All_Peaks	chr12	53830102	53830905	7.56	-2.53	4.68e-09	TRUE
All_Peaks	chr4	116017072	116019484	10.67	0.86	4.7e-09	TRUE
All_Peaks	chr13	29521151	29521946	7.62	-1.83	4.74e-09	TRUE
All_Peaks	chr19	27021243	27022064	8.69	1.41	4.82e-09	TRUE
All_Peaks	chr6	7588945	7589567	6.17	-3.41	4.84e-09	TRUE
All_Peaks	chr13	26142547	26143335	8.84	1.79	4.84e-09	TRUE
All_Peaks	chr3	126548870	126550569	9.84	1.02	4.87e-09	TRUE
All_Peaks	chr11	32865920	32867049	7.35	1.97	4.88e-09	TRUE
All_Peaks	chr1	75138531	75144765	12.22	0.79	4.9e-09	TRUE
All_Peaks	chr1	107435073	107436420	8.85	-1.77	4.92e-09	TRUE
All_Peaks	chr3	157277642	157278928	8.77	-2.16	4.92e-09	TRUE
All_Peaks	chr4	70397827	70398864	7.96	-1.6	4.92e-09	TRUE
All_Peaks	chr3	97274399	97278701	10.75	0.98	4.95e-09	TRUE
All_Peaks	chr9	47717791	47718551	7.84	1.71	4.95e-09	TRUE
All_Peaks	chr11	7423202	7424281	7.59	-2	4.97e-09	TRUE
[truncated: 84,811 more rows]
