# Supplementary material for: Cooperative interactions enable singular olfactory receptor expression in mouse olfactory neurons
Source: eLife. 2017 Sep 21;6:e28620. doi: 10.7554/eLife.28620 (PMC5608512; doi:10.7554/eLife.28620)
Supplement: Figure 2—source data 3. [file elife-28620-fig2-data3.txt]

set	seqnames	starts	ends	mean	fold	FDR	significant
All_Peaks	chr14	52488333	52489905	8.13	6.31	2.37e-112	TRUE
All_Peaks	chr10	104256188	104257073	7.71	9.7	4.88e-100	TRUE
All_Peaks	chr14	52486984	52487966	7.25	7.09	1.98e-84	TRUE
All_Peaks	chr4	105279423	105280875	8.16	3.76	7.23e-77	TRUE
All_Peaks	chr17	78912414	78913565	7.8	4.81	5.43e-76	TRUE
All_Peaks	chr13	102292843	102295337	9.38	-4.52	3.01e-65	TRUE
All_Peaks	chr18	58386872	58388340	9.4	-4.06	1.37e-64	TRUE
All_Peaks	chr18	57694781	57696614	9.72	-4.01	3.53e-61	TRUE
All_Peaks	chr13	99616732	99618441	9.3	-3.44	2.53e-60	TRUE
All_Peaks	chr13	30173150	30175803	10.15	-3.08	2.87e-60	TRUE
All_Peaks	chr13	69391377	69394291	10.6	-2.23	3.16e-59	TRUE
All_Peaks	chr4	15657734	15659145	8.01	3.43	2.43e-58	TRUE
All_Peaks	chr7	70640071	70641609	9.27	-3.54	2.52e-58	TRUE
All_Peaks	chr8	11097994	11099054	9.07	2.56	3.02e-54	TRUE
All_Peaks	chr13	17066361	17067157	8.02	3.83	1.86e-53	TRUE
All_Peaks	chr2	144440989	144442035	8.06	3.27	3.01e-53	TRUE
All_Peaks	chr8	112936030	112936951	7.66	3.41	3e-52	TRUE
All_Peaks	chr18	56476619	56477595	8.76	-5.1	3.7e-50	TRUE
All_Peaks	chr10	36077575	36078888	9.8	-2.8	2.22e-49	TRUE
All_Peaks	chr1	51215547	51217847	10.75	-1.83	4.83e-48	TRUE
All_Peaks	chr10	36813575	36814037	7	4.96	2.17e-46	TRUE
All_Peaks	chr7	99102114	99103582	7.33	3.99	3.52e-45	TRUE
All_Peaks	chr1	82487484	82490140	9.74	1.92	4.65e-45	TRUE
All_Peaks	chr9	73794242	73795293	8.58	-4.63	9.48e-45	TRUE
All_Peaks	chr8	110021147	110021715	7.37	3.39	2.05e-43	TRUE
All_Peaks	chr12	10866788	10868638	8.35	2.7	8.33e-42	TRUE
All_Peaks	chr8	7946065	7947338	8.02	2.8	1.69e-41	TRUE
All_Peaks	chr8	86825337	86826527	7.77	2.9	2.09e-41	TRUE
All_Peaks	chr3	151115684	151116642	9.05	2.47	5.3e-40	TRUE
All_Peaks	chr5	38898821	38899992	8.34	2.56	5.89e-39	TRUE
All_Peaks	chr7	122167618	122168602	8.29	-5.23	7.78e-39	TRUE
All_Peaks	chr10	22581172	22581813	6.88	3.89	1.23e-38	TRUE
All_Peaks	chr15	24968846	24970229	9.06	2.58	1.29e-38	TRUE
All_Peaks	chr3	65699624	65700354	7.44	3.31	1.9e-38	TRUE
All_Peaks	chr5	99688780	99690469	8.76	-2.75	2.24e-37	TRUE
All_Peaks	chr9	14057717	14060025	10.7	-2.09	2.91e-37	TRUE
All_Peaks	chr19	30636925	30638072	8.47	2.49	8e-37	TRUE
All_Peaks	chr10	36391935	36394011	9.92	-2.15	2.6e-36	TRUE
All_Peaks	chr13	30211150	30212387	8.08	-5.05	1.36e-35	TRUE
All_Peaks	chr14	41002260	41008511	10.89	-1.95	8.31e-35	TRUE
All_Peaks	chr5	38379147	38379834	7.26	3.67	1.2e-34	TRUE
All_Peaks	chr7	70722903	70723929	8.64	-3.58	1.35e-34	TRUE
All_Peaks	chr3	133515971	133516754	7.45	2.85	3.39e-34	TRUE
All_Peaks	chr15	53848206	53849081	7.45	3.33	4.99e-34	TRUE
All_Peaks	chr14	13988472	13989354	7.25	4.13	1.93e-33	TRUE
All_Peaks	chr14	52495418	52495995	5.76	5.61	2e-33	TRUE
All_Peaks	chr1	61185769	61188875	9.93	1.89	2.26e-33	TRUE
All_Peaks	chr1	145935468	145936512	8.29	2.6	2.26e-33	TRUE
All_Peaks	chr1	14404656	14405634	7.79	3.01	6.98e-33	TRUE
All_Peaks	chrX	76520961	76521848	8.78	-2.92	9.13e-33	TRUE
All_Peaks	chr16	40477539	40478851	7.75	3.09	1.24e-32	TRUE
All_Peaks	chr3	136849601	136850290	7.14	3.01	1.49e-32	TRUE
All_Peaks	chr14	11503834	11504493	7.43	3.05	2.51e-32	TRUE
All_Peaks	chr3	32568592	32569529	8.8	2.46	1.11e-31	TRUE
All_Peaks	chr13	80841366	80843212	9.63	-2.2	1.25e-31	TRUE
All_Peaks	chr8	80657537	80658471	8.53	2.35	1.86e-31	TRUE
All_Peaks	chr11	81860293	81861194	8	2.83	2.07e-31	TRUE
All_Peaks	chr8	48414112	48415387	8.24	-3.73	4.61e-31	TRUE
All_Peaks	chr2	66033461	66035767	9.39	1.8	6.07e-31	TRUE
All_Peaks	chr13	100593985	100594655	6.09	4.93	7.89e-31	TRUE
All_Peaks	chr8	9947505	9948083	7.26	3.29	1.58e-30	TRUE
All_Peaks	chr7	118831207	118831834	7.78	-4.55	2.77e-30	TRUE
All_Peaks	chr17	87049514	87051062	8.25	2.6	3.53e-30	TRUE
All_Peaks	chr14	23350970	23352442	9.28	-2.16	3.53e-30	TRUE
All_Peaks	chr9	50500776	50501803	7.62	-5.47	4.53e-30	TRUE
All_Peaks	chr18	15127425	15128770	8.22	-3.43	5.92e-30	TRUE
All_Peaks	chr1	112444440	112445382	8.75	2.44	6.12e-30	TRUE
All_Peaks	chr1	58710567	58717331	11.76	-1.3	9.13e-30	TRUE
All_Peaks	chr18	15148356	15153820	11.27	-1.79	2.04e-29	TRUE
All_Peaks	chr13	117958199	117959885	9.77	2.06	2.3e-29	TRUE
All_Peaks	chr2	146543828	146545072	9.57	2.18	2.73e-29	TRUE
All_Peaks	chr9	14891678	14892659	7.5	2.59	3.49e-29	TRUE
All_Peaks	chr13	69428913	69430129	8.64	-2.7	5.36e-29	TRUE
All_Peaks	chr6	93445080	93446203	8.5	2.25	6e-29	TRUE
All_Peaks	chr13	36734173	36736878	9.31	1.74	8.12e-29	TRUE
All_Peaks	chr8	58921943	58922510	6.44	4.42	8.12e-29	TRUE
All_Peaks	chr1	136906132	136910399	9.36	-2.2	1.06e-28	TRUE
All_Peaks	chr1	37698232	37699515	9.47	1.82	1.49e-28	TRUE
All_Peaks	chr10	25316609	25320709	10.27	-1.73	1.98e-28	TRUE
All_Peaks	chr18	6127106	6129112	9.4	-2.7	3.61e-28	TRUE
All_Peaks	chr18	15161219	15163523	10.8	-1.44	6.5e-28	TRUE
All_Peaks	chr16	25262202	25264488	10.53	-1.59	7e-28	TRUE
All_Peaks	chr16	24313033	24314856	9.91	-1.99	7.48e-28	TRUE
All_Peaks	chr1	84362088	84363949	9.07	1.81	7.77e-28	TRUE
All_Peaks	chr4	105301785	105303273	9.54	1.81	1.04e-27	TRUE
All_Peaks	chr7	100081877	100083233	9.17	-2.7	1.15e-27	TRUE
All_Peaks	chr1	80823025	80824636	9.54	1.66	1.16e-27	TRUE
All_Peaks	chr18	13699667	13700417	7.62	3.6	1.29e-27	TRUE
All_Peaks	chr3	14872860	14873952	8.65	-2.51	1.32e-27	TRUE
All_Peaks	chr18	29750225	29750935	7.6	3.02	1.35e-27	TRUE
All_Peaks	chr17	66267471	66270857	9.73	-1.84	1.4e-27	TRUE
All_Peaks	chr6	94779642	94782106	9.82	-1.84	1.65e-27	TRUE
All_Peaks	chr13	93006059	93006769	6.19	4.51	2.04e-27	TRUE
All_Peaks	chr11	19601153	19602009	7.11	3.03	2.59e-27	TRUE
All_Peaks	chr6	38021444	38022236	7.87	2.58	3.55e-27	TRUE
All_Peaks	chr2	71877280	71879034	9.93	-1.94	3.96e-27	TRUE
All_Peaks	chr18	78842758	78845386	9.84	-2.09	4.41e-27	TRUE
All_Peaks	chr16	75600317	75601743	8.65	-2.57	4.46e-27	TRUE
All_Peaks	chr3	31971319	31972597	8.02	-3.65	5.65e-27	TRUE
All_Peaks	chr4	86395441	86396673	8.74	-2.34	6.07e-27	TRUE
All_Peaks	chr1	143258284	143259258	8.24	2.58	6.52e-27	TRUE
All_Peaks	chr9	74909109	74909794	6.77	4.03	7.12e-27	TRUE
All_Peaks	chr2	133377678	133379368	10.6	-1.64	8.06e-27	TRUE
All_Peaks	chr2	76283491	76284197	7.29	2.71	1.15e-26	TRUE
All_Peaks	chr13	117314100	117317478	10.79	-2.06	1.33e-26	TRUE
All_Peaks	chr10	94378060	94379125	7.64	2.66	1.44e-26	TRUE
All_Peaks	chr5	68275484	68276673	9.85	-1.87	1.82e-26	TRUE
All_Peaks	chr17	88876110	88877539	9.25	-2.19	2.1e-26	TRUE
All_Peaks	chr2	77359910	77364226	10.79	-1.74	2.43e-26	TRUE
All_Peaks	chr16	14906269	14907007	6.7	3.03	3.04e-26	TRUE
All_Peaks	chr10	56581754	56582856	8.88	2.17	3.89e-26	TRUE
All_Peaks	chr1	125496639	125497563	8.11	2.33	7.01e-26	TRUE
All_Peaks	chr5	99250529	99254135	11.65	-1.49	7.69e-26	TRUE
All_Peaks	chr7	96765190	96766459	8.88	1.97	9.33e-26	TRUE
All_Peaks	chr6	65428654	65429896	8.48	2.17	1.2e-25	TRUE
All_Peaks	chr5	40908782	40909401	7.37	3.31	1.27e-25	TRUE
All_Peaks	chr13	101668804	101670243	8.01	-3.08	1.3e-25	TRUE
All_Peaks	chr18	25561964	25562687	6.62	3.67	1.54e-25	TRUE
All_Peaks	chr16	40075155	40076626	8.79	1.78	1.59e-25	TRUE
All_Peaks	chr10	36838858	36839905	7.95	-2.97	1.88e-25	TRUE
All_Peaks	chr13	69738310	69741019	9.9	-1.95	2.79e-25	TRUE
All_Peaks	chr14	9766240	9766854	6.15	4	2.91e-25	TRUE
All_Peaks	chr18	9840794	9841911	8.75	-2.95	3.74e-25	TRUE
All_Peaks	chr9	52469849	52470669	7.37	-5.08	4.39e-25	TRUE
All_Peaks	chr12	35678910	35680613	9.91	1.58	4.51e-25	TRUE
All_Peaks	chr14	17330069	17331461	10.49	-1.46	4.83e-25	TRUE
All_Peaks	chr13	104121348	104123243	9.41	2.36	4.84e-25	TRUE
All_Peaks	chr13	95841339	95842427	8.28	-2.81	5.18e-25	TRUE
All_Peaks	chr11	12393131	12395445	10.79	-1.63	7.73e-25	TRUE
All_Peaks	chr7	72341340	72342386	7.85	-3.42	9.02e-25	TRUE
All_Peaks	chr13	43990764	43991151	4.88	6.56	9.21e-25	TRUE
All_Peaks	chr19	59515362	59518780	9.69	-2.04	1.07e-24	TRUE
All_Peaks	chr4	27497105	27497874	8.45	-2.67	1.07e-24	TRUE
All_Peaks	chr6	17169995	17171834	7.64	2.67	1.07e-24	TRUE
All_Peaks	chr4	78142316	78143261	7.98	2.58	1.21e-24	TRUE
All_Peaks	chr4	63205134	63206193	8.16	-2.93	1.37e-24	TRUE
All_Peaks	chr12	32757540	32758195	6.97	2.79	1.97e-24	TRUE
All_Peaks	chr10	36504595	36510439	11.49	-1.6	2.07e-24	TRUE
All_Peaks	chr13	35065296	35067297	9.88	-1.68	2.91e-24	TRUE
All_Peaks	chr1	57329124	57330849	9.43	1.69	3.2e-24	TRUE
All_Peaks	chr16	40077532	40080772	9.47	1.71	3.35e-24	TRUE
All_Peaks	chr15	31428133	31429482	8.38	-2.63	3.45e-24	TRUE
All_Peaks	chr4	86369975	86371230	8.44	-2.53	3.9e-24	TRUE
All_Peaks	chr8	107401712	107404027	9.6	-1.87	4.66e-24	TRUE
All_Peaks	chr16	40194037	40195213	6.75	2.94	5.98e-24	TRUE
All_Peaks	chr2	146545954	146547013	8.69	1.84	6.36e-24	TRUE
All_Peaks	chr17	78848510	78849418	7.16	-5.04	8.56e-24	TRUE
All_Peaks	chr3	10756237	10756865	6.87	3.07	8.61e-24	TRUE
All_Peaks	chr13	100587554	100589229	6.23	3.57	1.04e-23	TRUE
All_Peaks	chr10	20906044	20907499	7.83	2.33	1.1e-23	TRUE
All_Peaks	chr13	69425547	69426753	8.87	-2.61	1.52e-23	TRUE
All_Peaks	chr16	23515458	23516308	7.66	2.44	1.55e-23	TRUE
All_Peaks	chr11	35479916	35480836	8.85	-2.32	1.87e-23	TRUE
All_Peaks	chr3	121375187	121376611	8.79	1.91	1.88e-23	TRUE
All_Peaks	chr8	113857062	113857881	7.54	2.31	2.17e-23	TRUE
All_Peaks	chr13	28933268	28933921	7.06	2.85	2.84e-23	TRUE
All_Peaks	chr8	107389166	107391777	10.03	-1.54	3.24e-23	TRUE
All_Peaks	chr1	185454427	185455854	8.07	2.11	3.34e-23	TRUE
All_Peaks	chr7	52192902	52194643	9.68	-1.86	3.44e-23	TRUE
All_Peaks	chr3	67820144	67821216	8.63	2.57	3.61e-23	TRUE
All_Peaks	chr12	86538430	86540175	8.24	2.53	3.66e-23	TRUE
All_Peaks	chr4	98104033	98104900	8.44	1.79	4.19e-23	TRUE
All_Peaks	chr18	12399408	12400858	11.1	-1.22	4.22e-23	TRUE
All_Peaks	chr7	99064832	99066125	7.95	-2.88	4.79e-23	TRUE
All_Peaks	chr9	75677647	75680627	9.64	-2.12	6.52e-23	TRUE
All_Peaks	chr13	80519728	80520413	6.95	3.11	6.88e-23	TRUE
All_Peaks	chr2	143510097	143510846	7.53	2.55	6.94e-23	TRUE
All_Peaks	chr8	107406475	107408187	8.95	-2.07	8.26e-23	TRUE
All_Peaks	chr13	43096438	43097242	7.44	-4.12	8.83e-23	TRUE
All_Peaks	chr3	32572839	32573734	8.33	2.16	1.07e-22	TRUE
All_Peaks	chr5	22266533	22267274	6.96	3.28	1.08e-22	TRUE
All_Peaks	chr5	19440490	19441220	7.6	2.37	1.12e-22	TRUE
All_Peaks	chr9	93136222	93136977	7.54	2.48	1.27e-22	TRUE
All_Peaks	chr6	108677517	108679024	9.08	-1.89	1.33e-22	TRUE
All_Peaks	chr14	58268181	58269692	9.58	-1.88	1.35e-22	TRUE
All_Peaks	chr7	65043606	65045875	10.28	-1.71	1.42e-22	TRUE
All_Peaks	chr10	89008182	89010290	9.27	-1.89	1.63e-22	TRUE
All_Peaks	chr11	8481650	8483772	8.7	1.96	2.16e-22	TRUE
All_Peaks	chr1	67271475	67272412	8.31	2	2.48e-22	TRUE
All_Peaks	chr12	39919914	39921914	9.05	2.15	2.99e-22	TRUE
All_Peaks	chr13	93072740	93073530	6.15	3.47	3e-22	TRUE
All_Peaks	chr5	47608218	47608964	8.73	1.76	3.52e-22	TRUE
All_Peaks	chr5	100860361	100861306	7.78	2.65	3.72e-22	TRUE
All_Peaks	chr1	33753714	33755183	8.34	2.55	4.45e-22	TRUE
All_Peaks	chr6	94794573	94796462	10.07	-1.51	4.83e-22	TRUE
All_Peaks	chr12	102193815	102196725	9.93	-1.68	5.62e-22	TRUE
All_Peaks	chr2	10275494	10276991	9.43	-1.99	6.86e-22	TRUE
All_Peaks	chr2	66001871	66002823	8.72	1.66	6.93e-22	TRUE
All_Peaks	chr2	158776581	158777218	6.98	2.98	7.37e-22	TRUE
All_Peaks	chr10	93940135	93940930	8.35	-2.47	7.97e-22	TRUE
All_Peaks	chr19	29270786	29271714	7.96	2.11	1.16e-21	TRUE
All_Peaks	chr4	23021433	23023031	8.76	2.04	1.24e-21	TRUE
All_Peaks	chr1	189528638	189529545	6.87	2.56	1.25e-21	TRUE
All_Peaks	chr3	92440224	92441755	8.24	-3.01	1.59e-21	TRUE
All_Peaks	chr14	15364089	15374575	10.67	-1.37	1.62e-21	TRUE
All_Peaks	chr14	28155632	28156174	6.37	3.14	1.64e-21	TRUE
All_Peaks	chr9	80350855	80352901	10.05	-1.48	1.8e-21	TRUE
All_Peaks	chr10	105231134	105235908	10.02	-1.7	2.2e-21	TRUE
All_Peaks	chr2	74152506	74154604	9.38	-1.98	2.31e-21	TRUE
All_Peaks	chr7	52116175	52119734	10.27	-1.63	2.36e-21	TRUE
All_Peaks	chr14	78383141	78383809	7.04	2.51	2.52e-21	TRUE
All_Peaks	chr13	99118858	99119867	8.77	-1.9	2.98e-21	TRUE
All_Peaks	chr1	143206452	143207044	5.99	3.68	3.2e-21	TRUE
All_Peaks	chrX	17403169	17405010	8.83	-2.22	3.35e-21	TRUE
All_Peaks	chr10	58833725	58834302	5.84	3.62	3.87e-21	TRUE
All_Peaks	chr12	117626960	117627853	8.43	1.92	6.71e-21	TRUE
All_Peaks	chr19	58783747	58784497	7.36	-3.5	6.83e-21	TRUE
All_Peaks	chr2	65896265	65897389	6.97	2.89	6.83e-21	TRUE
All_Peaks	chr13	17146325	17147154	7.66	3.09	7.12e-21	TRUE
All_Peaks	chr12	66707318	66708168	8.45	2.08	7.36e-21	TRUE
All_Peaks	chr12	41945975	41947336	8.66	2.18	8.78e-21	TRUE
All_Peaks	chr7	92438495	92445665	11.17	-1.45	8.86e-21	TRUE
All_Peaks	chr5	19472768	19473392	6.38	3.65	9.52e-21	TRUE
All_Peaks	chr3	136771504	136772154	6.85	2.62	1.18e-20	TRUE
All_Peaks	chr3	151123611	151124667	7.46	3.16	1.46e-20	TRUE
All_Peaks	chr4	49097008	49099352	8.99	-2.01	1.56e-20	TRUE
All_Peaks	chr18	29752956	29753263	5.48	3.92	1.71e-20	TRUE
All_Peaks	chr5	7447788	7448491	7.2	2.71	2.06e-20	TRUE
All_Peaks	chr12	25925772	25927243	8.73	-1.95	2.06e-20	TRUE
All_Peaks	chr11	25054872	25056741	9.9	-2.09	2.51e-20	TRUE
All_Peaks	chr5	85239451	85240214	6.65	2.61	2.78e-20	TRUE
All_Peaks	chrX	59258828	59259527	7.15	2.4	2.78e-20	TRUE
All_Peaks	chr8	78102154	78102687	5.88	3.61	2.82e-20	TRUE
All_Peaks	chr2	143131046	143131982	7.61	2.06	3.1e-20	TRUE
All_Peaks	chr3	133672717	133673526	7.06	2.45	3.12e-20	TRUE
All_Peaks	chr8	35299900	35301915	10.15	1.88	3.29e-20	TRUE
All_Peaks	chr6	81815461	81816517	8.11	2.05	3.4e-20	TRUE
All_Peaks	chr15	55338321	55339608	9.25	2.24	3.52e-20	TRUE
All_Peaks	chr4	150675627	150676887	8.28	-3	3.6e-20	TRUE
All_Peaks	chr1	62951350	62951906	6.23	3.32	4.38e-20	TRUE
All_Peaks	chr18	70655491	70656662	9.1	-2.26	5.23e-20	TRUE
All_Peaks	chr10	14977096	14979538	10.46	-1.96	5.51e-20	TRUE
All_Peaks	chr13	23725260	23725637	5.5	3.79	5.98e-20	TRUE
All_Peaks	chr7	70358689	70362501	10.61	-1.67	6.06e-20	TRUE
All_Peaks	chr1	139017292	139018310	9.02	-1.75	6.42e-20	TRUE
All_Peaks	chr10	25470392	25471783	8.21	2.18	6.64e-20	TRUE
All_Peaks	chr3	151112595	151114041	10.19	1.66	6.81e-20	TRUE
All_Peaks	chr3	37931329	37932592	9.13	-2.05	6.93e-20	TRUE
All_Peaks	chr1	37696211	37697308	6.95	2.81	7.29e-20	TRUE
All_Peaks	chr7	53870946	53872212	8.47	-2.12	7.61e-20	TRUE
All_Peaks	chr6	94908284	94909365	8.3	-2.57	7.76e-20	TRUE
All_Peaks	chr13	95790906	95792116	7.57	-3.15	8.13e-20	TRUE
All_Peaks	chr13	4770265	4773194	12.07	-1.36	8.32e-20	TRUE
All_Peaks	chr11	17800999	17801993	7.24	-3.61	8.59e-20	TRUE
All_Peaks	chr10	58939179	58940143	8.2	1.96	9.87e-20	TRUE
All_Peaks	chr10	36566946	36571569	10.12	-1.59	1e-19	TRUE
All_Peaks	chr14	86205215	86206246	8.36	2	1.05e-19	TRUE
All_Peaks	chr9	30648888	30650565	9.62	-2.04	1.05e-19	TRUE
All_Peaks	chr17	82970445	82971081	6.67	3.18	1.29e-19	TRUE
All_Peaks	chr9	11916486	11917457	8.56	2.04	1.33e-19	TRUE
All_Peaks	chr10	61610107	61611414	9.52	-1.66	1.47e-19	TRUE
All_Peaks	chr14	121963470	121964175	7.25	2.26	1.48e-19	TRUE
All_Peaks	chr11	18750791	18752011	7.77	2.02	1.49e-19	TRUE
All_Peaks	chr16	87602618	87604365	8.38	2.11	1.6e-19	TRUE
All_Peaks	chr13	6303555	6304858	8.67	1.81	1.6e-19	TRUE
All_Peaks	chr1	115684459	115685022	6.01	3.36	1.6e-19	TRUE
All_Peaks	chr8	84334353	84334889	5.98	3.86	1.61e-19	TRUE
All_Peaks	chr8	58912345	58913446	6.31	3.21	1.83e-19	TRUE
All_Peaks	chr10	31272838	31273888	8.95	2.01	1.83e-19	TRUE
All_Peaks	chr13	4753091	4754146	8.17	-2.26	1.88e-19	TRUE
All_Peaks	chr17	67071874	67073857	10.94	-1.53	2.09e-19	TRUE
All_Peaks	chr11	109895386	109896030	7.28	2.56	2.13e-19	TRUE
All_Peaks	chr16	22601263	22602852	8.76	-2.03	2.24e-19	TRUE
All_Peaks	chr10	70066720	70067883	8.01	1.88	2.46e-19	TRUE
All_Peaks	chr18	7418153	7419649	9.13	-2.1	2.73e-19	TRUE
All_Peaks	chr5	135368111	135368691	5.9	3.55	2.81e-19	TRUE
All_Peaks	chr1	37121875	37123072	7.1	2.29	2.83e-19	TRUE
All_Peaks	chr17	59736861	59737550	8.31	1.89	2.95e-19	TRUE
All_Peaks	chr1	127817034	127819917	9.14	-1.55	3.02e-19	TRUE
All_Peaks	chr16	35252671	35254094	7.81	1.95	3.54e-19	TRUE
All_Peaks	chr13	75560981	75561553	6.36	2.95	3.63e-19	TRUE
All_Peaks	chr17	73949504	73950513	6.56	2.73	3.78e-19	TRUE
All_Peaks	chr9	45401697	45403370	8.72	-2.36	4.22e-19	TRUE
All_Peaks	chr1	35652827	35653876	6.94	2.58	4.34e-19	TRUE
All_Peaks	chr10	99090329	99091536	8.41	2.17	4.94e-19	TRUE
All_Peaks	chr4	95364495	95365229	7.76	1.97	5.16e-19	TRUE
All_Peaks	chr5	79734930	79735306	5.82	3.73	5.62e-19	TRUE
All_Peaks	chr18	9077947	9078746	7.44	2.19	5.66e-19	TRUE
All_Peaks	chr15	62568929	62569921	6.56	2.67	6.38e-19	TRUE
All_Peaks	chr3	77069652	77070748	9.01	-1.92	6.54e-19	TRUE
All_Peaks	chr6	113480522	113481224	7.25	2.4	7.83e-19	TRUE
All_Peaks	chr15	13016513	13017487	8.52	-2.42	1.14e-18	TRUE
All_Peaks	chr7	69641439	69643652	8.2	-2.31	1.14e-18	TRUE
All_Peaks	chr2	146560576	146562118	8.3	1.7	1.15e-18	TRUE
All_Peaks	chr17	40917436	40920032	7.8	-2.57	1.21e-18	TRUE
All_Peaks	chr9	94427136	94429340	8.92	-1.88	1.34e-18	TRUE
All_Peaks	chr1	94077126	94079667	10.54	1.19	1.5e-18	TRUE
All_Peaks	chr12	116344713	116345607	7.49	-3.13	1.5e-18	TRUE
All_Peaks	chr7	116213804	116215450	8.32	-2.09	1.63e-18	TRUE
All_Peaks	chr13	19094672	19096388	8.94	-2.26	1.63e-18	TRUE
All_Peaks	chr7	116175465	116176713	7.15	-3.29	1.85e-18	TRUE
All_Peaks	chr18	54656300	54657781	8.88	-1.79	1.85e-18	TRUE
All_Peaks	chr11	26130712	26133653	8.55	1.98	2.29e-18	TRUE
All_Peaks	chr13	38027307	38028153	7.03	-3.87	2.4e-18	TRUE
All_Peaks	chr13	99667923	99670490	10.31	-1.44	2.49e-18	TRUE
All_Peaks	chr6	136761865	136762683	7.38	2.56	2.57e-18	TRUE
All_Peaks	chr1	163079071	163079851	8.61	-2.23	2.76e-18	TRUE
All_Peaks	chr6	143598684	143600398	8.61	1.92	2.79e-18	TRUE
All_Peaks	chr12	32765907	32766393	6.23	3.04	2.8e-18	TRUE
All_Peaks	chr6	108308483	108310367	9.1	-1.66	2.83e-18	TRUE
All_Peaks	chrX	59290893	59291506	6.49	3.08	3.06e-18	TRUE
All_Peaks	chr12	32917818	32919605	9.59	-1.49	3.44e-18	TRUE
All_Peaks	chr13	81602043	81603837	9.56	-1.43	3.48e-18	TRUE
All_Peaks	chr6	5725072	5726976	10.12	-1.34	3.58e-18	TRUE
All_Peaks	chr3	90606888	90618728	11.47	-1.31	3.65e-18	TRUE
All_Peaks	chr16	52022059	52024297	11.2	-1.08	4.88e-18	TRUE
All_Peaks	chr8	93080272	93080665	5.72	3.65	5.22e-18	TRUE
All_Peaks	chr17	50677872	50683677	10.81	-1.22	5.29e-18	TRUE
All_Peaks	chr12	13363000	13363603	7.22	2.33	5.6e-18	TRUE
All_Peaks	chr7	97340795	97341947	7.07	2.74	6.05e-18	TRUE
All_Peaks	chr18	67758419	67759205	6.82	2.77	6.77e-18	TRUE
All_Peaks	chr4	15445662	15446445	8.34	2.35	7.23e-18	TRUE
All_Peaks	chr14	41021811	41023896	8.48	-2.55	7.23e-18	TRUE
All_Peaks	chr6	8730484	8733377	10.87	-1.12	7.44e-18	TRUE
All_Peaks	chr4	89078386	89079077	6.41	2.7	7.64e-18	TRUE
All_Peaks	chr5	5722097	5722940	7.74	1.95	7.81e-18	TRUE
All_Peaks	chr16	38014733	38015615	8.34	1.95	8e-18	TRUE
All_Peaks	chr12	41191504	41193709	9.9	1.95	8.42e-18	TRUE
All_Peaks	chr13	15018411	15020780	10.64	-1.42	8.53e-18	TRUE
All_Peaks	chr12	66436238	66436789	6.06	2.95	8.53e-18	TRUE
All_Peaks	chr14	21118665	21119420	7.62	-2.83	8.92e-18	TRUE
All_Peaks	chr6	81786971	81787483	5.55	4.12	9.6e-18	TRUE
All_Peaks	chr4	78207598	78208243	7.35	2.79	1.18e-17	TRUE
All_Peaks	chr3	56303974	56304538	7.01	2.48	1.21e-17	TRUE
All_Peaks	chr9	13855387	13857022	9.01	-1.93	1.33e-17	TRUE
All_Peaks	chr10	39502137	39502783	7.42	2.01	1.47e-17	TRUE
All_Peaks	chr13	11851558	11852195	6.9	-4.12	1.5e-17	TRUE
All_Peaks	chr17	78904516	78905139	5.66	3.48	1.68e-17	TRUE
All_Peaks	chr1	127510677	127512425	10.93	-1.61	1.69e-17	TRUE
All_Peaks	chr9	40279846	40282362	9.43	-1.69	1.83e-17	TRUE
All_Peaks	chr11	10016312	10018079	8.19	-2.69	1.92e-17	TRUE
All_Peaks	chr10	91233381	91234740	9.33	-1.57	2.11e-17	TRUE
All_Peaks	chr6	143994913	143995684	7.78	1.95	2.19e-17	TRUE
All_Peaks	chr15	61964758	61966511	10.01	-1.55	2.29e-17	TRUE
All_Peaks	chr13	69196243	69196959	6.87	-4.76	2.54e-17	TRUE
All_Peaks	chr4	66938317	66939266	8.66	1.61	2.68e-17	TRUE
All_Peaks	chr8	14991535	14993341	8.43	1.78	2.96e-17	TRUE
All_Peaks	chr12	60058236	60058770	6.87	2.82	2.98e-17	TRUE
All_Peaks	chrX	140567049	140567923	7.36	2.12	3.24e-17	TRUE
All_Peaks	chr16	80212634	80213277	7.26	2.31	3.46e-17	TRUE
All_Peaks	chr11	46248045	46249409	8.47	-2.32	3.68e-17	TRUE
All_Peaks	chr7	69585492	69586225	7.17	-3.66	3.99e-17	TRUE
All_Peaks	chr12	91837015	91838063	8.76	1.74	4.22e-17	TRUE
All_Peaks	chr16	24205060	24207291	11.76	-1.14	4.35e-17	TRUE
All_Peaks	chr14	99014076	99014832	7.26	2.09	4.38e-17	TRUE
All_Peaks	chr4	57597327	57598756	10.72	-1.54	4.59e-17	TRUE
All_Peaks	chr18	17323521	17324542	8.53	-2.44	4.76e-17	TRUE
All_Peaks	chr2	58910193	58911478	9.04	1.5	5e-17	TRUE
All_Peaks	chr1	77720429	77721110	6.95	2.32	5.11e-17	TRUE
All_Peaks	chr6	71081312	71082714	8.58	-1.96	5.39e-17	TRUE
All_Peaks	chr6	93835037	93837151	8.89	1.5	5.49e-17	TRUE
All_Peaks	chr8	68778236	68778706	5.84	3.66	5.64e-17	TRUE
All_Peaks	chr18	11924021	11925130	7.33	-3.1	7.04e-17	TRUE
All_Peaks	chr15	43202393	43204111	7.64	1.89	7.5e-17	TRUE
All_Peaks	chr5	48888193	48890475	9.16	1.47	7.91e-17	TRUE
All_Peaks	chr5	46182325	46182891	6.21	3.09	8.5e-17	TRUE
All_Peaks	chr13	76036579	76037024	5.75	3.5	8.96e-17	TRUE
All_Peaks	chr1	108772799	108773501	7.23	2.56	1.02e-16	TRUE
All_Peaks	chr17	47600879	47602534	9.11	-1.63	1.1e-16	TRUE
All_Peaks	chr3	92489878	92491272	8.19	-2.55	1.13e-16	TRUE
All_Peaks	chr6	94888663	94890628	11.01	-1.48	1.13e-16	TRUE
All_Peaks	chr2	143133599	143134385	6.02	2.83	1.25e-16	TRUE
All_Peaks	chr15	43820494	43821358	6.41	2.81	1.26e-16	TRUE
All_Peaks	chr5	89701050	89702423	7.99	1.9	1.26e-16	TRUE
All_Peaks	chr12	91416813	91417376	6.46	2.79	1.27e-16	TRUE
All_Peaks	chr10	58882621	58883355	7.82	1.81	1.35e-16	TRUE
All_Peaks	chr4	3874110	3875982	10.37	-1.45	1.35e-16	TRUE
All_Peaks	chr15	41623120	41628382	11.47	-1.1	1.37e-16	TRUE
All_Peaks	chr3	129936649	129938270	7.58	2.34	1.4e-16	TRUE
All_Peaks	chr15	82231569	82232519	6.79	2.77	1.47e-16	TRUE
All_Peaks	chr9	14046596	14047409	8.12	-2.06	1.52e-16	TRUE
All_Peaks	chr7	92154370	92155681	8.34	1.9	1.63e-16	TRUE
All_Peaks	chr15	35956990	35957639	7.63	2.52	1.67e-16	TRUE
All_Peaks	chr2	68999611	69001001	7.68	-2.47	1.96e-16	TRUE
All_Peaks	chr1	130503075	130503998	7.73	-2.87	1.96e-16	TRUE
All_Peaks	chr2	163732713	163733183	5.46	4.05	1.98e-16	TRUE
All_Peaks	chr17	5448264	5448882	6.54	2.55	2.05e-16	TRUE
All_Peaks	chr19	30623668	30624058	5.81	3.02	2.09e-16	TRUE
All_Peaks	chr7	118621765	118622396	5.52	3.37	2.32e-16	TRUE
All_Peaks	chr3	90597484	90598672	8.76	-1.73	2.35e-16	TRUE
All_Peaks	chr18	67985893	67986513	6.1	3.03	2.36e-16	TRUE
All_Peaks	chr15	50997031	50998086	9.09	1.39	2.38e-16	TRUE
All_Peaks	chr11	25530826	25531801	7.94	2.06	2.42e-16	TRUE
All_Peaks	chr14	27705122	27705689	7.25	1.99	2.44e-16	TRUE
All_Peaks	chr17	13573067	13575235	8.15	-2.42	2.55e-16	TRUE
All_Peaks	chr1	72738904	72739462	6.47	2.63	2.58e-16	TRUE
All_Peaks	chr17	75276776	75277600	6.99	-4.32	2.59e-16	TRUE
All_Peaks	chr4	66827343	66829094	7.31	2.05	2.66e-16	TRUE
All_Peaks	chr4	110128844	110130234	9.83	-1.33	2.68e-16	TRUE
All_Peaks	chr13	30134938	30138498	10.31	-1.59	2.92e-16	TRUE
All_Peaks	chr1	30262243	30262892	6.6	2.7	2.94e-16	TRUE
All_Peaks	chr12	25608930	25609582	6.75	2.52	3.02e-16	TRUE
All_Peaks	chr1	44216663	44217207	5.59	3.89	3.26e-16	TRUE
All_Peaks	chr9	84075488	84076867	9.56	-1.59	3.3e-16	TRUE
All_Peaks	chr2	65392237	65394246	10.26	-1.34	3.43e-16	TRUE
All_Peaks	chr13	84176792	84179397	10.25	-1.19	3.45e-16	TRUE
All_Peaks	chr17	83834143	83835503	7.83	1.88	3.45e-16	TRUE
All_Peaks	chr6	23632163	23633516	8.76	2.07	3.46e-16	TRUE
All_Peaks	chr9	67145959	67146416	6.44	2.6	3.59e-16	TRUE
All_Peaks	chr4	107083345	107085610	10.48	-1.15	3.81e-16	TRUE
All_Peaks	chr1	126925149	126926044	7.54	2.02	3.82e-16	TRUE
All_Peaks	chr13	63977163	63977584	4.93	4.43	3.99e-16	TRUE
All_Peaks	chr1	151618696	151619963	8.27	2.02	4.02e-16	TRUE
All_Peaks	chr16	85136970	85137996	8.6	1.67	4.07e-16	TRUE
All_Peaks	chr12	75368458	75369006	6.57	2.6	4.07e-16	TRUE
All_Peaks	chr18	61065421	61066294	7.4	-2.63	4.29e-16	TRUE
All_Peaks	chr18	32713717	32714438	6.63	2.89	4.29e-16	TRUE
All_Peaks	chr3	22007824	22008955	8.58	-2.18	4.32e-16	TRUE
All_Peaks	chr13	97275540	97277024	7.23	2.31	4.33e-16	TRUE
All_Peaks	chr18	26715036	26715585	6.38	2.85	4.79e-16	TRUE
All_Peaks	chr16	23993103	23994439	9.85	-1.25	4.98e-16	TRUE
All_Peaks	chr3	157277642	157278928	9.81	1.72	5.32e-16	TRUE
All_Peaks	chr1	133777350	133778387	8.11	-2.42	5.88e-16	TRUE
All_Peaks	chr5	99976106	99980154	11.68	-0.98	5.89e-16	TRUE
All_Peaks	chr15	95431142	95431679	5.58	3.27	5.98e-16	TRUE
All_Peaks	chr2	125290496	125291043	6.42	2.74	6.27e-16	TRUE
All_Peaks	chr8	81624136	81625354	9.21	1.38	6.28e-16	TRUE
All_Peaks	chr2	112200225	112201404	8.71	-2.1	6.64e-16	TRUE
All_Peaks	chr3	27408219	27409129	7.46	2.05	6.67e-16	TRUE
All_Peaks	chr17	29627116	29627822	7.53	2.57	6.7e-16	TRUE
All_Peaks	chr10	121299705	121300651	6.78	-3.72	6.82e-16	TRUE
All_Peaks	chr10	95117081	95118020	7.11	2.32	7.04e-16	TRUE
All_Peaks	chr11	64831943	64834311	8.65	-1.75	7.17e-16	TRUE
All_Peaks	chr5	4876037	4879175	8.58	1.95	7.3e-16	TRUE
All_Peaks	chr2	6526846	6528179	7.78	1.76	7.42e-16	TRUE
All_Peaks	chr1	74199012	74199580	6.8	2.53	7.42e-16	TRUE
All_Peaks	chr14	79650494	79653367	10.3	-1.64	7.51e-16	TRUE
All_Peaks	chr15	90308050	90308546	6.19	3.12	7.51e-16	TRUE
All_Peaks	chr13	103109476	103110568	8.75	1.63	7.73e-16	TRUE
All_Peaks	chr8	113077794	113078535	6.83	2.42	7.73e-16	TRUE
All_Peaks	chr8	77187533	77188202	6.08	3.12	7.78e-16	TRUE
All_Peaks	chr1	74118823	74119730	8.39	1.6	8.17e-16	TRUE
All_Peaks	chr3	142508609	142509989	8.87	2.11	8.42e-16	TRUE
All_Peaks	chr18	67354251	67355034	7.45	2.12	8.59e-16	TRUE
All_Peaks	chr14	78877989	78879657	9.97	-1.23	8.62e-16	TRUE
All_Peaks	chr6	24759176	24760379	8.19	1.92	8.85e-16	TRUE
All_Peaks	chr1	21082474	21083112	6.75	2.63	8.96e-16	TRUE
All_Peaks	chr10	96091788	96092668	8.06	1.85	9.48e-16	TRUE
All_Peaks	chr10	102869966	102870840	8.07	1.87	9.5e-16	TRUE
All_Peaks	chr18	54859902	54861912	12.13	-1.15	9.95e-16	TRUE
All_Peaks	chr10	24026385	24027634	8.35	2.02	1.01e-15	TRUE
All_Peaks	chr13	112330822	112332160	9.87	-1.26	1.15e-15	TRUE
All_Peaks	chr11	40013489	40014265	7.51	-3.18	1.16e-15	TRUE
All_Peaks	chr6	82091694	82092411	5.79	3.15	1.21e-15	TRUE
All_Peaks	chr13	30154169	30155570	7.63	-2.68	1.21e-15	TRUE
All_Peaks	chr15	67403609	67404085	5.71	3.64	1.21e-15	TRUE
All_Peaks	chr8	70463319	70464083	7.1	2.87	1.23e-15	TRUE
All_Peaks	chr18	59779829	59780682	7.82	-2.18	1.26e-15	TRUE
All_Peaks	chr10	58891106	58891563	6.04	2.85	1.28e-15	TRUE
All_Peaks	chr3	135411806	135412214	6.38	2.72	1.31e-15	TRUE
All_Peaks	chr12	101780471	101783389	9.26	-1.44	1.34e-15	TRUE
All_Peaks	chr13	115673544	115674241	6.7	2.59	1.35e-15	TRUE
All_Peaks	chr3	52101433	52105832	11.29	-1.15	1.39e-15	TRUE
All_Peaks	chr19	49299426	49300331	7.64	2.31	1.46e-15	TRUE
All_Peaks	chr13	93848584	93849161	6.77	-3.37	1.56e-15	TRUE
All_Peaks	chr9	50723347	50723988	6.9	2.35	1.56e-15	TRUE
All_Peaks	chr10	21798287	21798835	6.14	2.91	1.56e-15	TRUE
All_Peaks	chr14	9471607	9472775	8.71	-1.99	1.59e-15	TRUE
All_Peaks	chr13	102533707	102534172	5.49	3.49	1.61e-15	TRUE
All_Peaks	chr4	72378824	72381839	10.73	-1.38	1.64e-15	TRUE
All_Peaks	chr3	52930024	52931152	7.89	-2.4	1.67e-15	TRUE
All_Peaks	chr19	30324489	30325271	8.57	1.9	1.71e-15	TRUE
All_Peaks	chr11	111266803	111268938	9.5	-1.34	1.83e-15	TRUE
All_Peaks	chr3	9008172	9010230	10.1	-1.11	1.93e-15	TRUE
All_Peaks	chr4	101559794	101560883	7.79	1.94	1.93e-15	TRUE
All_Peaks	chr19	61056801	61058072	8.16	-2.51	1.93e-15	TRUE
All_Peaks	chr10	14085035	14090039	10.3	-1.27	1.93e-15	TRUE
All_Peaks	chr10	56699988	56700614	7.26	2.05	2.09e-15	TRUE
All_Peaks	chr18	66540727	66541449	6.48	2.6	2.18e-15	TRUE
All_Peaks	chr1	84371552	84372727	7.59	1.95	2.2e-15	TRUE
All_Peaks	chr2	21545569	21546313	7.23	2.28	2.2e-15	TRUE
All_Peaks	chr4	15549731	15551125	9.08	1.88	2.2e-15	TRUE
All_Peaks	chr11	22651608	22652400	7.3	2.06	2.31e-15	TRUE
All_Peaks	chr11	17200699	17203172	8.41	1.54	2.36e-15	TRUE
All_Peaks	chr2	61309253	61311612	8.63	1.59	2.37e-15	TRUE
All_Peaks	chr7	96088711	96090191	9.11	1.6	2.42e-15	TRUE
All_Peaks	chr14	15356841	15362999	11.1	-1.14	2.45e-15	TRUE
All_Peaks	chr16	81350352	81354120	10.59	1.26	2.61e-15	TRUE
All_Peaks	chr14	16639429	16640016	6.2	2.65	2.64e-15	TRUE
All_Peaks	chr6	54319033	54319645	6.77	-3.38	2.93e-15	TRUE
All_Peaks	chr10	12816894	12818383	10.49	1.56	2.96e-15	TRUE
All_Peaks	chr13	24809440	24810919	9.44	-1.3	3.01e-15	TRUE
All_Peaks	chr1	67383982	67384971	8.98	1.66	3.02e-15	TRUE
All_Peaks	chr17	89005506	89007118	10.27	-1.3	3.16e-15	TRUE
All_Peaks	chr15	56732354	56733114	7.21	2.06	3.27e-15	TRUE
All_Peaks	chr5	144542428	144544660	7.88	-2.03	3.33e-15	TRUE
All_Peaks	chr2	59919204	59921146	9.55	-1.47	3.44e-15	TRUE
All_Peaks	chr6	36596223	36597041	5.71	3.04	3.46e-15	TRUE
All_Peaks	chr11	21598313	21599154	7.85	2.1	3.52e-15	TRUE
All_Peaks	chr4	65328406	65329511	7.65	-2.26	3.52e-15	TRUE
All_Peaks	chr1	57012576	57013106	6.73	2.22	3.53e-15	TRUE
All_Peaks	chr19	30825174	30825707	6.71	2.25	3.55e-15	TRUE
All_Peaks	chr11	31782013	31782724	7.45	-2.45	3.55e-15	TRUE
All_Peaks	chr8	117449911	117453111	8.43	1.56	3.61e-15	TRUE
All_Peaks	chr14	11038348	11040345	9.26	-1.64	3.65e-15	TRUE
All_Peaks	chrX	150517509	150518310	6.88	-4.03	3.73e-15	TRUE
All_Peaks	chr6	50413277	50414298	7.49	1.92	3.74e-15	TRUE
All_Peaks	chr5	89528993	89529814	8.5	1.45	3.98e-15	TRUE
All_Peaks	chr14	79888482	79890343	8.64	-1.79	4.02e-15	TRUE
All_Peaks	chr3	37909310	37910700	8.22	-2.06	4.05e-15	TRUE
All_Peaks	chr8	60919011	60920838	8.81	1.44	4.14e-15	TRUE
All_Peaks	chr8	46345513	46346172	6.46	2.4	4.16e-15	TRUE
All_Peaks	chr17	74742188	74742926	7.19	-3.43	4.25e-15	TRUE
All_Peaks	chr18	44818195	44818744	6.35	2.54	4.49e-15	TRUE
All_Peaks	chr3	52643325	52644295	6.97	-3.17	4.82e-15	TRUE
All_Peaks	chr12	33261587	33263115	8.25	-1.93	4.92e-15	TRUE
All_Peaks	chr9	86328946	86332707	10.06	-1.52	5.04e-15	TRUE
All_Peaks	chr2	60142974	60146234	10.25	-1.24	5.04e-15	TRUE
All_Peaks	chr4	31289836	31292062	11.42	-1.22	5.71e-15	TRUE
All_Peaks	chr5	97107622	97112525	12.42	-0.93	5.75e-15	TRUE
All_Peaks	chrX	84076337	84077510	8.33	1.66	5.76e-15	TRUE
All_Peaks	chr15	12501665	12504600	10.24	-1.16	5.98e-15	TRUE
All_Peaks	chr5	38358936	38359917	8.16	1.73	6.08e-15	TRUE
All_Peaks	chr5	100825440	100826481	8.68	-1.71	6.1e-15	TRUE
All_Peaks	chr18	7287547	7292310	10.32	-1.34	6.18e-15	TRUE
All_Peaks	chr1	86675862	86676772	9	-1.63	6.24e-15	TRUE
All_Peaks	chr19	56102688	56103513	6.54	2.74	6.52e-15	TRUE
All_Peaks	chr6	36850565	36851215	6.44	2.37	6.58e-15	TRUE
All_Peaks	chr4	97910349	97911213	7.1	2.25	6.58e-15	TRUE
All_Peaks	chr19	52048314	52049132	7.68	1.95	6.58e-15	TRUE
All_Peaks	chr8	112593699	112594591	8.24	-1.98	6.58e-15	TRUE
All_Peaks	chr12	86491212	86492021	7.12	2.54	6.58e-15	TRUE
All_Peaks	chr1	91600560	91601214	7.28	2.08	6.64e-15	TRUE
All_Peaks	chr4	3416025	3417309	7.16	-2.91	6.96e-15	TRUE
All_Peaks	chr16	74121595	74122777	8.88	-1.6	7.39e-15	TRUE
All_Peaks	chr7	97823193	97824669	8.94	-1.48	7.49e-15	TRUE
All_Peaks	chr17	29155468	29157264	9.21	-1.42	7.6e-15	TRUE
All_Peaks	chr4	49287101	49288038	8.21	-1.8	7.93e-15	TRUE
All_Peaks	chr18	67968326	67969585	8.66	1.8	8e-15	TRUE
All_Peaks	chr14	67116298	67116930	6.69	2.26	8.69e-15	TRUE
All_Peaks	chr12	112774038	112775728	8.11	-2.07	8.82e-15	TRUE
All_Peaks	chr2	5729877	5731007	7.76	1.75	8.82e-15	TRUE
All_Peaks	chr13	92274315	92275297	8.42	1.58	8.96e-15	TRUE
All_Peaks	chr5	100088288	100092688	11.2	-0.98	9.03e-15	TRUE
All_Peaks	chr9	63803149	63803635	5.08	4.09	9.16e-15	TRUE
All_Peaks	chr16	24341129	24343681	10.3	-1.49	9.16e-15	TRUE
All_Peaks	chr16	89924274	89925160	8.09	1.7	9.16e-15	TRUE
All_Peaks	chr7	116149832	116151783	8.13	1.72	9.24e-15	TRUE
All_Peaks	chr4	93220340	93221994	9.27	-1.55	9.24e-15	TRUE
All_Peaks	chr9	15140502	15142832	9.05	-1.72	9.35e-15	TRUE
All_Peaks	chr9	85407447	85408148	7.07	2.21	1.03e-14	TRUE
All_Peaks	chr13	45931139	45931756	6.67	-3.81	1.04e-14	TRUE
All_Peaks	chr8	79170246	79170872	6.7	2.28	1.04e-14	TRUE
All_Peaks	chr17	65916063	65916742	6.18	2.6	1.05e-14	TRUE
All_Peaks	chr19	12830563	12831507	8.63	-1.74	1.07e-14	TRUE
All_Peaks	chr2	163384733	163385650	8.4	2.02	1.07e-14	TRUE
All_Peaks	chr3	57950956	57951447	6.21	3.32	1.08e-14	TRUE
All_Peaks	chr14	27713226	27714784	8.79	1.44	1.09e-14	TRUE
All_Peaks	chr3	21729295	21729756	6.42	2.48	1.15e-14	TRUE
All_Peaks	chr12	116365431	116367524	9.66	-1.21	1.18e-14	TRUE
All_Peaks	chr14	122344450	122345585	6.79	2.28	1.19e-14	TRUE
All_Peaks	chr1	162643566	162644350	8	1.79	1.19e-14	TRUE
All_Peaks	chr5	24320235	24320949	7.53	1.82	1.25e-14	TRUE
All_Peaks	chr2	135204082	135204788	6.43	2.82	1.26e-14	TRUE
All_Peaks	chr2	139655691	139656203	7.05	2.36	1.28e-14	TRUE
All_Peaks	chr13	44558010	44558633	6.49	2.39	1.37e-14	TRUE
All_Peaks	chr11	93471767	93472374	6.9	2.29	1.37e-14	TRUE
All_Peaks	chr13	29780485	29781817	9.3	1.41	1.46e-14	TRUE
All_Peaks	chrX	164820833	164821460	7.06	2.14	1.47e-14	TRUE
All_Peaks	chr4	86399285	86401530	10.2	-1.24	1.49e-14	TRUE
All_Peaks	chr3	150610625	150611103	5.4	3.61	1.5e-14	TRUE
All_Peaks	chr13	104651637	104652270	7.14	2.37	1.52e-14	TRUE
All_Peaks	chr4	94476791	94477696	6.99	2.11	1.53e-14	TRUE
All_Peaks	chr1	83175994	83176607	7.3	1.91	1.54e-14	TRUE
All_Peaks	chr11	32302892	32303610	6.89	2.14	1.55e-14	TRUE
All_Peaks	chr7	72268878	72269754	6.85	-3.28	1.57e-14	TRUE
All_Peaks	chr13	30196267	30197351	8.39	-2.08	1.6e-14	TRUE
All_Peaks	chr11	18455558	18456746	8.81	-1.5	1.6e-14	TRUE
All_Peaks	chr16	38985160	38986793	7.91	1.75	1.62e-14	TRUE
All_Peaks	chr8	81463566	81464409	9.04	1.57	1.64e-14	TRUE
All_Peaks	chrX	17415526	17416891	7.55	-2.69	1.7e-14	TRUE
All_Peaks	chr1	115589474	115590425	7.56	2.1	1.7e-14	TRUE
All_Peaks	chr3	152840938	152841819	8.39	-1.93	1.77e-14	TRUE
All_Peaks	chr5	89526165	89527696	8.44	1.68	1.79e-14	TRUE
All_Peaks	chr3	10390223	10391244	8.19	-2.32	1.82e-14	TRUE
All_Peaks	chr9	105214315	105214798	4.26	5.63	1.87e-14	TRUE
All_Peaks	chr19	30626890	30627542	6.28	2.48	1.87e-14	TRUE
All_Peaks	chr5	44592807	44594831	8.55	1.68	1.94e-14	TRUE
All_Peaks	chr1	130504440	130505964	8.47	-1.63	2.01e-14	TRUE
All_Peaks	chr2	157661647	157662294	7.27	1.95	2.01e-14	TRUE
All_Peaks	chr7	95124054	95125424	8.98	1.83	2.03e-14	TRUE
All_Peaks	chr2	144487524	144488055	5.54	3.59	2.23e-14	TRUE
All_Peaks	chr7	70299804	70301254	8.97	-1.83	2.32e-14	TRUE
All_Peaks	chr2	57916050	57917118	8.4	1.89	2.35e-14	TRUE
All_Peaks	chr9	89641806	89642683	6.84	2.94	2.39e-14	TRUE
All_Peaks	chr13	96141532	96142235	6.74	-4.33	2.52e-14	TRUE
All_Peaks	chr11	9003141	9007490	11.24	-1.07	2.54e-14	TRUE
All_Peaks	chr14	113087455	113088562	9.42	1.54	2.55e-14	TRUE
All_Peaks	chr2	18780903	18781848	7.94	2.01	2.91e-14	TRUE
All_Peaks	chr6	139514925	139515522	6.48	2.43	2.95e-14	TRUE
All_Peaks	chr2	10167832	10168678	7.51	-2.31	3.03e-14	TRUE
All_Peaks	chr1	97924554	97925205	7.21	1.93	3.03e-14	TRUE
All_Peaks	chr13	82914356	82916674	9.26	-1.92	3.13e-14	TRUE
All_Peaks	chr1	94034462	94036299	10.53	1.02	3.2e-14	TRUE
All_Peaks	chr4	110228402	110230973	10.54	-1.07	3.2e-14	TRUE
All_Peaks	chr6	17852106	17852675	6.92	2.16	3.2e-14	TRUE
All_Peaks	chr6	17400044	17400829	6.45	2.4	3.25e-14	TRUE
All_Peaks	chr6	96838979	96842137	11.63	-1.03	3.26e-14	TRUE
All_Peaks	chr2	76932803	76934357	9.77	-1.25	3.33e-14	TRUE
All_Peaks	chr3	30873149	30873798	8.22	1.66	3.39e-14	TRUE
All_Peaks	chr8	78901781	78902241	6.03	2.88	3.51e-14	TRUE
All_Peaks	chr9	13912892	13914122	8.51	-2.06	3.53e-14	TRUE
All_Peaks	chr18	12384228	12385743	9.3	-1.58	3.66e-14	TRUE
All_Peaks	chr1	136600884	136601980	8.64	1.49	3.67e-14	TRUE
All_Peaks	chr12	93207121	93208356	8.8	1.73	3.76e-14	TRUE
All_Peaks	chr5	38434611	38435428	7.39	1.97	3.94e-14	TRUE
All_Peaks	chr4	105261187	105261683	5.68	3.06	4.04e-14	TRUE
All_Peaks	chr5	100517230	100519205	11.33	-0.91	4.23e-14	TRUE
All_Peaks	chr11	9584811	9585714	8.25	-2.12	4.27e-14	TRUE
All_Peaks	chr7	51751026	51755395	11.01	-1.2	4.29e-14	TRUE
All_Peaks	chr12	24889355	24890692	8.91	-1.42	4.35e-14	TRUE
All_Peaks	chr13	83941745	83942398	6.89	2.13	4.54e-14	TRUE
All_Peaks	chr1	187651382	187652379	7.83	2.27	4.69e-14	TRUE
All_Peaks	chr19	57008009	57008896	6.89	2.4	4.71e-14	TRUE
All_Peaks	chr13	80557069	80557633	6.76	2.33	4.71e-14	TRUE
All_Peaks	chr13	111979526	111980617	6.98	2.42	4.71e-14	TRUE
All_Peaks	chr2	32679987	32680865	7.71	1.83	4.71e-14	TRUE
All_Peaks	chrX	167548912	167550951	9.4	-1.53	4.8e-14	TRUE
All_Peaks	chr7	116547410	116548316	7.58	-2.49	4.81e-14	TRUE
All_Peaks	chr3	21837396	21838370	8.16	2.03	4.91e-14	TRUE
All_Peaks	chr16	23995249	23996208	8.12	-1.9	4.92e-14	TRUE
All_Peaks	chr11	63920348	63923107	10.61	-1.05	5.19e-14	TRUE
All_Peaks	chr6	94788628	94790807	10.91	-1.08	5.27e-14	TRUE
All_Peaks	chr3	64141501	64143974	9.14	-1.47	5.31e-14	TRUE
All_Peaks	chr18	69995072	69995778	7.43	1.93	5.32e-14	TRUE
All_Peaks	chr10	105850176	105852139	9.22	1.55	5.38e-14	TRUE
All_Peaks	chr9	86183137	86185980	10.17	-1.23	5.41e-14	TRUE
All_Peaks	chr14	20565304	20566214	7.3	-2.66	5.49e-14	TRUE
All_Peaks	chr10	44534916	44535799	7.12	-2.57	5.75e-14	TRUE
All_Peaks	chr10	86831311	86832452	8.63	1.55	5.9e-14	TRUE
All_Peaks	chr13	69331500	69332497	7.87	-2	6.14e-14	TRUE
All_Peaks	chr6	128075194	128077381	9.69	-1.39	6.16e-14	TRUE
All_Peaks	chr14	121738268	121739461	7.19	1.93	6.21e-14	TRUE
All_Peaks	chr18	25805959	25806357	5.83	2.86	6.31e-14	TRUE
All_Peaks	chr13	95478570	95479664	7.55	-2.17	7.34e-14	TRUE
All_Peaks	chr5	104502607	104503774	7.57	-2.61	7.36e-14	TRUE
All_Peaks	chr5	64044731	64045982	7.47	2.29	7.52e-14	TRUE
All_Peaks	chr5	102718828	102720494	10.52	-1.18	7.7e-14	TRUE
All_Peaks	chr1	84654143	84658851	10.72	-1.34	7.77e-14	TRUE
All_Peaks	chr3	137115907	137116541	6.84	2.04	7.91e-14	TRUE
All_Peaks	chr14	103589690	103590841	8.53	1.65	8.83e-14	TRUE
All_Peaks	chr5	38395999	38397123	7.38	2.1	8.92e-14	TRUE
All_Peaks	chr6	81839341	81839837	5.87	2.65	8.97e-14	TRUE
All_Peaks	chr10	23014104	23015525	8.46	1.5	9.11e-14	TRUE
All_Peaks	chr10	24008989	24009370	5.66	3.17	9.18e-14	TRUE
All_Peaks	chr16	41005174	41005962	7.46	2.09	9.28e-14	TRUE
All_Peaks	chr14	113150607	113151324	7.35	2.29	9.34e-14	TRUE
All_Peaks	chr16	22605795	22606575	8.03	-2.24	9.54e-14	TRUE
All_Peaks	chr11	12415121	12415911	7.43	-2.38	9.54e-14	TRUE
All_Peaks	chr14	79737619	79740938	10.39	-1.29	9.62e-14	TRUE
All_Peaks	chr11	18753614	18754422	6.25	2.41	9.79e-14	TRUE
All_Peaks	chr1	61145307	61147744	11.23	-1	9.86e-14	TRUE
All_Peaks	chr5	38597705	38599437	9.06	-1.6	1.02e-13	TRUE
All_Peaks	chr11	81865762	81866343	6.98	2	1.02e-13	TRUE
All_Peaks	chr1	157964345	157965086	7.64	2.27	1.06e-13	TRUE
All_Peaks	chr6	91813379	91814126	6.87	2.25	1.11e-13	TRUE
All_Peaks	chr17	67077913	67080487	8.96	-1.57	1.15e-13	TRUE
All_Peaks	chr16	20786181	20790160	10.63	-1.05	1.15e-13	TRUE
All_Peaks	chr4	75885259	75887420	9.78	-1.31	1.2e-13	TRUE
All_Peaks	chr2	75114107	75115194	10.3	-1.38	1.2e-13	TRUE
All_Peaks	chr16	87597350	87598062	7.38	1.86	1.22e-13	TRUE
All_Peaks	chr13	69403149	69405444	8.06	-2.28	1.26e-13	TRUE
All_Peaks	chr18	84363441	84364155	7.61	1.8	1.26e-13	TRUE
All_Peaks	chr1	179041854	179042578	6.38	2.38	1.28e-13	TRUE
All_Peaks	chr6	139557238	139557862	5.91	2.97	1.29e-13	TRUE
All_Peaks	chr10	96232099	96236532	11.66	-1.04	1.3e-13	TRUE
All_Peaks	chr12	29675667	29677547	9.35	-1.22	1.38e-13	TRUE
All_Peaks	chr5	16560305	16562207	8.15	1.51	1.39e-13	TRUE
All_Peaks	chr1	67411531	67411993	5.79	2.92	1.4e-13	TRUE
All_Peaks	chr17	40902169	40905241	9.84	-1.33	1.43e-13	TRUE
All_Peaks	chr4	35394760	35395756	7.06	-2.96	1.45e-13	TRUE
All_Peaks	chr13	45354885	45355287	5.96	-5.41	1.48e-13	TRUE
All_Peaks	chr6	38031323	38032689	8.88	1.69	1.51e-13	TRUE
All_Peaks	chr1	37077922	37078343	5.72	2.91	1.52e-13	TRUE
All_Peaks	chr7	94113396	94113887	6.36	2.29	1.53e-13	TRUE
All_Peaks	chr18	5806155	5807805	9.1	-1.65	1.53e-13	TRUE
All_Peaks	chr13	5843636	5846359	10.73	-1.24	1.53e-13	TRUE
All_Peaks	chr18	67730821	67731516	6.98	2.33	1.55e-13	TRUE
All_Peaks	chr3	101948585	101949054	5.94	3.33	1.61e-13	TRUE
All_Peaks	chr16	20179266	20180096	7.22	-2.6	1.62e-13	TRUE
All_Peaks	chr5	93043757	93046003	10.45	-1.27	1.63e-13	TRUE
All_Peaks	chr7	133889196	133889918	5.56	3.29	1.65e-13	TRUE
All_Peaks	chr17	25783055	25783730	7.37	2.34	1.68e-13	TRUE
All_Peaks	chr9	37094018	37095234	7.3	-2.73	1.69e-13	TRUE
All_Peaks	chr13	99323279	99324342	8.29	-1.75	1.71e-13	TRUE
All_Peaks	chr3	36358320	36358909	6.49	2.7	1.73e-13	TRUE
All_Peaks	chr14	57607340	57607989	7.18	1.91	1.75e-13	TRUE
All_Peaks	chr4	120131443	120132006	5.69	2.81	1.82e-13	TRUE
All_Peaks	chr11	111279618	111280352	6.98	-2.57	1.89e-13	TRUE
All_Peaks	chrX	67924620	67925326	6.52	2.39	1.95e-13	TRUE
All_Peaks	chr9	92330520	92331395	7.17	2.13	2e-13	TRUE
All_Peaks	chr14	87480061	87481928	9.56	-1.26	2.04e-13	TRUE
All_Peaks	chr5	101969639	101970574	7.91	-2.66	2.06e-13	TRUE
All_Peaks	chr10	13821680	13826214	10.93	-1.14	2.06e-13	TRUE
All_Peaks	chr16	74394552	74398196	10.92	-1	2.06e-13	TRUE
All_Peaks	chr1	153150020	153150885	7.83	-2.16	2.09e-13	TRUE
All_Peaks	chr12	99336266	99337072	6.61	2.42	2.17e-13	TRUE
All_Peaks	chr18	17192602	17193548	7.48	-2.47	2.23e-13	TRUE
All_Peaks	chr18	9833992	9835562	7.81	-2.13	2.25e-13	TRUE
All_Peaks	chr14	99753114	99755686	10.81	-1.19	2.29e-13	TRUE
All_Peaks	chr17	83820515	83821607	8.14	1.48	2.36e-13	TRUE
All_Peaks	chr7	65901349	65903349	9.66	-1.24	2.46e-13	TRUE
All_Peaks	chr4	96803421	96804328	8.25	1.68	2.46e-13	TRUE
All_Peaks	chr7	117508006	117508598	6.81	2.16	2.55e-13	TRUE
All_Peaks	chr2	16013679	16014320	7.37	2.63	2.71e-13	TRUE
All_Peaks	chr1	78740594	78741115	5.48	3.2	2.78e-13	TRUE
All_Peaks	chr8	110021954	110022575	6.34	2.79	2.93e-13	TRUE
All_Peaks	chr2	137289307	137290203	6.45	2.4	2.94e-13	TRUE
All_Peaks	chr11	20357552	20358502	7.07	2.01	2.98e-13	TRUE
All_Peaks	chr6	17381621	17382248	6.1	2.9	3.04e-13	TRUE
All_Peaks	chr8	40269163	40270940	7.44	1.89	3.05e-13	TRUE
All_Peaks	chr8	78096295	78098657	9.09	1.34	3.05e-13	TRUE
All_Peaks	chr13	77503132	77505881	9.07	-1.35	3.31e-13	TRUE
All_Peaks	chr8	77189191	77189924	6.71	2.53	3.4e-13	TRUE
All_Peaks	chr12	107469673	107470631	8.59	-1.8	3.42e-13	TRUE
All_Peaks	chr2	135917610	135918838	8.13	1.45	3.46e-13	TRUE
All_Peaks	chr3	152196723	152197836	8.63	-1.5	3.65e-13	TRUE
All_Peaks	chr9	14398082	14398488	5.54	2.93	3.81e-13	TRUE
All_Peaks	chr16	23518295	23519247	6.15	2.98	3.87e-13	TRUE
All_Peaks	chr12	116269313	116270044	7.12	-2.55	3.91e-13	TRUE
All_Peaks	chr15	11367858	11369883	9.55	1.17	3.96e-13	TRUE
All_Peaks	chr1	132845729	132846202	5.47	3.09	4e-13	TRUE
All_Peaks	chr10	4434665	4435930	8.87	-1.81	4.04e-13	TRUE
All_Peaks	chr7	117538051	117538620	6.82	-3.06	4.28e-13	TRUE
All_Peaks	chr10	99698853	99700744	9.43	1.66	4.35e-13	TRUE
All_Peaks	chr18	88746234	88747522	7.99	1.73	4.58e-13	TRUE
All_Peaks	chr12	8523636	8524489	8.02	2.06	4.61e-13	TRUE
All_Peaks	chr14	99352048	99353003	9.05	1.72	4.86e-13	TRUE
All_Peaks	chr3	52670445	52671006	5.73	2.66	4.94e-13	TRUE
All_Peaks	chr8	40922796	40924437	10.03	-1.24	4.99e-13	TRUE
All_Peaks	chr10	36310143	36311480	8.81	-1.52	5.08e-13	TRUE
All_Peaks	chr2	20485488	20486636	7.07	-2.83	5.09e-13	TRUE
All_Peaks	chr3	26641298	26641960	5.55	3.1	5.13e-13	TRUE
All_Peaks	chr11	19007606	19009377	9.39	1.39	5.21e-13	TRUE
All_Peaks	chr6	75751575	75752122	6.8	2.42	5.29e-13	TRUE
All_Peaks	chr1	110336304	110336690	4.91	4.08	5.31e-13	TRUE
All_Peaks	chr9	14888986	14890146	7.13	1.96	5.37e-13	TRUE
All_Peaks	chr2	73779892	73781062	7.16	1.9	5.38e-13	TRUE
All_Peaks	chr1	151571170	151572924	8.23	1.87	5.39e-13	TRUE
All_Peaks	chr14	55795462	55796688	9.06	-1.72	5.43e-13	TRUE
All_Peaks	chr4	15448401	15450157	9.21	1.71	5.5e-13	TRUE
All_Peaks	chr6	6854803	6856112	7.79	-2.2	5.57e-13	TRUE
All_Peaks	chr10	95385725	95386277	5.08	3.34	5.61e-13	TRUE
All_Peaks	chr11	64901004	64901886	6.95	-2.97	5.71e-13	TRUE
All_Peaks	chr12	51862997	51864626	9.1	-1.49	5.78e-13	TRUE
All_Peaks	chr7	95154314	95154872	6.91	2.53	5.95e-13	TRUE
All_Peaks	chr17	81518149	81518811	7	-2.68	5.98e-13	TRUE
All_Peaks	chr18	31316629	31317547	7.16	2.29	6.05e-13	TRUE
All_Peaks	chr13	101091849	101093180	9.28	1.26	6.07e-13	TRUE
All_Peaks	chr12	78983997	78984500	6.02	2.71	6.11e-13	TRUE
All_Peaks	chr1	29067247	29069124	9.95	1.22	6.22e-13	TRUE
All_Peaks	chr16	76488482	76489042	6.59	2.25	6.3e-13	TRUE
All_Peaks	chr12	28055498	28055913	6.09	2.46	6.41e-13	TRUE
All_Peaks	chr4	16569100	16569830	6.45	2.2	6.41e-13	TRUE
All_Peaks	chr3	146115158	146118804	10.75	-0.98	6.65e-13	TRUE
All_Peaks	chr16	37730354	37731058	6.93	2.05	6.77e-13	TRUE
All_Peaks	chr16	74398890	74401652	8.71	-1.83	6.77e-13	TRUE
All_Peaks	chr7	116241069	116242156	7.36	-2.35	6.79e-13	TRUE
All_Peaks	chr11	17149752	17150596	8.82	1.46	6.79e-13	TRUE
All_Peaks	chr2	48423764	48424680	7.2	2.36	6.79e-13	TRUE
All_Peaks	chr17	50573870	50574783	7.9	1.75	6.92e-13	TRUE
All_Peaks	chr15	34837394	34838730	7.37	2.17	6.96e-13	TRUE
All_Peaks	chr14	105015223	105017009	10.21	1.46	7.07e-13	TRUE
All_Peaks	chr8	25144052	25145326	6.93	2.48	7.07e-13	TRUE
All_Peaks	chr8	119421730	119422647	6.35	2.23	7.1e-13	TRUE
All_Peaks	chr19	23787693	23793106	11.4	-0.98	7.1e-13	TRUE
All_Peaks	chr13	81045238	81045731	5.45	3.06	7.1e-13	TRUE
All_Peaks	chr8	117674518	117676915	8.91	-1.33	7.33e-13	TRUE
All_Peaks	chr14	61880810	61881244	5.72	3.37	7.36e-13	TRUE
All_Peaks	chr17	65400810	65401311	6.11	2.53	7.38e-13	TRUE
All_Peaks	chr17	43454841	43455706	7.07	-2.92	7.6e-13	TRUE
All_Peaks	chr4	11146768	11148421	8.7	1.32	7.68e-13	TRUE
All_Peaks	chr6	23495871	23496493	6.39	2.33	7.7e-13	TRUE
All_Peaks	chr6	105780215	105781311	8.45	-1.67	7.92e-13	TRUE
All_Peaks	chr10	91613506	91615176	9.66	-1.12	8.6e-13	TRUE
All_Peaks	chr2	110421295	110423375	9.96	-1.29	8.64e-13	TRUE
All_Peaks	chr2	94048040	94049954	8.61	1.37	8.75e-13	TRUE
All_Peaks	chr5	107934698	107935609	8.78	-1.49	8.82e-13	TRUE
All_Peaks	chr16	38977855	38978826	7.68	1.75	8.88e-13	TRUE
All_Peaks	chr12	119428368	119430687	10.02	1.51	9.46e-13	TRUE
All_Peaks	chr15	90463284	90463661	5.3	3.45	9.5e-13	TRUE
All_Peaks	chr11	80995748	80996158	5.23	3.32	9.68e-13	TRUE
All_Peaks	chr11	18905738	18906789	6.51	2.24	9.68e-13	TRUE
All_Peaks	chr12	116170755	116171765	6.18	2.45	9.83e-13	TRUE
All_Peaks	chr16	31588904	31590280	9.1	-1.62	1.01e-12	TRUE
All_Peaks	chr4	45967219	45968557	8.45	-1.54	1.05e-12	TRUE
All_Peaks	chr9	13909522	13910747	8.79	-1.88	1.08e-12	TRUE
All_Peaks	chr3	51708587	51709608	8.8	1.47	1.12e-12	TRUE
All_Peaks	chr13	40879277	40879728	6.22	2.32	1.12e-12	TRUE
All_Peaks	chr1	35622491	35623090	6.5	2.22	1.15e-12	TRUE
All_Peaks	chr8	12225076	12225885	7.61	-2.45	1.15e-12	TRUE
All_Peaks	chr5	13142782	13145941	11.39	-1.04	1.16e-12	TRUE
All_Peaks	chr6	52440086	52440631	5.86	-5.31	1.16e-12	TRUE
All_Peaks	chr16	49760937	49762307	9.86	-1.12	1.16e-12	TRUE
All_Peaks	chr9	56127499	56129180	8.74	-1.58	1.18e-12	TRUE
All_Peaks	chr7	118256610	118257330	5.96	-5.01	1.19e-12	TRUE
All_Peaks	chr2	51478259	51481512	11.31	-0.92	1.24e-12	TRUE
All_Peaks	chr6	140576631	140577801	7.26	2.24	1.25e-12	TRUE
All_Peaks	chr7	61790132	61790907	6.86	2.41	1.27e-12	TRUE
All_Peaks	chr6	8637199	8637800	6.52	2.52	1.3e-12	TRUE
All_Peaks	chr15	31247079	31247544	5.56	2.89	1.3e-12	TRUE
All_Peaks	chr1	158466823	158469464	9.36	-1.26	1.3e-12	TRUE
All_Peaks	chr4	88336483	88337238	8.28	1.86	1.31e-12	TRUE
All_Peaks	chr2	149900566	149901037	6.44	2.2	1.36e-12	TRUE
All_Peaks	chr9	34446164	34448818	11.5	-1.02	1.36e-12	TRUE
All_Peaks	chr3	154880291	154881002	7.28	1.91	1.36e-12	TRUE
All_Peaks	chr6	97568456	97569079	7.3	-2.19	1.38e-12	TRUE
All_Peaks	chr10	12748935	12749917	7.36	1.82	1.4e-12	TRUE
All_Peaks	chr4	76845950	76846789	6.57	2.12	1.43e-12	TRUE
All_Peaks	chr17	74886948	74887331	5.12	3.39	1.43e-12	TRUE
All_Peaks	chr2	125436916	125437897	6.79	-3.56	1.47e-12	TRUE
All_Peaks	chr5	97021473	97027687	11.24	-0.94	1.49e-12	TRUE
All_Peaks	chr8	56294303	56295241	6.47	2.33	1.49e-12	TRUE
All_Peaks	chr3	104346110	104346988	8.47	-1.87	1.5e-12	TRUE
All_Peaks	chr1	59826443	59827051	6.92	2.01	1.51e-12	TRUE
All_Peaks	chr2	45520813	45521891	7.74	-2.16	1.53e-12	TRUE
All_Peaks	chr18	14515168	14516282	9.02	-1.62	1.56e-12	TRUE
All_Peaks	chr5	51479320	51480031	7.69	1.74	1.58e-12	TRUE
All_Peaks	chr15	90615841	90617382	8.78	1.55	1.58e-12	TRUE
All_Peaks	chr6	148493661	148494873	8.25	-1.72	1.58e-12	TRUE
All_Peaks	chr1	133467191	133468784	7.99	-1.99	1.64e-12	TRUE
All_Peaks	chr12	117447728	117448667	6.66	2.07	1.73e-12	TRUE
All_Peaks	chr13	82745241	82746360	8.71	-1.54	1.76e-12	TRUE
All_Peaks	chr16	29949124	29951372	10.32	-0.99	1.79e-12	TRUE
All_Peaks	chr10	115708497	115709051	6.98	2.04	1.8e-12	TRUE
All_Peaks	chr1	193198442	193199915	8.32	-1.68	1.88e-12	TRUE
All_Peaks	chr1	164770533	164771082	6.78	2.5	1.88e-12	TRUE
All_Peaks	chr17	40911524	40912372	6.1	-4.35	1.91e-12	TRUE
All_Peaks	chr7	130574180	130575026	6.94	1.92	1.93e-12	TRUE
All_Peaks	chr7	76438499	76439066	6.64	2.46	1.94e-12	TRUE
All_Peaks	chr3	47205223	47205763	5.98	2.62	2e-12	TRUE
All_Peaks	chr4	97996680	97997799	7.42	1.73	2.01e-12	TRUE
All_Peaks	chr5	23967504	23968201	6.58	2.27	2.16e-12	TRUE
All_Peaks	chr5	35953973	35955236	7.65	-2.23	2.18e-12	TRUE
All_Peaks	chr9	28444397	28445019	6.59	2.27	2.25e-12	TRUE
All_Peaks	chr18	88853672	88854498	7.43	1.89	2.26e-12	TRUE
All_Peaks	chr14	19961075	19962124	7.46	-2.12	2.28e-12	TRUE
All_Peaks	chr3	84026892	84028532	9.52	1.39	2.33e-12	TRUE
All_Peaks	chrX	163560478	163561219	6.45	2.45	2.36e-12	TRUE
All_Peaks	chr5	32403002	32404024	7.44	-2.23	2.37e-12	TRUE
All_Peaks	chr13	103219243	103220830	8.39	-1.56	2.46e-12	TRUE
All_Peaks	chr9	59691440	59692409	8.38	1.39	2.48e-12	TRUE
All_Peaks	chr6	137560301	137560839	5.96	2.72	2.49e-12	TRUE
All_Peaks	chr5	96853350	96853932	7.07	-2.51	2.51e-12	TRUE
All_Peaks	chr5	100038042	100040904	11.77	-0.89	2.54e-12	TRUE
All_Peaks	chr5	45216352	45218095	8.99	-1.55	2.55e-12	TRUE
All_Peaks	chr13	30139711	30141841	7.42	-2.13	2.57e-12	TRUE
All_Peaks	chr13	69918876	69921135	9.03	-4.57	2.6e-12	TRUE
All_Peaks	chr2	113478964	113479764	9.06	1.4	2.61e-12	TRUE
All_Peaks	chr16	42279746	42280425	7.49	1.8	2.61e-12	TRUE
All_Peaks	chr1	45835137	45836264	8.25	-2.01	2.61e-12	TRUE
All_Peaks	chr14	93873222	93876350	8.54	-1.56	2.61e-12	TRUE
All_Peaks	chr17	79281729	79282136	4.41	4.56	2.67e-12	TRUE
All_Peaks	chr10	105279156	105281414	8.79	-1.7	2.7e-12	TRUE
All_Peaks	chr2	55558015	55559084	7.68	1.72	2.75e-12	TRUE
All_Peaks	chr4	33668376	33668908	6.66	2.25	2.83e-12	TRUE
All_Peaks	chr17	78405674	78406306	5.73	3.27	2.89e-12	TRUE
All_Peaks	chr19	59522551	59525701	10.51	-0.95	2.94e-12	TRUE
All_Peaks	chr1	37081273	37082493	8.05	1.5	2.95e-12	TRUE
All_Peaks	chr10	4585269	4586812	9.62	-1.41	3.09e-12	TRUE
All_Peaks	chr13	93930505	93932024	9.43	-1.16	3.31e-12	TRUE
All_Peaks	chr7	107548386	107549259	7.07	-2.58	3.34e-12	TRUE
All_Peaks	chr3	156154983	156155490	6.65	2.04	3.36e-12	TRUE
All_Peaks	chr11	3687669	3689192	9.15	-1.44	3.39e-12	TRUE
All_Peaks	chr8	82678691	82679367	6.26	2.79	3.44e-12	TRUE
All_Peaks	chr2	133329804	133330762	8.44	-1.71	3.47e-12	TRUE
All_Peaks	chr5	91908920	91909961	8.19	1.52	3.52e-12	TRUE
All_Peaks	chr10	56606407	56606943	6.82	2.65	3.62e-12	TRUE
All_Peaks	chr17	87610814	87611373	5.54	2.91	3.62e-12	TRUE
All_Peaks	chr10	56372926	56373635	6.3	2.52	3.83e-12	TRUE
All_Peaks	chr5	54169779	54170253	5.73	3.03	3.84e-12	TRUE
All_Peaks	chr5	100415522	100417178	10.95	-0.92	3.88e-12	TRUE
All_Peaks	chr11	81845400	81845778	5.77	2.97	3.89e-12	TRUE
All_Peaks	chr10	88220265	88221253	7.21	-2.95	3.9e-12	TRUE
All_Peaks	chr9	47279587	47280437	5.5	2.88	3.99e-12	TRUE
All_Peaks	chr4	74062153	74065163	9.94	-1.3	4e-12	TRUE
All_Peaks	chr1	132111300	132111901	7.04	2.11	4.01e-12	TRUE
All_Peaks	chr6	137364654	137365118	5.54	2.94	4.01e-12	TRUE
All_Peaks	chr6	92603478	92604255	6.61	-3.74	4.05e-12	TRUE
All_Peaks	chr10	90696645	90697135	6.66	2.09	4.05e-12	TRUE
All_Peaks	chr12	51883936	51885217	8.19	-2.06	4.06e-12	TRUE
All_Peaks	chr9	79524705	79525735	9.46	-1.66	4.12e-12	TRUE
All_Peaks	chr15	51944419	51945246	7.75	2.11	4.14e-12	TRUE
All_Peaks	chr14	88259009	88260029	7.87	1.8	4.16e-12	TRUE
All_Peaks	chr15	55306128	55308361	8.65	1.29	4.38e-12	TRUE
All_Peaks	chr2	136370398	136373024	8.57	-1.49	4.42e-12	TRUE
All_Peaks	chr11	26624176	26624719	5.85	3	4.57e-12	TRUE
All_Peaks	chr11	81518122	81519006	7.33	1.83	4.57e-12	TRUE
All_Peaks	chr19	17156128	17156607	6.13	2.81	4.64e-12	TRUE
All_Peaks	chr18	54141555	54142517	9.16	1.37	4.69e-12	TRUE
All_Peaks	chr12	116539263	116539755	4.67	3.67	4.74e-12	TRUE
All_Peaks	chr2	135197942	135198661	7.3	2.05	4.74e-12	TRUE
All_Peaks	chr4	96797150	96798289	8.53	1.36	4.76e-12	TRUE
All_Peaks	chr6	38123427	38124686	8.69	1.23	4.8e-12	TRUE
All_Peaks	chr6	66912927	66914088	8.93	-1.43	4.82e-12	TRUE
All_Peaks	chr12	66638640	66642335	10.87	1.08	4.87e-12	TRUE
All_Peaks	chr10	13767008	13771790	9.86	-1.27	5e-12	TRUE
All_Peaks	chr2	139803877	139804969	8.05	2.04	5.02e-12	TRUE
All_Peaks	chr18	23677798	23678345	5.99	2.52	5.03e-12	TRUE
All_Peaks	chr3	138121511	138122975	9.79	-1.19	5.08e-12	TRUE
All_Peaks	chr17	87330596	87332710	8.42	-1.49	5.15e-12	TRUE
All_Peaks	chr11	24749753	24751063	8.02	-1.86	5.16e-12	TRUE
All_Peaks	chr14	21368909	21370084	8.46	1.65	5.17e-12	TRUE
All_Peaks	chr12	66650572	66650995	5.43	3.03	5.4e-12	TRUE
All_Peaks	chr1	84868170	84870318	11.92	-0.87	5.45e-12	TRUE
All_Peaks	chr6	135048863	135049322	5.64	2.75	5.49e-12	TRUE
All_Peaks	chr1	41652621	41653165	6.14	2.48	5.62e-12	TRUE
All_Peaks	chr1	37171239	37171556	5.28	3.16	5.73e-12	TRUE
All_Peaks	chr14	10631579	10632927	10.37	-1.09	5.95e-12	TRUE
All_Peaks	chr5	99292289	99292953	6.12	2.99	5.95e-12	TRUE
All_Peaks	chr16	22655638	22659141	9.78	-1.28	6.22e-12	TRUE
All_Peaks	chr4	45049719	45051586	7.65	-2.03	6.22e-12	TRUE
All_Peaks	chr18	61378172	61378824	6.96	-2.7	6.22e-12	TRUE
All_Peaks	chr9	20890324	20890994	6.26	-3.54	6.27e-12	TRUE
All_Peaks	chr8	46342018	46342759	6.8	2.19	6.27e-12	TRUE
All_Peaks	chr8	11173097	11174277	7	2.14	6.27e-12	TRUE
All_Peaks	chr10	125045373	125045676	5.3	3.49	6.33e-12	TRUE
All_Peaks	chr8	79560369	79563405	11.12	-1.03	6.35e-12	TRUE
All_Peaks	chr5	54145390	54145884	5.49	3.09	6.49e-12	TRUE
All_Peaks	chr8	114006592	114007843	8.25	1.78	6.59e-12	TRUE
All_Peaks	chr6	139548784	139549163	5.57	2.99	6.73e-12	TRUE
All_Peaks	chr16	85120311	85122333	8.65	1.36	6.75e-12	TRUE
All_Peaks	chr3	64964711	64966077	7.3	1.84	6.83e-12	TRUE
All_Peaks	chr12	74182688	74183364	8.02	1.73	6.92e-12	TRUE
All_Peaks	chr13	5713003	5715836	10.9	-0.99	7.14e-12	TRUE
All_Peaks	chr13	9656424	9657397	8.67	-1.97	7.25e-12	TRUE
All_Peaks	chr9	67163977	67164833	5.54	3.05	7.47e-12	TRUE
All_Peaks	chr11	5023380	5025257	8.4	-1.68	7.53e-12	TRUE
All_Peaks	chr18	68124457	68125012	6.22	2.31	7.67e-12	TRUE
All_Peaks	chr16	29208692	29211609	10.73	0.88	7.74e-12	TRUE
All_Peaks	chr14	100974574	100975594	8.45	-1.63	7.75e-12	TRUE
All_Peaks	chr17	79280427	79280893	6.14	2.41	7.77e-12	TRUE
All_Peaks	chr16	85540133	85542021	9.67	-1.32	7.87e-12	TRUE
All_Peaks	chr13	76024584	76025121	5.25	3.12	8.06e-12	TRUE
All_Peaks	chr7	83959442	83959997	6.65	2.61	8.11e-12	TRUE
All_Peaks	chr5	85711756	85712801	9	1.4	9.16e-12	TRUE
All_Peaks	chr16	30145209	30146327	9.63	-1.12	9.31e-12	TRUE
All_Peaks	chr11	27105306	27106609	7.23	2.21	9.56e-12	TRUE
All_Peaks	chr9	75567025	75567946	8.03	1.74	9.66e-12	TRUE
All_Peaks	chr11	26120870	26122613	8.28	1.45	9.68e-12	TRUE
All_Peaks	chr17	63095241	63096350	9.13	1.34	9.76e-12	TRUE
All_Peaks	chr3	115308438	115309584	8.49	-1.89	9.81e-12	TRUE
All_Peaks	chr6	48984810	48986016	9.34	-1.44	9.85e-12	TRUE
All_Peaks	chr17	74176023	74178199	10.02	-1.1	9.89e-12	TRUE
All_Peaks	chr19	27183316	27184118	7.71	1.82	9.91e-12	TRUE
All_Peaks	chr10	93937854	93939091	7.91	-1.9	9.98e-12	TRUE
All_Peaks	chr18	45526353	45527271	9.22	-1.38	9.98e-12	TRUE
All_Peaks	chr4	85841382	85843523	10.21	1.08	1.07e-11	TRUE
All_Peaks	chr2	16059800	16060382	6.54	2.68	1.1e-11	TRUE
All_Peaks	chr8	48386458	48388690	9.97	-1.51	1.1e-11	TRUE
All_Peaks	chr6	112946350	112947647	7.76	2.27	1.11e-11	TRUE
All_Peaks	chr6	126102456	126104293	9.89	-1.19	1.13e-11	TRUE
All_Peaks	chr2	135249375	135250934	9.47	1.44	1.21e-11	TRUE
All_Peaks	chr8	6436944	6437649	7.63	1.6	1.21e-11	TRUE
All_Peaks	chr8	117211904	117212567	7.39	1.8	1.25e-11	TRUE
All_Peaks	chr1	51848361	51849100	6.73	2.04	1.27e-11	TRUE
All_Peaks	chr17	66316879	66319056	10.22	-1.08	1.29e-11	TRUE
All_Peaks	chr6	86194991	86195703	5.85	2.45	1.3e-11	TRUE
All_Peaks	chr7	113633285	113633994	7.21	-2.56	1.31e-11	TRUE
All_Peaks	chr9	64466099	64466993	7.42	1.74	1.32e-11	TRUE
All_Peaks	chr1	42904441	42907119	9.9	-1.03	1.32e-11	TRUE
All_Peaks	chr4	20566935	20567460	6.02	2.51	1.33e-11	TRUE
All_Peaks	chr4	68768059	68768619	6.85	1.83	1.37e-11	TRUE
All_Peaks	chr14	79893614	79895742	8.51	-1.97	1.39e-11	TRUE
All_Peaks	chr10	56573588	56574046	5.78	2.73	1.39e-11	TRUE
All_Peaks	chr1	84709582	84710791	8.12	1.43	1.41e-11	TRUE
All_Peaks	chr18	89306239	89306949	7.35	2.03	1.41e-11	TRUE
All_Peaks	chr18	68009729	68010205	5.67	2.81	1.41e-11	TRUE
All_Peaks	chr10	18198613	18199151	6.92	2.51	1.43e-11	TRUE
All_Peaks	chr17	81479668	81481100	8.95	1.13	1.45e-11	TRUE
All_Peaks	chr9	34425317	34426371	9.77	-1.18	1.45e-11	TRUE
All_Peaks	chr1	112808793	112809349	5.49	3.26	1.45e-11	TRUE
All_Peaks	chr12	27796591	27797151	5.6	2.72	1.45e-11	TRUE
All_Peaks	chr3	134390862	134391440	6.55	2.29	1.45e-11	TRUE
All_Peaks	chr1	159736145	159737186	8.04	-1.86	1.48e-11	TRUE
All_Peaks	chr4	70401902	70403078	8.03	1.55	1.51e-11	TRUE
All_Peaks	chr7	83891149	83892997	11.81	-0.87	1.55e-11	TRUE
All_Peaks	chr15	44672307	44673927	7.87	1.87	1.55e-11	TRUE
All_Peaks	chr13	44581882	44582890	7.33	-2.25	1.55e-11	TRUE
All_Peaks	chr5	80820352	80821768	9.02	-1.47	1.56e-11	TRUE
All_Peaks	chr8	113687717	113688462	6.75	2.17	1.56e-11	TRUE
All_Peaks	chr2	37127650	37128555	7.6	-2.16	1.57e-11	TRUE
All_Peaks	chr14	22514608	22515250	5.51	2.81	1.57e-11	TRUE
All_Peaks	chr5	81976023	81976575	6.99	1.9	1.61e-11	TRUE
All_Peaks	chr8	86239432	86239994	7.08	1.96	1.64e-11	TRUE
All_Peaks	chr6	6907841	6910030	7.86	1.79	1.65e-11	TRUE
All_Peaks	chr6	110975964	110976420	5.75	2.65	1.65e-11	TRUE
All_Peaks	chr13	60740979	60742681	8.53	-1.46	1.66e-11	TRUE
All_Peaks	chr2	79309125	79310309	8.63	1.4	1.66e-11	TRUE
All_Peaks	chr8	35293545	35294031	5.65	2.82	1.74e-11	TRUE
All_Peaks	chr4	78208890	78209935	7.75	1.52	1.76e-11	TRUE
All_Peaks	chr6	15864172	15864761	6.86	2.26	1.8e-11	TRUE
All_Peaks	chr15	41107058	41108578	8.51	-1.72	1.91e-11	TRUE
All_Peaks	chr14	66308518	66309252	8.18	1.36	1.96e-11	TRUE
All_Peaks	chr3	57294611	57295571	6.92	2.08	1.96e-11	TRUE
All_Peaks	chr5	4271789	4272201	6.1	2.28	2.03e-11	TRUE
All_Peaks	chr13	102780871	102781648	7.47	1.57	2.11e-11	TRUE
All_Peaks	chr10	36474419	36475598	7.88	-1.9	2.14e-11	TRUE
All_Peaks	chr6	17851009	17851749	6.63	1.99	2.17e-11	TRUE
All_Peaks	chr3	69289461	69290696	7.35	1.67	2.19e-11	TRUE
All_Peaks	chr1	35941505	35943031	9.02	1.21	2.21e-11	TRUE
All_Peaks	chr10	9333831	9334965	8.57	1.48	2.21e-11	TRUE
All_Peaks	chr4	94908299	94908761	5.84	2.53	2.24e-11	TRUE
All_Peaks	chr5	50026501	50028672	9.09	1.35	2.27e-11	TRUE
All_Peaks	chr16	37979184	37979684	5.65	3.15	2.32e-11	TRUE
All_Peaks	chr10	39272117	39274025	10.74	-0.98	2.33e-11	TRUE
All_Peaks	chr5	38902581	38903430	6.66	2.05	2.33e-11	TRUE
All_Peaks	chr13	102783859	102784328	6.27	2.45	2.34e-11	TRUE
All_Peaks	chr1	132843893	132844518	7.27	1.98	2.34e-11	TRUE
All_Peaks	chr1	12842564	12843039	6.32	2.45	2.35e-11	TRUE
All_Peaks	chr12	101717815	101719582	10.03	-1.48	2.36e-11	TRUE
All_Peaks	chr5	100497990	100501459	11.1	-0.96	2.39e-11	TRUE
All_Peaks	chr1	74121642	74122862	8.48	1.75	2.49e-11	TRUE
All_Peaks	chr11	17696247	17698976	10.49	-1.13	2.49e-11	TRUE
All_Peaks	chrX	105390995	105392685	9.26	1.03	2.49e-11	TRUE
All_Peaks	chr13	103238402	103239424	7.89	-1.79	2.54e-11	TRUE
All_Peaks	chr10	28718579	28720593	10.5	-1.11	2.65e-11	TRUE
All_Peaks	chr9	13173624	13174315	7.73	1.55	2.65e-11	TRUE
All_Peaks	chr5	49524079	49525778	9.47	1.62	2.7e-11	TRUE
All_Peaks	chr10	9495083	9496635	8.21	1.87	2.77e-11	TRUE
All_Peaks	chr16	63220334	63220970	6.98	1.92	2.79e-11	TRUE
All_Peaks	chr6	72555381	72556363	8.06	1.45	2.8e-11	TRUE
All_Peaks	chr10	53651456	53653340	8.53	-1.51	2.86e-11	TRUE
All_Peaks	chr11	17620214	17621099	9.19	1.06	2.88e-11	TRUE
All_Peaks	chr5	99905810	99907206	10.69	-0.98	2.93e-11	TRUE
All_Peaks	chr1	72751123	72751758	6.44	2.53	2.95e-11	TRUE
All_Peaks	chr3	37927647	37929343	8.35	-1.67	3.01e-11	TRUE
All_Peaks	chr16	77200136	77200781	7.63	1.89	3.06e-11	TRUE
All_Peaks	chr3	152308557	152308971	5.42	2.99	3.1e-11	TRUE
All_Peaks	chr17	7434093	7434550	6.77	2.07	3.11e-11	TRUE
All_Peaks	chr3	144164645	144165440	7.24	1.95	3.12e-11	TRUE
All_Peaks	chrX	70362946	70364025	7.56	1.52	3.12e-11	TRUE
All_Peaks	chr1	53903672	53906966	9.06	-1.37	3.13e-11	TRUE
All_Peaks	chr16	85756057	85756706	6.87	2.1	3.17e-11	TRUE
All_Peaks	chr1	29057038	29058749	7.97	1.77	3.18e-11	TRUE
All_Peaks	chr4	49109411	49111673	9.25	-1.24	3.19e-11	TRUE
All_Peaks	chr4	86018837	86020024	7.06	1.85	3.2e-11	TRUE
All_Peaks	chr3	38788057	38789973	10.6	-1.26	3.26e-11	TRUE
All_Peaks	chr12	54810127	54810591	6.21	2.78	3.3e-11	TRUE
All_Peaks	chrX	59299155	59299704	6.36	2.59	3.35e-11	TRUE
All_Peaks	chr18	55483034	55483941	7.95	1.94	3.36e-11	TRUE
All_Peaks	chr12	40838738	40839533	7.18	1.84	3.37e-11	TRUE
All_Peaks	chr16	29207297	29208072	6.82	2.1	3.5e-11	TRUE
All_Peaks	chr1	66211009	66212322	8.03	1.55	3.52e-11	TRUE
All_Peaks	chr6	78822389	78822922	6.26	2.28	3.54e-11	TRUE
All_Peaks	chr14	121391774	121392376	6.94	2.07	3.56e-11	TRUE
All_Peaks	chr1	127524245	127525443	8.31	-2.07	3.67e-11	TRUE
All_Peaks	chr19	23988494	23989569	7.87	1.62	3.75e-11	TRUE
All_Peaks	chr14	28409499	28411663	9.36	1.04	3.82e-11	TRUE
All_Peaks	chr11	8478520	8479532	8.49	1.53	3.82e-11	TRUE
All_Peaks	chr3	79542359	79543222	8.34	-1.63	3.85e-11	TRUE
All_Peaks	chr16	76432394	76433677	6.75	2.26	3.85e-11	TRUE
All_Peaks	chr6	13374423	13376492	9.42	-1.25	3.94e-11	TRUE
All_Peaks	chr8	45511906	45512929	8.16	2.14	3.96e-11	TRUE
All_Peaks	chr7	70345831	70346731	7.35	-2.22	3.97e-11	TRUE
All_Peaks	chr7	65978364	65980118	8.72	-1.57	3.98e-11	TRUE
All_Peaks	chr13	34109564	34110166	5.6	2.67	4.22e-11	TRUE
All_Peaks	chr14	79676564	79677896	7.79	-2.02	4.25e-11	TRUE
All_Peaks	chr17	13488257	13490990	10.07	-1.31	4.27e-11	TRUE
All_Peaks	chr18	60627821	60629048	8.94	1.35	4.28e-11	TRUE
All_Peaks	chr7	58843649	58845323	8.76	-1.38	4.29e-11	TRUE
All_Peaks	chrX	15058006	15058617	6.93	2.01	4.29e-11	TRUE
All_Peaks	chr9	95146057	95146871	7.13	2.23	4.34e-11	TRUE
All_Peaks	chr10	113106127	113106589	5.96	2.43	4.35e-11	TRUE
All_Peaks	chr16	22503779	22505479	7.63	-1.87	4.35e-11	TRUE
All_Peaks	chr3	108048237	108048959	6.38	2.58	4.46e-11	TRUE
All_Peaks	chr5	98805585	98806690	7.52	-2.64	4.58e-11	TRUE
All_Peaks	chr7	118558532	118559160	5.65	2.65	4.59e-11	TRUE
All_Peaks	chr14	47349920	47350447	6.57	2.43	4.59e-11	TRUE
All_Peaks	chr3	69625866	69626917	8.39	-1.41	4.86e-11	TRUE
All_Peaks	chr3	36389174	36390021	7.89	-1.97	4.93e-11	TRUE
All_Peaks	chr18	43583842	43585749	9.36	-1.2	5.05e-11	TRUE
All_Peaks	chr3	46875038	46875590	6.68	2.11	5.07e-11	TRUE
All_Peaks	chr18	64840902	64841446	6.89	2.06	5.09e-11	TRUE
All_Peaks	chr3	28441154	28442393	7.78	1.43	5.13e-11	TRUE
All_Peaks	chr3	53847198	53848829	9.66	-1.25	5.13e-11	TRUE
All_Peaks	chr5	80704722	80705497	7.13	-2.6	5.17e-11	TRUE
All_Peaks	chr2	105728563	105729374	7.73	1.61	5.22e-11	TRUE
All_Peaks	chr1	71800565	71801731	7.35	1.69	5.23e-11	TRUE
All_Peaks	chr12	50588166	50589124	6.55	1.93	5.29e-11	TRUE
All_Peaks	chr4	57586977	57588350	8.4	-1.57	5.4e-11	TRUE
All_Peaks	chr15	61961320	61961955	7.31	-2.59	5.4e-11	TRUE
All_Peaks	chr14	37005843	37006403	6.39	2.11	5.4e-11	TRUE
All_Peaks	chr6	73258282	73259629	8.54	-1.46	5.41e-11	TRUE
All_Peaks	chr4	12916964	12918641	7.77	1.54	5.44e-11	TRUE
All_Peaks	chr15	89187445	89188464	8.9	-1.44	5.53e-11	TRUE
All_Peaks	chr12	21220220	21221005	7.55	-1.92	5.58e-11	TRUE
All_Peaks	chr11	52721086	52721466	5.2	3.02	5.6e-11	TRUE
All_Peaks	chr16	90639814	90640335	6.4	2.19	5.64e-11	TRUE
All_Peaks	chr10	16446893	16448499	9.68	-1.23	5.68e-11	TRUE
All_Peaks	chr16	40580568	40581156	6.65	2.09	5.74e-11	TRUE
All_Peaks	chr6	24025664	24026213	7.14	1.93	5.77e-11	TRUE
All_Peaks	chr4	76005214	76005732	6.81	2.4	5.79e-11	TRUE
All_Peaks	chr6	146695987	146700313	11.16	-1.08	5.81e-11	TRUE
All_Peaks	chr4	80932297	80933449	7.48	1.56	5.9e-11	TRUE
All_Peaks	chr7	112491323	112492248	8.03	2.02	5.9e-11	TRUE
All_Peaks	chr3	146567463	146569629	10.68	-1.03	5.94e-11	TRUE
All_Peaks	chr9	33544934	33545784	6.26	-3.57	6e-11	TRUE
All_Peaks	chr5	5671769	5673937	8.69	1.36	6.11e-11	TRUE
All_Peaks	chr6	98547168	98548390	9.07	-1.34	6.13e-11	TRUE
All_Peaks	chr17	32213750	32214536	7.59	-1.92	6.18e-11	TRUE
All_Peaks	chr17	83802380	83806023	10.73	0.89	6.2e-11	TRUE
All_Peaks	chr4	130273600	130275890	8.13	-1.51	6.3e-11	TRUE
All_Peaks	chr12	79591883	79593237	8.18	-1.9	6.4e-11	TRUE
All_Peaks	chr8	40326017	40327734	8.41	1.36	6.43e-11	TRUE
All_Peaks	chr8	77267696	77268362	6.58	2.14	6.43e-11	TRUE
All_Peaks	chr16	47266859	47267516	6.88	2.28	6.48e-11	TRUE
All_Peaks	chr12	29896880	29900793	10.33	-1	6.5e-11	TRUE
All_Peaks	chr9	115435161	115435846	7.17	-2.5	6.5e-11	TRUE
All_Peaks	chr4	15653405	15654180	7.9	2.07	6.51e-11	TRUE
All_Peaks	chr9	47079219	47080460	9.43	-1.34	6.54e-11	TRUE
All_Peaks	chr16	35471474	35472369	7.8	1.9	6.55e-11	TRUE
All_Peaks	chr19	22039035	22041789	11.61	-0.85	6.61e-11	TRUE
All_Peaks	chr6	110339153	110339604	5.68	2.53	6.62e-11	TRUE
All_Peaks	chr6	119128545	119129502	7.32	-2.46	6.75e-11	TRUE
All_Peaks	chr13	115529473	115530119	7.38	-2.18	6.79e-11	TRUE
All_Peaks	chr9	60719843	60720892	6.9	-2.5	6.86e-11	TRUE
All_Peaks	chr2	74409406	74410551	7.92	1.97	6.94e-11	TRUE
All_Peaks	chr3	10326563	10327186	6.8	2.21	6.96e-11	TRUE
All_Peaks	chr15	8595186	8597663	9.4	1.15	7.1e-11	TRUE
All_Peaks	chr13	70734560	70736872	9.35	-1.43	7.1e-11	TRUE
All_Peaks	chr4	84265544	84266015	5.43	2.69	7.13e-11	TRUE
All_Peaks	chr17	66241651	66242916	7.7	-1.78	7.2e-11	TRUE
All_Peaks	chr4	63199071	63202346	10.12	-1.12	7.26e-11	TRUE
All_Peaks	chrX	144600917	144601915	8.72	-1.45	7.35e-11	TRUE
All_Peaks	chr2	101614853	101616754	10.36	-1.02	7.38e-11	TRUE
All_Peaks	chr16	70184905	70185377	5.34	3.3	7.45e-11	TRUE
All_Peaks	chr2	106189430	106190347	8.15	-1.54	7.65e-11	TRUE
All_Peaks	chr9	52148923	52149840	8.15	1.61	7.68e-11	TRUE
All_Peaks	chr9	47857440	47858575	7.74	-2	7.7e-11	TRUE
All_Peaks	chr15	59511466	59512007	6.46	2.64	7.74e-11	TRUE
All_Peaks	chr3	58990968	58993258	8.96	-1.25	7.91e-11	TRUE
All_Peaks	chr14	55724232	55724927	7.14	1.76	7.96e-11	TRUE
All_Peaks	chr9	112261168	112262368	7.7	-1.79	8e-11	TRUE
All_Peaks	chr5	100057440	100060618	10.27	-0.93	8.03e-11	TRUE
All_Peaks	chr3	123085827	123086416	6.19	2.27	8.06e-11	TRUE
All_Peaks	chr2	28240076	28240951	7.19	-2.02	8.15e-11	TRUE
All_Peaks	chr3	38582279	38582750	5.78	2.66	8.27e-11	TRUE
All_Peaks	chr1	79314537	79315172	6.43	2.17	8.31e-11	TRUE
All_Peaks	chr6	38624417	38624878	5.5	2.81	8.52e-11	TRUE
All_Peaks	chr9	102505821	102506588	5.84	2.92	8.61e-11	TRUE
All_Peaks	chr3	55358442	55358983	5.97	2.6	8.77e-11	TRUE
All_Peaks	chr7	112233227	112235058	8.31	-1.45	8.77e-11	TRUE
All_Peaks	chr12	94066413	94067173	6.38	2.51	8.77e-11	TRUE
All_Peaks	chr3	157274121	157275477	8.56	1.38	9e-11	TRUE
All_Peaks	chr4	82512186	82514074	11.57	-0.92	9.05e-11	TRUE
All_Peaks	chr10	91988406	91988879	5.27	3.13	9.11e-11	TRUE
All_Peaks	chr2	134853629	134854018	5.74	2.86	9.15e-11	TRUE
All_Peaks	chr15	43815566	43816193	6.81	2.01	9.2e-11	TRUE
All_Peaks	chr6	50525626	50527186	10.08	-0.94	9.26e-11	TRUE
All_Peaks	chr3	90583361	90588272	10.98	-1.03	9.44e-11	TRUE
All_Peaks	chr2	178745765	178746388	6.85	-2.62	9.5e-11	TRUE
All_Peaks	chr1	84386843	84388423	8.06	1.44	9.7e-11	TRUE
All_Peaks	chr10	76888544	76889352	6.95	-2.26	9.71e-11	TRUE
All_Peaks	chr4	87360760	87362708	8.58	-1.39	9.9e-11	TRUE
All_Peaks	chr1	80031079	80031899	7.57	1.69	1.02e-10	TRUE
All_Peaks	chr2	134910761	134911407	7.44	1.85	1.03e-10	TRUE
All_Peaks	chr3	36941959	36942542	6.4	2.32	1.03e-10	TRUE
All_Peaks	chr4	25269020	25270966	8.97	-1.41	1.04e-10	TRUE
All_Peaks	chr2	43930852	43932149	8.71	1.49	1.06e-10	TRUE
All_Peaks	chr13	107483730	107485412	9.97	-1.17	1.07e-10	TRUE
All_Peaks	chr15	58186317	58187585	9.59	1.04	1.07e-10	TRUE
All_Peaks	chr4	65244799	65245499	7.31	-1.98	1.07e-10	TRUE
All_Peaks	chr7	96946741	96947431	6.28	-2.91	1.08e-10	TRUE
All_Peaks	chr18	68057666	68060447	9.1	1.23	1.09e-10	TRUE
All_Peaks	chrX	13998878	13999917	7.7	-1.96	1.09e-10	TRUE
All_Peaks	chr10	127215277	127216441	9	-1.19	1.1e-10	TRUE
All_Peaks	chr6	38027610	38028495	8.41	1.4	1.1e-10	TRUE
All_Peaks	chr1	52777267	52778316	7.94	-1.99	1.1e-10	TRUE
All_Peaks	chr12	5119413	5120642	9.63	1	1.1e-10	TRUE
All_Peaks	chr3	130827618	130828446	7.66	1.92	1.1e-10	TRUE
All_Peaks	chr19	25671611	25674276	9.84	-1.18	1.11e-10	TRUE
All_Peaks	chr3	108311647	108312199	6.55	2.05	1.11e-10	TRUE
All_Peaks	chr11	18754753	18755359	5.93	2.57	1.12e-10	TRUE
All_Peaks	chr11	70079021	70080417	8.55	-1.54	1.13e-10	TRUE
All_Peaks	chr15	34308259	34310937	11.46	-0.79	1.13e-10	TRUE
All_Peaks	chr14	23435484	23437166	8.17	-1.86	1.15e-10	TRUE
All_Peaks	chr18	44797845	44798663	8.33	1.79	1.16e-10	TRUE
All_Peaks	chr2	135199042	135199961	7.7	1.86	1.17e-10	TRUE
All_Peaks	chr5	37857510	37858649	8.91	-1.26	1.19e-10	TRUE
All_Peaks	chr5	45101672	45104222	9.84	-1.15	1.21e-10	TRUE
All_Peaks	chr13	74311731	74315450	10.18	-1.04	1.21e-10	TRUE
All_Peaks	chr1	58620637	58624481	10.35	-1.01	1.21e-10	TRUE
All_Peaks	chr14	77233563	77234152	6.78	-2.43	1.24e-10	TRUE
All_Peaks	chr2	69002867	69003475	6.82	-2.65	1.24e-10	TRUE
All_Peaks	chr12	28848034	28848692	7.05	-2.29	1.24e-10	TRUE
All_Peaks	chr16	70404270	70405630	8.55	1.34	1.24e-10	TRUE
All_Peaks	chr2	118005752	118006371	7.8	1.88	1.24e-10	TRUE
All_Peaks	chr4	15632142	15632702	6.78	2.36	1.25e-10	TRUE
All_Peaks	chr14	72884596	72885028	5.68	3.08	1.27e-10	TRUE
All_Peaks	chr6	65351578	65352034	5.68	2.94	1.27e-10	TRUE
All_Peaks	chr4	101663745	101664954	9.66	-1.09	1.27e-10	TRUE
All_Peaks	chr14	41025488	41026689	8.01	-1.82	1.28e-10	TRUE
All_Peaks	chr9	30466852	30468621	9.24	-1.22	1.28e-10	TRUE
All_Peaks	chr10	127201922	127202571	6.74	-3.37	1.28e-10	TRUE
All_Peaks	chr15	75631850	75632886	6.44	2.06	1.3e-10	TRUE
All_Peaks	chr4	97580299	97583802	8.9	1.65	1.33e-10	TRUE
All_Peaks	chr2	135283693	135284293	6.35	2.37	1.35e-10	TRUE
All_Peaks	chr10	90563004	90563633	5.76	2.76	1.36e-10	TRUE
All_Peaks	chr9	67002970	67004277	8.42	-1.56	1.37e-10	TRUE
All_Peaks	chr6	97506123	97506706	6.29	2.3	1.37e-10	TRUE
All_Peaks	chr10	58811998	58814201	9.16	1.43	1.4e-10	TRUE
All_Peaks	chr8	90392542	90393253	7.68	1.52	1.4e-10	TRUE
All_Peaks	chr6	112762558	112763012	6.01	2.57	1.41e-10	TRUE
All_Peaks	chr1	37719438	37720325	7.36	1.65	1.41e-10	TRUE
All_Peaks	chr8	86133026	86133585	6.02	2.33	1.41e-10	TRUE
All_Peaks	chr11	80990946	80991686	7.05	1.74	1.43e-10	TRUE
All_Peaks	chr11	52853865	52854537	6.92	2.13	1.44e-10	TRUE
All_Peaks	chr5	45595457	45596474	8.94	1.32	1.44e-10	TRUE
All_Peaks	chr13	51051555	51052093	6.01	-3.57	1.44e-10	TRUE
All_Peaks	chr10	70059829	70061124	7.77	1.48	1.46e-10	TRUE
All_Peaks	chr10	16713869	16715087	9.44	-1.05	1.47e-10	TRUE
All_Peaks	chr8	108576775	108578018	7.94	1.42	1.47e-10	TRUE
All_Peaks	chr19	40565650	40566453	7.07	-2.27	1.48e-10	TRUE
All_Peaks	chr1	22997749	22999016	8.85	-1.49	1.48e-10	TRUE
All_Peaks	chr17	13750320	13751277	7.43	-1.87	1.49e-10	TRUE
All_Peaks	chr14	24196728	24197514	7.87	1.45	1.49e-10	TRUE
All_Peaks	chr2	146510878	146512921	11.94	-1	1.53e-10	TRUE
All_Peaks	chr16	45217196	45217776	6.66	2.07	1.55e-10	TRUE
All_Peaks	chr6	5064102	5065265	8.72	1.34	1.56e-10	TRUE
All_Peaks	chr6	94209250	94211220	7.88	-1.67	1.56e-10	TRUE
All_Peaks	chr18	38407446	38410339	10.28	-0.97	1.57e-10	TRUE
All_Peaks	chr11	24281383	24285400	10.73	0.91	1.59e-10	TRUE
All_Peaks	chr6	81795334	81795876	6.26	2.53	1.59e-10	TRUE
All_Peaks	chr1	143260624	143261803	9.04	2.78	1.59e-10	TRUE
All_Peaks	chr4	15880704	15882582	8.24	1.86	1.62e-10	TRUE
All_Peaks	chrX	35934687	35935448	7.19	-2.07	1.68e-10	TRUE
All_Peaks	chr9	27117885	27118514	6.51	1.97	1.7e-10	TRUE
All_Peaks	chr13	116443192	116443851	5.9	2.23	1.72e-10	TRUE
All_Peaks	chr7	51861077	51862881	11.11	-0.85	1.73e-10	TRUE
All_Peaks	chr8	104172926	104174487	7.8	1.54	1.74e-10	TRUE
All_Peaks	chr13	4765428	4766495	7.99	-1.93	1.76e-10	TRUE
All_Peaks	chr9	47086932	47088296	8.52	-1.42	1.76e-10	TRUE
All_Peaks	chr18	68531134	68531621	5.9	2.22	1.77e-10	TRUE
All_Peaks	chr12	9978532	9979393	7.74	2.13	1.81e-10	TRUE
All_Peaks	chr13	92972960	92973342	4.55	3.65	1.85e-10	TRUE
All_Peaks	chr10	108580820	108582010	6.63	2.09	1.88e-10	TRUE
All_Peaks	chrX	160671972	160674070	8.55	-1.62	1.9e-10	TRUE
All_Peaks	chr7	51620560	51631758	11.82	-0.98	1.92e-10	TRUE
All_Peaks	chr17	63833234	63833712	5.74	2.55	1.93e-10	TRUE
All_Peaks	chr3	67632525	67632910	5.81	2.83	1.93e-10	TRUE
All_Peaks	chr9	86702765	86705588	9.56	-1.2	1.95e-10	TRUE
All_Peaks	chr6	21718429	21719229	6.67	1.9	1.99e-10	TRUE
All_Peaks	chr10	112255723	112256474	7.19	1.78	1.99e-10	TRUE
All_Peaks	chr1	127514282	127515283	7.93	-1.66	1.99e-10	TRUE
All_Peaks	chr11	18919208	18919786	5.96	2.3	2.03e-10	TRUE
All_Peaks	chr14	79765027	79772973	11.53	-0.87	2.06e-10	TRUE
All_Peaks	chr12	32768321	32769102	6.1	2.36	2.1e-10	TRUE
All_Peaks	chr18	31950527	31951838	8.6	1.36	2.1e-10	TRUE
All_Peaks	chr4	95040041	95041479	8.68	-1.53	2.12e-10	TRUE
All_Peaks	chrX	145497340	145497893	6.21	2.39	2.12e-10	TRUE
All_Peaks	chr7	97446256	97447766	8.74	1.41	2.12e-10	TRUE
All_Peaks	chr5	96996302	97000147	11.71	-0.95	2.19e-10	TRUE
All_Peaks	chr19	61151333	61152067	6.57	-3.41	2.22e-10	TRUE
All_Peaks	chr3	74933121	74934655	9.33	-1.28	2.23e-10	TRUE
All_Peaks	chr3	126557762	126558220	5.59	2.78	2.23e-10	TRUE
All_Peaks	chr2	117341647	117343149	7.65	1.73	2.26e-10	TRUE
All_Peaks	chr14	93886761	93892051	12.13	-1.05	2.26e-10	TRUE
All_Peaks	chr5	51918015	51918491	6.58	2.08	2.28e-10	TRUE
All_Peaks	chr9	86447005	86447864	7.45	2.07	2.3e-10	TRUE
All_Peaks	chr13	103793216	103793703	6.25	2.22	2.31e-10	TRUE
All_Peaks	chr3	132863935	132864826	6.32	2.19	2.31e-10	TRUE
All_Peaks	chr7	84688794	84690931	11.37	-0.82	2.31e-10	TRUE
All_Peaks	chr6	75281522	75281932	5.83	2.41	2.33e-10	TRUE
All_Peaks	chr19	28474498	28476267	8.7	-1.4	2.39e-10	TRUE
All_Peaks	chr1	181864669	181865636	7.17	-2.27	2.4e-10	TRUE
All_Peaks	chr12	55446157	55447108	6.43	2.09	2.43e-10	TRUE
All_Peaks	chr1	13684105	13684559	5.76	2.59	2.44e-10	TRUE
All_Peaks	chr7	99401227	99402106	7.15	-2.03	2.44e-10	TRUE
All_Peaks	chr11	81858822	81859295	5.78	2.61	2.47e-10	TRUE
All_Peaks	chr1	179489577	179490520	7.21	-2.13	2.47e-10	TRUE
All_Peaks	chr3	122226283	122227236	8.3	1.7	2.47e-10	TRUE
All_Peaks	chr1	66112423	66113915	9.86	0.95	2.5e-10	TRUE
All_Peaks	chr12	56265571	56266632	9.17	-1.4	2.5e-10	TRUE
All_Peaks	chr4	12007813	12008382	6.09	2.24	2.56e-10	TRUE
All_Peaks	chr9	90038459	90039015	7.23	1.69	2.6e-10	TRUE
All_Peaks	chr15	41720311	41721547	8.58	-1.34	2.61e-10	TRUE
All_Peaks	chr17	81493853	81494493	6.43	-2.68	2.66e-10	TRUE
All_Peaks	chr15	9127453	9129176	9.23	-1.3	2.67e-10	TRUE
All_Peaks	chr15	69107621	69108606	8.63	1.28	2.68e-10	TRUE
All_Peaks	chr14	28501450	28502094	7.09	1.91	2.83e-10	TRUE
All_Peaks	chr4	83380173	83380786	6.44	2.49	2.83e-10	TRUE
All_Peaks	chr18	57404915	57408386	8.11	-1.53	2.85e-10	TRUE
All_Peaks	chr12	38646991	38647939	8.04	1.36	2.87e-10	TRUE
All_Peaks	chr11	37378820	37380018	7.69	-2.15	2.9e-10	TRUE
All_Peaks	chr13	30242205	30243429	8.44	-1.4	2.91e-10	TRUE
All_Peaks	chr17	72952202	72953940	9.36	-1.16	2.92e-10	TRUE
All_Peaks	chr4	83350195	83351747	10.35	0.93	2.93e-10	TRUE
All_Peaks	chr16	76827630	76829011	10.64	0.94	2.93e-10	TRUE
All_Peaks	chr13	43116101	43117214	8.71	-1.3	2.96e-10	TRUE
All_Peaks	chr2	110444130	110446065	10.39	-1.34	2.98e-10	TRUE
All_Peaks	chr13	18940002	18940562	5.82	2.55	3.01e-10	TRUE
All_Peaks	chr15	62328260	62329093	6.51	2.21	3.04e-10	TRUE
All_Peaks	chr4	87431959	87432457	4.88	3.7	3.05e-10	TRUE
All_Peaks	chr2	4783093	4784596	7.93	-1.63	3.05e-10	TRUE
All_Peaks	chr13	108262954	108263831	7.58	1.88	3.16e-10	TRUE
All_Peaks	chr16	41548366	41548980	6.74	2.24	3.2e-10	TRUE
All_Peaks	chr18	68066465	68067234	7.3	2.34	3.2e-10	TRUE
All_Peaks	chr5	48623073	48623785	7.82	1.45	3.2e-10	TRUE
All_Peaks	chr1	130507712	130508410	6.7	-2.47	3.2e-10	TRUE
All_Peaks	chr11	117976121	117976598	6.18	2.15	3.22e-10	TRUE
All_Peaks	chr2	168526522	168528133	9.82	-1.12	3.25e-10	TRUE
All_Peaks	chr14	93729665	93730486	7.23	-2.33	3.4e-10	TRUE
All_Peaks	chr3	143291791	143292244	5.75	2.29	3.43e-10	TRUE
All_Peaks	chr2	71025325	71027311	8.7	-1.22	3.45e-10	TRUE
All_Peaks	chr13	95541175	95542596	9.59	-1.19	3.45e-10	TRUE
All_Peaks	chr4	49084026	49085359	8.02	-1.64	3.45e-10	TRUE
All_Peaks	chr7	52767687	52768782	6.54	-2.69	3.45e-10	TRUE
All_Peaks	chr16	72783247	72786980	10.78	-0.91	3.46e-10	TRUE
All_Peaks	chr11	21032923	21037399	10.88	-1.05	3.47e-10	TRUE
All_Peaks	chr11	64268003	64268912	6.2	-3.09	3.47e-10	TRUE
All_Peaks	chr15	38147802	38148453	7.2	-1.94	3.47e-10	TRUE
All_Peaks	chr1	38257833	38259926	8.26	1.35	3.5e-10	TRUE
All_Peaks	chr1	6166193	6167126	8.97	-1.55	3.51e-10	TRUE
All_Peaks	chr14	17432955	17433654	7.29	-2.11	3.51e-10	TRUE
All_Peaks	chr17	4500456	4500920	5.45	2.63	3.53e-10	TRUE
All_Peaks	chr17	35812817	35813243	4.58	3.64	3.58e-10	TRUE
All_Peaks	chr6	16316403	16318011	8.56	1.46	3.58e-10	TRUE
All_Peaks	chr8	41813917	41814948	8.23	1.44	3.59e-10	TRUE
All_Peaks	chr13	29769498	29770094	6.17	2.08	3.61e-10	TRUE
All_Peaks	chr8	16224127	16224671	6.36	2.67	3.62e-10	TRUE
All_Peaks	chr10	9328548	9329938	9.58	1.4	3.62e-10	TRUE
All_Peaks	chr11	8627951	8629612	9.06	-1.16	3.72e-10	TRUE
All_Peaks	chr4	97923672	97924466	6.52	2.27	3.75e-10	TRUE
All_Peaks	chr5	5676959	5678717	9.12	1.31	3.86e-10	TRUE
All_Peaks	chr15	61157317	61159946	10.93	-0.82	3.97e-10	TRUE
All_Peaks	chr1	132601266	132601866	6.23	2.1	3.97e-10	TRUE
All_Peaks	chr14	58306585	58307305	6.76	1.79	3.99e-10	TRUE
All_Peaks	chr10	16521275	16523089	11.02	-1.01	3.99e-10	TRUE
All_Peaks	chr18	58080053	58081273	6.86	2.21	4.07e-10	TRUE
All_Peaks	chr7	83603659	83605548	10.06	-0.94	4.07e-10	TRUE
All_Peaks	chr2	131037287	131037997	6.74	2.11	4.07e-10	TRUE
All_Peaks	chr17	89145627	89147004	8.3	-1.51	4.09e-10	TRUE
All_Peaks	chr3	51589388	51591565	10.77	-0.86	4.11e-10	TRUE
All_Peaks	chr4	105524990	105525660	7.37	1.69	4.19e-10	TRUE
All_Peaks	chr12	116510974	116511607	6.31	-3.23	4.2e-10	TRUE
All_Peaks	chr3	102169091	102169609	6.06	2.43	4.21e-10	TRUE
All_Peaks	chrX	165104627	165105336	7.55	2.21	4.23e-10	TRUE
All_Peaks	chr2	66015895	66016688	6.39	2.04	4.25e-10	TRUE
All_Peaks	chr3	41318420	41319142	6.24	2.04	4.28e-10	TRUE
All_Peaks	chr10	69989970	69991054	7.3	-2.39	4.34e-10	TRUE
All_Peaks	chr9	47076457	47077814	8.19	-1.52	4.35e-10	TRUE
All_Peaks	chr19	32737552	32738434	6.9	-2.5	4.42e-10	TRUE
All_Peaks	chr7	118770668	118771225	5.79	-3.6	4.43e-10	TRUE
All_Peaks	chr5	38790770	38792075	8.58	1.3	4.44e-10	TRUE
All_Peaks	chr5	100864138	100865075	7.12	2.41	4.46e-10	TRUE
All_Peaks	chr8	8014858	8015887	9.99	1.02	4.57e-10	TRUE
All_Peaks	chr9	77692692	77693569	6.42	2.2	4.63e-10	TRUE
All_Peaks	chr19	56115469	56116552	7.26	1.78	4.68e-10	TRUE
All_Peaks	chr3	136864180	136865663	8.94	1.05	4.68e-10	TRUE
All_Peaks	chr3	131506473	131507246	7	-2.31	4.68e-10	TRUE
All_Peaks	chr8	45762384	45764873	10.47	-0.97	4.69e-10	TRUE
All_Peaks	chr1	136151880	136153446	8.36	-1.38	4.72e-10	TRUE
All_Peaks	chr15	50665682	50668939	8.91	1.21	4.72e-10	TRUE
All_Peaks	chr18	22193165	22194364	7.35	1.82	4.72e-10	TRUE
All_Peaks	chr2	65920606	65921080	5.85	2.59	4.9e-10	TRUE
All_Peaks	chr10	89120443	89122314	9.89	-1.24	4.95e-10	TRUE
All_Peaks	chr11	63136820	63137527	7.53	-1.89	4.95e-10	TRUE
All_Peaks	chr15	31253798	31256179	8.05	1.3	4.99e-10	TRUE
All_Peaks	chr18	55133670	55134728	7.53	1.57	5.08e-10	TRUE
All_Peaks	chr15	58017922	58018575	6.92	1.67	5.08e-10	TRUE
All_Peaks	chr11	30243219	30244020	7.9	1.44	5.1e-10	TRUE
All_Peaks	chr18	88903813	88904358	6.43	2.37	5.19e-10	TRUE
All_Peaks	chr5	67472786	67474166	8.31	1.81	5.24e-10	TRUE
All_Peaks	chr3	138212434	138212905	5.41	2.62	5.24e-10	TRUE
All_Peaks	chr13	102842201	102843067	6.02	2.11	5.24e-10	TRUE
All_Peaks	chr2	113428121	113428740	6.02	2.19	5.25e-10	TRUE
All_Peaks	chr4	102431524	102433375	9.48	1.22	5.26e-10	TRUE
All_Peaks	chr11	53098827	53099432	6.1	2.36	5.27e-10	TRUE
All_Peaks	chr14	58253444	58254141	6.93	1.89	5.29e-10	TRUE
All_Peaks	chr12	29992105	29993521	7.54	-2.08	5.3e-10	TRUE
All_Peaks	chr7	117599515	117599916	5.46	2.82	5.31e-10	TRUE
All_Peaks	chr13	100581672	100582520	6.29	2.17	5.38e-10	TRUE
All_Peaks	chr14	7791224	7792362	8.57	1.65	5.65e-10	TRUE
All_Peaks	chr7	118633111	118634412	9.2	-1.53	5.76e-10	TRUE
All_Peaks	chr9	105070718	105071209	5.59	-4.28	5.76e-10	TRUE
All_Peaks	chr3	20985750	20987384	7.64	2.05	5.84e-10	TRUE
All_Peaks	chr6	146793178	146794493	8.23	-2.01	5.87e-10	TRUE
All_Peaks	chr15	21391317	21391875	5.97	2.21	5.89e-10	TRUE
All_Peaks	chr18	69925277	69926266	7.05	1.76	5.92e-10	TRUE
All_Peaks	chr18	5333290	5335568	11.63	-0.99	5.94e-10	TRUE
All_Peaks	chr1	164537268	164538698	9.79	-1	5.96e-10	TRUE
All_Peaks	chr3	110393490	110393947	5.84	2.37	5.99e-10	TRUE
All_Peaks	chr1	62956402	62957747	7.46	2.11	6.02e-10	TRUE
All_Peaks	chr9	27933001	27933822	7.24	-2.42	6.04e-10	TRUE
All_Peaks	chr13	80546200	80546890	6.39	2.41	6.09e-10	TRUE
All_Peaks	chr3	105004405	105005652	8.39	1.29	6.09e-10	TRUE
All_Peaks	chr5	4979198	4980770	8.44	-1.48	6.19e-10	TRUE
All_Peaks	chr5	53235986	53236738	7.8	-2.05	6.24e-10	TRUE
All_Peaks	chr13	92490744	92491324	7.06	1.6	6.33e-10	TRUE
All_Peaks	chr4	15431566	15432371	7.97	1.88	6.38e-10	TRUE
All_Peaks	chr16	26901191	26902002	7.8	1.71	6.4e-10	TRUE
All_Peaks	chr14	28504547	28508021	9.29	1.25	6.46e-10	TRUE
All_Peaks	chr11	111064358	111071363	12.71	-0.73	6.59e-10	TRUE
All_Peaks	chr2	112591321	112591652	4.45	3.72	6.62e-10	TRUE
All_Peaks	chr14	93385222	93386812	7.9	-1.68	6.65e-10	TRUE
All_Peaks	chr9	117805769	117806334	7.46	1.62	6.65e-10	TRUE
All_Peaks	chr6	16152537	16153177	7.02	1.82	6.69e-10	TRUE
All_Peaks	chr1	84860504	84862016	8.45	-1.34	6.72e-10	TRUE
All_Peaks	chr2	137162908	137164770	9.62	1.07	7.03e-10	TRUE
All_Peaks	chr12	29953596	29955408	8.45	-1.53	7.04e-10	TRUE
All_Peaks	chr13	82756870	82757671	7.22	-1.9	7.17e-10	TRUE
All_Peaks	chr3	19509095	19509934	8.55	1.72	7.22e-10	TRUE
All_Peaks	chr7	116206770	116207648	5.7	2.42	7.25e-10	TRUE
All_Peaks	chr7	78632121	78632629	6.02	2.24	7.27e-10	TRUE
All_Peaks	chr9	60280968	60282658	9.56	-1.17	7.34e-10	TRUE
All_Peaks	chr17	3419397	3419862	5.72	2.34	7.38e-10	TRUE
All_Peaks	chr1	27610836	27611344	6.29	2.29	7.38e-10	TRUE
All_Peaks	chr10	14205866	14209129	9.89	-1.17	7.48e-10	TRUE
All_Peaks	chr3	151117510	151117838	4.5	3.78	7.51e-10	TRUE
All_Peaks	chr15	4399708	4403238	10.32	-1.27	7.51e-10	TRUE
All_Peaks	chr5	76922884	76923872	6.79	2.01	7.53e-10	TRUE
All_Peaks	chr5	44876711	44877880	7.9	1.83	7.63e-10	TRUE
All_Peaks	chr8	81766932	81768527	10.04	1.04	7.63e-10	TRUE
All_Peaks	chr13	35365127	35365607	6.08	2.57	7.79e-10	TRUE
All_Peaks	chr13	94178337	94178901	6.1	2.21	7.83e-10	TRUE
All_Peaks	chr19	32595192	32602572	9.76	-1.3	7.83e-10	TRUE
All_Peaks	chr6	135559571	135559889	4.81	3.3	7.84e-10	TRUE
All_Peaks	chr17	79981395	79981696	5.11	2.77	7.86e-10	TRUE
All_Peaks	chr7	116152420	116153538	8.58	-1.37	7.94e-10	TRUE
All_Peaks	chr14	79759843	79761514	8.51	-1.37	7.95e-10	TRUE
All_Peaks	chr12	100866995	100867572	6.65	1.83	8.07e-10	TRUE
All_Peaks	chr1	64059201	64068889	11.69	-0.75	8.08e-10	TRUE
All_Peaks	chr6	54699319	54700346	6.52	2.49	8.23e-10	TRUE
All_Peaks	chr2	135036057	135036761	6.24	1.98	8.24e-10	TRUE
All_Peaks	chr6	114890782	114891287	5.63	2.72	8.25e-10	TRUE
All_Peaks	chr9	27160022	27160894	8.27	-1.53	8.38e-10	TRUE
All_Peaks	chr1	194878342	194878846	6.4	2.19	8.59e-10	TRUE
All_Peaks	chr15	48537643	48538127	5.62	2.4	8.7e-10	TRUE
All_Peaks	chr14	30530442	30531240	6.73	1.76	8.8e-10	TRUE
All_Peaks	chr10	7620345	7622824	10.1	-1.06	8.82e-10	TRUE
All_Peaks	chr10	17804280	17805369	8.39	-1.38	8.89e-10	TRUE
All_Peaks	chr14	49676144	49677571	9.34	-1.25	8.93e-10	TRUE
All_Peaks	chr5	100216837	100218376	9.2	-1.37	9.04e-10	TRUE
All_Peaks	chr7	97700989	97702314	8.71	1.34	9.15e-10	TRUE
All_Peaks	chr2	59533807	59534955	7.54	-2.34	9.15e-10	TRUE
All_Peaks	chr3	39109803	39110341	6	2.56	9.17e-10	TRUE
All_Peaks	chr18	76964279	76965283	8.99	-1.42	9.22e-10	TRUE
All_Peaks	chr16	78490105	78490720	5.73	2.59	9.22e-10	TRUE
All_Peaks	chr16	76905082	76905901	5.78	2.35	9.26e-10	TRUE
All_Peaks	chr18	42781606	42782750	7.15	1.75	9.27e-10	TRUE
All_Peaks	chr4	48725199	48726450	8.7	-1.39	9.27e-10	TRUE
All_Peaks	chr6	50396975	50398554	7.86	-1.69	9.38e-10	TRUE
All_Peaks	chr2	15604779	15605441	8.01	1.48	9.44e-10	TRUE
All_Peaks	chr6	55822748	55823209	6.17	-3.22	9.45e-10	TRUE
All_Peaks	chr7	52004556	52007019	12.11	-1.06	9.45e-10	TRUE
All_Peaks	chr14	82055421	82056104	6.77	-2.45	9.51e-10	TRUE
All_Peaks	chr9	37242179	37243053	7.38	-2.01	9.58e-10	TRUE
All_Peaks	chr2	109482063	109482765	6.9	-2.32	9.62e-10	TRUE
All_Peaks	chr2	22773907	22775116	8.47	1.3	9.66e-10	TRUE
All_Peaks	chr14	72845585	72846721	8.99	1.13	9.7e-10	TRUE
All_Peaks	chr5	80719449	80720660	8.8	-1.37	9.72e-10	TRUE
All_Peaks	chr12	34569006	34569948	7.29	1.8	9.76e-10	TRUE
All_Peaks	chr18	38097620	38098597	9.09	1.01	9.83e-10	TRUE
All_Peaks	chr3	87778200	87778786	6.46	2.02	9.95e-10	TRUE
All_Peaks	chr5	5372372	5373968	7.46	1.49	9.97e-10	TRUE
All_Peaks	chr7	107664433	107665113	5.96	2.2	9.97e-10	TRUE
All_Peaks	chr5	14091716	14093366	10.36	-1.03	9.98e-10	TRUE
All_Peaks	chr12	91732509	91733416	6.84	-2.64	9.98e-10	TRUE
All_Peaks	chrX	14256458	14260022	10.66	-0.79	1.01e-09	TRUE
All_Peaks	chr6	137485430	137485773	5.16	2.83	1.01e-09	TRUE
All_Peaks	chr17	81597178	81597801	5.53	2.77	1.02e-09	TRUE
All_Peaks	chr14	71419702	71420216	6.08	2.2	1.02e-09	TRUE
All_Peaks	chr17	89802021	89802522	6.17	2.26	1.04e-09	TRUE
All_Peaks	chr15	58720107	58720877	7.57	-1.76	1.04e-09	TRUE
All_Peaks	chr5	35766447	35768832	9.47	-1.03	1.04e-09	TRUE
All_Peaks	chr7	29136324	29136945	5.98	-3.53	1.04e-09	TRUE
All_Peaks	chr1	133799242	133801624	8.95	-1.3	1.05e-09	TRUE
All_Peaks	chr9	64473943	64474608	7.79	1.5	1.05e-09	TRUE
All_Peaks	chr15	40762300	40763321	9.62	1.34	1.05e-09	TRUE
All_Peaks	chr16	28562270	28567583	11.82	-0.89	1.05e-09	TRUE
All_Peaks	chr11	111315560	111318304	10.63	-0.88	1.06e-09	TRUE
All_Peaks	chr13	99326706	99328210	7.48	-2.1	1.07e-09	TRUE
All_Peaks	chr15	96394250	96395625	8.09	1.69	1.08e-09	TRUE
All_Peaks	chr8	126641671	126642379	5	3	1.09e-09	TRUE
All_Peaks	chr10	98417305	98418828	9.07	-1.28	1.12e-09	TRUE
All_Peaks	chr14	13732881	13733453	6.06	2.37	1.14e-09	TRUE
All_Peaks	chr10	100015283	100017749	9.77	1.36	1.16e-09	TRUE
All_Peaks	chr17	80229225	80229813	6.51	2.6	1.16e-09	TRUE
All_Peaks	chr1	127841531	127844844	10.31	-0.89	1.18e-09	TRUE
All_Peaks	chr14	51893168	51893804	5.1	2.94	1.18e-09	TRUE
All_Peaks	chr2	126432039	126433240	9.62	1.38	1.19e-09	TRUE
All_Peaks	chr6	108843551	108844231	7.49	1.63	1.19e-09	TRUE
All_Peaks	chr1	133421056	133421872	7.78	-1.74	1.19e-09	TRUE
All_Peaks	chr11	26962872	26963722	6.39	2.05	1.2e-09	TRUE
All_Peaks	chr10	19154072	19155142	5.81	2.37	1.2e-09	TRUE
All_Peaks	chr11	88330705	88331261	6.22	2.37	1.21e-09	TRUE
All_Peaks	chr1	150680916	150681957	7.25	1.63	1.22e-09	TRUE
All_Peaks	chr10	98968418	98970275	9.61	-1.07	1.24e-09	TRUE
All_Peaks	chr12	50550216	50550691	5.36	2.64	1.26e-09	TRUE
All_Peaks	chr6	15745290	15745836	6.94	1.93	1.31e-09	TRUE
All_Peaks	chr10	59466069	59467106	7.54	-1.92	1.32e-09	TRUE
All_Peaks	chr3	147162951	147163796	5.62	2.54	1.32e-09	TRUE
All_Peaks	chr2	178141416	178141988	6	2.85	1.33e-09	TRUE
All_Peaks	chr17	15631706	15632508	7.81	-1.59	1.33e-09	TRUE
All_Peaks	chr17	89142276	89144349	10.4	-1.03	1.34e-09	TRUE
All_Peaks	chr13	63231359	63232103	6.07	2.44	1.34e-09	TRUE
All_Peaks	chr8	127603156	127603703	6.21	-3.01	1.35e-09	TRUE
All_Peaks	chr1	4944308	4946257	10.31	-1.16	1.35e-09	TRUE
All_Peaks	chr6	108370799	108372382	10.16	-1.13	1.36e-09	TRUE
All_Peaks	chr10	101490229	101491357	9	1.36	1.39e-09	TRUE
All_Peaks	chr9	83830107	83831994	9.79	-1.14	1.4e-09	TRUE
All_Peaks	chr1	15636667	15637799	7.26	2.26	1.43e-09	TRUE
All_Peaks	chr11	109903033	109903581	5.74	2.29	1.43e-09	TRUE
All_Peaks	chr11	64097658	64098504	6.01	-3.58	1.43e-09	TRUE
All_Peaks	chrX	160772266	160774092	7.67	-1.74	1.43e-09	TRUE
All_Peaks	chr4	86910771	86912521	8.48	-1.56	1.43e-09	TRUE
All_Peaks	chr6	91240481	91241042	6.12	2.02	1.45e-09	TRUE
All_Peaks	chr18	68046020	68046480	5.86	2.64	1.45e-09	TRUE
All_Peaks	chr10	36437179	36438894	7.8	-1.77	1.45e-09	TRUE
All_Peaks	chr1	10095887	10098011	9.46	-1.07	1.46e-09	TRUE
All_Peaks	chr6	108222157	108223398	7.66	-1.81	1.49e-09	TRUE
All_Peaks	chr3	132023429	132023806	5.16	2.83	1.5e-09	TRUE
All_Peaks	chr4	65305869	65307793	9.28	-1.36	1.5e-09	TRUE
All_Peaks	chr6	143634589	143635113	5.77	2.54	1.51e-09	TRUE
All_Peaks	chr16	42254885	42256339	9.08	1.14	1.51e-09	TRUE
All_Peaks	chr4	49592118	49593101	7.54	-1.79	1.51e-09	TRUE
All_Peaks	chr11	18869721	18872246	8.82	1.38	1.52e-09	TRUE
All_Peaks	chr2	104349033	104349899	6.94	-2.25	1.53e-09	TRUE
All_Peaks	chr2	117743481	117744921	8.47	-1.74	1.53e-09	TRUE
All_Peaks	chr9	46749004	46750699	9.38	-1.3	1.53e-09	TRUE
All_Peaks	chr11	22863536	22865203	8.85	-1.35	1.55e-09	TRUE
All_Peaks	chr16	70644486	70645528	7.5	1.52	1.56e-09	TRUE
All_Peaks	chr2	14738287	14740027	8.42	1.21	1.57e-09	TRUE
All_Peaks	chr6	51359552	51360068	6.24	2.35	1.58e-09	TRUE
All_Peaks	chr18	27368077	27369245	9.54	1.19	1.6e-09	TRUE
All_Peaks	chr18	68051680	68052236	6.19	2.17	1.66e-09	TRUE
All_Peaks	chr7	97429715	97430258	5.91	2.49	1.66e-09	TRUE
All_Peaks	chr8	16272837	16274294	8.19	1.86	1.66e-09	TRUE
All_Peaks	chr15	44449794	44450187	5.41	2.6	1.66e-09	TRUE
All_Peaks	chr10	102846887	102847690	7.37	1.76	1.66e-09	TRUE
All_Peaks	chr1	167247040	167247464	5.35	2.58	1.66e-09	TRUE
All_Peaks	chr18	25157393	25158163	8.11	1.42	1.68e-09	TRUE
All_Peaks	chrX	87863705	87864380	7.44	1.94	1.69e-09	TRUE
All_Peaks	chr9	41988580	41989444	7.97	-1.63	1.7e-09	TRUE
All_Peaks	chr16	30073142	30073818	6.72	-2.42	1.7e-09	TRUE
All_Peaks	chr1	106816439	106817646	7.86	-1.94	1.7e-09	TRUE
All_Peaks	chr4	55077479	55078694	7.32	1.7	1.71e-09	TRUE
All_Peaks	chr5	88893069	88894673	8.73	-1.19	1.71e-09	TRUE
All_Peaks	chr4	62646580	62647372	5.43	2.49	1.72e-09	TRUE
All_Peaks	chr7	65464199	65465470	8.14	-1.6	1.72e-09	TRUE
All_Peaks	chr1	62139317	62142468	10.73	-0.89	1.72e-09	TRUE
All_Peaks	chr8	104184362	104185490	8.22	1.34	1.72e-09	TRUE
All_Peaks	chr2	59484401	59485541	6.7	1.94	1.72e-09	TRUE
All_Peaks	chr10	12992956	12993769	8.07	-1.45	1.77e-09	TRUE
All_Peaks	chr12	103367972	103368674	7.22	1.73	1.78e-09	TRUE
All_Peaks	chr13	84471841	84473028	9.61	-1.12	1.8e-09	TRUE
All_Peaks	chr18	61317862	61320348	8.61	-1.18	1.8e-09	TRUE
All_Peaks	chr17	86631162	86632018	6.92	-2.23	1.83e-09	TRUE
All_Peaks	chr3	28419879	28420971	8.6	-1.41	1.85e-09	TRUE
All_Peaks	chr16	78135462	78135922	5.59	2.61	1.87e-09	TRUE
All_Peaks	chr18	27350053	27350492	5.72	2.55	1.87e-09	TRUE
All_Peaks	chr2	65818437	65818920	6.45	2.04	1.87e-09	TRUE
All_Peaks	chr3	101778573	101784393	11.24	-0.76	1.88e-09	TRUE
All_Peaks	chr4	65134718	65138713	10.9	-0.91	1.89e-09	TRUE
All_Peaks	chr3	149831124	149831980	7.29	-2.24	1.94e-09	TRUE
All_Peaks	chr19	21713052	21715685	11.18	0.85	1.95e-09	TRUE
All_Peaks	chr8	22531229	22532158	7.46	-2.02	1.96e-09	TRUE
All_Peaks	chr9	111424716	111426063	8.56	-1.62	1.96e-09	TRUE
All_Peaks	chr8	48359931	48362089	9	-1.29	1.99e-09	TRUE
All_Peaks	chr13	76588324	76588743	3.91	4.67	1.99e-09	TRUE
All_Peaks	chr16	31462701	31463860	7.59	-1.89	1.99e-09	TRUE
All_Peaks	chr8	127986296	127986847	6.84	-2.49	1.99e-09	TRUE
All_Peaks	chr14	20181440	20182183	7.23	1.68	2.01e-09	TRUE
All_Peaks	chr3	36407861	36408579	6.94	2.32	2.01e-09	TRUE
All_Peaks	chr19	24386907	24387987	8.8	-1.2	2.02e-09	TRUE
All_Peaks	chr15	74746503	74747098	5.98	2.56	2.03e-09	TRUE
All_Peaks	chr4	45270854	45271587	6.62	1.97	2.04e-09	TRUE
All_Peaks	chr16	40985406	40986430	7.28	1.96	2.04e-09	TRUE
All_Peaks	chr2	77164676	77165729	7.31	-2.18	2.04e-09	TRUE
All_Peaks	chr16	52940045	52940421	5.29	2.65	2.07e-09	TRUE
All_Peaks	chr10	125371408	125371951	6.51	2.33	2.08e-09	TRUE
All_Peaks	chr11	18947914	18948320	5.89	2.17	2.08e-09	TRUE
All_Peaks	chr2	178326883	178328838	9.1	1.37	2.11e-09	TRUE
All_Peaks	chr1	83551488	83552097	6.83	1.83	2.12e-09	TRUE
All_Peaks	chr18	43755806	43756278	6.04	2.07	2.14e-09	TRUE
All_Peaks	chr15	11896873	11898239	8.45	-1.57	2.16e-09	TRUE
All_Peaks	chr16	72621058	72623400	11	0.79	2.17e-09	TRUE
All_Peaks	chr11	37296915	37297860	7.68	-1.91	2.2e-09	TRUE
All_Peaks	chr12	24571391	24573792	11.22	-0.87	2.21e-09	TRUE
All_Peaks	chr7	65981125	65981887	6.94	-2.16	2.21e-09	TRUE
All_Peaks	chr7	112501807	112502825	7.21	-2.01	2.22e-09	TRUE
All_Peaks	chr8	14880023	14880484	5.93	2.34	2.23e-09	TRUE
All_Peaks	chr17	86286578	86287445	7.2	1.79	2.24e-09	TRUE
All_Peaks	chr6	100787278	100788227	7.75	1.51	2.27e-09	TRUE
All_Peaks	chr14	70607517	70610356	10.37	-0.97	2.27e-09	TRUE
All_Peaks	chr6	97556104	97557744	9.86	-0.91	2.28e-09	TRUE
All_Peaks	chr5	32412206	32413780	8.54	-1.4	2.32e-09	TRUE
All_Peaks	chr9	115467965	115468681	6.35	-3.11	2.34e-09	TRUE
All_Peaks	chr7	84033351	84033895	5.61	2.55	2.36e-09	TRUE
All_Peaks	chr14	15517735	15519207	7.94	-1.62	2.4e-09	TRUE
All_Peaks	chr1	58970720	58972349	7.5	1.6	2.42e-09	TRUE
All_Peaks	chr17	5324181	5324974	7.24	1.6	2.43e-09	TRUE
All_Peaks	chr9	59554770	59555702	7.17	-2.1	2.44e-09	TRUE
All_Peaks	chr3	127217669	127218338	7.29	1.87	2.44e-09	TRUE
All_Peaks	chr7	66933418	66934637	8.44	1.66	2.46e-09	TRUE
All_Peaks	chr18	74040059	74041712	8.82	1.64	2.5e-09	TRUE
All_Peaks	chr9	72393244	72394485	7.39	-2.13	2.54e-09	TRUE
All_Peaks	chr7	96573673	96575923	9.47	1.48	2.6e-09	TRUE
All_Peaks	chr2	167177444	167179895	8.33	-1.37	2.6e-09	TRUE
All_Peaks	chr4	94803051	94803918	7.73	1.39	2.62e-09	TRUE
All_Peaks	chr14	123961037	123962249	8.21	-1.71	2.64e-09	TRUE
All_Peaks	chr15	52704669	52707771	11.49	-0.72	2.69e-09	TRUE
All_Peaks	chr1	167261696	167262155	5.66	2.29	2.71e-09	TRUE
All_Peaks	chr2	119262852	119263677	7	1.97	2.74e-09	TRUE
All_Peaks	chr5	98854281	98858090	9.03	-1.44	2.75e-09	TRUE
All_Peaks	chr7	69624347	69624999	6.62	-2.9	2.75e-09	TRUE
All_Peaks	chr2	144177157	144178041	7.93	-2.05	2.75e-09	TRUE
All_Peaks	chr4	105095120	105095936	7.14	1.63	2.75e-09	TRUE
All_Peaks	chr2	65975422	65976686	8.72	1.23	2.76e-09	TRUE
All_Peaks	chrX	73669559	73671097	7.93	-1.8	2.83e-09	TRUE
All_Peaks	chr15	91092351	91092820	5.49	2.55	2.83e-09	TRUE
All_Peaks	chr11	107325363	107327181	9.36	-1.21	2.85e-09	TRUE
All_Peaks	chr8	48780135	48781298	8.52	1.52	2.87e-09	TRUE
All_Peaks	chr4	10332070	10333034	7.5	-1.92	2.88e-09	TRUE
All_Peaks	chr1	74311971	74312869	7.79	-1.69	2.89e-09	TRUE
All_Peaks	chr1	64444335	64444711	5.31	2.53	2.9e-09	TRUE
All_Peaks	chr9	94544058	94545303	8.82	-1.38	2.91e-09	TRUE
All_Peaks	chr14	79672187	79673497	9.1	-1.13	2.91e-09	TRUE
All_Peaks	chr6	97826973	97827595	5.95	2.35	2.91e-09	TRUE
All_Peaks	chr16	90334395	90335075	7.07	2.2	2.93e-09	TRUE
All_Peaks	chr4	3906088	3906801	6.98	-2.12	2.96e-09	TRUE
All_Peaks	chr8	63984420	63985022	6.3	2.21	2.98e-09	TRUE
All_Peaks	chr1	51778970	51780896	9.56	1.09	2.98e-09	TRUE
All_Peaks	chr7	107534749	107537252	9.13	-1.12	3e-09	TRUE
All_Peaks	chr6	108601699	108602442	6.68	-2.58	3.03e-09	TRUE
All_Peaks	chr12	36564027	36564613	6.28	1.99	3.05e-09	TRUE
All_Peaks	chr10	107921578	107921987	5.49	2.96	3.09e-09	TRUE
All_Peaks	chr10	114605994	114606656	6.31	-2.83	3.09e-09	TRUE
All_Peaks	chr5	105625984	105626841	7.7	-1.84	3.1e-09	TRUE
All_Peaks	chr4	63744676	63745531	6.16	2.26	3.14e-09	TRUE
All_Peaks	chr16	63594601	63595487	7.65	1.37	3.2e-09	TRUE
All_Peaks	chr7	94894667	94895508	7.46	1.76	3.28e-09	TRUE
All_Peaks	chr19	56120682	56121372	7.31	1.67	3.28e-09	TRUE
All_Peaks	chr11	111280801	111282296	7.54	-1.86	3.34e-09	TRUE
All_Peaks	chr1	157953623	157955258	8.93	1.42	3.34e-09	TRUE
All_Peaks	chr15	41493389	41493791	5.52	2.44	3.38e-09	TRUE
All_Peaks	chr19	4079634	4080345	6.53	-2.73	3.38e-09	TRUE
All_Peaks	chr7	127932372	127932999	5.23	3.31	3.38e-09	TRUE
All_Peaks	chr13	117879399	117881859	9.46	-1.19	3.39e-09	TRUE
All_Peaks	chr5	100562012	100563743	8.83	-1.13	3.41e-09	TRUE
All_Peaks	chr4	70311352	70312014	6.93	2.16	3.42e-09	TRUE
All_Peaks	chr1	51530057	51530699	5.83	2.19	3.43e-09	TRUE
All_Peaks	chr14	28775005	28775993	7.71	1.68	3.45e-09	TRUE
All_Peaks	chr18	4990048	4990518	4.93	3	3.46e-09	TRUE
All_Peaks	chr2	129606082	129606936	7.88	-1.71	3.47e-09	TRUE
All_Peaks	chr7	96230434	96232927	9.66	1	3.47e-09	TRUE
All_Peaks	chr13	13824087	13824815	7.43	-2.45	3.5e-09	TRUE
All_Peaks	chr18	38038355	38038747	5.39	2.45	3.5e-09	TRUE
All_Peaks	chr14	11035797	11037430	9.52	-0.98	3.51e-09	TRUE
All_Peaks	chr6	23733024	23733907	6.54	2.12	3.53e-09	TRUE
All_Peaks	chr18	29207124	29207995	8.43	1.57	3.56e-09	TRUE
All_Peaks	chr2	4563697	4564328	6.87	-2.13	3.56e-09	TRUE
All_Peaks	chr3	9173747	9174652	6.61	1.76	3.6e-09	TRUE
All_Peaks	chr6	92597869	92598875	6.75	-2.59	3.61e-09	TRUE
All_Peaks	chr10	58932139	58932900	7.18	1.69	3.63e-09	TRUE
All_Peaks	chrX	73903245	73904128	6.13	-3.52	3.63e-09	TRUE
All_Peaks	chr1	62218500	62219940	9.81	-0.96	3.65e-09	TRUE
All_Peaks	chr3	101606845	101607649	8.41	1.32	3.65e-09	TRUE
All_Peaks	chr7	93093591	93094095	5.09	2.75	3.69e-09	TRUE
All_Peaks	chr14	14590271	14590848	6.2	-2.7	3.73e-09	TRUE
All_Peaks	chr14	64375380	64376258	7.78	-1.85	3.75e-09	TRUE
All_Peaks	chr7	53890784	53891408	6.5	-2.58	3.76e-09	TRUE
All_Peaks	chr1	133464328	133465265	8.56	-1.31	3.78e-09	TRUE
All_Peaks	chr11	46411361	46412260	8.04	-1.45	3.78e-09	TRUE
All_Peaks	chr2	179709011	179710248	8.92	-1.25	3.84e-09	TRUE
All_Peaks	chr5	52015698	52016264	6.45	1.94	3.85e-09	TRUE
All_Peaks	chr11	52321559	52322019	6.09	2.44	3.86e-09	TRUE
All_Peaks	chr11	40456374	40458576	8.39	-1.81	3.87e-09	TRUE
All_Peaks	chr19	24659131	24659762	7.14	-2	3.87e-09	TRUE
All_Peaks	chr12	17107192	17107773	6.77	1.78	3.87e-09	TRUE
All_Peaks	chr16	37824341	37824828	5.91	2.2	3.87e-09	TRUE
All_Peaks	chr18	38855406	38856355	8.73	-1.21	3.88e-09	TRUE
All_Peaks	chr10	40372128	40372836	6.96	1.8	3.9e-09	TRUE
All_Peaks	chr17	70892947	70893563	5.39	2.64	3.9e-09	TRUE
All_Peaks	chr3	54024454	54028212	11.36	-0.8	3.95e-09	TRUE
All_Peaks	chr6	145246716	145248336	8.12	-1.41	3.98e-09	TRUE
All_Peaks	chr6	97453313	97454815	8.43	-1.35	3.98e-09	TRUE
All_Peaks	chr2	135788252	135790138	11.01	-0.85	4.02e-09	TRUE
All_Peaks	chr17	85799155	85800237	6.38	1.96	4.03e-09	TRUE
All_Peaks	chr14	11145259	11146440	7.47	-1.73	4.06e-09	TRUE
All_Peaks	chr4	15435151	15435996	7.58	1.86	4.06e-09	TRUE
All_Peaks	chr2	6478296	6479350	6.83	1.7	4.08e-09	TRUE
All_Peaks	chr3	26932444	26933890	9.69	1.18	4.09e-09	TRUE
All_Peaks	chr1	106165474	106169174	11.07	-0.77	4.13e-09	TRUE
All_Peaks	chr2	11369045	11369693	6.59	-2.4	4.13e-09	TRUE
All_Peaks	chr11	108083897	108084763	8.48	-1.36	4.13e-09	TRUE
All_Peaks	chr9	25042514	25043147	6.47	2.27	4.19e-09	TRUE
All_Peaks	chr2	65993176	65994099	7.8	1.47	4.23e-09	TRUE
All_Peaks	chr6	77870869	77871692	7.45	1.68	4.26e-09	TRUE
All_Peaks	chr16	39983715	39985864	10.61	1.03	4.3e-09	TRUE
All_Peaks	chr17	81492208	81493077	7.86	1.45	4.35e-09	TRUE
All_Peaks	chr16	23247024	23248056	8.85	-1.15	4.35e-09	TRUE
All_Peaks	chr6	92290738	92291327	7.49	1.38	4.37e-09	TRUE
All_Peaks	chr10	70508498	70509429	6.42	-2.74	4.4e-09	TRUE
All_Peaks	chr16	41018986	41019737	6.5	2.22	4.4e-09	TRUE
All_Peaks	chr7	133609669	133610311	6.33	1.95	4.41e-09	TRUE
All_Peaks	chr11	80964926	80965472	6.39	2.27	4.41e-09	TRUE
All_Peaks	chr1	159889248	159891049	10.24	-1.12	4.43e-09	TRUE
All_Peaks	chr7	84150266	84152995	11.31	-0.84	4.43e-09	TRUE
All_Peaks	chr15	67405437	67406038	6.35	2.06	4.44e-09	TRUE
All_Peaks	chr1	108844358	108845759	8.61	-1.7	4.46e-09	TRUE
All_Peaks	chr18	26180662	26181093	5.42	2.4	4.47e-09	TRUE
All_Peaks	chr2	3664083	3664923	8.26	1.59	4.48e-09	TRUE
All_Peaks	chr14	94171058	94171693	6.39	2.03	4.49e-09	TRUE
All_Peaks	chr6	22104251	22104668	5.55	2.3	4.51e-09	TRUE
All_Peaks	chr13	36317680	36318292	6.09	2.15	4.56e-09	TRUE
All_Peaks	chr10	14049861	14051198	7.91	-1.54	4.58e-09	TRUE
All_Peaks	chr1	14000608	14001267	5.93	2.3	4.59e-09	TRUE
All_Peaks	chr10	36622574	36625657	8.63	-1.23	4.62e-09	TRUE
All_Peaks	chr1	42860026	42862288	8.75	-1.19	4.63e-09	TRUE
All_Peaks	chr4	118559653	118562175	8.51	-1.59	4.64e-09	TRUE
All_Peaks	chr2	163741779	163742197	6.04	2.11	4.74e-09	TRUE
All_Peaks	chr4	15517896	15518552	7.43	1.94	4.82e-09	TRUE
All_Peaks	chr11	32580551	32581783	8.58	-1.38	4.84e-09	TRUE
All_Peaks	chr5	90900067	90901260	8.01	1.68	4.89e-09	TRUE
All_Peaks	chr5	7344080	7345404	7.95	1.55	4.91e-09	TRUE
All_Peaks	chr8	57614943	57615881	6.54	2.02	4.92e-09	TRUE
All_Peaks	chr16	38612772	38613156	5.56	2.46	4.93e-09	TRUE
All_Peaks	chr8	45289729	45292249	10.59	-1.02	4.99e-09	TRUE
All_Peaks	chrX	101929332	101929722	5.14	2.73	5e-09	TRUE
All_Peaks	chr1	176183897	176184436	6.67	2.34	5.21e-09	TRUE
All_Peaks	chr18	39038696	39040168	8.45	1.13	5.23e-09	TRUE
All_Peaks	chr2	19560002	19560648	5.78	2.31	5.28e-09	TRUE
All_Peaks	chr8	14873522	14875956	9.35	-1.09	5.28e-09	TRUE
All_Peaks	chr8	31459983	31460991	9.25	1.06	5.28e-09	TRUE
All_Peaks	chr17	67053313	67054202	8.07	-1.52	5.3e-09	TRUE
All_Peaks	chr3	32489041	32494554	11.05	-0.83	5.34e-09	TRUE
All_Peaks	chr2	136308681	136310865	8.73	-1.24	5.34e-09	TRUE
All_Peaks	chr3	64535444	64536168	7.64	-2.3	5.34e-09	TRUE
All_Peaks	chr13	114253126	114255174	9.76	-1.09	5.38e-09	TRUE
All_Peaks	chr16	63743155	63743844	7.58	1.65	5.42e-09	TRUE
All_Peaks	chr2	139729281	139730245	6.82	-2.56	5.44e-09	TRUE
All_Peaks	chr19	32602940	32606534	11.3	-0.7	5.45e-09	TRUE
All_Peaks	chr11	18961495	18962144	6.01	2.23	5.45e-09	TRUE
All_Peaks	chr10	89034672	89035651	6.93	-2.1	5.46e-09	TRUE
All_Peaks	chr16	96353914	96354421	6.72	1.85	5.49e-09	TRUE
All_Peaks	chr11	14379811	14380784	7.34	1.64	5.49e-09	TRUE
All_Peaks	chr8	61286929	61287422	5.73	3.04	5.49e-09	TRUE
All_Peaks	chrX	39105758	39106398	7.64	1.82	5.53e-09	TRUE
All_Peaks	chr7	98783948	98784490	6.23	2.09	5.54e-09	TRUE
All_Peaks	chr17	7826949	7827488	5.69	2.5	5.58e-09	TRUE
All_Peaks	chr9	29594984	29595812	6.94	1.82	5.67e-09	TRUE
All_Peaks	chr2	125353844	125357646	10.12	-1.21	5.7e-09	TRUE
All_Peaks	chr14	33352340	33352831	5.68	2.2	5.74e-09	TRUE
All_Peaks	chr11	18876461	18878552	9.19	1.1	5.98e-09	TRUE
All_Peaks	chr1	192399770	192400304	5.79	3.11	6.03e-09	TRUE
All_Peaks	chr3	150826566	150827802	8.56	1.28	6.03e-09	TRUE
All_Peaks	chr9	75484853	75486350	9.21	-1.04	6.05e-09	TRUE
All_Peaks	chr9	50395999	50396583	7.07	2.16	6.06e-09	TRUE
All_Peaks	chr8	3416998	3418555	9.19	-1.11	6.17e-09	TRUE
All_Peaks	chr12	90274561	90275101	6.18	2.09	6.19e-09	TRUE
All_Peaks	chrX	47083829	47084756	7.43	-1.9	6.25e-09	TRUE
All_Peaks	chr1	135227191	135227957	5.5	2.71	6.28e-09	TRUE
All_Peaks	chr8	94824619	94825682	7.83	1.33	6.29e-09	TRUE
All_Peaks	chr3	78473736	78478815	12.15	-0.82	6.35e-09	TRUE
All_Peaks	chr15	31091002	31092810	9.88	-1.39	6.38e-09	TRUE
All_Peaks	chr7	96309138	96310445	7.16	1.49	6.39e-09	TRUE
All_Peaks	chr2	52496210	52496879	6.44	1.99	6.51e-09	TRUE
All_Peaks	chr11	36102950	36105427	11.18	-0.82	6.51e-09	TRUE
All_Peaks	chr4	85324005	85325310	7.34	1.47	6.51e-09	TRUE
All_Peaks	chr12	7777610	7778192	6.48	1.95	6.58e-09	TRUE
All_Peaks	chr15	79879321	79879735	4.57	3.59	6.6e-09	TRUE
All_Peaks	chr11	111258184	111259576	10.18	-0.92	6.62e-09	TRUE
All_Peaks	chr10	12909669	12910803	8.96	-1.59	6.65e-09	TRUE
All_Peaks	chr18	33165726	33167324	7.29	-2.06	6.67e-09	TRUE
All_Peaks	chr6	50117077	50117953	6.87	2.06	6.69e-09	TRUE
All_Peaks	chr3	33396666	33399343	9.67	-1.01	6.88e-09	TRUE
All_Peaks	chr2	145682885	145684068	7.95	1.33	6.89e-09	TRUE
All_Peaks	chr9	40462101	40462569	5.51	-4.22	6.91e-09	TRUE
All_Peaks	chr13	103422697	103424916	9.54	-1.18	6.94e-09	TRUE
All_Peaks	chr1	182954530	182955348	6.99	1.61	6.99e-09	TRUE
All_Peaks	chr17	81468791	81469652	8.1	1.54	7.05e-09	TRUE
All_Peaks	chr8	12203456	12204047	6.18	-2.68	7.09e-09	TRUE
All_Peaks	chr6	99604734	99605200	5.25	2.69	7.1e-09	TRUE
All_Peaks	chr18	50000073	50000742	6.8	1.7	7.12e-09	TRUE
All_Peaks	chr14	48210758	48211697	7.44	-1.81	7.15e-09	TRUE
All_Peaks	chr7	19126861	19127357	5.78	-3.32	7.18e-09	TRUE
All_Peaks	chr2	136737756	136739008	8.91	1.11	7.22e-09	TRUE
All_Peaks	chr5	21439364	21444619	10.17	0.98	7.23e-09	TRUE
All_Peaks	chr17	72223485	72223862	5.86	2.16	7.24e-09	TRUE
All_Peaks	chr17	47234099	47235364	6.69	-2.45	7.29e-09	TRUE
All_Peaks	chr14	71805598	71806157	6.34	2.22	7.31e-09	TRUE
All_Peaks	chr14	87049255	87052148	10.24	-1.2	7.33e-09	TRUE
All_Peaks	chr1	106982839	106984434	7.99	-1.96	7.36e-09	TRUE
All_Peaks	chr2	112237706	112242917	11.64	-0.71	7.36e-09	TRUE
All_Peaks	chr3	122484701	122486469	7.13	-2.13	7.37e-09	TRUE
All_Peaks	chr15	55120805	55121509	6.22	2.14	7.38e-09	TRUE
All_Peaks	chr5	105774139	105775898	9.14	-1.14	7.45e-09	TRUE
All_Peaks	chr5	24535582	24536295	8.04	1.29	7.67e-09	TRUE
All_Peaks	chr4	135722086	135722544	5.67	2.57	7.82e-09	TRUE
All_Peaks	chr14	73226390	73227284	6.93	1.65	7.84e-09	TRUE
All_Peaks	chr7	96413693	96415017	7.26	1.49	7.87e-09	TRUE
All_Peaks	chr8	8725377	8729155	12.05	-0.76	7.89e-09	TRUE
All_Peaks	chr7	70829854	70830496	6.84	-2.41	7.89e-09	TRUE
All_Peaks	chr6	86808140	86809135	6.94	-2.11	7.92e-09	TRUE
All_Peaks	chr16	90084969	90085690	7.4	1.61	7.95e-09	TRUE
All_Peaks	chr16	91889881	91890237	5.68	2.46	8.04e-09	TRUE
All_Peaks	chr2	155782517	155783547	8.2	-1.29	8.14e-09	TRUE
All_Peaks	chr10	101681490	101682358	6.83	1.73	8.21e-09	TRUE
All_Peaks	chr11	64396070	64397400	7.74	-1.52	8.21e-09	TRUE
All_Peaks	chr7	71045206	71045828	6.63	-2.26	8.46e-09	TRUE
All_Peaks	chr2	149899045	149899686	7.36	1.7	8.52e-09	TRUE
All_Peaks	chrX	38156867	38157556	7.67	1.65	8.67e-09	TRUE
All_Peaks	chr12	37344131	37344890	8.2	1.35	8.68e-09	TRUE
All_Peaks	chr9	104367129	104367539	5.59	-4.31	8.7e-09	TRUE
All_Peaks	chr18	5800933	5801723	7.77	-1.75	8.72e-09	TRUE
All_Peaks	chr11	64836701	64837534	7.73	-1.56	8.75e-09	TRUE
All_Peaks	chr5	16153633	16154531	6.8	1.68	8.85e-09	TRUE
All_Peaks	chr14	18355550	18357404	10.19	-1.07	8.89e-09	TRUE
All_Peaks	chr16	63269434	63271433	11.03	-0.87	8.89e-09	TRUE
All_Peaks	chr11	18879093	18879851	6.23	2.15	8.95e-09	TRUE
All_Peaks	chr5	5679581	5680027	5.34	2.56	8.98e-09	TRUE
All_Peaks	chr3	105717391	105719098	9.57	-0.88	9.21e-09	TRUE
All_Peaks	chr18	39050642	39051524	8.28	-1.49	9.23e-09	TRUE
All_Peaks	chr18	66066191	66067534	10.22	-1.06	9.23e-09	TRUE
All_Peaks	chr6	97362706	97364255	10.05	-0.93	9.25e-09	TRUE
All_Peaks	chr1	134407716	134408291	6.97	1.95	9.3e-09	TRUE
All_Peaks	chr10	41934419	41936560	9.36	1.16	9.39e-09	TRUE
All_Peaks	chr1	79745855	79746915	7.33	1.67	9.41e-09	TRUE
All_Peaks	chr10	58900568	58900946	5.33	2.43	9.58e-09	TRUE
All_Peaks	chr3	144554123	144554876	6.59	1.73	9.62e-09	TRUE
All_Peaks	chr4	15556318	15556724	5.4	2.65	9.9e-09	TRUE
All_Peaks	chr10	86813913	86815900	9.37	1	9.91e-09	TRUE
All_Peaks	chr9	119502650	119503634	9.07	-1.13	1e-08	TRUE
All_Peaks	chr16	90019584	90020519	7.18	-1.84	1.01e-08	TRUE
All_Peaks	chr3	65558068	65559574	8.8	-1.22	1.01e-08	TRUE
All_Peaks	chr11	115153455	115154771	9.42	-1.15	1.02e-08	TRUE
All_Peaks	chr5	66868885	66870310	9.05	-1.11	1.03e-08	TRUE
All_Peaks	chr11	30885021	30885832	7.45	1.53	1.03e-08	TRUE
All_Peaks	chr14	16847189	16847912	6.81	1.72	1.03e-08	TRUE
All_Peaks	chr6	128388471	128390413	10.12	-0.89	1.03e-08	TRUE
All_Peaks	chr5	44654184	44655355	7.16	2.12	1.03e-08	TRUE
All_Peaks	chr10	93748417	93750144	10.33	-0.93	1.04e-08	TRUE
All_Peaks	chr18	42313630	42314732	8.04	-1.41	1.06e-08	TRUE
All_Peaks	chr11	24045857	24048379	10.16	-0.85	1.06e-08	TRUE
All_Peaks	chr4	97919444	97921037	8.56	1.11	1.06e-08	TRUE
All_Peaks	chr5	24020463	24020918	5.6	2.34	1.08e-08	TRUE
All_Peaks	chr9	61595035	61595976	6.76	1.78	1.08e-08	TRUE
All_Peaks	chr5	87174614	87175169	6.12	2.15	1.08e-08	TRUE
All_Peaks	chr14	16220464	16221175	6.45	-2.85	1.09e-08	TRUE
All_Peaks	chr2	72297403	72298947	8	1.87	1.11e-08	TRUE
All_Peaks	chr4	75291741	75293344	9	-1.11	1.11e-08	TRUE
All_Peaks	chr4	12015724	12016244	5.12	2.91	1.11e-08	TRUE
All_Peaks	chr15	12240541	12241725	8.64	-1.17	1.12e-08	TRUE
All_Peaks	chr2	65939017	65941450	8.23	1.23	1.12e-08	TRUE
All_Peaks	chr17	63301120	63305174	10.39	-0.84	1.14e-08	TRUE
All_Peaks	chr2	59466377	59467467	8.37	-1.4	1.14e-08	TRUE
All_Peaks	chr2	58710711	58712600	9.45	1.18	1.14e-08	TRUE
All_Peaks	chr14	105034594	105035714	8.69	1.29	1.15e-08	TRUE
All_Peaks	chr2	113386926	113387572	6.7	2.06	1.15e-08	TRUE
All_Peaks	chr14	79549152	79550345	6.94	1.58	1.17e-08	TRUE
All_Peaks	chr18	61675766	61676494	6.75	1.93	1.17e-08	TRUE
All_Peaks	chr9	43779889	43781265	7.69	-1.79	1.17e-08	TRUE
All_Peaks	chr14	76816534	76819055	11.61	-0.92	1.17e-08	TRUE
All_Peaks	chr5	98328603	98330777	10.59	-0.83	1.19e-08	TRUE
All_Peaks	chr4	78210778	78212558	9.81	1.09	1.2e-08	TRUE
All_Peaks	chr12	3732516	3733295	8.11	1.41	1.2e-08	TRUE
All_Peaks	chr18	15312391	15318465	11.59	-0.79	1.2e-08	TRUE
All_Peaks	chr2	135962957	135963881	7.9	1.33	1.2e-08	TRUE
All_Peaks	chr8	61442975	61443549	6.21	1.96	1.21e-08	TRUE
All_Peaks	chr19	43739375	43740510	5.84	-2.89	1.21e-08	TRUE
All_Peaks	chr7	142400515	142401613	8.06	-1.79	1.21e-08	TRUE
All_Peaks	chr13	44231939	44233018	6.69	1.75	1.23e-08	TRUE
All_Peaks	chr1	37193677	37194335	6.72	1.97	1.23e-08	TRUE
All_Peaks	chr2	146244998	146246508	10.14	-1.04	1.24e-08	TRUE
All_Peaks	chr12	108751732	108752209	4.25	3.56	1.24e-08	TRUE
All_Peaks	chr10	59156241	59157656	8.57	-1.43	1.26e-08	TRUE
All_Peaks	chr5	103208010	103212932	10.56	-0.74	1.26e-08	TRUE
All_Peaks	chr19	53460221	53461535	6.03	2.85	1.26e-08	TRUE
All_Peaks	chr4	57549931	57550900	9.18	-1.25	1.29e-08	TRUE
All_Peaks	chr9	55936745	55939001	10.91	-0.76	1.29e-08	TRUE
All_Peaks	chr10	67952726	67953522	6.02	-3.21	1.29e-08	TRUE
All_Peaks	chr16	31586372	31587137	7.2	-2	1.3e-08	TRUE
All_Peaks	chr3	40939317	40939713	5.71	2.49	1.3e-08	TRUE
All_Peaks	chr13	69717862	69718952	7.31	-1.87	1.3e-08	TRUE
All_Peaks	chr10	45103952	45104565	6.94	1.6	1.3e-08	TRUE
All_Peaks	chr4	95151804	95155450	10.7	-0.98	1.3e-08	TRUE
All_Peaks	chr9	35118746	35120425	8.92	-1.08	1.31e-08	TRUE
All_Peaks	chr18	5808556	5810383	10.86	-1.1	1.31e-08	TRUE
All_Peaks	chr13	60050731	60051504	6.26	-3.16	1.31e-08	TRUE
All_Peaks	chr10	22709058	22710996	9.54	0.87	1.32e-08	TRUE
All_Peaks	chr17	74605645	74606413	7.36	-1.77	1.32e-08	TRUE
All_Peaks	chr13	109985841	109986401	5.66	2.2	1.32e-08	TRUE
All_Peaks	chr1	151595712	151597091	6.99	1.89	1.32e-08	TRUE
All_Peaks	chr12	36471150	36474836	10.2	0.75	1.32e-08	TRUE
All_Peaks	chr12	16644289	16645091	5.49	2.49	1.32e-08	TRUE
All_Peaks	chr17	43046251	43050187	10.26	-1.04	1.34e-08	TRUE
All_Peaks	chr10	98958705	98959984	9.11	-1.17	1.35e-08	TRUE
All_Peaks	chr9	77392426	77400348	12.04	-0.72	1.36e-08	TRUE
All_Peaks	chr5	114410494	114411153	6.91	-1.91	1.36e-08	TRUE
All_Peaks	chr12	30102803	30103850	8.88	-1.53	1.36e-08	TRUE
All_Peaks	chr2	65010087	65010872	7	1.8	1.36e-08	TRUE
All_Peaks	chr10	10737253	10737897	6.43	2.09	1.37e-08	TRUE
All_Peaks	chr5	98955288	98956289	7.42	-1.77	1.37e-08	TRUE
All_Peaks	chr3	122627811	122628376	6.29	1.85	1.37e-08	TRUE
All_Peaks	chr14	101787843	101788832	6.67	1.98	1.38e-08	TRUE
All_Peaks	chr14	33467653	33468303	5.71	-3.75	1.39e-08	TRUE
All_Peaks	chr7	52163262	52164047	7.3	-1.87	1.39e-08	TRUE
All_Peaks	chr10	91228872	91230966	9.62	-1	1.4e-08	TRUE
All_Peaks	chr10	40549109	40550239	8.47	-1.59	1.41e-08	TRUE
All_Peaks	chr11	12462895	12466106	9.68	-1.23	1.41e-08	TRUE
All_Peaks	chr5	74320689	74321500	7.55	1.47	1.44e-08	TRUE
All_Peaks	chr2	65845474	65846861	8.29	1.74	1.44e-08	TRUE
All_Peaks	chr17	77651810	77652489	7.28	1.65	1.44e-08	TRUE
All_Peaks	chr2	130013814	130015182	7.91	-1.51	1.46e-08	TRUE
All_Peaks	chr6	148358524	148359278	7.12	1.74	1.46e-08	TRUE
All_Peaks	chr6	113000711	113002543	9.12	1.03	1.48e-08	TRUE
All_Peaks	chr12	8488039	8488883	6.74	1.9	1.49e-08	TRUE
All_Peaks	chr18	47256172	47257372	7.23	-1.77	1.49e-08	TRUE
All_Peaks	chr4	41102848	41103444	7.19	1.88	1.5e-08	TRUE
All_Peaks	chr17	88937445	88938767	7.89	-1.63	1.53e-08	TRUE
All_Peaks	chr19	56088116	56088508	5	3.08	1.53e-08	TRUE
All_Peaks	chr1	15426088	15427461	8.24	1.39	1.54e-08	TRUE
All_Peaks	chr13	44547363	44548459	7.91	-1.68	1.54e-08	TRUE
All_Peaks	chr9	31142762	31144053	9.24	-1.23	1.57e-08	TRUE
All_Peaks	chr15	37006343	37009076	11.76	-0.73	1.59e-08	TRUE
All_Peaks	chr8	46835767	46836708	7.11	1.53	1.59e-08	TRUE
All_Peaks	chr6	129326339	129327143	7.97	1.64	1.59e-08	TRUE
All_Peaks	chr11	43216470	43218142	10.69	0.8	1.59e-08	TRUE
All_Peaks	chr15	58412626	58413307	7.33	1.6	1.6e-08	TRUE
All_Peaks	chr18	78807139	78808150	7.41	1.39	1.6e-08	TRUE
All_Peaks	chr8	35995198	35997458	9.84	-1.39	1.6e-08	TRUE
All_Peaks	chr13	25027007	25027807	7.12	1.68	1.6e-08	TRUE
All_Peaks	chr3	48511368	48511826	5.96	1.96	1.6e-08	TRUE
All_Peaks	chr18	14654308	14657811	9.25	-1.19	1.61e-08	TRUE
All_Peaks	chr7	89237596	89238578	7.92	-1.5	1.62e-08	TRUE
All_Peaks	chr10	14147849	14149661	8.63	-1.48	1.62e-08	TRUE
All_Peaks	chr1	28453338	28454046	7.89	1.6	1.62e-08	TRUE
All_Peaks	chr6	36844180	36844925	6.37	2.01	1.62e-08	TRUE
All_Peaks	chr10	34184959	34186763	10.39	-0.84	1.65e-08	TRUE
All_Peaks	chr3	78807584	78808442	6.51	-2.99	1.65e-08	TRUE
All_Peaks	chr1	167714956	167716230	8.38	-1.19	1.66e-08	TRUE
All_Peaks	chr1	64454627	64455822	8.98	-1.03	1.68e-08	TRUE
All_Peaks	chr12	100626129	100626972	7.63	1.33	1.7e-08	TRUE
All_Peaks	chr1	54896551	54897302	6.09	1.93	1.72e-08	TRUE
All_Peaks	chr3	144155685	144156224	6.21	1.9	1.72e-08	TRUE
All_Peaks	chr18	50097587	50099584	8.02	1.54	1.73e-08	TRUE
All_Peaks	chr15	30480589	30481000	5.86	2.14	1.73e-08	TRUE
All_Peaks	chr9	74925227	74925760	6.07	1.9	1.73e-08	TRUE
All_Peaks	chr10	101316798	101317327	6.33	2.54	1.73e-08	TRUE
All_Peaks	chr10	27092566	27093216	6.46	1.87	1.76e-08	TRUE
All_Peaks	chr14	87023225	87025193	8.79	-1.34	1.78e-08	TRUE
All_Peaks	chr17	93380112	93381817	8.04	-1.48	1.78e-08	TRUE
All_Peaks	chr15	90635331	90636869	9.51	1.1	1.8e-08	TRUE
All_Peaks	chr4	13742514	13745321	10.39	-1.06	1.84e-08	TRUE
All_Peaks	chr14	10872470	10873629	7.67	-1.75	1.86e-08	TRUE
All_Peaks	chr6	79474504	79476139	8.61	1.56	1.88e-08	TRUE
All_Peaks	chr11	111164440	111166506	10.11	-0.89	1.88e-08	TRUE
All_Peaks	chr18	25888363	25888869	6.02	2.49	1.89e-08	TRUE
All_Peaks	chr17	30611545	30613050	9.71	-1.17	1.91e-08	TRUE
All_Peaks	chr12	96091334	96092059	6.62	1.83	1.91e-08	TRUE
All_Peaks	chr7	96640200	96640961	7.58	1.34	1.91e-08	TRUE
All_Peaks	chr12	116587440	116588044	6.34	-2.4	1.93e-08	TRUE
All_Peaks	chr9	72415025	72416653	9.37	-1.27	1.93e-08	TRUE
All_Peaks	chr14	28456283	28456972	6.35	2.02	1.93e-08	TRUE
All_Peaks	chr9	86692423	86693847	8.8	-1.1	1.96e-08	TRUE
All_Peaks	chr13	69770905	69771600	6.65	-2.56	1.96e-08	TRUE
All_Peaks	chr9	86682690	86685669	9.12	-1.15	1.97e-08	TRUE
All_Peaks	chr6	61658508	61659364	7.43	1.49	1.98e-08	TRUE
All_Peaks	chr18	26411372	26412365	6.74	2.09	2.01e-08	TRUE
All_Peaks	chr13	38365705	38367769	9.9	-1.03	2.01e-08	TRUE
All_Peaks	chr2	158787003	158787470	5.94	2.08	2.02e-08	TRUE
All_Peaks	chr11	44465545	44468182	9.36	-1.15	2.05e-08	TRUE
All_Peaks	chr18	68304707	68305038	5.36	2.31	2.08e-08	TRUE
All_Peaks	chr11	24182239	24186864	10.96	0.68	2.09e-08	TRUE
All_Peaks	chr12	41862199	41863351	7.51	1.38	2.1e-08	TRUE
All_Peaks	chr12	51117761	51118385	5.95	2.15	2.1e-08	TRUE
All_Peaks	chr1	161712760	161713663	7.67	1.37	2.1e-08	TRUE
All_Peaks	chr13	35469125	35469855	7.76	1.72	2.12e-08	TRUE
All_Peaks	chr1	96049176	96049876	6.36	2.23	2.12e-08	TRUE
All_Peaks	chrX	35949461	35950355	7.48	-1.74	2.13e-08	TRUE
All_Peaks	chr3	65815864	65816775	7.84	-1.59	2.14e-08	TRUE
All_Peaks	chr15	44037907	44038391	5.95	2.4	2.15e-08	TRUE
All_Peaks	chr15	101378681	101379067	6.06	2.04	2.16e-08	TRUE
All_Peaks	chr12	117384941	117385844	7.14	1.46	2.16e-08	TRUE
All_Peaks	chr4	3870567	3872068	8.34	-1.35	2.16e-08	TRUE
All_Peaks	chr4	68856823	68857380	6.05	1.97	2.19e-08	TRUE
All_Peaks	chr4	97793883	97797058	8.95	1.14	2.2e-08	TRUE
All_Peaks	chr4	91402802	91404044	6.84	-2.19	2.23e-08	TRUE
All_Peaks	chr2	60354706	60355646	8.34	1.48	2.25e-08	TRUE
All_Peaks	chr8	54077036	54077503	5.32	2.51	2.26e-08	TRUE
All_Peaks	chr7	82864374	82870380	12.87	-0.83	2.26e-08	TRUE
All_Peaks	chr18	46990106	46991351	8.98	-1.15	2.28e-08	TRUE
All_Peaks	chr1	99969802	99971441	10.29	1.09	2.3e-08	TRUE
All_Peaks	chr8	81341523	81343070	7.38	1.57	2.35e-08	TRUE
All_Peaks	chr4	85351925	85352617	6.14	2.11	2.36e-08	TRUE
All_Peaks	chr6	37105951	37106693	7.87	1.31	2.36e-08	TRUE
All_Peaks	chr7	143180777	143181156	5.7	2.14	2.38e-08	TRUE
All_Peaks	chr11	109425126	109426821	11.35	-0.75	2.38e-08	TRUE
All_Peaks	chr16	73852574	73853770	7.59	-1.54	2.38e-08	TRUE
All_Peaks	chr16	35248610	35249317	7.08	1.48	2.39e-08	TRUE
All_Peaks	chr3	73343188	73343641	5.64	2.39	2.4e-08	TRUE
All_Peaks	chr19	59467179	59472713	10.94	-0.82	2.43e-08	TRUE
All_Peaks	chr14	40229838	40232103	9.87	-0.98	2.46e-08	TRUE
All_Peaks	chr13	44991854	44992357	6.04	2.18	2.48e-08	TRUE
All_Peaks	chr1	86530794	86531367	6.35	1.92	2.48e-08	TRUE
All_Peaks	chr11	47020709	47021220	6.81	2.04	2.51e-08	TRUE
All_Peaks	chr12	67080900	67081276	5.67	2.14	2.52e-08	TRUE
[truncated: 84,811 more rows]
