# Supplementary material for: Cooperative interactions enable singular olfactory receptor expression in mouse olfactory neurons
Source: eLife. 2017 Sep 21;6:e28620. doi: 10.7554/eLife.28620 (PMC5608512; doi:10.7554/eLife.28620)
Supplement: Figure 3—source code 1. [file elife-28620-fig3-code1.r]

#R code for Figures 3B and 3F
library("ggplot2")
library("Hmisc")

### Figure 3B: Motif Score Cumulative Distribution Plot
#read motif score files
mscore.ORpro <- read.delim("OR-300bp-promoter.mscore.bed",header =T)
mscore.OMP_cobound.nonOR <- read.delim("OMP-Ebf+Lhx2.non-ORclust+tK9.mscore.bed",header =T)
mscore.OMP_cobound.OR_tK9 <- read.delim("OMP-Ebf+Lhx2.ORclust+tK9.mscore.bed",header =T)
#generate data frame for plotting
working_Set <- mscore.ORpro
mscore <- data.frame (group="OR_promoter", chr=working_Set$Chr, start=working_Set$Start, end=working_Set$End, Composite_Score=working_Set$OMP.composite_opt.cobound_cut10.Best.Motif.log.odds.Score)
working_Set <- mscore.OMP_cobound.OR_tK9
mscore <- rbind(mscore, data.frame (chr=working_Set$Chr , start=working_Set$Start, end=working_Set$End,group="Greek_Island", Composite_Score=working_Set$OMP.composite_opt.cobound_cut10.Best.Motif.log.odds.Score))
working_Set <- mscore.OMP_cobound.nonOR
mscore <- rbind(mscore, data.frame (chr=working_Set$Chr , start=working_Set$Start, end=working_Set$End,group="OMP_Ebf+Lhx2_nonOR", Composite_Score=working_Set$OMP.composite_opt.cobound_cut10.Best.Motif.log.odds.Score))
#generate plot
write.table(mscore,file="Figure 3 - Source Data 1 - Composite Motif Score Cumulative Distribution.txt", quote=F, sep="\t", row.names=F, col.names=T)
pdf("Fig3B.CompositeOpt_ecdf.pdf", width=10, height=7)
ggplot(mscore, aes(Composite_Score, colour = group)) + geom_step(aes(y=..y..),stat="ecdf") + xlim(c(-10,15.5))
dev.off()

### Figure 3F:  Motif Proximity Box Plot
#read motif distance data and filter out intervals with no Ebf site (value set to 10,000)
closest.ORpro.Lhx2Ebf <- read.delim("OR-300bp-promoter.motif-distance_sort-Dist.Ebf-to-Lhx2.bed",header =F)
filtered.closest.ORpro.Lhx2Ebf <- closest.ORpro.Lhx2Ebf[!closest.ORpro.Lhx2Ebf$V5==10000,]
closest.Cobound_OMP.non_OR.Lhx2Ebf <- read.delim("OMP-Ebf+Lhx2.non-ORclust+tK9.motif-distance_sort-Dist.Ebf-to-Lhx2.bed",header =F)
filtered.closest.Cobound_OMP.non_OR.Lhx2Ebf <- closest.Cobound_OMP.non_OR.Lhx2Ebf[!closest.Cobound_OMP.non_OR.Lhx2Ebf$V5==10000,]
closest.GreekIslandsWithStrongComposite <-read.delim("Greek_Islands.With-composite-over-10.motif-distance_sort-Dist.Ebf-to-Lhx2.bed",header=F)
filtered.closest.GreekIslandsWithStrongComposite <- closest.GreekIslandsWithStrongComposite[!closest.GreekIslandsWithStrongComposite$V5==10000,]
closest.GreekIslandsWithoutStrongComposite <-read.delim("Greek_Islands.Without-composite-over-10.motif-distance_sort-Dist.Ebf-to-Lhx2.bed",header=F)
filtered.closest.GreekIslandsWithoutStrongComposite <- closest.GreekIslandsWithoutStrongComposite[!closest.GreekIslandsWithoutStrongComposite$V5==10000,]

#assemble data frame
closest <- data.frame(group="Greek_Islands_with_Composite_Over_10", chr=filtered.closest.GreekIslandsWithStrongComposite$V1 , start=filtered.closest.GreekIslandsWithStrongComposite$V2, end=filtered.closest.GreekIslandsWithStrongComposite$V3 , Distance = filtered.closest.GreekIslandsWithStrongComposite$V5)
closest <- rbind(closest, data.frame(group="Greek_Islands_with_Composite_Under_10", chr=filtered.closest.GreekIslandsWithoutStrongComposite$V1 , start=filtered.closest.GreekIslandsWithoutStrongComposite$V2, end=filtered.closest.GreekIslandsWithoutStrongComposite$V3 , Distance = filtered.closest.GreekIslandsWithoutStrongComposite$V5))
closest <- rbind(closest, data.frame(group="Ebf+Lhx2-bound_nonOR", chr=filtered.closest.Cobound_OMP.non_OR.Lhx2Ebf$V1, start=filtered.closest.Cobound_OMP.non_OR.Lhx2Ebf$V2, end=filtered.closest.Cobound_OMP.non_OR.Lhx2Ebf$V3, Distance = filtered.closest.Cobound_OMP.non_OR.Lhx2Ebf$V5))
closest <- rbind(closest, data.frame(group="OR_promoters", chr=filtered.closest.ORpro.Lhx2Ebf$V1, start=filtered.closest.ORpro.Lhx2Ebf$V2, end=filtered.closest.ORpro.Lhx2Ebf$V3,Distance = filtered.closest.ORpro.Lhx2Ebf$V5))

write.table(closest,file="Figure 3 - Source Data 2 - Motif Proximity.txt", quote=F, sep="\t", row.names=F, col.names=T)
pdf("Fig3F.Closest-Sites_boxplot.pdf",width=8,height=8)
ggplot(closest, aes(y=closest$Distance, x = group)) + geom_boxplot() + coord_cartesian(ylim=c(-10,1500))
dev.off()

###Kolmogorov-Smirnov test
ks.test(filtered.closest.Cobound_OMP.non_OR.Lhx2Ebf$V5,filtered.closest.GreekIslandsWithStrongComposite$V5,alternative="less")
# Two-sample Kolmogorov-Smirnov test
# data:  filtered.closest.Cobound_OMP.non_OR.Lhx2Ebf$V5 and filtered.closest.GreekIslandsWithStrongComposite$V5
# D^- = 0.39858, p-value = 0.0003739
# alternative hypothesis: the CDF of x lies below that of y

ks.test(filtered.closest.Cobound_OMP.non_OR.Lhx2Ebf$V5,filtered.closest.GreekIslandsWithoutStrongComposite$V5,alternative="less")
# Two-sample Kolmogorov-Smirnov test
# data:  filtered.closest.Cobound_OMP.non_OR.Lhx2Ebf$V5 and filtered.closest.GreekIslandsWithoutStrongComposite$V5
# D^- = 0.57787, p-value = 8.755e-07
# alternative hypothesis: the CDF of x lies below that of y
