# Supplementary material for: Cooperative interactions enable singular olfactory receptor expression in mouse olfactory neurons
Source: eLife. 2017 Sep 21;6:e28620. doi: 10.7554/eLife.28620 (PMC5608512; doi:10.7554/eLife.28620)
Supplement: Figure 3—source data 1. [file elife-28620-fig3-data1.txt]

group	chr	start	end	Composite_Score
OR_promoter	chr2	37089225	37089525	0.413577
OR_promoter	chr7	86616643	86616943	5.399679
OR_promoter	chr11	58782652	58782952	7.328866
OR_promoter	chr2	112077826	112078126	4.396996
OR_promoter	chr7	103362644	103362944	4.844123
OR_promoter	chr2	89107855	89108155	4.530302
OR_promoter	chr2	88675328	88675628	2.992081
OR_promoter	chr7	105116536	105116836	4.352478
OR_promoter	chr7	103216696	103216996	7.982999
OR_promoter	chr14	50418326	50418626	3.745516
OR_promoter	chr7	103882411	103882711	2.586549
OR_promoter	chr14	51074586	51074886	-1.052511
OR_promoter	chr7	103791830	103792130	-0.754341
OR_promoter	chr17	37577663	37577963	5.567174
OR_promoter	chr7	140333717	140334017	-1.633972
OR_promoter	chr11	73598294	73598594	5.158366
OR_promoter	chr2	37266651	37266951	2.172115
OR_promoter	chr19	12325101	12325401	1.555197
OR_promoter	chr7	86648761	86649061	4.188283
OR_promoter	chr7	105275217	105275517	2.03816
OR_promoter	chr2	111328121	111328421	-2.254247
OR_promoter	chr7	105064192	105064492	4.91014
OR_promoter	chr2	111569659	111569959	4.479692
OR_promoter	chr2	36336328	36336628	4.421233
OR_promoter	chr16	19522266	19522566	2.899994
OR_promoter	chr7	102664717	102665017	-0.457167
OR_promoter	chr7	105032398	105032698	3.166109
OR_promoter	chr11	58594799	58595099	8.666903
OR_promoter	chr7	102917518	102917818	12.871922
OR_promoter	chr1	173197508	173197808	0.054947
OR_promoter	chr14	50472438	50472738	1.045667
OR_promoter	chr14	50301522	50301822	3.802836
OR_promoter	chr2	112092699	112092999	3.818397
OR_promoter	chr9	38061022	38061322	1.153487
OR_promoter	chr2	89990938	89991238	8.511341
OR_promoter	chr15	98451759	98452059	5.518959
OR_promoter	chr13	21111183	21111483	2.410007
OR_promoter	chr11	49527947	49528247	5.108107
OR_promoter	chr2	89630896	89631196	8.988479
OR_promoter	chr11	74352650	74352950	7.462362
OR_promoter	chr2	86315285	86315585	6.379648
OR_promoter	chr7	102894277	102894577	5.74496
OR_promoter	chr2	36892927	36893227	1.309939
OR_promoter	chr6	42908703	42909003	0.931481
OR_promoter	chr17	37900186	37900486	4.176864
OR_promoter	chr9	38472445	38472745	0.701998
OR_promoter	chr1	92485103	92485403	4.579372
OR_promoter	chr7	108565793	108566093	1.570025
OR_promoter	chr19	13015925	13016225	3.575319
OR_promoter	chr11	49436413	49436713	2.78068
OR_promoter	chr11	58481400	58481700	2.215268
OR_promoter	chr9	40180621	40180921	3.117785
OR_promoter	chr2	87111652	87111952	1.614848
OR_promoter	chr7	107131083	107131383	6.086984
OR_promoter	chr11	73434224	73434524	-1.213847
OR_promoter	chr9	37917654	37917954	6.183891
OR_promoter	chr7	6455731	6456031	3.235795
OR_promoter	chr17	38171090	38171390	4.156306
OR_promoter	chr2	88197164	88197464	4.699896
OR_promoter	chr7	107071142	107071442	4.389934
OR_promoter	chr16	59077951	59078251	2.359224
OR_promoter	chr2	87968297	87968597	0.492215
OR_promoter	chr1	173190640	173190940	11.007224
OR_promoter	chr10	129082910	129083210	2.042434
OR_promoter	chr9	39702822	39703122	4.309343
OR_promoter	chr11	52145528	52145828	-0.520599
OR_promoter	chr7	102499591	102499891	2.021231
OR_promoter	chr2	36993505	36993805	-0.328431
OR_promoter	chr7	140507396	140507696	-1.415026
OR_promoter	chr2	36524698	36524998	1.380431
OR_promoter	chr17	37286069	37286369	0.31791
OR_promoter	chr7	6438574	6438874	5.476668
OR_promoter	chr2	85762747	85763047	0.469945
OR_promoter	chr7	86269811	86270111	5.212734
OR_promoter	chr2	36480128	36480428	3.870176
OR_promoter	chr7	106888162	106888462	8.431044
OR_promoter	chr17	37098298	37098598	4.369509
OR_promoter	chr14	49931803	49932103	1.32989
OR_promoter	chr7	86386658	86386958	0.457595
OR_promoter	chr9	20057543	20057843	10.329799
OR_promoter	chr11	73350528	73350828	7.995445
OR_promoter	chr11	73659749	73660049	7.92453
OR_promoter	chr11	49114874	49115174	-0.650327
OR_promoter	chr16	58874693	58874993	-2.136312
OR_promoter	chr19	13764306	13764606	8.014119
OR_promoter	chr7	106975451	106975751	1.341577
OR_promoter	chr17	37120091	37120391	4.369509
OR_promoter	chr9	39711053	39711353	0.913689
OR_promoter	chr7	103051000	103051300	3.186207
OR_promoter	chr2	87416339	87416639	-0.413837
OR_promoter	chr19	13443109	13443409	1.206494
OR_promoter	chr2	111448842	111449142	4.082077
OR_promoter	chr7	106843060	106843360	2.306389
OR_promoter	chr9	19779983	19780283	2.171543
OR_promoter	chr7	103081585	103081885	0.475305
OR_promoter	chr19	13819408	13819708	4.675732
OR_promoter	chr8	85230197	85230497	0.420488
OR_promoter	chr14	14186838	14187138	7.21688
OR_promoter	chr2	87713179	87713479	6.769369
OR_promoter	chr11	74056615	74056915	7.618701
OR_promoter	chr1	174099160	174099460	-2.163537
OR_promoter	chr11	58492646	58492946	0.724573
OR_promoter	chr2	89200055	89200355	1.823238
OR_promoter	chr1	174121162	174121462	5.588479
OR_promoter	chr10	129729415	129729715	-0.506028
OR_promoter	chr2	36452287	36452587	1.044183
OR_promoter	chr11	73990407	73990707	3.580444
OR_promoter	chr2	89032066	89032366	2.004447
OR_promoter	chr2	88406453	88406753	1.977264
OR_promoter	chr17	38307570	38307870	3.782803
OR_promoter	chr1	92594111	92594411	1.61246
OR_promoter	chr9	38348111	38348411	-1.609856
OR_promoter	chr2	36639741	36640041	6.604234
OR_promoter	chr4	118692756	118693056	0.56685
OR_promoter	chr10	129967266	129967566	5.053844
OR_promoter	chr16	59112007	59112307	3.614528
OR_promoter	chr9	19709268	19709568	2.171543
OR_promoter	chr7	86561434	86561734	4.97256
OR_promoter	chr2	87673642	87673942	-1.949629
OR_promoter	chr2	111626471	111626771	2.683903
OR_promoter	chr17	37283396	37283696	3.703485
OR_promoter	chr9	38523422	38523722	2.529214
OR_promoter	chr9	38463053	38463353	5.47061
OR_promoter	chr2	89793619	89793919	2.605363
OR_promoter	chr17	37567094	37567394	2.273517
OR_promoter	chr2	89725012	89725312	3.284316
OR_promoter	chr11	73960517	73960817	6.822855
OR_promoter	chr2	36685489	36685789	2.884188
OR_promoter	chr2	86135916	86136216	6.746911
OR_promoter	chr7	102481667	102481967	6.525435
OR_promoter	chr17	37390040	37390340	2.133239
OR_promoter	chr2	36373278	36373578	4.844519
OR_promoter	chr2	88327295	88327595	6.870325
OR_promoter	chr7	102858755	102859055	4.951481
OR_promoter	chr2	88424023	88424323	3.50382
OR_promoter	chr2	89593177	89593477	6.972334
OR_promoter	chr11	73399495	73399795	6.156582
OR_promoter	chr9	37991572	37991872	2.765902
OR_promoter	chr19	13617075	13617375	0.620054
OR_promoter	chr2	89160428	89160728	2.329111
OR_promoter	chr2	36862647	36862947	4.922256
OR_promoter	chr9	37731061	37731361	7.887704
OR_promoter	chr9	20174057	20174357	11.721819
OR_promoter	chr7	103903167	103903467	-0.459126
OR_promoter	chr2	88704470	88704770	5.695269
OR_promoter	chr2	87808676	87808976	1.46291
OR_promoter	chr17	37378733	37379033	3.103851
OR_promoter	chr2	85863113	85863413	0.40048
OR_promoter	chr7	105207434	105207734	6.464348
OR_promoter	chr10	129984442	129984742	-0.074007
OR_promoter	chr7	105002211	105002511	6.883318
OR_promoter	chr19	12041317	12041617	4.401554
OR_promoter	chr2	85653029	85653329	4.355114
OR_promoter	chr10	129383777	129384077	-0.440443
OR_promoter	chr2	88449121	88449421	-0.389732
OR_promoter	chr9	39127867	39128167	3.502608
OR_promoter	chr11	58534834	58535134	0.993454
OR_promoter	chr17	37249175	37249475	7.286551
OR_promoter	chr14	50241866	50242166	-2.158583
OR_promoter	chr7	107825541	107825841	2.238855
OR_promoter	chr16	58928755	58929055	7.649695
OR_promoter	chr2	37187865	37188165	0.269708
OR_promoter	chr2	87843693	87843993	3.853106
OR_promoter	chr11	58828937	58829237	6.081034
OR_promoter	chr16	59186481	59186781	5.883259
OR_promoter	chr7	6486941	6487241	0.2061
OR_promoter	chr2	111473801	111474101	7.784188
OR_promoter	chr7	103155745	103156045	5.22781
OR_promoter	chr17	37627109	37627409	6.030607
OR_promoter	chr7	102948167	102948467	1.441814
OR_promoter	chr10	129117861	129118161	7.970978
OR_promoter	chr9	38180821	38181121	-1.446009
OR_promoter	chr7	86583562	86583862	5.04063
OR_promoter	chr14	50614579	50614879	6.638985
OR_promoter	chr7	108214615	108214915	5.74026
OR_promoter	chr2	88051096	88051396	2.713435
OR_promoter	chr7	6499650	6499950	3.065628
OR_promoter	chr7	102488355	102488655	1.953456
OR_promoter	chr2	88228343	88228643	1.975372
OR_promoter	chr1	174155333	174155633	0.030535
OR_promoter	chr2	89364865	89365165	3.510138
OR_promoter	chr7	103700754	103701054	1.983639
OR_promoter	chr17	37610755	37611055	-0.203893
OR_promoter	chr16	59170444	59170744	7.999724
OR_promoter	chr11	87892274	87892574	2.778168
OR_promoter	chr2	86639718	86640018	3.866687
OR_promoter	chr9	19567382	19567682	-0.435492
OR_promoter	chr2	86167522	86167822	0.638364
OR_promoter	chr2	89018306	89018606	3.93988
OR_promoter	chr7	102695614	102695914	5.777646
OR_promoter	chr7	6564593	6564893	8.751984
OR_promoter	chr4	118754536	118754836	2.567067
OR_promoter	chr2	88559151	88559451	9.458557
OR_promoter	chr2	87839679	87839979	4.464047
OR_promoter	chr2	111235286	111235586	-0.894257
OR_promoter	chr7	106862804	106863104	-0.366454
OR_promoter	chr2	85845445	85845745	2.570104
OR_promoter	chr2	86414050	86414350	2.330751
OR_promoter	chr10	78913006	78913306	4.694146
OR_promoter	chr11	59590168	59590468	1.79831
OR_promoter	chr19	13480196	13480496	6.022576
OR_promoter	chr7	102759471	102759771	4.92246
OR_promoter	chr2	112136328	112136628	-0.569503
OR_promoter	chr6	116538082	116538382	3.783439
OR_promoter	chr7	103744719	103745019	4.377177
OR_promoter	chr17	38144981	38145281	1.90644
OR_promoter	chr10	129905310	129905610	3.443347
OR_promoter	chr14	50445245	50445545	4.835633
OR_promoter	chr9	19537928	19538228	4.443063
OR_promoter	chr2	111964944	111965244	9.206045
OR_promoter	chr14	50040375	50040675	-1.772177
OR_promoter	chr2	111254216	111254516	2.262253
OR_promoter	chr7	140205964	140206264	0.433541
OR_promoter	chr14	50503300	50503600	9.171709
OR_promoter	chr2	89948664	89948964	4.852771
OR_promoter	chr14	52495754	52496054	2.315368
OR_promoter	chr7	103731628	103731928	0.484737
OR_promoter	chr2	86487414	86487714	11.056377
OR_promoter	chr16	19629941	19630241	6.426509
OR_promoter	chr7	105287795	105288095	5.461874
OR_promoter	chr7	105334079	105334379	-1.996941
OR_promoter	chr2	87010875	87011175	3.7895
OR_promoter	chr2	111483050	111483350	2.094018
OR_promoter	chr9	39783222	39783522	7.766901
OR_promoter	chr9	38114964	38115264	5.321166
OR_promoter	chr4	118938607	118938907	1.486303
OR_promoter	chr17	37339698	37339998	-1.069366
OR_promoter	chr7	103467994	103468294	0.309739
OR_promoter	chr11	73491603	73491903	7.096079
OR_promoter	chr7	103589899	103590199	6.990023
OR_promoter	chrX	50428451	50428751	7.133379
OR_promoter	chr7	104052773	104053073	3.233064
OR_promoter	chr9	38703408	38703708	-0.516259
OR_promoter	chr13	21559893	21560193	11.051261
OR_promoter	chr14	50707073	50707373	4.409492
OR_promoter	chr9	39644818	39645118	4.456141
OR_promoter	chr7	108525064	108525364	5.756792
OR_promoter	chr2	88792736	88793036	-0.33834
OR_promoter	chr15	98431378	98431678	-1.35387
OR_promoter	chr11	74361769	74362069	0.315906
OR_promoter	chr9	19496149	19496449	-0.694157
OR_promoter	chr7	103318777	103319077	1.728943
OR_promoter	chr9	18936822	18937122	4.422937
OR_promoter	chr7	107897602	107897902	3.354168
OR_promoter	chr1	173265718	173266018	11.725409
OR_promoter	chr1	174131218	174131518	2.465374
OR_promoter	chr9	38847791	38848091	3.027481
OR_promoter	chr8	83535480	83535780	4.739347
OR_promoter	chr7	103349659	103349959	2.946114
OR_promoter	chr2	111375254	111375554	6.592958
OR_promoter	chr7	103097420	103097720	2.639191
OR_promoter	chr16	59363993	59364293	6.338993
OR_promoter	chr17	37359231	37359531	2.630168
OR_promoter	chr9	18856327	18856627	-1.444882
OR_promoter	chr2	86056964	86057264	-1.069188
OR_promoter	chr7	106826743	106827043	2.015964
OR_promoter	chr2	111289836	111290136	0.217862
OR_promoter	chr14	54284939	54285239	12.375338
OR_promoter	chr9	38515734	38516034	1.727782
OR_promoter	chr9	39790753	39791053	1.390713
OR_promoter	chr13	65149940	65150240	6.118681
OR_promoter	chrX	49891455	49891755	2.311107
OR_promoter	chr19	11886259	11886559	3.132216
OR_promoter	chr2	88452573	88452873	1.182207
OR_promoter	chr7	140483916	140484216	1.45287
OR_promoter	chr7	103894485	103894785	4.810575
OR_promoter	chr9	40130156	40130456	3.713233
OR_promoter	chr7	103184503	103184803	1.263232
OR_promoter	chr7	140681652	140681952	1.216146
OR_promoter	chr2	86177820	86178120	5.44122
OR_promoter	chr9	37854519	37854819	6.640385
OR_promoter	chr2	111914822	111915122	6.019056
OR_promoter	chr2	89575773	89576073	9.779558
OR_promoter	chr1	92585479	92585779	7.752623
OR_promoter	chr7	108172742	108173042	2.194848
OR_promoter	chr7	103970985	103971285	-0.930019
OR_promoter	chr2	36783913	36784213	1.868658
OR_promoter	chr17	37314437	37314737	2.204486
OR_promoter	chr2	85443639	85443939	6.241162
OR_promoter	chr9	39666923	39667223	3.934544
OR_promoter	chr11	49556440	49556740	0.196439
OR_promoter	chr2	89614136	89614436	9.159932
OR_promoter	chr17	37161715	37162015	2.219222
OR_promoter	chr14	50142680	50142980	-0.220374
OR_promoter	chr2	90153078	90153378	4.591951
OR_promoter	chr19	13410271	13410571	4.639657
OR_promoter	chr10	129235904	129236204	5.461203
OR_promoter	chr7	104549833	104550133	4.423288
OR_promoter	chr2	90034946	90035246	4.730575
OR_promoter	chr16	58826774	58827074	3.587354
OR_promoter	chr2	86268825	86269125	-1.500401
OR_promoter	chr2	89999845	90000145	0.606496
OR_promoter	chr2	112024412	112024712	10.7428
OR_promoter	chr2	90321922	90322222	0.959046
OR_promoter	chr6	43171840	43172140	-0.142917
OR_promoter	chr2	90111391	90111691	2.461368
OR_promoter	chr7	86519668	86519968	2.744174
OR_promoter	chr7	6508779	6509079	-1.335516
OR_promoter	chr2	88419137	88419437	0.670249
OR_promoter	chr2	36418664	36418964	4.642216
OR_promoter	chr10	78618074	78618374	9.049699
OR_promoter	chr11	73370946	73371246	12.426904
OR_promoter	chr2	36845965	36846265	6.830532
OR_promoter	chr2	86874802	86875102	8.164191
OR_promoter	chr7	106716396	106716696	3.898404
OR_promoter	chr10	130166735	130167035	0.979387
OR_promoter	chr7	106907701	106908001	2.672729
OR_promoter	chr11	73803044	73803344	9.063088
OR_promoter	chr1	174441775	174442075	2.715405
OR_promoter	chr7	103771594	103771894	3.398972
OR_promoter	chr10	128989131	128989431	3.378976
OR_promoter	chr9	39064926	39065226	3.059574
OR_promoter	chr19	12903743	12904043	6.021776
OR_promoter	chr9	38142837	38143137	6.010824
OR_promoter	chr19	13830470	13830770	7.201374
OR_promoter	chr2	111493829	111494129	1.668904
OR_promoter	chr2	90025490	90025790	4.116575
OR_promoter	chr7	106691781	106692081	4.596799
OR_promoter	chr3	106824903	106825203	3.366159
OR_promoter	chr2	85611868	85612168	3.50896
OR_promoter	chr4	118658652	118658952	2.599981
OR_promoter	chr2	86782243	86782543	6.045854
OR_promoter	chr7	102701913	102702213	-1.113006
OR_promoter	chr9	37802758	37803058	4.833433
OR_promoter	chr7	108667118	108667418	1.8569
OR_promoter	chr7	140362323	140362623	2.744631
OR_promoter	chr2	87187549	87187849	-0.953604
OR_promoter	chr2	89390234	89390534	0.032285
OR_promoter	chr2	85922970	85923270	4.514286
OR_promoter	chr2	86005240	86005540	5.662904
OR_promoter	chr2	111949344	111949644	3.934327
OR_promoter	chr6	43162964	43163264	-0.219733
OR_promoter	chr15	98195542	98195842	1.912119
OR_promoter	chr2	89841507	89841807	1.431149
OR_promoter	chr13	21129339	21129639	2.410007
OR_promoter	chr7	104678418	104678718	7.356915
OR_promoter	chr2	111406262	111406562	5.069685
OR_promoter	chr9	19318236	19318536	2.52282
OR_promoter	chr17	37088499	37088799	2.048702
OR_promoter	chr13	21145863	21146163	3.490591
OR_promoter	chr19	13095669	13095969	3.025559
OR_promoter	chr11	58724007	58724307	2.273151
OR_promoter	chr4	43840087	43840387	9.252236
OR_promoter	chr2	88101985	88102285	-1.430947
OR_promoter	chr19	13777578	13777878	-0.797738
OR_promoter	chr17	37408481	37408781	0.629561
OR_promoter	chr11	52168159	52168459	-5.491277
OR_promoter	chr2	86542480	86542780	5.752861
OR_promoter	chr2	88902282	88902582	3.582213
OR_promoter	chr10	129879861	129880161	6.461335
OR_promoter	chr2	85753063	85753363	3.489381
OR_promoter	chr2	111661119	111661419	0.757289
OR_promoter	chr2	37065406	37065706	3.944368
OR_promoter	chr9	40114168	40114468	8.01261
OR_promoter	chr10	129470698	129470998	2.518627
OR_promoter	chr9	39047549	39047849	5.18425
OR_promoter	chr7	107986384	107986684	6.903772
OR_promoter	chr7	102591992	102592292	0.980707
OR_promoter	chr14	52414389	52414689	3.034968
OR_promoter	chr10	79028441	79028741	7.588824
OR_promoter	chr14	50326761	50327061	11.255912
OR_promoter	chr2	111315138	111315438	7.254612
OR_promoter	chr7	106813844	106814144	-1.364571
OR_promoter	chr16	3590742	3591042	2.069659
OR_promoter	chr2	87354515	87354815	2.584587
OR_promoter	chr7	106901270	106901570	4.036504
OR_promoter	chr7	103037724	103038024	3.678736
OR_promoter	chr9	39217059	39217359	-0.117894
OR_promoter	chr2	88992754	88993054	4.718919
OR_promoter	chr17	38063608	38063908	7.377611
OR_promoter	chr7	103542717	103543017	1.944722
OR_promoter	chr7	107092920	107093220	0.834304
OR_promoter	chr7	140696974	140697274	6.718517
OR_promoter	chr11	58683575	58683875	1.653394
OR_promoter	chr2	88483275	88483575	-0.699122
OR_promoter	chr7	103757350	103757650	9.039527
OR_promoter	chr2	87573603	87573903	3.321292
OR_promoter	chr2	86435252	86435552	4.862502
OR_promoter	chr2	87052273	87052573	10.074849
OR_promoter	chr17	37592694	37592994	0.985903
OR_promoter	chr2	86824375	86824675	6.915847
OR_promoter	chr7	107846414	107846714	2.860815
OR_promoter	chr7	107030879	107031179	7.208747
OR_promoter	chr7	106932219	106932519	0.867327
OR_promoter	chr7	86403546	86403846	2.723495
OR_promoter	chr2	88035137	88035437	4.815692
OR_promoter	chr7	105128405	105128705	4.693547
OR_promoter	chr11	49543288	49543588	1.689073
OR_promoter	chr2	85818186	85818486	-3.928409
OR_promoter	chr9	19884343	19884643	5.351922
OR_promoter	chr13	21614022	21614322	3.766087
OR_promoter	chr11	74153229	74153529	7.52915
OR_promoter	chr2	90398346	90398646	-0.842723
OR_promoter	chr7	103134076	103134376	0.722843
OR_promoter	chr2	36790238	36790538	0.923358
OR_promoter	chr2	111423115	111423415	4.857153
OR_promoter	chr7	103682420	103682720	4.414414
OR_promoter	chr10	130115360	130115660	9.585971
OR_promoter	chr19	12924419	12924719	3.05344
OR_promoter	chr7	103663682	103663982	4.91953
OR_promoter	chr2	87646121	87646421	2.603154
OR_promoter	chr2	89848198	89848498	2.217103
OR_promoter	chr9	38988214	38988514	5.41692
OR_promoter	chr9	19249845	19250145	4.586274
OR_promoter	chr11	73780713	73781013	3.560543
OR_promoter	chr19	13696788	13697088	2.09741
OR_promoter	chr2	111820332	111820632	4.069615
OR_promoter	chr7	102658523	102658823	0.066345
OR_promoter	chr2	89307114	89307414	1.700108
OR_promoter	chr2	89151336	89151636	2.329111
OR_promoter	chr7	84853273	84853573	4.415237
OR_promoter	chr14	14322528	14322828	8.135073
OR_promoter	chr11	87920967	87921267	-1.500391
OR_promoter	chr7	103443150	103443450	3.037978
OR_promoter	chr17	37451997	37452297	1.271785
OR_promoter	chr11	73409887	73410187	2.919299
OR_promoter	chr7	105310740	105311040	4.182651
OR_promoter	chr2	87816231	87816531	0.68985
OR_promoter	chr14	52397379	52397679	5.829363
OR_promoter	chr15	98221056	98221356	1.912119
OR_promoter	chr2	86960693	86960993	4.882992
OR_promoter	chr2	87743452	87743752	8.908424
OR_promoter	chr2	111524918	111525218	-1.640566
OR_promoter	chr11	49488770	49489070	3.413584
OR_promoter	chr2	88689222	88689522	8.776039
OR_promoter	chr9	39023362	39023662	11.795329
OR_promoter	chr7	108544227	108544527	0.396302
OR_promoter	chr7	108894420	108894720	6.662774
OR_promoter	chr14	50188198	50188498	4.864335
OR_promoter	chr9	18875029	18875329	8.600399
OR_promoter	chr2	86182109	86182409	1.85535
OR_promoter	chr17	38260735	38261035	6.245845
OR_promoter	chr14	52442690	52442990	4.959838
OR_promoter	chr2	88586178	88586478	3.239878
OR_promoter	chr7	108323665	108323965	1.643117
OR_promoter	chr2	89927007	89927307	5.9805
OR_promoter	chr7	140402918	140403218	10.098198
OR_promoter	chr19	11839219	11839519	-0.154103
OR_promoter	chr9	39258682	39258982	-0.85986
OR_promoter	chr3	97422020	97422320	5.763758
OR_promoter	chr6	42955159	42955459	6.099779
OR_promoter	chr2	37211278	37211578	6.517997
OR_promoter	chr7	104734362	104734662	1.180743
OR_promoter	chr9	38495683	38495983	0.385518
OR_promoter	chr7	140164764	140165064	-1.577118
OR_promoter	chr7	103779663	103779963	3.051386
OR_promoter	chr10	129702910	129703210	4.695988
OR_promoter	chr19	13470672	13470972	1.055879
OR_promoter	chr10	129039896	129040196	3.22485
OR_promoter	chr2	111540226	111540526	2.019454
OR_promoter	chr5	143147581	143147881	3.539065
OR_promoter	chr6	43231229	43231529	0.506364
OR_promoter	chr2	90271032	90271332	4.254685
OR_promoter	chr7	103211562	103211862	1.785038
OR_promoter	chr9	19120645	19120945	4.875538
OR_promoter	chr11	74211369	74211669	1.158658
OR_promoter	chr7	104586725	104587025	10.685588
OR_promoter	chr2	88279875	88280175	4.502442
OR_promoter	chrX	74592399	74592699	3.41003
OR_promoter	chr2	88640242	88640542	0.663181
OR_promoter	chr2	86758984	86759284	2.269037
OR_promoter	chr7	103498002	103498302	6.528764
OR_promoter	chr7	108367163	108367463	4.687332
OR_promoter	chr7	108392693	108392993	4.815592
OR_promoter	chr16	59286708	59287008	6.549096
OR_promoter	chr7	103368479	103368779	-0.799631
OR_promoter	chr2	111777136	111777436	8.440406
OR_promoter	chr2	90121355	90121655	3.400868
OR_promoter	chr2	90086459	90086759	4.551517
OR_promoter	chr7	102803180	102803480	1.878727
OR_promoter	chr2	86450578	86450878	1.279683
OR_promoter	chr11	73817049	73817349	-0.233954
OR_promoter	chr19	12116021	12116321	-0.233213
OR_promoter	chr2	88814210	88814510	13.045962
OR_promoter	chr11	49284982	49285282	2.260521
OR_promoter	chrX	50019362	50019662	4.934042
OR_promoter	chr11	73951843	73952143	3.568711
OR_promoter	chr4	118682213	118682513	-1.612608
OR_promoter	chr6	116584195	116584495	1.398544
OR_promoter	chr16	19611882	19612182	5.727182
OR_promoter	chr9	18987690	18987990	3.674763
OR_promoter	chr10	129317849	129318149	5.218149
OR_promoter	chr17	37213085	37213385	0.119101
OR_promoter	chr2	36731328	36731628	3.043736
OR_promoter	chr7	106793198	106793498	9.813456
OR_promoter	chr2	85776286	85776586	1.477006
OR_promoter	chr14	50521539	50521839	9.416498
OR_promoter	chrX	49735059	49735359	3.974201
OR_promoter	chr7	103642675	103642975	4.025698
OR_promoter	chr11	50958786	50959086	4.957991
OR_promoter	chr7	103384000	103384300	5.009902
OR_promoter	chr9	38252474	38252774	4.96029
OR_promoter	chr2	111750706	111751006	0.582899
OR_promoter	chr9	39959705	39960005	2.507137
OR_promoter	chr16	59203533	59203833	7.995559
OR_promoter	chr2	85584804	85585104	2.30904
OR_promoter	chr10	129258816	129259116	5.461203
OR_promoter	chr7	108651948	108652248	8.696292
OR_promoter	chr7	103692102	103692402	3.32887
OR_promoter	chr1	92617508	92617808	3.661482
OR_promoter	chr7	104962612	104962912	1.409652
OR_promoter	chr10	129794917	129795217	3.104653
OR_promoter	chr19	13798202	13798502	12.121224
OR_promoter	chr10	129521520	129521820	6.659052
OR_promoter	chr2	86568064	86568364	2.646797
OR_promoter	chr7	108066796	108067096	3.076706
OR_promoter	chr7	102974034	102974334	3.235765
OR_promoter	chr11	49322442	49322742	3.36329
OR_promoter	chr10	129010491	129010791	-3.905859
OR_promoter	chr9	39387155	39387455	1.939288
OR_promoter	chr17	37376556	37376856	0.640481
OR_promoter	chr16	19483394	19483694	5.028352
OR_promoter	chr16	58892174	58892474	3.972632
OR_promoter	chr11	74047539	74047839	1.686712
OR_promoter	chr7	86353719	86354019	1.555545
OR_promoter	chr7	140573855	140574155	-1.050619
OR_promoter	chr7	108287124	108287424	1.848659
OR_promoter	chr19	13338566	13338866	5.456186
OR_promoter	chr7	104061394	104061694	3.218595
OR_promoter	chr9	20028035	20028335	4.804121
OR_promoter	chr2	112134972	112135272	10.234362
OR_promoter	chr16	58918615	58918915	3.134292
OR_promoter	chr7	103914762	103915062	0.444379
OR_promoter	chr14	14400998	14401298	0.9239
OR_promoter	chr2	85409469	85409769	0.642061
OR_promoter	chr11	74259565	74259865	7.926433
OR_promoter	chr7	104195960	104196260	2.448666
OR_promoter	chr6	43212642	43212942	1.586833
OR_promoter	chr9	38267551	38267851	2.361726
OR_promoter	chr9	20336094	20336394	5.840556
OR_promoter	chr7	86462251	86462551	5.747381
OR_promoter	chr10	129328554	129328854	2.403872
OR_promoter	chr10	129409067	129409367	6.579934
OR_promoter	chr7	105092787	105093087	-1.212762
OR_promoter	chr7	102570943	102571243	2.00857
OR_promoter	chr6	43094135	43094435	7.128178
OR_promoter	chr19	13527640	13527940	5.768139
OR_promoter	chr2	111366490	111366790	-2.283271
OR_promoter	chr2	85339375	85339675	4.942589
OR_promoter	chr2	87801108	87801408	10.5913
OR_promoter	chr11	50991498	50991798	2.567687
OR_promoter	chr2	87307297	87307597	0.753398
OR_promoter	chr11	58626044	58626344	2.159658
OR_promoter	chr9	37744836	37745136	3.809558
OR_promoter	chr2	86733610	86733910	1.169069
OR_promoter	chr2	36538897	36539197	1.284979
OR_promoter	chr14	50348872	50349172	4.020896
OR_promoter	chr7	104647305	104647605	8.838741
OR_promoter	chr6	42890137	42890437	-0.720437
OR_promoter	chr9	39456408	39456708	1.939288
OR_promoter	chr2	87952994	87953294	13.023421
OR_promoter	chr7	103125632	103125932	7.264955
OR_promoter	chr7	108825997	108826297	3.756508
OR_promoter	chr19	12670139	12670439	1.610745
OR_promoter	chr13	21663386	21663686	1.348169
OR_promoter	chr2	88071407	88071707	6.275492
OR_promoter	chr7	104560601	104560901	2.092377
OR_promoter	chr11	74299073	74299373	0.992872
OR_promoter	chr11	51003296	51003596	1.034126
OR_promoter	chr2	86892216	86892516	8.514863
OR_promoter	chr1	174423764	174424064	1.739545
OR_promoter	chr6	42487214	42487514	0.132424
OR_promoter	chr4	118917465	118917765	0.975467
OR_promoter	chr19	13079335	13079635	1.219967
OR_promoter	chr16	58763176	58763476	5.176929
OR_promoter	chr7	104921482	104921782	0.67432
OR_promoter	chr11	49141974	49142274	6.876809
OR_promoter	chr9	38447410	38447710	-1.312221
OR_promoter	chr2	88181580	88181880	0.825701
OR_promoter	chr10	129915597	129915897	5.841083
OR_promoter	chr17	37492168	37492468	0.634835
OR_promoter	chr10	129538862	129539162	9.054396
OR_promoter	chr13	21697811	21698111	2.136978
OR_promoter	chr9	38659866	38660166	1.405356
OR_promoter	chr2	89409676	89409976	6.898584
OR_promoter	chr2	87208695	87208995	4.571784
OR_promoter	chr10	129757808	129758108	2.92844
OR_promoter	chr4	43700807	43701107	6.359738
OR_promoter	chr2	86998098	86998398	8.395338
OR_promoter	chr2	87989813	87990113	1.033032
OR_promoter	chr2	89811742	89812042	5.631512
OR_promoter	chr4	118853792	118854092	-2.508103
OR_promoter	chr2	90224471	90224771	0.959046
OR_promoter	chr17	33264328	33264628	5.702615
OR_promoter	chr7	103995700	103996000	3.454117
OR_promoter	chr17	37198011	37198311	4.831399
OR_promoter	chr10	129093972	129094272	3.371007
OR_promoter	chr7	140666989	140667289	-0.289783
OR_promoter	chr17	37920271	37920571	0.783052
OR_promoter	chr2	88623005	88623305	4.105661
OR_promoter	chr11	58577430	58577730	4.07021
OR_promoter	chr17	37793229	37793529	7.19167
OR_promoter	chr7	105342397	105342697	5.098616
OR_promoter	chr9	39299481	39299781	5.101806
OR_promoter	chr7	105051072	105051372	3.816173
OR_promoter	chr17	37399106	37399406	3.315095
OR_promoter	chr19	12199668	12199968	2.693294
OR_promoter	chr6	116553935	116554235	9.160391
OR_promoter	chr9	19363998	19364298	11.069681
OR_promoter	chr14	50090953	50091253	-2.454746
OR_promoter	chr7	103612534	103612834	4.140316
OR_promoter	chr16	59101969	59102269	3.847269
OR_promoter	chr19	13913230	13913530	3.514273
OR_promoter	chr2	85973595	85973895	9.505279
OR_promoter	chr11	108688035	108688335	1.751639
OR_promoter	chr10	129949196	129949496	2.986178
OR_promoter	chr14	50284206	50284506	7.029936
OR_promoter	chr2	90297267	90297567	3.913686
OR_promoter	chr11	73936377	73936677	0.792623
OR_promoter	chr10	130214403	130214703	4.006743
OR_promoter	chr2	88346492	88346792	6.224511
OR_promoter	chr2	87385549	87385849	11.069824
OR_promoter	chr19	12062642	12062942	3.477144
OR_promoter	chr4	118888297	118888597	0.50251
OR_promoter	chr1	92605523	92605823	8.752375
OR_promoter	chr2	85990025	85990325	0.828078
OR_promoter	chr17	37387080	37387380	0.520361
OR_promoter	chr10	129846095	129846395	5.484476
OR_promoter	chr2	87453636	87453936	2.083604
OR_promoter	chr9	19658680	19658980	3.196834
OR_promoter	chr2	87999188	87999488	1.683441
OR_promoter	chr7	103464147	103464447	4.708247
OR_promoter	chr2	88862931	88863231	-0.513282
OR_promoter	chr7	103512122	103512422	7.99223
OR_promoter	chr2	86087385	86087685	1.766633
OR_promoter	chr11	59612666	59612966	6.624777
OR_promoter	chr2	87658831	87659131	2.921139
OR_promoter	chr2	86991217	86991517	4.173721
OR_promoter	chr7	103956112	103956412	-0.840387
OR_promoter	chr7	86313708	86314008	0.575021
OR_promoter	chr2	36301241	36301541	1.032479
OR_promoter	chr19	13888305	13888605	1.550317
OR_promoter	chr2	86558138	86558438	3.2961
OR_promoter	chr9	39078816	39079116	6.001265
OR_promoter	chr1	174252061	174252361	1.113422
OR_promoter	chr2	86335400	86335700	1.876378
OR_promoter	chr14	52039901	52040201	6.937298
OR_promoter	chr9	38579890	38580190	4.852705
OR_promoter	chr16	58800268	58800568	4.044061
OR_promoter	chr2	85633131	85633431	2.989465
OR_promoter	chr13	21074947	21075247	9.293427
OR_promoter	chr2	87140300	87140600	-0.391434
OR_promoter	chr16	59039749	59040049	2.509131
OR_promoter	chr16	19535556	19535856	1.154053
OR_promoter	chr7	104039498	104039798	-2.842507
OR_promoter	chr6	43201109	43201409	0.402106
OR_promoter	chr9	39552920	39553220	5.252022
OR_promoter	chr2	111851838	111852138	2.137523
OR_promoter	chr2	36928886	36929186	8.707588
OR_promoter	chr7	106963937	106964237	1.782936
OR_promoter	chr9	38876826	38877126	3.027481
OR_promoter	chr11	74316727	74317027	-0.209151
OR_promoter	chr7	105367006	105367306	8.491976
OR_promoter	chr2	86598809	86599109	7.775323
OR_promoter	chr19	13028327	13028627	4.440852
OR_promoter	chr11	49317248	49317548	0.884442
OR_promoter	chr2	87034246	87034546	2.203649
OR_promoter	chr10	129741937	129742237	3.681216
OR_promoter	chr2	36905343	36905643	5.461892
OR_promoter	chr7	102989324	102989624	8.385528
OR_promoter	chr9	20211907	20212207	2.453135
OR_promoter	chr7	107964503	107964803	5.99879
OR_promoter	chr19	13500246	13500546	1.420417
OR_promoter	chr11	49464686	49464986	3.413584
OR_promoter	chr9	38826294	38826594	1.250549
OR_promoter	chr7	107930187	107930487	-1.046547
OR_promoter	chr7	102549570	102549870	-1.721
OR_promoter	chr7	99734845	99735145	8.299788
OR_promoter	chr4	118719895	118720195	2.886856
OR_promoter	chr2	85436451	85436751	4.077813
OR_promoter	chr7	102964802	102965102	-0.353468
OR_promoter	chr19	13314283	13314583	4.599315
OR_promoter	chr7	102924109	102924409	-2.739183
OR_promoter	chr7	103990007	103990307	1.15247
OR_promoter	chr9	38854760	38855060	1.997115
OR_promoter	chr16	59331138	59331438	4.840573
OR_promoter	chr9	38592473	38592773	2.357589
OR_promoter	chr9	38108388	38108688	6.010824
OR_promoter	chr7	108033956	108034256	3.381828
OR_promoter	chr9	38401412	38401712	5.420812
OR_promoter	chr11	73907490	73907790	-0.081553
OR_promoter	chr9	38975351	38975651	2.904604
OR_promoter	chr9	19804606	19804906	2.171543
OR_promoter	chr9	38674601	38674901	3.247197
OR_promoter	chr2	36323025	36323325	-1.536384
OR_promoter	chr2	86465075	86465375	3.294953
OR_promoter	chr2	86021422	86021722	1.957635
OR_promoter	chr2	89288014	89288314	4.66952
OR_promoter	chr7	104933920	104934220	2.255834
OR_promoter	chr10	78950327	78950627	4.694146
OR_promoter	chr17	37666688	37666988	3.829252
OR_promoter	chrX	74574888	74575188	2.358373
OR_promoter	chr6	116506216	116506516	1.227272
OR_promoter	chr14	50407268	50407568	6.82782
OR_promoter	chr7	104928057	104928357	2.222008
OR_promoter	chr17	37768078	37768378	-0.560065
OR_promoter	chr2	86257323	86257623	2.442594
OR_promoter	chr2	88022518	88022818	5.668125
OR_promoter	chr19	13861495	13861795	5.475483
OR_promoter	chr7	84912775	84913075	4.761719
OR_promoter	chr9	38999683	38999983	9.816114
OR_promoter	chr2	88770647	88770947	2.226968
OR_promoter	chr15	98340939	98341239	0.113243
OR_promoter	chr7	140376526	140376826	-2.046674
OR_promoter	chr2	37009335	37009635	6.443853
OR_promoter	chr9	39732213	39732513	3.513835
OR_promoter	chr1	92571267	92571567	7.967722
OR_promoter	chr10	129248112	129248412	5.461203
OR_promoter	chr7	108610639	108610939	2.270485
OR_promoter	chr4	52936381	52936681	2.027014
OR_promoter	chr7	99763214	99763514	-1.051755
OR_promoter	chr17	37832649	37832949	0.86184
OR_promoter	chr4	43851264	43851564	9.532528
OR_promoter	chr2	86362452	86362752	1.012472
OR_promoter	chr9	39427148	39427448	7.042928
OR_promoter	chr2	85868294	85868594	0.289646
OR_promoter	chr14	50380863	50381163	4.840093
OR_promoter	chr7	105080905	105081205	4.700715
OR_promoter	chr2	89974159	89974459	2.273233
OR_promoter	chr2	89531483	89531783	4.695675
OR_promoter	chr16	19423132	19423432	6.317451
OR_promoter	chr9	20128801	20129101	4.985395
OR_promoter	chr10	129461562	129461862	4.998103
OR_promoter	chr2	111688582	111688882	7.343356
OR_promoter	chr6	116488712	116489012	8.652939
OR_promoter	chr7	106806460	106806760	4.235088
OR_promoter	chr4	118731883	118732183	0.354058
OR_promoter	chr11	49506424	49506724	-0.37286
OR_promoter	chr15	98234599	98234899	0.14838
OR_promoter	chr11	74239231	74239531	-0.447843
OR_promoter	chr11	49422767	49423067	8.063277
OR_promoter	chr19	11861066	11861366	-0.323514
OR_promoter	chr11	74185949	74186249	5.492891
OR_promoter	chr2	86398017	86398317	8.230848
OR_promoter	chr2	87369595	87369895	0.018986
OR_promoter	chr2	36284728	36285028	5.177391
OR_promoter	chr19	12123196	12123496	3.274633
OR_promoter	chr2	87974663	87974963	2.676912
OR_promoter	chr2	89442998	89443298	8.635465
OR_promoter	chr2	37326215	37326515	3.729803
OR_promoter	chrX	74762879	74763179	3.831205
OR_promoter	chr7	104877707	104878007	2.28899
OR_promoter	chr17	33191002	33191302	1.474848
OR_promoter	chr11	59576050	59576350	11.997286
OR_promoter	chr2	85414877	85415177	5.297087
OR_promoter	chr7	108465026	108465326	2.916267
OR_promoter	chr10	129271485	129271785	0.395237
OR_promoter	chr11	50981681	50981981	9.580981
OR_promoter	chr10	78875249	78875549	3.539496
OR_promoter	chr2	85588807	85589107	3.189077
OR_promoter	chr9	39937216	39937516	0.755949
OR_promoter	chr6	43146292	43146592	-1.086273
OR_promoter	chr1	172950081	172950381	2.451937
OR_promoter	chr6	41775167	41775467	1.473566
OR_promoter	chr2	85648334	85648634	-0.151928
OR_promoter	chr9	18970557	18970857	-0.364782
OR_promoter	chr9	38376796	38377096	1.672385
OR_promoter	chr7	103603289	103603589	3.988241
OR_promoter	chr7	108881604	108881904	4.141557
OR_promoter	chr2	87524367	87524667	6.504128
OR_promoter	chr7	107954343	107954643	-0.766388
OR_promoter	chr16	59146758	59147058	4.763028
OR_promoter	chr10	129612184	129612484	1.183656
OR_promoter	chr10	130012334	130012634	6.830684
OR_promoter	chr19	12279554	12279854	7.955058
OR_promoter	chr2	90142293	90142593	0.916917
OR_promoter	chr11	74338031	74338331	5.939779
OR_promoter	chr2	85602718	85603018	1.708361
OR_promoter	chr17	37847183	37847483	5.006276
OR_promoter	chr7	104104589	104104889	0.294516
OR_promoter	chr7	102770964	102771264	3.569729
OR_promoter	chr7	104071837	104072137	2.865011
OR_promoter	chr10	129774338	129774638	2.506981
OR_promoter	chr7	140421639	140421939	3.459359
OR_promoter	chr2	86979899	86980199	11.152774
OR_promoter	chr9	39745966	39746266	3.374269
OR_promoter	chr2	85689131	85689431	4.204291
OR_promoter	chr7	103305367	103305667	6.219665
OR_promoter	chr19	13877157	13877457	6.049085
OR_promoter	chr11	58739212	58739512	11.678395
OR_promoter	chr7	102540695	102540995	3.155678
OR_promoter	chr2	87545542	87545842	-0.405255
OR_promoter	chr4	52825099	52825399	6.085977
OR_promoter	chr2	111877149	111877449	8.147277
OR_promoter	chr9	20298232	20298532	5.33227
OR_promoter	chr17	37663782	37664082	8.96426
OR_promoter	chr7	108346979	108347279	8.738569
OR_promoter	chr9	38046259	38046559	7.456407
OR_promoter	chr9	38814314	38814614	4.155841
OR_promoter	chr16	16676393	16676693	0.682335
OR_promoter	chr2	86202914	86203214	3.063968
OR_promoter	chr11	74281732	74282032	1.681357
OR_promoter	chr17	37219798	37220098	7.434128
OR_promoter	chr8	72098966	72099266	0.935088
OR_promoter	chr11	74120991	74121291	1.221982
OR_promoter	chr11	49129859	49130159	4.325569
OR_promoter	chr7	140600969	140601269	8.031058
OR_promoter	chr7	103671029	103671329	2.398687
OR_promoter	chr2	86924545	86924845	9.137299
OR_promoter	chr14	49963274	49963574	1.32989
OR_promoter	chr14	50652939	50653239	0.298107
OR_promoter	chr9	20236819	20237119	4.362236
OR_promoter	chr7	86397789	86398089	9.731031
OR_promoter	chr2	86456269	86456569	1.469167
OR_promoter	chr11	50966232	50966532	3.634124
OR_promoter	chr6	42817082	42817382	0.751612
OR_promoter	chr4	43823898	43824198	1.020073
OR_promoter	chr5	106906438	106906738	2.559799
OR_promoter	chr9	40093595	40093895	8.441774
OR_promoter	chr9	20277305	20277605	1.646842
OR_promoter	chr9	38486941	38487241	2.678885
OR_promoter	chr9	39808560	39808860	5.904669
OR_promoter	chr6	42461017	42461317	2.421026
OR_promoter	chr19	12386986	12387286	0.489987
OR_promoter	chr7	86366837	86367137	5.311861
OR_promoter	chr11	87897387	87897687	7.450879
OR_promoter	chr11	52213987	52214287	2.083161
OR_promoter	chr1	173149831	173150131	12.433789
OR_promoter	chr17	37445180	37445480	2.367142
OR_promoter	chr7	102890872	102891172	2.359433
OR_promoter	chr2	87247727	87248027	7.58997
OR_promoter	chr10	130070940	130071240	4.645271
OR_promoter	chr2	87905153	87905453	8.71586
OR_promoter	chr9	37771557	37771857	4.613045
OR_promoter	chr9	39610466	39610766	6.701353
OR_promoter	chr19	12417135	12417435	5.45588
OR_promoter	chr2	86508161	86508461	2.211354
OR_promoter	chr10	129804396	129804696	9.007831
OR_promoter	chr2	89297268	89297568	1.211401
OR_promoter	chr16	19314064	19314364	4.662395
OR_promoter	chr7	102597356	102597656	-4.515839
OR_promoter	chr2	87429977	87430277	9.532679
OR_promoter	chr2	89329650	89329950	3.022106
OR_promoter	chr9	39686942	39687242	0.619367
OR_promoter	chr2	88260177	88260477	-0.102439
OR_promoter	chr7	106680584	106680884	5.949939
OR_promoter	chr2	86488805	86489105	3.835516
OR_promoter	chr1	174048919	174049219	2.451543
OR_promoter	chr2	36869268	36869568	4.555406
OR_promoter	chr1	174390746	174391046	3.328313
OR_promoter	chr9	38929873	38930173	4.626273
OR_promoter	chr10	129673804	129674104	0.839607
OR_promoter	chr9	20098326	20098626	1.746142
OR_promoter	chr9	38604844	38605144	3.492502
OR_promoter	chr7	103235332	103235632	4.433918
OR_promoter	chr2	89133052	89133352	-0.591156
OR_promoter	chr19	13106775	13107075	3.346895
OR_promoter	chr2	87855566	87855866	0.526249
OR_promoter	chr15	98492015	98492315	1.829319
OR_promoter	chr7	104022316	104022616	0.93519
OR_promoter	chr2	89174669	89174969	1.641229
OR_promoter	chr2	88915157	88915457	10.840572
OR_promoter	chr9	39575514	39575814	-1.264893
OR_promoter	chr7	102958775	102959075	-0.028308
OR_promoter	chr2	85915729	85916029	4.043052
OR_promoter	chr2	86698384	86698684	1.438271
OR_promoter	chr10	129637184	129637484	2.590878
OR_promoter	chr2	89671932	89672232	5.0723
OR_promoter	chr10	129187419	129187719	1.392024
OR_promoter	chr11	74266236	74266536	0.270325
OR_promoter	chr7	102942575	102942875	3.587544
OR_promoter	chr7	108420133	108420433	2.846613
OR_promoter	chr16	3830578	3830878	1.221859
OR_promoter	chr10	129138998	129139298	8.275133
OR_promoter	chr9	39907058	39907358	4.251599
OR_promoter	chr2	90282573	90282873	5.590771
OR_promoter	chr11	73392214	73392514	-0.873924
OR_promoter	chr2	36936821	36937121	4.553306
OR_promoter	chr7	140646152	140646452	5.334027
OR_promoter	chr17	37748566	37748866	4.693106
OR_promoter	chr7	102719070	102719370	1.446826
OR_promoter	chr9	38189427	38189727	0.501795
OR_promoter	chr7	105028435	105028735	0.582904
OR_promoter	chr13	21346610	21346910	-1.542572
OR_promoter	chr11	73589736	73590036	6.04693
OR_promoter	chr7	102638132	102638432	-5.369198
OR_promoter	chr2	85678757	85679057	2.380497
OR_promoter	chr9	37716223	37716523	2.800472
OR_promoter	chr2	87531496	87531796	4.106988
OR_promoter	chr19	13190369	13190669	-0.895705
OR_promoter	chr10	129694286	129694586	5.462903
OR_promoter	chr19	12883555	12883855	2.128562
OR_promoter	chr10	129311209	129311509	-2.013043
OR_promoter	chr2	90257593	90257893	4.601167
OR_promoter	chr2	111336076	111336376	5.183397
OR_promoter	chr7	108713020	108713320	-0.298991
OR_promoter	chr11	73890773	73891073	10.131492
OR_promoter	chr2	87945101	87945401	3.6743
OR_promoter	chr2	87152624	87152924	2.010931
OR_promoter	chr13	21674980	21675280	5.991798
OR_promoter	chr7	104577014	104577314	2.689297
OR_promoter	chr10	129427006	129427306	5.764412
OR_promoter	chr19	12677812	12678112	3.149457
OR_promoter	chr14	50122807	50123107	2.856593
OR_promoter	chr9	38772788	38773088	0.089651
OR_promoter	chr2	86161838	86162138	2.109912
OR_promoter	chr7	104085175	104085475	4.120841
OR_promoter	chr2	87075882	87076182	0.929203
OR_promoter	chr7	103934046	103934346	2.111026
OR_promoter	chr6	42476278	42476578	3.61042
OR_promoter	chr2	85664455	85664755	-0.151928
OR_promoter	chr2	111300335	111300635	2.922684
OR_promoter	chr16	59298581	59298881	6.103703
OR_promoter	chr11	49334953	49335253	6.585399
OR_promoter	chr19	12077767	12078067	3.477144
OR_promoter	chr11	73428477	73428777	1.777138
OR_promoter	chr7	103520811	103521111	5.593609
OR_promoter	chr1	174084071	174084371	7.759677
OR_promoter	chr2	111649201	111649501	3.716326
OR_promoter	chr10	78963009	78963309	3.972425
OR_promoter	chr2	86232353	86232653	3.118275
OR_promoter	chr2	88336421	88336721	3.733224
OR_promoter	chr16	19571809	19572109	5.090041
OR_promoter	chr2	88829437	88829737	3.321948
OR_promoter	chr2	112015511	112015811	2.698691
OR_promoter	chr19	13060310	13060610	3.844806
OR_promoter	chr9	39515809	39516109	2.95425
OR_promoter	chr13	21642582	21642882	6.029653
OR_promoter	chr19	13454515	13454815	3.634933
OR_promoter	chr16	59349246	59349546	2.632193
OR_promoter	chr2	37118031	37118331	1.880907
OR_promoter	chr9	19849747	19850047	5.781397
OR_promoter	chr7	102534449	102534749	-1.746069
OR_promoter	chr16	59121058	59121358	7.923543
OR_promoter	chr17	38059983	38060283	4.186276
OR_promoter	chr7	86492478	86492778	2.143915
OR_promoter	chr2	89487126	89487426	2.269597
OR_promoter	chr4	58787716	58788016	1.972521
OR_promoter	chr2	86279095	86279395	6.72891
OR_promoter	chr2	89420407	89420707	6.641686
OR_promoter	chr10	129688169	129688469	2.991465
OR_promoter	chr6	42834036	42834336	8.112764
OR_promoter	chr7	108258347	108258647	4.389385
OR_promoter	chr9	39621073	39621373	3.501166
OR_promoter	chr10	130030048	130030348	3.809532
OR_promoter	chr7	104602377	104602677	8.093625
OR_promoter	chr17	37721647	37721947	0.369502
OR_promoter	chr2	90011853	90012153	11.574055
OR_promoter	chr7	103547774	103548074	6.318764
OR_promoter	chr10	130184186	130184486	8.37336
OR_promoter	chr7	103716296	103716596	0.278401
OR_promoter	chr19	13739428	13739728	2.785965
OR_promoter	chr7	103335540	103335840	-2.20061
OR_promoter	chr10	130129989	130130289	2.718975
OR_promoter	chr2	87605912	87606212	4.818033
OR_promoter	chr1	92496125	92496425	10.76805
OR_promoter	chr2	88315135	88315435	0.811001
OR_promoter	chr9	38665842	38666142	3.085274
OR_promoter	chr7	106755397	106755697	8.158399
OR_promoter	chr16	59089807	59090107	3.63056
OR_promoter	chr7	140463070	140463370	-8.52094
OR_promoter	chr7	103944120	103944420	5.098188
OR_promoter	chr9	18763986	18764286	6.553518
OR_promoter	chr9	39470724	39471024	3.821242
OR_promoter	chr11	58816628	58816928	2.688764
OR_promoter	chr2	87753991	87754291	1.708098
OR_promoter	chr7	108621514	108621814	6.744272
OR_promoter	chr7	107006072	107006372	5.171292
OR_promoter	chr2	89342398	89342698	-1.283999
OR_promoter	chr7	108629689	108629989	8.6658
OR_promoter	chr11	74283436	74283736	6.686742
OR_promoter	chr10	129657373	129657673	6.324144
OR_promoter	chr7	103555779	103556079	1.269723
OR_promoter	chr2	86526175	86526475	0.978165
OR_promoter	chr11	58658347	58658647	11.669956
OR_promoter	chr19	13361936	13362236	-0.488792
OR_promoter	chr2	87830476	87830776	5.124907
OR_promoter	chr2	87635745	87636045	8.702668
OR_promoter	chr2	86119923	86120223	-1.341361
OR_promoter	chr9	38083834	38084134	5.065409
OR_promoter	chr19	12930707	12931007	-0.186491
OR_promoter	chr2	85905052	85905352	2.130743
OR_promoter	chr2	85363146	85363446	4.942589
OR_promoter	chr19	13850790	13851090	-1.153924
OR_promoter	chr7	108750673	108750973	0.343438
OR_promoter	chr9	19582317	19582617	7.543458
OR_promoter	chr4	43767777	43768077	-3.884425
OR_promoter	chr2	88493013	88493313	-0.037523
OR_promoter	chr16	59318248	59318548	4.500949
OR_promoter	chr11	58502572	58502872	-2.687101
OR_promoter	chr2	85781705	85782005	10.762756
OR_promoter	chr10	129164751	129165051	1.658697
OR_promoter	chr10	129068977	129069277	4.676892
OR_promoter	chr11	74104562	74104862	4.410406
OR_promoter	chr7	104183358	104183658	-0.426793
OR_promoter	chr2	88518251	88518551	0.222742
OR_promoter	chr4	52859194	52859494	1.503638
OR_promoter	chr11	73520467	73520767	7.590566
OR_promoter	chr9	39493988	39494288	2.182483
OR_promoter	chr19	12893508	12893808	5.312254
OR_promoter	chr2	85719208	85719508	-0.514512
OR_promoter	chr14	49901999	49902299	4.100306
OR_promoter	chr2	87284052	87284352	1.982803
OR_promoter	chr17	38204087	38204387	3.492704
OR_promoter	chr14	50639088	50639388	1.797664
OR_promoter	chr9	19136692	19136992	1.763446
OR_promoter	chr11	58698862	58699162	4.50133
OR_promoter	chr9	37896424	37896724	10.31391
OR_promoter	chr7	103322981	103323281	0.188978
OR_promoter	chr2	88128272	88128572	3.319415
OR_promoter	chr9	40006947	40007247	2.781766
OR_promoter	chr17	37525660	37525960	0.634835
OR_promoter	chr2	111496963	111497263	0.167131
OR_promoter	chr16	59030274	59030574	0.016816
OR_promoter	chr6	43115444	43115744	1.322353
OR_promoter	chr7	104895939	104896239	3.394774
OR_promoter	chr2	86386416	86386716	4.292204
OR_promoter	chr7	103140579	103140879	4.50299
OR_promoter	chr9	38217776	38218076	4.630541
OR_promoter	chr2	89117283	89117583	5.403986
OR_promoter	chr13	21581759	21582059	4.945602
OR_promoter	chr9	38647522	38647822	2.345291
OR_promoter	chr2	87738322	87738622	4.529005
OR_promoter	chr17	37304313	37304613	0.673021
OR_promoter	chr14	52379168	52379468	0.745346
OR_promoter	chr2	88938111	88938411	6.079801
OR_promoter	chr7	86688030	86688330	3.201801
OR_promoter	chr2	88264364	88264664	6.942167
OR_promoter	chr9	18819525	18819825	8.376632
OR_promoter	chr14	50693201	50693501	4.727481
OR_promoter	chr19	11875089	11875389	5.694832
OR_promoter	chr11	58752434	58752734	5.095356
OR_promoter	chr2	89083632	89083932	-0.839787
OR_promoter	chr11	49278040	49278340	6.612325
OR_promoter	chr7	108869175	108869475	-1.30815
OR_promoter	chr2	88648209	88648509	4.722184
OR_promoter	chr17	37237330	37237630	3.637478
OR_promoter	chr7	86337586	86337886	9.741365
OR_promoter	chr9	19032448	19032748	7.955243
OR_promoter	chr7	103583697	103583997	-2.635891
OR_promoter	chr11	73541353	73541653	3.095402
OR_promoter	chr7	104017303	104017603	0.327519
OR_promoter	chr2	36816951	36817251	5.058919
OR_promoter	chr2	86426764	86427064	2.286733
OR_promoter	chr11	58462270	58462570	1.95432
OR_promoter	chr19	12299130	12299430	6.145447
OR_promoter	chr2	88732459	88732759	6.919933
OR_promoter	chr7	108313151	108313451	5.412941
OR_promoter	chr9	38429182	38429482	9.328495
OR_promoter	chr11	49154182	49154482	2.959341
OR_promoter	chr17	37276348	37276648	1.709392
OR_promoter	chr2	85389035	85389335	0.600764
OR_promoter	chr4	52964247	52964547	4.892218
OR_promoter	chr19	12232533	12232833	4.888965
OR_promoter	chr2	86806997	86807297	6.101038
OR_promoter	chr17	38134526	38134826	6.408098
OR_promoter	chr2	85808984	85809284	5.57828
OR_promoter	chr2	86530427	86530727	2.475838
OR_promoter	chr7	103569106	103569406	2.58824
OR_promoter	chr11	58772888	58773188	2.487259
OR_promoter	chr4	43710255	43710555	6.338099
OR_promoter	chr2	89254062	89254362	-2.469802
OR_promoter	chr7	6522888	6523188	-3.538433
OR_promoter	chr2	86680086	86680386	0.107242
OR_promoter	chr9	39166010	39166310	7.168302
OR_promoter	chr11	58569255	58569555	2.471959
OR_promoter	chr9	19336189	19336489	2.850434
OR_promoter	chr2	85846730	85847030	3.761264
OR_promoter	chr4	43771009	43771309	5.088695
OR_promoter	chr2	111509511	111509811	1.927243
OR_promoter	chr16	59272632	59272932	3.218292
OR_promoter	chr2	86292175	86292475	0.77106
OR_promoter	chr7	105147012	105147312	1.746087
OR_promoter	chr7	105163653	105163953	4.12611
OR_promoter	chr2	85885340	85885640	8.053412
OR_promoter	chr19	12241659	12241959	1.014527
OR_promoter	chr2	86045561	86045861	2.138272
OR_promoter	chr4	118864349	118864649	4.884078
OR_promoter	chr7	102876822	102877122	2.311702
OR_promoter	chr2	85578915	85579215	10.259405
OR_promoter	chr17	38088721	38089021	4.56437
OR_promoter	chr9	38329192	38329492	0.48442
OR_promoter	chr2	85950137	85950437	3.882804
OR_promoter	chr14	50745094	50745394	1.836825
OR_promoter	chr1	174066305	174066605	5.77492
OR_promoter	chr7	103178340	103178640	5.768517
OR_promoter	chr2	111274064	111274364	8.326026
OR_promoter	chr2	85802533	85802833	2.135176
OR_promoter	chr1	92518661	92518961	-5.091665
OR_promoter	chr2	88155201	88155501	3.303382
OR_promoter	chr10	129486711	129487011	-0.746609
OR_promoter	chr9	38537525	38537825	2.739027
OR_promoter	chr9	19378655	19378955	8.028006
OR_promoter	chr2	87866193	87866493	3.893969
OR_promoter	chr9	39993512	39993812	4.093313
OR_promoter	chr10	129627934	129628234	-0.922759
OR_promoter	chr14	52467532	52467832	2.109032
OR_promoter	chr15	98380946	98381246	4.861717
OR_promoter	chr2	89757090	89757390	-0.942147
OR_promoter	chr2	87267343	87267643	1.661584
OR_promoter	chr7	107811903	107812203	4.487056
OR_promoter	chr2	87779183	87779483	4.235171
OR_promoter	chr7	107138027	107138327	10.160655
OR_promoter	chr11	73782664	73782964	0.118406
OR_promoter	chr11	58555630	58555930	-4.381824
OR_promoter	chr2	87822310	87822610	4.058446
OR_promoter	chr1	174364840	174365140	3.972617
OR_promoter	chr4	52919180	52919480	5.056347
OR_promoter	chr9	19478248	19478548	2.660605
OR_promoter	chr2	88760469	88760769	7.691509
OR_promoter	chr19	12953291	12953591	3.326631
OR_promoter	chr19	13149549	13149849	3.2298
OR_promoter	chr13	21542808	21543108	1.02554
OR_promoter	chr9	39865988	39866288	8.221538
OR_promoter	chr17	37263749	37264049	8.833287
OR_promoter	chr2	90063838	90064138	0.777216
OR_promoter	chr2	89061187	89061487	6.527768
OR_promoter	chr19	12260732	12261032	7.955058
OR_promoter	chr2	88751361	88751661	0.626977
OR_promoter	chr19	13231039	13231339	2.716901
OR_promoter	chr7	104666897	104667197	0.424318
OR_promoter	chr2	112153898	112154198	1.577907
OR_promoter	chr2	89498335	89498635	2.404167
OR_promoter	chr2	89663062	89663362	2.080242
OR_promoter	chr7	140172917	140173217	4.632925
OR_promoter	chr9	39319622	39319922	0.53445
OR_promoter	chr9	19439966	19440266	5.951583
OR_promoter	chr7	103629958	103630258	4.630892
OR_promoter	chr2	88953591	88953891	3.581485
OR_promoter	chr7	104168285	104168585	3.788653
OR_promoter	chr10	129765181	129765481	3.342999
OR_promoter	chr1	174041633	174041933	-0.934062
OR_promoter	chr7	104002959	104003259	0.22259
OR_promoter	chr2	86851696	86851996	-0.312332
OR_promoter	chr7	86325630	86325930	3.485453
OR_promoter	chr7	104624609	104624909	0.764661
OR_promoter	chr17	37696364	37696664	0.474501
OR_promoter	chr10	78852151	78852451	7.78817
OR_promoter	chr6	40555050	40555350	0.644547
OR_promoter	chr11	49455043	49455343	5.715871
OR_promoter	chr2	87096241	87096541	4.184393
OR_promoter	chr11	73927707	73928007	2.888929
OR_promoter	chr17	37458673	37458973	4.669649
OR_promoter	chr11	73851454	73851754	9.817835
OR_promoter	chr4	118782583	118782883	-1.69559
OR_promoter	chr9	38752496	38752796	5.727951
OR_promoter	chr2	88093966	88094266	2.000673
OR_promoter	chr2	85931845	85932145	0.920085
OR_promoter	chr2	111985309	111985609	8.562091
OR_promoter	chr9	39951189	39951489	1.407915
OR_promoter	chr2	87809522	87809822	6.310787
OR_promoter	chr9	38208118	38208418	8.975613
OR_promoter	chr2	112115440	112115740	4.778122
OR_promoter	chr6	42547641	42547941	-0.204511
OR_promoter	chrX	49672033	49672333	5.035227
OR_promoter	chr7	102618198	102618498	-2.291951
OR_promoter	chr4	118809944	118810244	6.765379
OR_promoter	chr11	73457508	73457808	5.740543
OR_promoter	chr11	49519447	49519747	3.91745
OR_promoter	chr9	40073684	40073984	5.392114
OR_promoter	chr19	12856983	12857283	-0.733038
OR_promoter	chr2	87628165	87628465	1.267084
OR_promoter	chr11	58838951	58839251	6.081034
OR_promoter	chr19	12103334	12103634	4.935613
OR_promoter	chr9	19916682	19916982	4.955255
OR_promoter	chr1	174151181	174151481	-1.425203
OR_promoter	chr7	140320558	140320858	1.877701
OR_promoter	chr2	85656716	85657016	8.722349
OR_promoter	chr7	108159861	108160161	5.495507
OR_promoter	chr11	51047809	51048109	0.654218
OR_promoter	chr10	129177921	129178221	8.03858
OR_promoter	chr2	87894662	87894962	8.316803
OR_promoter	chr8	72043185	72043485	5.509122
OR_promoter	chr2	89006937	89007237	3.648617
OR_promoter	chr17	38315021	38315321	4.337993
OR_promoter	chr7	108100560	108100860	1.864776
OR_promoter	chr17	37170908	37171208	4.802145
OR_promoter	chr6	42784793	42785093	8.708527
OR_promoter	chr11	58546441	58546741	2.546898
OR_promoter	chr6	42756962	42757262	2.284532
OR_promoter	chr2	86662019	86662319	3.476917
OR_promoter	chr7	6466801	6467101	3.485433
OR_promoter	chr4	43782328	43782628	-2.754069
OR_promoter	chr2	89878137	89878437	11.22477
OR_promoter	chr10	79012411	79012711	-1.022939
OR_promoter	chr11	51142232	51142532	-1.953569
OR_promoter	chr7	102727482	102727782	7.103749
OR_promoter	chr7	108079568	108079868	0.747697
OR_promoter	chr2	86607569	86607869	8.867387
OR_promoter	chr7	104979110	104979410	3.305816
OR_promoter	chr7	86442721	86443021	6.981605
OR_promoter	chr14	50152910	50153210	2.776412
OR_promoter	chr7	104613674	104613974	7.028721
OR_promoter	chr7	106948312	106948612	0.519336
OR_promoter	chr19	13650739	13651039	5.861927
OR_promoter	chr2	89618245	89618545	1.277423
OR_promoter	chr19	13583211	13583511	2.917302
OR_promoter	chr19	13631321	13631621	7.193625
OR_promoter	chr7	103165598	103165898	0.686973
OR_promoter	chr1	173137374	173137674	11.007224
OR_promoter	chr7	104703269	104703569	5.187792
OR_promoter	chr2	86240290	86240590	1.820272
OR_promoter	chr7	106741956	106742256	0.463665
OR_promoter	chr9	38025508	38025808	2.014228
OR_promoter	chr2	37020202	37020502	0.071989
OR_promoter	chr2	88540510	88540810	1.690287
OR_promoter	chr2	88386762	88387062	4.714012
OR_promoter	chr6	40569087	40569387	7.092707
OR_promoter	chr17	37953022	37953322	-0.629199
OR_promoter	chr17	33168147	33168447	4.514224
OR_promoter	chr19	13162708	13163008	1.999688
OR_promoter	chr15	98317353	98317653	5.046888
OR_promoter	chr11	73725022	73725322	0.791597
OR_promoter	chr7	104205714	104206014	-1.513513
OR_promoter	chr8	72106620	72106920	1.795446
OR_promoter	chr7	108097586	108097886	4.215758
OR_promoter	chr7	108125296	108125596	2.606739
OR_promoter	chr17	37799586	37799886	4.204056
OR_promoter	chr7	108050393	108050693	5.969363
OR_promoter	chr2	36844218	36844518	3.784032
OR_promoter	chr6	42921077	42921377	7.194846
OR_promoter	chr7	104686610	104686910	2.557898
OR_promoter	chr2	86219308	86219608	4.341876
OR_promoter	chr9	39839136	39839436	-2.772896
OR_promoter	chr9	38367226	38367526	5.328296
OR_promoter	chr9	39249994	39250294	3.502608
OR_promoter	chr17	38329433	38329733	-0.574303
OR_promoter	chr7	140628564	140628864	6.728798
OR_promoter	chr2	36566362	36566662	2.884188
OR_promoter	chr6	42739088	42739388	-0.293026
OR_promoter	chr2	87027078	87027378	4.858369
OR_promoter	chr2	85766818	85767118	5.796094
OR_promoter	chr2	112050236	112050536	2.359211
OR_promoter	chr11	51013936	51014236	3.037411
OR_promoter	chr1	173212092	173212392	0.591839
OR_promoter	chr19	12092013	12092313	0.287358
OR_promoter	chr17	33221690	33221990	0.606728
OR_promoter	chr2	111594011	111594311	4.030646
OR_promoter	chr16	59219767	59220067	3.889241
OR_promoter	chr2	87693947	87694247	6.453074
OR_promoter	chr14	52356408	52356708	1.933832
OR_promoter	chr2	86378388	86378688	2.921478
OR_promoter	chr7	103448757	103449057	0.653283
OR_promoter	chr10	129498192	129498492	1.21523
OR_promoter	chr10	129049998	129050298	2.042434
OR_promoter	chr2	88008268	88008568	8.71586
OR_promoter	chr16	58995057	58995357	2.072068
OR_promoter	chr2	88849002	88849302	13.523138
OR_promoter	chr9	40021089	40021389	7.996151
OR_promoter	chr19	12994714	12995014	0.415053
OR_promoter	chr4	118703128	118703428	3.474448
OR_promoter	chr2	88980257	88980557	8.982499
OR_promoter	chr10	78980750	78981050	2.263794
OR_promoter	chr7	106876891	106877191	9.161494
OR_promoter	chr2	86146732	86147032	0.989403
OR_promoter	chr2	86347764	86348064	3.566099
OR_promoter	chr10	129855067	129855367	0.418521
OR_promoter	chr10	129567355	129567655	3.896741
OR_promoter	chr7	105186075	105186375	-0.607737
OR_promoter	chr9	40001250	40001550	0.97456
OR_promoter	chr4	118836277	118836577	4.483319
OR_promoter	chr10	129348550	129348850	4.033527
OR_promoter	chr7	108850500	108850800	6.079009
OR_promoter	chr2	86073692	86073992	0.991992
OR_promoter	chr2	37139022	37139322	-0.800764
Greek_Island	chr6	42869778	42870078	10.18121
Greek_Island	chr11	58810794	58811094	8.069681
Greek_Island	chr2	112200698	112200998	10.167234
Greek_Island	chr14	52547952	52548252	10.860108
Greek_Island	chr11	50999209	50999509	11.364004
Greek_Island	chr9	19651168	19651468	8.309052
Greek_Island	chr15	98263409	98263709	10.675141
Greek_Island	chr14	50758723	50759023	11.025671
Greek_Island	chr3	97491215	97491515	11.67515
Greek_Island	chr13	21341140	21341440	6.288928
Greek_Island	chr3	106876179	106876479	8.282631
Greek_Island	chr16	58957009	58957309	8.610046
Greek_Island	chr1	173190587	173190887	11.007224
Greek_Island	chr19	14096367	14096667	11.463073
Greek_Island	chr4	43823835	43824135	1.020073
Greek_Island	chr10	128978804	128979104	12.670754
Greek_Island	chr7	6545223	6545523	9.667559
Greek_Island	chr10	78617997	78618297	9.049699
Greek_Island	chr11	87937235	87937535	11.381669
Greek_Island	chr4	58763989	58764289	8.299256
Greek_Island	chr10	130098553	130098853	7.621611
Greek_Island	chr1	174342544	174342844	11.725409
Greek_Island	chr9	39952065	39952365	5.519533
Greek_Island	chr7	99787915	99788215	10.808983
Greek_Island	chr4	118658629	118658929	2.599981
Greek_Island	chr7	102512966	102513266	10.717892
Greek_Island	chr4	118642263	118642563	11.02396
Greek_Island	chr4	58640479	58640779	6.328015
Greek_Island	chr2	90414310	90414610	10.657865
Greek_Island	chr13	21343580	21343880	8.315377
Greek_Island	chr11	87907155	87907455	2.157199
Greek_Island	chr11	58739160	58739460	11.678395
Greek_Island	chr2	111789917	111790217	1.52483
Greek_Island	chr7	99729968	99730268	2.561454
Greek_Island	chr4	43716060	43716360	8.274846
Greek_Island	chr7	108797513	108797813	11.580328
Greek_Island	chr6	116613988	116614288	13.839741
Greek_Island	chr6	42576716	42577016	13.65881
Greek_Island	chr14	54304124	54304424	7.170199
Greek_Island	chr4	43725965	43726265	3.974543
Greek_Island	chr7	140187080	140187380	11.038983
Greek_Island	chr4	118729467	118729767	2.14379
Greek_Island	chr11	74036149	74036449	12.656469
Greek_Island	chr11	59575895	59576195	11.997286
Greek_Island	chr7	6649909	6650209	10.967365
Greek_Island	chr11	87897113	87897413	4.987818
Greek_Island	chr1	173265750	173266050	11.725409
Greek_Island	chr7	86295050	86295350	9.045674
Greek_Island	chr2	111726859	111727159	10.013694
Greek_Island	chr2	37127939	37128239	12.460946
Greek_Island	chr11	49575421	49575721	9.484969
Greek_Island	chr1	92546007	92546307	4.818314
Greek_Island	chr19	12830867	12831167	7.568816
Greek_Island	chr9	37687691	37687991	11.850741
Greek_Island	chr16	3781315	3781615	13.130068
Greek_Island	chr14	54284888	54285188	12.375338
Greek_Island	chr7	102673295	102673595	3.401447
Greek_Island	chr1	174035999	174036299	3.583416
Greek_Island	chr1	173212210	173212510	0.591839
Greek_Island	chr13	65163273	65163573	4.83823
Greek_Island	chr17	37544059	37544359	13.146829
Greek_Island	chr19	14090509	14090809	11.84401
Greek_Island	chrX	74559156	74559456	12.326019
OMP_Ebf+Lhx2_nonOR	chr18	67343191	67343491	-0.902773
OMP_Ebf+Lhx2_nonOR	chr11	6594175	6594475	0.645998
OMP_Ebf+Lhx2_nonOR	chr18	12200297	12200597	4.240653
OMP_Ebf+Lhx2_nonOR	chr2	132638861	132639161	-3.080737
OMP_Ebf+Lhx2_nonOR	chr5	103135706	103136006	6.887345
OMP_Ebf+Lhx2_nonOR	chr4	35125502	35125802	1.927457
OMP_Ebf+Lhx2_nonOR	chr5	144286755	144287055	6.006207
OMP_Ebf+Lhx2_nonOR	chr13	23713706	23714006	-0.19705
OMP_Ebf+Lhx2_nonOR	chr3	107539168	107539468	10.169214
OMP_Ebf+Lhx2_nonOR	chr2	171620338	171620638	4.533443
OMP_Ebf+Lhx2_nonOR	chr1	164638809	164639109	4.617264
OMP_Ebf+Lhx2_nonOR	chr2	180205243	180205543	10.714858
OMP_Ebf+Lhx2_nonOR	chr19	46801382	46801682	9.641234
OMP_Ebf+Lhx2_nonOR	chr8	26806422	26806722	3.048496
OMP_Ebf+Lhx2_nonOR	chr7	75311182	75311482	3.327556
OMP_Ebf+Lhx2_nonOR	chr14	20930076	20930376	3.217232
OMP_Ebf+Lhx2_nonOR	chr10	87872953	87873253	6.427126
OMP_Ebf+Lhx2_nonOR	chr13	69426193	69426493	2.622674
OMP_Ebf+Lhx2_nonOR	chr5	34293975	34294275	2.993086
OMP_Ebf+Lhx2_nonOR	chr15	34820706	34821006	1.277278
OMP_Ebf+Lhx2_nonOR	chr18	62837890	62838190	8.12392
OMP_Ebf+Lhx2_nonOR	chr10	104661777	104662077	5.988781
OMP_Ebf+Lhx2_nonOR	chr1	94413386	94413686	13.694143
OMP_Ebf+Lhx2_nonOR	chr8	72443673	72443973	1.146536
OMP_Ebf+Lhx2_nonOR	chr17	13685649	13685949	6.221625
OMP_Ebf+Lhx2_nonOR	chr3	86223510	86223810	-3.309719
OMP_Ebf+Lhx2_nonOR	chr6	71631573	71631873	0.454268
OMP_Ebf+Lhx2_nonOR	chr17	69227467	69227767	1.758954
OMP_Ebf+Lhx2_nonOR	chr7	16107325	16107625	1.326117
OMP_Ebf+Lhx2_nonOR	chr7	27199628	27199928	3.873606
OMP_Ebf+Lhx2_nonOR	chr16	16475498	16475798	1.286629
OMP_Ebf+Lhx2_nonOR	chr4	126433152	126433452	-0.532585
OMP_Ebf+Lhx2_nonOR	chr3	87087215	87087515	1.234257
OMP_Ebf+Lhx2_nonOR	chr13	80826027	80826327	0.135647
OMP_Ebf+Lhx2_nonOR	chr9	108798613	108798913	3.131731
OMP_Ebf+Lhx2_nonOR	chr1	66112840	66113140	3.04084
OMP_Ebf+Lhx2_nonOR	chr18	42300249	42300549	-0.366687
OMP_Ebf+Lhx2_nonOR	chr14	62295743	62296043	0.423235
OMP_Ebf+Lhx2_nonOR	chr8	124233040	124233340	0.564076
OMP_Ebf+Lhx2_nonOR	chr10	91001422	91001722	1.613076
OMP_Ebf+Lhx2_nonOR	chr1	175407974	175408274	-0.351345
OMP_Ebf+Lhx2_nonOR	chr17	28622519	28622819	0.13877
OMP_Ebf+Lhx2_nonOR	chr4	139587780	139588080	0.468455
OMP_Ebf+Lhx2_nonOR	chr9	35119719	35120019	6.424864
OMP_Ebf+Lhx2_nonOR	chr6	84646085	84646385	-0.857282
OMP_Ebf+Lhx2_nonOR	chr5	139206128	139206428	4.257223
OMP_Ebf+Lhx2_nonOR	chr19	46572321	46572621	5.473262
OMP_Ebf+Lhx2_nonOR	chr8	77850640	77850940	14.02036
OMP_Ebf+Lhx2_nonOR	chr4	8232695	8232995	2.909719
OMP_Ebf+Lhx2_nonOR	chr1	35437894	35438194	12.537343
OMP_Ebf+Lhx2_nonOR	chr17	86175522	86175822	2.688593
OMP_Ebf+Lhx2_nonOR	chr13	55898597	55898897	-2.389781
OMP_Ebf+Lhx2_nonOR	chr5	112991451	112991751	3.031521
OMP_Ebf+Lhx2_nonOR	chr18	57630619	57630919	1.038244
OMP_Ebf+Lhx2_nonOR	chrX	167087588	167087888	2.073193
OMP_Ebf+Lhx2_nonOR	chr3	8541155	8541455	2.619589
OMP_Ebf+Lhx2_nonOR	chr14	70392403	70392703	2.805147
OMP_Ebf+Lhx2_nonOR	chr5	67750036	67750336	6.797311
OMP_Ebf+Lhx2_nonOR	chr13	48008134	48008434	-0.103116
OMP_Ebf+Lhx2_nonOR	chr10	80536276	80536576	9.752423
OMP_Ebf+Lhx2_nonOR	chr6	125868619	125868919	-2.236784
OMP_Ebf+Lhx2_nonOR	chr12	100267990	100268290	4.114718
OMP_Ebf+Lhx2_nonOR	chr10	61160524	61160824	-2.049268
OMP_Ebf+Lhx2_nonOR	chr4	70446987	70447287	5.502921
OMP_Ebf+Lhx2_nonOR	chr18	61156470	61156770	6.778115
OMP_Ebf+Lhx2_nonOR	chr6	98923898	98924198	2.613876
OMP_Ebf+Lhx2_nonOR	chr15	10986391	10986691	3.578861
OMP_Ebf+Lhx2_nonOR	chr12	110221478	110221778	4.308355
OMP_Ebf+Lhx2_nonOR	chr10	7839465	7839765	3.432365
OMP_Ebf+Lhx2_nonOR	chr12	87388489	87388789	1.344291
OMP_Ebf+Lhx2_nonOR	chr6	6965226	6965526	2.838879
OMP_Ebf+Lhx2_nonOR	chr6	58902110	58902410	-1.22704
OMP_Ebf+Lhx2_nonOR	chr4	82071746	82072046	8.940864
OMP_Ebf+Lhx2_nonOR	chr9	79525121	79525421	9.3167
OMP_Ebf+Lhx2_nonOR	chr9	83068027	83068327	2.793568
OMP_Ebf+Lhx2_nonOR	chr4	103913051	103913351	9.434302
OMP_Ebf+Lhx2_nonOR	chr1	185507831	185508131	2.549517
OMP_Ebf+Lhx2_nonOR	chr13	57605180	57605480	4.239384
OMP_Ebf+Lhx2_nonOR	chr7	73250388	73250688	5.907568
OMP_Ebf+Lhx2_nonOR	chr4	129962089	129962389	9.924232
OMP_Ebf+Lhx2_nonOR	chr10	63026507	63026807	0.648924
OMP_Ebf+Lhx2_nonOR	chr11	68776539	68776839	2.736333
OMP_Ebf+Lhx2_nonOR	chr18	78844381	78844681	6.197485
OMP_Ebf+Lhx2_nonOR	chr17	28849126	28849426	3.546919
OMP_Ebf+Lhx2_nonOR	chr5	135978643	135978943	1.234119
OMP_Ebf+Lhx2_nonOR	chr3	108307848	108308148	11.399666
OMP_Ebf+Lhx2_nonOR	chr7	133006107	133006407	-1.568839
OMP_Ebf+Lhx2_nonOR	chr7	118277640	118277940	1.900348
OMP_Ebf+Lhx2_nonOR	chr1	135341961	135342261	1.235735
OMP_Ebf+Lhx2_nonOR	chr9	111145714	111146014	-0.686086
OMP_Ebf+Lhx2_nonOR	chr5	140455770	140456070	2.911299
OMP_Ebf+Lhx2_nonOR	chr16	18201361	18201661	10.924729
OMP_Ebf+Lhx2_nonOR	chrX	17020030	17020330	1.293663
OMP_Ebf+Lhx2_nonOR	chr13	109498260	109498560	10.86133
OMP_Ebf+Lhx2_nonOR	chr18	84536972	84537272	-0.334257
OMP_Ebf+Lhx2_nonOR	chr2	103600085	103600385	4.837494
OMP_Ebf+Lhx2_nonOR	chr10	21923678	21923978	5.062862
OMP_Ebf+Lhx2_nonOR	chrX	142085438	142085738	8.144085
OMP_Ebf+Lhx2_nonOR	chr13	54282862	54283162	0.402509
OMP_Ebf+Lhx2_nonOR	chr2	155050080	155050380	-0.07074
OMP_Ebf+Lhx2_nonOR	chr2	153490803	153491103	-0.196595
OMP_Ebf+Lhx2_nonOR	chr11	17135725	17136025	1.630621
OMP_Ebf+Lhx2_nonOR	chr3	82357822	82358122	5.883156
OMP_Ebf+Lhx2_nonOR	chr15	20045040	20045340	7.68134
OMP_Ebf+Lhx2_nonOR	chr3	58636520	58636820	-1.810435
OMP_Ebf+Lhx2_nonOR	chr1	84839310	84839610	-1.385301
OMP_Ebf+Lhx2_nonOR	chr12	117336620	117336920	-0.04081
OMP_Ebf+Lhx2_nonOR	chr4	149874655	149874955	-0.640333
OMP_Ebf+Lhx2_nonOR	chr16	20788834	20789134	0.898945
OMP_Ebf+Lhx2_nonOR	chr5	117017894	117018194	1.21818
OMP_Ebf+Lhx2_nonOR	chr2	22784038	22784338	1.08524
OMP_Ebf+Lhx2_nonOR	chrX	16983977	16984277	10.876216
OMP_Ebf+Lhx2_nonOR	chr1	79813663	79813963	5.034973
OMP_Ebf+Lhx2_nonOR	chr7	140056732	140057032	1.326733
OMP_Ebf+Lhx2_nonOR	chr14	68021097	68021397	-0.028414
OMP_Ebf+Lhx2_nonOR	chr18	13109665	13109965	4.439296
OMP_Ebf+Lhx2_nonOR	chr13	108065649	108065949	6.879869
OMP_Ebf+Lhx2_nonOR	chr18	32928376	32928676	2.962642
OMP_Ebf+Lhx2_nonOR	chr12	5283886	5284186	2.421026
OMP_Ebf+Lhx2_nonOR	chr2	35332163	35332463	-1.353642
OMP_Ebf+Lhx2_nonOR	chr8	117412537	117412837	4.55595
OMP_Ebf+Lhx2_nonOR	chr8	106073317	106073617	9.523178
OMP_Ebf+Lhx2_nonOR	chr9	106881775	106882075	0.992321
OMP_Ebf+Lhx2_nonOR	chr4	151790951	151791251	-3.889404
OMP_Ebf+Lhx2_nonOR	chr16	12170319	12170619	3.340043
OMP_Ebf+Lhx2_nonOR	chr1	167081515	167081815	10.290958
OMP_Ebf+Lhx2_nonOR	chr8	120563366	120563666	1.121194
OMP_Ebf+Lhx2_nonOR	chr15	102487708	102488008	2.192204
OMP_Ebf+Lhx2_nonOR	chr12	112129165	112129465	0.126311
OMP_Ebf+Lhx2_nonOR	chr15	74350935	74351235	10.805929
OMP_Ebf+Lhx2_nonOR	chr11	115099197	115099497	0.290684
OMP_Ebf+Lhx2_nonOR	chr18	23652008	23652308	0.736584
OMP_Ebf+Lhx2_nonOR	chr4	48253434	48253734	5.02588
OMP_Ebf+Lhx2_nonOR	chr18	78974885	78975185	-3.345657
OMP_Ebf+Lhx2_nonOR	chr8	117403545	117403845	2.941129
OMP_Ebf+Lhx2_nonOR	chr18	57875204	57875504	-0.610592
OMP_Ebf+Lhx2_nonOR	chr5	91352697	91352997	-1.126772
OMP_Ebf+Lhx2_nonOR	chr13	35192100	35192400	4.511633
OMP_Ebf+Lhx2_nonOR	chr15	61965269	61965569	7.645
OMP_Ebf+Lhx2_nonOR	chr11	31703450	31703750	-1.734186
OMP_Ebf+Lhx2_nonOR	chr5	65437215	65437515	0.623798
OMP_Ebf+Lhx2_nonOR	chr17	34931109	34931409	-1.366422
OMP_Ebf+Lhx2_nonOR	chr16	20786729	20787029	4.700852
OMP_Ebf+Lhx2_nonOR	chr10	128310121	128310421	1.151819
OMP_Ebf+Lhx2_nonOR	chr5	103470273	103470573	1.095114
OMP_Ebf+Lhx2_nonOR	chr2	105075982	105076282	1.752522
OMP_Ebf+Lhx2_nonOR	chr19	59221425	59221725	5.305615
OMP_Ebf+Lhx2_nonOR	chr17	43025527	43025827	11.242282
OMP_Ebf+Lhx2_nonOR	chr4	134772963	134773263	-0.740334
OMP_Ebf+Lhx2_nonOR	chr3	81990700	81991000	0.618825
OMP_Ebf+Lhx2_nonOR	chr7	125751327	125751627	-0.169602
OMP_Ebf+Lhx2_nonOR	chr8	117675295	117675595	2.891929
OMP_Ebf+Lhx2_nonOR	chr1	36570587	36570887	-0.171115
OMP_Ebf+Lhx2_nonOR	chr18	81645403	81645703	12.608489
OMP_Ebf+Lhx2_nonOR	chr2	48494687	48494987	2.372269
OMP_Ebf+Lhx2_nonOR	chr1	10757161	10757461	5.965903
OMP_Ebf+Lhx2_nonOR	chr18	23516497	23516797	8.518162
OMP_Ebf+Lhx2_nonOR	chr18	54648210	54648510	5.2293
OMP_Ebf+Lhx2_nonOR	chr6	134565758	134566058	5.580749
OMP_Ebf+Lhx2_nonOR	chr4	142731523	142731823	3.364123
OMP_Ebf+Lhx2_nonOR	chr9	97723047	97723347	5.074922
OMP_Ebf+Lhx2_nonOR	chr10	123649268	123649568	1.557486
OMP_Ebf+Lhx2_nonOR	chr10	61086890	61087190	1.465342
OMP_Ebf+Lhx2_nonOR	chr12	102041121	102041421	3.203569
OMP_Ebf+Lhx2_nonOR	chr6	118093761	118094061	0.331084
OMP_Ebf+Lhx2_nonOR	chr2	146937170	146937470	7.838253
OMP_Ebf+Lhx2_nonOR	chr11	53120340	53120640	0.562653
OMP_Ebf+Lhx2_nonOR	chr3	85064166	85064466	1.58871
OMP_Ebf+Lhx2_nonOR	chr16	25275415	25275715	2.568646
OMP_Ebf+Lhx2_nonOR	chr2	168259748	168260048	6.086396
OMP_Ebf+Lhx2_nonOR	chr16	34254645	34254945	1.887296
OMP_Ebf+Lhx2_nonOR	chr10	62135584	62135884	2.020193
OMP_Ebf+Lhx2_nonOR	chr6	31546368	31546668	0.266651
OMP_Ebf+Lhx2_nonOR	chr11	31668094	31668394	3.985206
OMP_Ebf+Lhx2_nonOR	chr9	50725020	50725320	8.496668
OMP_Ebf+Lhx2_nonOR	chr8	33523218	33523518	5.649299
OMP_Ebf+Lhx2_nonOR	chr1	43782313	43782613	7.51707
OMP_Ebf+Lhx2_nonOR	chr12	98214888	98215188	2.861412
OMP_Ebf+Lhx2_nonOR	chr7	19327204	19327504	0.962073
OMP_Ebf+Lhx2_nonOR	chr8	113665114	113665414	-0.523629
OMP_Ebf+Lhx2_nonOR	chr8	103993688	103993988	2.993998
OMP_Ebf+Lhx2_nonOR	chr19	41685449	41685749	4.173811
OMP_Ebf+Lhx2_nonOR	chr13	56633711	56634011	10.062172
OMP_Ebf+Lhx2_nonOR	chr7	44748356	44748656	-0.212563
OMP_Ebf+Lhx2_nonOR	chr1	79898280	79898580	7.238178
OMP_Ebf+Lhx2_nonOR	chr10	69087601	69087901	0.46004
OMP_Ebf+Lhx2_nonOR	chr10	69535476	69535776	-3.044575
OMP_Ebf+Lhx2_nonOR	chr14	122689448	122689748	-2.853019
OMP_Ebf+Lhx2_nonOR	chr5	32314744	32315044	-3.56781
OMP_Ebf+Lhx2_nonOR	chr7	19646553	19646853	5.411053
OMP_Ebf+Lhx2_nonOR	chr14	41003042	41003342	-0.093216
OMP_Ebf+Lhx2_nonOR	chr11	100890659	100890959	1.657309
OMP_Ebf+Lhx2_nonOR	chr6	97363143	97363443	9.875773
OMP_Ebf+Lhx2_nonOR	chr16	33746260	33746560	0.306861
OMP_Ebf+Lhx2_nonOR	chr3	127433303	127433603	4.435413
OMP_Ebf+Lhx2_nonOR	chr9	55752333	55752633	0.660925
OMP_Ebf+Lhx2_nonOR	chr4	4222893	4223193	5.099963
OMP_Ebf+Lhx2_nonOR	chr15	99399487	99399787	2.439494
OMP_Ebf+Lhx2_nonOR	chr3	54822542	54822842	8.292578
OMP_Ebf+Lhx2_nonOR	chr6	43420478	43420778	0.577589
OMP_Ebf+Lhx2_nonOR	chr7	120749434	120749734	6.7115
OMP_Ebf+Lhx2_nonOR	chrX	13727404	13727704	2.105123
OMP_Ebf+Lhx2_nonOR	chr14	23939483	23939783	2.646173
OMP_Ebf+Lhx2_nonOR	chr7	98149764	98150064	6.627758
OMP_Ebf+Lhx2_nonOR	chr8	113412798	113413098	-0.391661
OMP_Ebf+Lhx2_nonOR	chr6	120592192	120592492	4.367712
OMP_Ebf+Lhx2_nonOR	chr11	62602801	62603101	-0.590019
OMP_Ebf+Lhx2_nonOR	chr9	59659789	59660089	3.731905
OMP_Ebf+Lhx2_nonOR	chr14	31569694	31569994	4.741157
OMP_Ebf+Lhx2_nonOR	chr13	99887533	99887833	6.098355
OMP_Ebf+Lhx2_nonOR	chr4	127216381	127216681	-2.060917
OMP_Ebf+Lhx2_nonOR	chr5	108434356	108434656	2.242391
OMP_Ebf+Lhx2_nonOR	chr4	126126665	126126965	1.52185
OMP_Ebf+Lhx2_nonOR	chr15	58274761	58275061	4.329134
OMP_Ebf+Lhx2_nonOR	chr7	77844316	77844616	4.929186
OMP_Ebf+Lhx2_nonOR	chr4	62613097	62613397	0.643159
OMP_Ebf+Lhx2_nonOR	chr11	61383008	61383308	9.918899
OMP_Ebf+Lhx2_nonOR	chr9	14746905	14747205	-1.195008
OMP_Ebf+Lhx2_nonOR	chr9	96134955	96135255	8.10332
OMP_Ebf+Lhx2_nonOR	chr11	117265306	117265606	-0.721567
OMP_Ebf+Lhx2_nonOR	chr1	132897380	132897680	3.284634
OMP_Ebf+Lhx2_nonOR	chr8	34140727	34141027	1.245039
OMP_Ebf+Lhx2_nonOR	chr7	144038204	144038504	0.438898
OMP_Ebf+Lhx2_nonOR	chr2	153560673	153560973	0.060798
OMP_Ebf+Lhx2_nonOR	chr2	33812913	33813213	3.568821
OMP_Ebf+Lhx2_nonOR	chr2	168279185	168279485	4.761478
OMP_Ebf+Lhx2_nonOR	chr11	64833802	64834102	8.458819
OMP_Ebf+Lhx2_nonOR	chr11	115153799	115154099	1.077022
OMP_Ebf+Lhx2_nonOR	chr4	116018846	116019146	10.561543
OMP_Ebf+Lhx2_nonOR	chr2	164828000	164828300	4.267827
OMP_Ebf+Lhx2_nonOR	chr12	74303307	74303607	-1.472556
OMP_Ebf+Lhx2_nonOR	chr10	88572177	88572477	1.197988
OMP_Ebf+Lhx2_nonOR	chr4	71806150	71806450	3.753288
OMP_Ebf+Lhx2_nonOR	chr5	35768217	35768517	6.360799
OMP_Ebf+Lhx2_nonOR	chr13	43617242	43617542	3.431155
OMP_Ebf+Lhx2_nonOR	chr2	76532645	76532945	3.979613
OMP_Ebf+Lhx2_nonOR	chr2	37716461	37716761	6.956847
OMP_Ebf+Lhx2_nonOR	chr18	38936556	38936856	3.616005
OMP_Ebf+Lhx2_nonOR	chr16	46613116	46613416	9.209374
OMP_Ebf+Lhx2_nonOR	chr12	77571232	77571532	6.365557
OMP_Ebf+Lhx2_nonOR	chr6	17654292	17654592	3.870391
OMP_Ebf+Lhx2_nonOR	chr3	57919461	57919761	3.547301
OMP_Ebf+Lhx2_nonOR	chr7	92114033	92114333	2.259414
OMP_Ebf+Lhx2_nonOR	chr10	77411563	77411863	4.207856
OMP_Ebf+Lhx2_nonOR	chr8	126497547	126497847	4.804159
OMP_Ebf+Lhx2_nonOR	chr4	117398023	117398323	-0.772396
OMP_Ebf+Lhx2_nonOR	chr1	43386004	43386304	1.437675
OMP_Ebf+Lhx2_nonOR	chr19	4183908	4184208	-2.642412
OMP_Ebf+Lhx2_nonOR	chr2	93462612	93462912	-3.518327
OMP_Ebf+Lhx2_nonOR	chr6	129346215	129346515	4.008861
OMP_Ebf+Lhx2_nonOR	chr9	118480936	118481236	-3.835467
OMP_Ebf+Lhx2_nonOR	chr16	4641146	4641446	1.699043
OMP_Ebf+Lhx2_nonOR	chr4	129461257	129461557	4.286679
OMP_Ebf+Lhx2_nonOR	chr13	55405615	55405915	4.732345
OMP_Ebf+Lhx2_nonOR	chr1	151297553	151297853	5.458692
OMP_Ebf+Lhx2_nonOR	chr1	74317975	74318275	3.567233
OMP_Ebf+Lhx2_nonOR	chr16	77707980	77708280	9.175851
OMP_Ebf+Lhx2_nonOR	chr9	60282013	60282313	4.867913
OMP_Ebf+Lhx2_nonOR	chr18	59780142	59780442	2.059549
OMP_Ebf+Lhx2_nonOR	chr11	107683730	107684030	1.563991
OMP_Ebf+Lhx2_nonOR	chr15	99524707	99525007	10.76042
OMP_Ebf+Lhx2_nonOR	chr13	75753509	75753809	2.868408
OMP_Ebf+Lhx2_nonOR	chr13	113952492	113952792	0.957558
OMP_Ebf+Lhx2_nonOR	chr10	20594070	20594370	10.67264
OMP_Ebf+Lhx2_nonOR	chr7	100394830	100395130	5.48644
OMP_Ebf+Lhx2_nonOR	chr10	13822379	13822679	2.504993
OMP_Ebf+Lhx2_nonOR	chr12	4192128	4192428	4.093565
OMP_Ebf+Lhx2_nonOR	chr5	88904902	88905202	-0.290353
OMP_Ebf+Lhx2_nonOR	chr3	32136984	32137284	-1.010166
OMP_Ebf+Lhx2_nonOR	chr7	117541068	117541368	4.339466
OMP_Ebf+Lhx2_nonOR	chr8	45290968	45291268	1.688844
OMP_Ebf+Lhx2_nonOR	chr13	118238069	118238369	8.932805
OMP_Ebf+Lhx2_nonOR	chr1	188529768	188530068	1.647126
OMP_Ebf+Lhx2_nonOR	chr5	76066042	76066342	2.352074
OMP_Ebf+Lhx2_nonOR	chr11	72735016	72735316	-0.965879
OMP_Ebf+Lhx2_nonOR	chr2	47994305	47994605	3.582852
OMP_Ebf+Lhx2_nonOR	chr16	5279653	5279953	3.782855
OMP_Ebf+Lhx2_nonOR	chr16	49761658	49761958	9.727701
OMP_Ebf+Lhx2_nonOR	chr15	102631661	102631961	7.170083
OMP_Ebf+Lhx2_nonOR	chr17	62922349	62922649	1.490539
OMP_Ebf+Lhx2_nonOR	chr7	19310268	19310568	2.533556
OMP_Ebf+Lhx2_nonOR	chr13	58971334	58971634	3.535439
OMP_Ebf+Lhx2_nonOR	chr18	78575091	78575391	6.992499
OMP_Ebf+Lhx2_nonOR	chr6	120644191	120644491	8.008181
OMP_Ebf+Lhx2_nonOR	chr9	77399233	77399533	11.869783
OMP_Ebf+Lhx2_nonOR	chrX	84090891	84091191	7.148325
OMP_Ebf+Lhx2_nonOR	chr17	33679761	33680061	3.585454
OMP_Ebf+Lhx2_nonOR	chr10	69533454	69533754	-2.160096
OMP_Ebf+Lhx2_nonOR	chr8	12897865	12898165	1.537254
OMP_Ebf+Lhx2_nonOR	chr11	44652439	44652739	4.038116
OMP_Ebf+Lhx2_nonOR	chr11	117628319	117628619	-1.215718
OMP_Ebf+Lhx2_nonOR	chr6	128428660	128428960	14.033255
OMP_Ebf+Lhx2_nonOR	chr8	117446491	117446791	0.811249
OMP_Ebf+Lhx2_nonOR	chr2	121441782	121442082	13.817293
OMP_Ebf+Lhx2_nonOR	chr11	57602019	57602319	2.0649
OMP_Ebf+Lhx2_nonOR	chr9	104368133	104368433	8.213998
OMP_Ebf+Lhx2_nonOR	chr18	55539517	55539817	5.096012
OMP_Ebf+Lhx2_nonOR	chr5	133241185	133241485	4.438368
OMP_Ebf+Lhx2_nonOR	chr14	27512372	27512672	3.851845
OMP_Ebf+Lhx2_nonOR	chr11	109353333	109353633	0.62377
OMP_Ebf+Lhx2_nonOR	chr1	151752124	151752424	4.376197
OMP_Ebf+Lhx2_nonOR	chr2	38476965	38477265	0.937226
OMP_Ebf+Lhx2_nonOR	chr14	77582118	77582418	1.487826
OMP_Ebf+Lhx2_nonOR	chr5	117315534	117315834	1.449192
OMP_Ebf+Lhx2_nonOR	chr7	83958302	83958602	-1.421136
OMP_Ebf+Lhx2_nonOR	chr16	81587603	81587903	6.576797
OMP_Ebf+Lhx2_nonOR	chr4	70224259	70224559	11.65018
OMP_Ebf+Lhx2_nonOR	chr8	104387526	104387826	0.648605
OMP_Ebf+Lhx2_nonOR	chr15	51985573	51985873	-0.455588
OMP_Ebf+Lhx2_nonOR	chr5	116956610	116956910	12.816238
OMP_Ebf+Lhx2_nonOR	chr10	14953061	14953361	7.638446
OMP_Ebf+Lhx2_nonOR	chr3	47019244	47019544	-1.6183
OMP_Ebf+Lhx2_nonOR	chr2	14761243	14761543	1.624495
OMP_Ebf+Lhx2_nonOR	chr5	65431066	65431366	0.284019
OMP_Ebf+Lhx2_nonOR	chr13	81710016	81710316	8.613416
OMP_Ebf+Lhx2_nonOR	chr14	12574419	12574719	11.551897
OMP_Ebf+Lhx2_nonOR	chr14	64298378	64298678	5.507983
OMP_Ebf+Lhx2_nonOR	chr4	57597783	57598083	2.834183
OMP_Ebf+Lhx2_nonOR	chr1	51607463	51607763	1.774791
OMP_Ebf+Lhx2_nonOR	chr1	192647417	192647717	9.608077
OMP_Ebf+Lhx2_nonOR	chr11	74824267	74824567	3.694376
OMP_Ebf+Lhx2_nonOR	chr14	54736747	54737047	2.056002
OMP_Ebf+Lhx2_nonOR	chr6	134981497	134981797	5.262633
OMP_Ebf+Lhx2_nonOR	chr16	53616201	53616501	5.517175
OMP_Ebf+Lhx2_nonOR	chr1	154607386	154607686	6.322962
OMP_Ebf+Lhx2_nonOR	chr7	105404304	105404604	12.724842
OMP_Ebf+Lhx2_nonOR	chr12	24623617	24623917	0.183934
OMP_Ebf+Lhx2_nonOR	chr17	9824167	9824467	10.568075
OMP_Ebf+Lhx2_nonOR	chr6	106301449	106301749	2.290367
OMP_Ebf+Lhx2_nonOR	chr13	95419128	95419428	8.457865
OMP_Ebf+Lhx2_nonOR	chr7	93079741	93080041	12.939388
OMP_Ebf+Lhx2_nonOR	chr18	80713167	80713467	10.052314
OMP_Ebf+Lhx2_nonOR	chr15	31531423	31531723	-1.963484
OMP_Ebf+Lhx2_nonOR	chr9	116660058	116660358	0.130045
OMP_Ebf+Lhx2_nonOR	chr1	22627153	22627453	1.723431
OMP_Ebf+Lhx2_nonOR	chr5	132528955	132529255	-1.327371
OMP_Ebf+Lhx2_nonOR	chr19	7182431	7182731	-0.212611
OMP_Ebf+Lhx2_nonOR	chr9	121314057	121314357	-0.83061
OMP_Ebf+Lhx2_nonOR	chr8	47240922	47241222	5.163336
OMP_Ebf+Lhx2_nonOR	chr5	105597094	105597394	7.907079
OMP_Ebf+Lhx2_nonOR	chr18	12495360	12495660	7.297387
OMP_Ebf+Lhx2_nonOR	chr9	86726243	86726543	4.155876
OMP_Ebf+Lhx2_nonOR	chr7	136220197	136220497	1.203161
OMP_Ebf+Lhx2_nonOR	chr16	25011522	25011822	3.882739
OMP_Ebf+Lhx2_nonOR	chr10	87927229	87927529	10.12284
OMP_Ebf+Lhx2_nonOR	chr7	63591816	63592116	10.227198
OMP_Ebf+Lhx2_nonOR	chr3	107712144	107712444	9.19263
OMP_Ebf+Lhx2_nonOR	chr14	46909046	46909346	-1.212703
OMP_Ebf+Lhx2_nonOR	chr10	84897905	84898205	9.135041
OMP_Ebf+Lhx2_nonOR	chr14	121445964	121446264	6.789052
OMP_Ebf+Lhx2_nonOR	chr7	133995081	133995381	3.396024
OMP_Ebf+Lhx2_nonOR	chr10	107546055	107546355	3.120149
OMP_Ebf+Lhx2_nonOR	chr18	74558725	74559025	10.684792
OMP_Ebf+Lhx2_nonOR	chr13	51172716	51173016	4.277089
OMP_Ebf+Lhx2_nonOR	chr4	129882245	129882545	4.12451
OMP_Ebf+Lhx2_nonOR	chr16	22939162	22939462	1.445255
OMP_Ebf+Lhx2_nonOR	chr9	65794303	65794603	6.833646
OMP_Ebf+Lhx2_nonOR	chr17	29020136	29020436	2.865381
OMP_Ebf+Lhx2_nonOR	chr11	94182589	94182889	7.732197
OMP_Ebf+Lhx2_nonOR	chr9	72415739	72416039	4.169836
OMP_Ebf+Lhx2_nonOR	chr2	18585670	18585970	4.184902
OMP_Ebf+Lhx2_nonOR	chr9	50900247	50900547	1.902399
OMP_Ebf+Lhx2_nonOR	chr19	55247414	55247714	3.418679
OMP_Ebf+Lhx2_nonOR	chr11	94163490	94163790	-2.346133
OMP_Ebf+Lhx2_nonOR	chr7	80370796	80371096	3.853235
OMP_Ebf+Lhx2_nonOR	chr4	65916603	65916903	4.146109
OMP_Ebf+Lhx2_nonOR	chr7	112241471	112241771	-1.274722
OMP_Ebf+Lhx2_nonOR	chrX	53737291	53737591	3.951225
OMP_Ebf+Lhx2_nonOR	chr5	22951977	22952277	4.677621
OMP_Ebf+Lhx2_nonOR	chr4	136101027	136101327	1.166302
OMP_Ebf+Lhx2_nonOR	chr4	141373967	141374267	2.543358
OMP_Ebf+Lhx2_nonOR	chr1	72076335	72076635	4.801159
OMP_Ebf+Lhx2_nonOR	chr19	18578874	18579174	7.849141
OMP_Ebf+Lhx2_nonOR	chr2	75716159	75716459	3.391597
OMP_Ebf+Lhx2_nonOR	chr4	66626499	66626799	10.473426
OMP_Ebf+Lhx2_nonOR	chr16	51987170	51987470	1.950523
OMP_Ebf+Lhx2_nonOR	chr1	62411525	62411825	0.066811
OMP_Ebf+Lhx2_nonOR	chr12	86280000	86280300	0.916891
OMP_Ebf+Lhx2_nonOR	chr10	127215639	127215939	4.386958
OMP_Ebf+Lhx2_nonOR	chr4	78048222	78048522	0.547104
OMP_Ebf+Lhx2_nonOR	chr6	30581931	30582231	0.901803
OMP_Ebf+Lhx2_nonOR	chr9	66294875	66295175	14.176808
OMP_Ebf+Lhx2_nonOR	chr5	49936294	49936594	9.32844
OMP_Ebf+Lhx2_nonOR	chr8	105064088	105064388	5.138991
OMP_Ebf+Lhx2_nonOR	chr3	146107630	146107930	1.263286
OMP_Ebf+Lhx2_nonOR	chr13	43626829	43627129	2.680511
OMP_Ebf+Lhx2_nonOR	chr9	53670234	53670534	8.386943
OMP_Ebf+Lhx2_nonOR	chr9	18291909	18292209	-1.962463
OMP_Ebf+Lhx2_nonOR	chr3	45377982	45378282	1.404554
OMP_Ebf+Lhx2_nonOR	chr6	73221509	73221809	1.735737
OMP_Ebf+Lhx2_nonOR	chr11	79661612	79661912	3.836857
OMP_Ebf+Lhx2_nonOR	chr16	81245727	81246027	2.466122
OMP_Ebf+Lhx2_nonOR	chr4	126191073	126191373	-0.116965
OMP_Ebf+Lhx2_nonOR	chr16	4730894	4731194	4.955487
OMP_Ebf+Lhx2_nonOR	chr3	47010485	47010785	5.708147
OMP_Ebf+Lhx2_nonOR	chr7	67570477	67570777	6.393105
OMP_Ebf+Lhx2_nonOR	chr3	90157515	90157815	1.567801
OMP_Ebf+Lhx2_nonOR	chr13	19853921	19854221	1.351054
OMP_Ebf+Lhx2_nonOR	chr18	80649191	80649491	2.802305
OMP_Ebf+Lhx2_nonOR	chr4	15137609	15137909	-1.752999
OMP_Ebf+Lhx2_nonOR	chr1	75559216	75559516	0.593007
OMP_Ebf+Lhx2_nonOR	chr19	50669477	50669777	3.460384
OMP_Ebf+Lhx2_nonOR	chr12	72535835	72536135	-1.337214
OMP_Ebf+Lhx2_nonOR	chr13	44458754	44459054	1.03109
OMP_Ebf+Lhx2_nonOR	chr1	14359539	14359839	4.784794
OMP_Ebf+Lhx2_nonOR	chr10	28719721	28720021	9.621135
OMP_Ebf+Lhx2_nonOR	chr6	138717647	138717947	7.676201
OMP_Ebf+Lhx2_nonOR	chr6	120488032	120488332	0.001651
OMP_Ebf+Lhx2_nonOR	chr6	148579444	148579744	6.435739
OMP_Ebf+Lhx2_nonOR	chr12	105666193	105666493	6.965273
OMP_Ebf+Lhx2_nonOR	chr4	57153309	57153609	4.874707
OMP_Ebf+Lhx2_nonOR	chr17	65884923	65885223	-0.072305
OMP_Ebf+Lhx2_nonOR	chr3	118570223	118570523	6.829831
OMP_Ebf+Lhx2_nonOR	chr19	36679014	36679314	4.805134
OMP_Ebf+Lhx2_nonOR	chr15	31335952	31336252	10.054304
OMP_Ebf+Lhx2_nonOR	chr19	7164706	7165006	-1.117813
OMP_Ebf+Lhx2_nonOR	chr15	95351857	95352157	8.411529
OMP_Ebf+Lhx2_nonOR	chr4	126448567	126448867	4.690521
OMP_Ebf+Lhx2_nonOR	chr17	4974760	4975060	-0.752427
OMP_Ebf+Lhx2_nonOR	chr4	124840398	124840698	4.567767
OMP_Ebf+Lhx2_nonOR	chr12	54828172	54828472	2.185582
OMP_Ebf+Lhx2_nonOR	chr1	182011591	182011891	1.912708
OMP_Ebf+Lhx2_nonOR	chr2	153615332	153615632	3.219163
OMP_Ebf+Lhx2_nonOR	chr1	86676159	86676459	2.478591
OMP_Ebf+Lhx2_nonOR	chr16	4776695	4776995	3.727178
OMP_Ebf+Lhx2_nonOR	chr12	79059651	79059951	3.283527
OMP_Ebf+Lhx2_nonOR	chr13	113097513	113097813	2.266554
OMP_Ebf+Lhx2_nonOR	chr6	100792184	100792484	14.120214
OMP_Ebf+Lhx2_nonOR	chr11	90255918	90256218	-0.877168
OMP_Ebf+Lhx2_nonOR	chr18	21347541	21347841	4.015951
OMP_Ebf+Lhx2_nonOR	chr18	48242252	48242552	2.214249
OMP_Ebf+Lhx2_nonOR	chr5	116540129	116540429	0.12058
OMP_Ebf+Lhx2_nonOR	chr5	136668497	136668797	8.216574
OMP_Ebf+Lhx2_nonOR	chr2	130897824	130898124	2.413011
OMP_Ebf+Lhx2_nonOR	chr6	145447740	145448040	2.271397
OMP_Ebf+Lhx2_nonOR	chr6	61153245	61153545	4.554965
OMP_Ebf+Lhx2_nonOR	chr11	24081402	24081702	-1.099742
OMP_Ebf+Lhx2_nonOR	chr11	104399554	104399854	1.767355
OMP_Ebf+Lhx2_nonOR	chr4	150237745	150238045	1.635099
OMP_Ebf+Lhx2_nonOR	chr16	37481115	37481415	-0.320184
OMP_Ebf+Lhx2_nonOR	chr1	174541894	174542194	-0.825598
OMP_Ebf+Lhx2_nonOR	chr11	44287957	44288257	5.721403
OMP_Ebf+Lhx2_nonOR	chr4	133109204	133109504	14.165764
OMP_Ebf+Lhx2_nonOR	chr10	126620134	126620434	9.220292
OMP_Ebf+Lhx2_nonOR	chr7	100015259	100015559	0.902168
OMP_Ebf+Lhx2_nonOR	chr4	81430050	81430350	8.77492
OMP_Ebf+Lhx2_nonOR	chr17	90124167	90124467	3.348374
OMP_Ebf+Lhx2_nonOR	chr3	94412878	94413178	-1.301349
OMP_Ebf+Lhx2_nonOR	chr7	51963524	51963824	7.430542
OMP_Ebf+Lhx2_nonOR	chr5	120595724	120596024	1.779797
OMP_Ebf+Lhx2_nonOR	chr14	76817327	76817627	10.766226
OMP_Ebf+Lhx2_nonOR	chr4	66716779	66717079	9.017874
OMP_Ebf+Lhx2_nonOR	chr9	57943086	57943386	3.68843
OMP_Ebf+Lhx2_nonOR	chrX	162659146	162659446	1.765658
OMP_Ebf+Lhx2_nonOR	chr18	64944922	64945222	7.316964
OMP_Ebf+Lhx2_nonOR	chr1	51638947	51639247	6.536545
OMP_Ebf+Lhx2_nonOR	chr2	91254883	91255183	3.083679
OMP_Ebf+Lhx2_nonOR	chr13	114681183	114681483	3.293596
OMP_Ebf+Lhx2_nonOR	chr17	13490221	13490521	0.556714
OMP_Ebf+Lhx2_nonOR	chr15	89187839	89188139	-0.719696
OMP_Ebf+Lhx2_nonOR	chr15	40299207	40299507	2.947742
OMP_Ebf+Lhx2_nonOR	chr11	3688477	3688777	3.816526
OMP_Ebf+Lhx2_nonOR	chr9	63851769	63852069	8.928185
OMP_Ebf+Lhx2_nonOR	chr1	81248785	81249085	10.184869
OMP_Ebf+Lhx2_nonOR	chr8	13490852	13491152	-2.056562
OMP_Ebf+Lhx2_nonOR	chr12	50554566	50554866	3.109814
OMP_Ebf+Lhx2_nonOR	chr2	130587472	130587772	6.063116
OMP_Ebf+Lhx2_nonOR	chr7	51985875	51986175	6.130106
OMP_Ebf+Lhx2_nonOR	chr8	48981772	48982072	6.339917
OMP_Ebf+Lhx2_nonOR	chr2	27598047	27598347	6.072792
OMP_Ebf+Lhx2_nonOR	chr10	86498803	86499103	-3.280576
OMP_Ebf+Lhx2_nonOR	chr19	10839124	10839424	-2.740913
OMP_Ebf+Lhx2_nonOR	chr11	51931010	51931310	-0.379743
OMP_Ebf+Lhx2_nonOR	chr16	91289405	91289705	2.178246
OMP_Ebf+Lhx2_nonOR	chr13	74040857	74041157	8.179697
OMP_Ebf+Lhx2_nonOR	chr3	78378839	78379139	4.79143
OMP_Ebf+Lhx2_nonOR	chr2	29291716	29292016	4.787301
OMP_Ebf+Lhx2_nonOR	chr16	66851166	66851466	1.174237
OMP_Ebf+Lhx2_nonOR	chr15	31052563	31052863	2.664273
OMP_Ebf+Lhx2_nonOR	chr4	133614520	133614820	-2.70674
OMP_Ebf+Lhx2_nonOR	chr7	112349410	112349710	2.354651
OMP_Ebf+Lhx2_nonOR	chr6	32023141	32023441	2.279644
OMP_Ebf+Lhx2_nonOR	chr19	32397391	32397691	8.936853
OMP_Ebf+Lhx2_nonOR	chr13	81261606	81261906	5.817218
OMP_Ebf+Lhx2_nonOR	chr18	25634764	25635064	-0.04385
OMP_Ebf+Lhx2_nonOR	chr17	89189822	89190122	-0.004878
OMP_Ebf+Lhx2_nonOR	chr4	155550102	155550402	3.102208
OMP_Ebf+Lhx2_nonOR	chr2	165289735	165290035	7.357177
OMP_Ebf+Lhx2_nonOR	chr1	178348482	178348782	-1.971461
OMP_Ebf+Lhx2_nonOR	chr11	75280573	75280873	7.033735
OMP_Ebf+Lhx2_nonOR	chr8	70858443	70858743	8.322666
OMP_Ebf+Lhx2_nonOR	chr3	123109239	123109539	12.465501
OMP_Ebf+Lhx2_nonOR	chr1	164436833	164437133	10.56417
OMP_Ebf+Lhx2_nonOR	chr6	85580321	85580621	10.364162
OMP_Ebf+Lhx2_nonOR	chr7	109507454	109507754	0.605909
OMP_Ebf+Lhx2_nonOR	chr9	106305307	106305607	1.46664
OMP_Ebf+Lhx2_nonOR	chr19	31798738	31799038	2.761333
OMP_Ebf+Lhx2_nonOR	chr18	44015585	44015885	2.135621
OMP_Ebf+Lhx2_nonOR	chr15	102258559	102258859	2.715072
OMP_Ebf+Lhx2_nonOR	chr17	90390357	90390657	9.766618
OMP_Ebf+Lhx2_nonOR	chr10	39711094	39711394	-0.44735
OMP_Ebf+Lhx2_nonOR	chr12	67246539	67246839	0.755647
OMP_Ebf+Lhx2_nonOR	chr6	61072738	61073038	2.687052
OMP_Ebf+Lhx2_nonOR	chr9	106410286	106410586	4.91844
OMP_Ebf+Lhx2_nonOR	chr1	66482129	66482429	10.645899
OMP_Ebf+Lhx2_nonOR	chr12	53831964	53832264	2.094439
OMP_Ebf+Lhx2_nonOR	chr3	95200515	95200815	6.541873
OMP_Ebf+Lhx2_nonOR	chr5	36869113	36869413	-2.471214
OMP_Ebf+Lhx2_nonOR	chr16	44269690	44269990	1.583589
OMP_Ebf+Lhx2_nonOR	chr11	52201584	52201884	8.394102
OMP_Ebf+Lhx2_nonOR	chrX	134663567	134663867	9.513421
OMP_Ebf+Lhx2_nonOR	chr5	24824062	24824362	5.686045
OMP_Ebf+Lhx2_nonOR	chr19	7183466	7183766	1.170602
OMP_Ebf+Lhx2_nonOR	chr2	28132114	28132414	8.489932
OMP_Ebf+Lhx2_nonOR	chr5	129999683	129999983	7.949499
OMP_Ebf+Lhx2_nonOR	chr7	109142810	109143110	4.596366
OMP_Ebf+Lhx2_nonOR	chr11	88241890	88242190	4.94023
OMP_Ebf+Lhx2_nonOR	chr19	30289559	30289859	3.046985
OMP_Ebf+Lhx2_nonOR	chr6	125825372	125825672	1.90507
OMP_Ebf+Lhx2_nonOR	chr15	12246542	12246842	3.558272
OMP_Ebf+Lhx2_nonOR	chr14	59423896	59424196	5.517913
OMP_Ebf+Lhx2_nonOR	chr16	97827207	97827507	3.517011
OMP_Ebf+Lhx2_nonOR	chr17	67072595	67072895	1.471561
OMP_Ebf+Lhx2_nonOR	chr18	45759283	45759583	6.808029
OMP_Ebf+Lhx2_nonOR	chr2	34497174	34497474	6.122854
OMP_Ebf+Lhx2_nonOR	chr11	62012958	62013258	-5.81004
OMP_Ebf+Lhx2_nonOR	chr16	84971915	84972215	-0.045962
OMP_Ebf+Lhx2_nonOR	chr10	116154754	116155054	4.262952
OMP_Ebf+Lhx2_nonOR	chr9	78512345	78512645	12.514286
OMP_Ebf+Lhx2_nonOR	chr10	105324267	105324567	5.759495
OMP_Ebf+Lhx2_nonOR	chr19	9982268	9982568	-1.87864
OMP_Ebf+Lhx2_nonOR	chr6	143932182	143932482	3.395829
OMP_Ebf+Lhx2_nonOR	chr6	136548919	136549219	1.170128
OMP_Ebf+Lhx2_nonOR	chr16	97163310	97163610	3.117778
OMP_Ebf+Lhx2_nonOR	chr5	111119973	111120273	-1.989037
OMP_Ebf+Lhx2_nonOR	chr7	84689792	84690092	-3.359144
OMP_Ebf+Lhx2_nonOR	chr2	38357888	38358188	8.863373
OMP_Ebf+Lhx2_nonOR	chr2	74803166	74803466	3.754649
OMP_Ebf+Lhx2_nonOR	chr1	127511270	127511570	1.460625
OMP_Ebf+Lhx2_nonOR	chr14	65289175	65289475	-0.233935
OMP_Ebf+Lhx2_nonOR	chr18	23015185	23015485	10.894282
OMP_Ebf+Lhx2_nonOR	chr2	53990213	53990513	13.566387
OMP_Ebf+Lhx2_nonOR	chr8	123299990	123300290	3.375609
OMP_Ebf+Lhx2_nonOR	chr1	64066921	64067221	2.375108
OMP_Ebf+Lhx2_nonOR	chr4	121080400	121080700	3.025174
OMP_Ebf+Lhx2_nonOR	chr17	81433058	81433358	3.637926
OMP_Ebf+Lhx2_nonOR	chr3	152484027	152484327	7.972709
OMP_Ebf+Lhx2_nonOR	chr2	13450472	13450772	4.647445
OMP_Ebf+Lhx2_nonOR	chr11	60394967	60395267	4.59266
OMP_Ebf+Lhx2_nonOR	chr5	13147318	13147618	0.513389
OMP_Ebf+Lhx2_nonOR	chr7	6377053	6377353	2.451031
OMP_Ebf+Lhx2_nonOR	chr10	41726361	41726661	2.638671
OMP_Ebf+Lhx2_nonOR	chr6	73257210	73257510	8.612698
OMP_Ebf+Lhx2_nonOR	chr2	151685969	151686269	-0.343478
OMP_Ebf+Lhx2_nonOR	chr1	97654584	97654884	1.943219
OMP_Ebf+Lhx2_nonOR	chr7	81577905	81578205	-4.37304
OMP_Ebf+Lhx2_nonOR	chr17	81604675	81604975	1.543329
OMP_Ebf+Lhx2_nonOR	chr11	57596009	57596309	-1.969772
OMP_Ebf+Lhx2_nonOR	chr13	25600915	25601215	4.672624
OMP_Ebf+Lhx2_nonOR	chr18	54620385	54620685	11.377156
OMP_Ebf+Lhx2_nonOR	chr5	142386913	142387213	7.308266
OMP_Ebf+Lhx2_nonOR	chr15	12555812	12556112	2.104085
OMP_Ebf+Lhx2_nonOR	chr15	10890259	10890559	8.357899
OMP_Ebf+Lhx2_nonOR	chr4	91405042	91405342	0.809604
OMP_Ebf+Lhx2_nonOR	chr1	192439162	192439462	6.985471
OMP_Ebf+Lhx2_nonOR	chr10	119581711	119582011	2.260011
OMP_Ebf+Lhx2_nonOR	chr13	41760554	41760854	0.780091
OMP_Ebf+Lhx2_nonOR	chr8	72661016	72661316	2.69005
OMP_Ebf+Lhx2_nonOR	chr17	90453311	90453611	2.159228
OMP_Ebf+Lhx2_nonOR	chr12	77674855	77675155	-0.403122
OMP_Ebf+Lhx2_nonOR	chr3	138386607	138386907	0.32975
OMP_Ebf+Lhx2_nonOR	chr1	97604781	97605081	-2.003725
OMP_Ebf+Lhx2_nonOR	chr10	107533700	107534000	6.371585
OMP_Ebf+Lhx2_nonOR	chr5	132207155	132207455	-1.791996
OMP_Ebf+Lhx2_nonOR	chr10	84917162	84917462	-1.148492
OMP_Ebf+Lhx2_nonOR	chr2	178250172	178250472	1.634074
OMP_Ebf+Lhx2_nonOR	chr8	23048206	23048506	0.45683
OMP_Ebf+Lhx2_nonOR	chr13	45614844	45615144	8.974099
OMP_Ebf+Lhx2_nonOR	chr14	103421229	103421529	-0.21546
OMP_Ebf+Lhx2_nonOR	chr2	28366548	28366848	3.940563
OMP_Ebf+Lhx2_nonOR	chr13	34308088	34308388	0.083402
OMP_Ebf+Lhx2_nonOR	chr14	79672641	79672941	1.048934
OMP_Ebf+Lhx2_nonOR	chr5	131517655	131517955	3.922559
OMP_Ebf+Lhx2_nonOR	chr11	54313813	54314113	5.292866
OMP_Ebf+Lhx2_nonOR	chr15	6997527	6997827	2.759005
OMP_Ebf+Lhx2_nonOR	chr1	157383525	157383825	3.078071
OMP_Ebf+Lhx2_nonOR	chr10	61538430	61538730	7.096905
OMP_Ebf+Lhx2_nonOR	chr16	70358247	70358547	0.965907
OMP_Ebf+Lhx2_nonOR	chr12	83067742	83068042	9.964076
OMP_Ebf+Lhx2_nonOR	chr2	27572984	27573284	1.255016
OMP_Ebf+Lhx2_nonOR	chr19	40243735	40244035	5.961494
OMP_Ebf+Lhx2_nonOR	chr11	19223871	19224171	3.558217
OMP_Ebf+Lhx2_nonOR	chr1	62177570	62177870	2.869888
OMP_Ebf+Lhx2_nonOR	chr16	80260138	80260438	4.970874
OMP_Ebf+Lhx2_nonOR	chr13	44622833	44623133	-3.675458
OMP_Ebf+Lhx2_nonOR	chr1	62053281	62053581	-1.247181
OMP_Ebf+Lhx2_nonOR	chr17	40902881	40903181	12.671771
OMP_Ebf+Lhx2_nonOR	chr13	97340189	97340489	4.892972
OMP_Ebf+Lhx2_nonOR	chr17	31091055	31091355	8.958248
OMP_Ebf+Lhx2_nonOR	chr17	26201329	26201629	3.424484
OMP_Ebf+Lhx2_nonOR	chr12	57178865	57179165	5.886008
OMP_Ebf+Lhx2_nonOR	chr12	82001388	82001688	0.680424
OMP_Ebf+Lhx2_nonOR	chr4	124795449	124795749	6.626489
OMP_Ebf+Lhx2_nonOR	chr19	28844944	28845244	0.567552
OMP_Ebf+Lhx2_nonOR	chr9	103535809	103536109	1.151909
OMP_Ebf+Lhx2_nonOR	chr11	66168353	66168653	1.077763
OMP_Ebf+Lhx2_nonOR	chr5	133062474	133062774	5.147385
OMP_Ebf+Lhx2_nonOR	chr13	69472857	69473157	7.327534
OMP_Ebf+Lhx2_nonOR	chr6	120250339	120250639	4.317724
OMP_Ebf+Lhx2_nonOR	chr1	53755096	53755396	6.138714
OMP_Ebf+Lhx2_nonOR	chr13	70735308	70735608	3.083707
OMP_Ebf+Lhx2_nonOR	chr2	105326099	105326399	4.962389
OMP_Ebf+Lhx2_nonOR	chr9	46947899	46948199	4.788815
OMP_Ebf+Lhx2_nonOR	chr17	62796261	62796561	7.004357
OMP_Ebf+Lhx2_nonOR	chr9	55937178	55937478	1.337824
OMP_Ebf+Lhx2_nonOR	chr7	58748459	58748759	7.715102
OMP_Ebf+Lhx2_nonOR	chr9	113042333	113042633	9.069767
OMP_Ebf+Lhx2_nonOR	chr13	91296682	91296982	3.148407
OMP_Ebf+Lhx2_nonOR	chr9	35110359	35110659	0.783658
OMP_Ebf+Lhx2_nonOR	chr9	108015085	108015385	3.873869
OMP_Ebf+Lhx2_nonOR	chr2	28244721	28245021	11.114536
OMP_Ebf+Lhx2_nonOR	chr11	118156457	118156757	1.781348
OMP_Ebf+Lhx2_nonOR	chr8	120081162	120081462	-2.298385
OMP_Ebf+Lhx2_nonOR	chr13	52756264	52756564	5.460608
OMP_Ebf+Lhx2_nonOR	chr9	27236307	27236607	4.514656
OMP_Ebf+Lhx2_nonOR	chr11	110330994	110331294	1.289696
OMP_Ebf+Lhx2_nonOR	chr9	14769814	14770114	-2.192571
OMP_Ebf+Lhx2_nonOR	chr1	155605807	155606107	9.938863
OMP_Ebf+Lhx2_nonOR	chr5	107444240	107444540	11.876061
OMP_Ebf+Lhx2_nonOR	chr3	84024560	84024860	7.619608
OMP_Ebf+Lhx2_nonOR	chr16	44060866	44061166	10.035495
OMP_Ebf+Lhx2_nonOR	chr3	89613927	89614227	2.50299
OMP_Ebf+Lhx2_nonOR	chr15	9435902	9436202	3.182735
OMP_Ebf+Lhx2_nonOR	chr8	93587711	93588011	3.35024
OMP_Ebf+Lhx2_nonOR	chr1	109032306	109032606	2.589432
OMP_Ebf+Lhx2_nonOR	chr1	191713976	191714276	0.893869
OMP_Ebf+Lhx2_nonOR	chr2	126597841	126598141	1.322243
OMP_Ebf+Lhx2_nonOR	chr5	131474624	131474924	2.689849
OMP_Ebf+Lhx2_nonOR	chr14	79739913	79740213	9.43066
OMP_Ebf+Lhx2_nonOR	chr2	130362662	130362962	3.690436
OMP_Ebf+Lhx2_nonOR	chr18	14312590	14312890	0.573966
OMP_Ebf+Lhx2_nonOR	chr3	57886738	57887038	4.522474
OMP_Ebf+Lhx2_nonOR	chr15	80977358	80977658	3.176597
OMP_Ebf+Lhx2_nonOR	chr11	64034328	64034628	2.317041
OMP_Ebf+Lhx2_nonOR	chr19	53487970	53488270	5.346568
OMP_Ebf+Lhx2_nonOR	chr2	73624375	73624675	4.873764
OMP_Ebf+Lhx2_nonOR	chr6	33838182	33838482	7.924789
OMP_Ebf+Lhx2_nonOR	chr19	53507263	53507563	0.580806
OMP_Ebf+Lhx2_nonOR	chr3	126534480	126534780	5.115556
OMP_Ebf+Lhx2_nonOR	chr9	13855882	13856182	11.631648
OMP_Ebf+Lhx2_nonOR	chr19	6162499	6162799	11.432457
OMP_Ebf+Lhx2_nonOR	chr15	38320621	38320921	4.674342
OMP_Ebf+Lhx2_nonOR	chr5	97022719	97023019	2.177003
OMP_Ebf+Lhx2_nonOR	chr6	111299894	111300194	1.607515
OMP_Ebf+Lhx2_nonOR	chr6	22591646	22591946	10.571235
OMP_Ebf+Lhx2_nonOR	chr3	104367928	104368228	2.036253
OMP_Ebf+Lhx2_nonOR	chr5	151363640	151363940	0.413296
OMP_Ebf+Lhx2_nonOR	chr7	45567815	45568115	4.27561
OMP_Ebf+Lhx2_nonOR	chr3	27631290	27631590	1.887801
OMP_Ebf+Lhx2_nonOR	chr8	94370435	94370735	-0.126315
OMP_Ebf+Lhx2_nonOR	chr1	37179893	37180193	8.938199
OMP_Ebf+Lhx2_nonOR	chr3	105280881	105281181	2.053171
OMP_Ebf+Lhx2_nonOR	chr16	4413854	4414154	3.74677
OMP_Ebf+Lhx2_nonOR	chr19	59538016	59538316	1.549013
OMP_Ebf+Lhx2_nonOR	chr10	49365356	49365656	-3.446958
OMP_Ebf+Lhx2_nonOR	chr8	16159996	16160296	7.834876
OMP_Ebf+Lhx2_nonOR	chr3	126528280	126528580	-0.919236
OMP_Ebf+Lhx2_nonOR	chr1	91963995	91964295	10.338178
OMP_Ebf+Lhx2_nonOR	chr14	32995868	32996168	1.161148
OMP_Ebf+Lhx2_nonOR	chr4	66926038	66926338	1.975929
OMP_Ebf+Lhx2_nonOR	chr8	117364349	117364649	-1.891968
OMP_Ebf+Lhx2_nonOR	chr10	94533686	94533986	4.571686
OMP_Ebf+Lhx2_nonOR	chr2	120117579	120117879	0.656989
OMP_Ebf+Lhx2_nonOR	chr15	88245958	88246258	-3.403438
OMP_Ebf+Lhx2_nonOR	chr11	102395270	102395570	2.618085
OMP_Ebf+Lhx2_nonOR	chr17	25115925	25116225	1.49321
OMP_Ebf+Lhx2_nonOR	chr4	123542240	123542540	7.067043
OMP_Ebf+Lhx2_nonOR	chr7	34714887	34715187	1.251574
OMP_Ebf+Lhx2_nonOR	chr3	100925513	100925813	-5.583128
OMP_Ebf+Lhx2_nonOR	chr2	128217888	128218188	4.313429
OMP_Ebf+Lhx2_nonOR	chr6	58933167	58933467	2.428519
[truncated: 4,048 more rows]
