# Supplementary material for: Cooperative interactions enable singular olfactory receptor expression in mouse olfactory neurons
Source: eLife. 2017 Sep 21;6:e28620. doi: 10.7554/eLife.28620 (PMC5608512; doi:10.7554/eLife.28620)
Supplement: Figure 3—source data 2. [file elife-28620-fig3-data2.txt]

group	chr	start	end	Distance
Greek_Islands_with_Composite_Over_10	chr14	50758662	50759084	0
Greek_Islands_with_Composite_Over_10	chr7	99787841	99788288	0
Greek_Islands_with_Composite_Over_10	chr17	37543932	37544486	2
Greek_Islands_with_Composite_Over_10	chr19	14090464	14090854	2
Greek_Islands_with_Composite_Over_10	chr11	74036072	74036525	8
Greek_Islands_with_Composite_Over_10	chr1	174035928	174036370	9
Greek_Islands_with_Composite_Over_10	chr6	42576653	42577079	9
Greek_Islands_with_Composite_Over_10	chr2	90414265	90414654	10
Greek_Islands_with_Composite_Over_10	chr10	128978758	128979150	11
Greek_Islands_with_Composite_Over_10	chr1	173190529	173190944	17
Greek_Islands_with_Composite_Over_10	chr6	42869730	42870125	25
Greek_Islands_with_Composite_Over_10	chr14	52547909	52548295	26
Greek_Islands_with_Composite_Over_10	chr19	14096326	14096708	29
Greek_Islands_with_Composite_Over_10	chr15	98263364	98263753	37
Greek_Islands_with_Composite_Over_10	chr2	37127864	37128314	40
Greek_Islands_with_Composite_Over_10	chr11	50999121	50999596	46
Greek_Islands_with_Composite_Over_10	chr6	116613911	116614364	64
Greek_Islands_with_Composite_Over_10	chr2	111789817	111790316	84
Greek_Islands_with_Composite_Over_10	chr11	58739096	58739523	91
Greek_Islands_with_Composite_Over_10	chr1	173265692	173266108	111
Greek_Islands_with_Composite_Over_10	chr1	174342508	174342880	111
Greek_Islands_with_Composite_Over_10	chr14	54284841	54285234	116
Greek_Islands_with_Composite_Over_10	chr7	140186968	140187491	128
Greek_Islands_with_Composite_Over_10	chr2	112200611	112201084	580
Greek_Islands_with_Composite_Over_10	chr11	87937182	87937587	586
Greek_Islands_with_Composite_Under_10	chr9	39951989	39952440	6
Greek_Islands_with_Composite_Under_10	chr7	102673168	102673722	14
Greek_Islands_with_Composite_Under_10	chr7	99729895	99730340	15
Greek_Islands_with_Composite_Under_10	chr4	43725924	43726306	17
Greek_Islands_with_Composite_Under_10	chr4	58763949	58764328	17
Greek_Islands_with_Composite_Under_10	chr4	118658579	118658978	18
Greek_Islands_with_Composite_Under_10	chr11	58810711	58811177	19
Greek_Islands_with_Composite_Under_10	chr7	6545182	6545564	21
Greek_Islands_with_Composite_Under_10	chr13	65163225	65163621	22
Greek_Islands_with_Composite_Under_10	chr4	118729393	118729840	25
Greek_Islands_with_Composite_Under_10	chr13	21343517	21343943	28
Greek_Islands_with_Composite_Under_10	chr4	58640401	58640856	32
Greek_Islands_with_Composite_Under_10	chr10	78617938	78618355	34
Greek_Islands_with_Composite_Under_10	chr19	12830815	12831219	35
Greek_Islands_with_Composite_Under_10	chr4	43716011	43716409	46
Greek_Islands_with_Composite_Under_10	chr7	86294968	86295431	46
Greek_Islands_with_Composite_Under_10	chr3	106876043	106876614	57
Greek_Islands_with_Composite_Under_10	chr11	87897054	87897472	58
Greek_Islands_with_Composite_Under_10	chr11	87907100	87907510	58
Greek_Islands_with_Composite_Under_10	chr1	92545930	92546383	58
Greek_Islands_with_Composite_Under_10	chr13	21341098	21341482	638
Ebf+Lhx2-bound_nonOR	chr10	68897530	68897971	0
Ebf+Lhx2-bound_nonOR	chr11	100843275	100843981	0
Ebf+Lhx2-bound_nonOR	chr11	101779737	101780159	0
Ebf+Lhx2-bound_nonOR	chr11	102963537	102964028	0
Ebf+Lhx2-bound_nonOR	chr11	103000386	103000777	0
Ebf+Lhx2-bound_nonOR	chr11	51631921	51632286	0
Ebf+Lhx2-bound_nonOR	chr12	105517344	105517741	0
Ebf+Lhx2-bound_nonOR	chr12	27044183	27044558	0
Ebf+Lhx2-bound_nonOR	chr1	24127843	24128230	0
Ebf+Lhx2-bound_nonOR	chr1	25415136	25415531	0
Ebf+Lhx2-bound_nonOR	chr13	100721578	100721940	0
Ebf+Lhx2-bound_nonOR	chr13	34271729	34272095	0
Ebf+Lhx2-bound_nonOR	chr1	35437752	35438336	0
Ebf+Lhx2-bound_nonOR	chr14	118641056	118641427	0
Ebf+Lhx2-bound_nonOR	chr14	24545276	24545678	0
Ebf+Lhx2-bound_nonOR	chr14	25015238	25015637	0
Ebf+Lhx2-bound_nonOR	chr14	27472803	27473191	0
Ebf+Lhx2-bound_nonOR	chr14	66665166	66665550	0
Ebf+Lhx2-bound_nonOR	chr15	4315964	4316340	0
Ebf+Lhx2-bound_nonOR	chr15	87169470	87169843	0
Ebf+Lhx2-bound_nonOR	chr15	91548580	91548952	0
Ebf+Lhx2-bound_nonOR	chr15	99518857	99519233	0
Ebf+Lhx2-bound_nonOR	chr16	33699465	33699844	0
Ebf+Lhx2-bound_nonOR	chr16	38340756	38341132	0
Ebf+Lhx2-bound_nonOR	chr16	74765679	74766061	0
Ebf+Lhx2-bound_nonOR	chr16	90624195	90624613	0
Ebf+Lhx2-bound_nonOR	chr16	92985659	92986088	0
Ebf+Lhx2-bound_nonOR	chr17	29022465	29022862	0
Ebf+Lhx2-bound_nonOR	chr1	74338634	74339035	0
Ebf+Lhx2-bound_nonOR	chr17	62796224	62796597	0
Ebf+Lhx2-bound_nonOR	chr17	87418354	87418789	0
Ebf+Lhx2-bound_nonOR	chr17	89143208	89143604	0
Ebf+Lhx2-bound_nonOR	chr1	82840181	82840553	0
Ebf+Lhx2-bound_nonOR	chr18	43852208	43852587	0
Ebf+Lhx2-bound_nonOR	chr18	74558673	74559076	0
Ebf+Lhx2-bound_nonOR	chr1	93207463	93207846	0
Ebf+Lhx2-bound_nonOR	chr19	41831992	41832358	0
Ebf+Lhx2-bound_nonOR	chr19	53885309	53885754	0
Ebf+Lhx2-bound_nonOR	chr19	6502082	6502455	0
Ebf+Lhx2-bound_nonOR	chr2	164920592	164921040	0
Ebf+Lhx2-bound_nonOR	chr2	92942230	92942601	0
Ebf+Lhx2-bound_nonOR	chr3	109421017	109421411	0
Ebf+Lhx2-bound_nonOR	chr3	137896307	137896694	0
Ebf+Lhx2-bound_nonOR	chr3	138461819	138462187	0
Ebf+Lhx2-bound_nonOR	chr3	7057898	7058265	0
Ebf+Lhx2-bound_nonOR	chr3	83363303	83363693	0
Ebf+Lhx2-bound_nonOR	chr3	89319296	89319663	0
Ebf+Lhx2-bound_nonOR	chr4	70224223	70224594	0
Ebf+Lhx2-bound_nonOR	chr4	82071705	82072087	0
Ebf+Lhx2-bound_nonOR	chr4	86937029	86937395	0
Ebf+Lhx2-bound_nonOR	chr4	88085939	88086323	0
Ebf+Lhx2-bound_nonOR	chr5	131213943	131214325	0
Ebf+Lhx2-bound_nonOR	chr5	63867425	63867826	0
Ebf+Lhx2-bound_nonOR	chr5	68822171	68822541	0
Ebf+Lhx2-bound_nonOR	chr5	87568809	87569195	0
Ebf+Lhx2-bound_nonOR	chr6	106059852	106060257	0
Ebf+Lhx2-bound_nonOR	chr6	108831481	108831857	0
Ebf+Lhx2-bound_nonOR	chr6	117891255	117891628	0
Ebf+Lhx2-bound_nonOR	chr6	140609921	140610297	0
Ebf+Lhx2-bound_nonOR	chr6	50445678	50446067	0
Ebf+Lhx2-bound_nonOR	chr6	82271060	82271448	0
Ebf+Lhx2-bound_nonOR	chr6	8520569	8520971	0
Ebf+Lhx2-bound_nonOR	chr6	85580280	85580662	0
Ebf+Lhx2-bound_nonOR	chr7	105404266	105404641	0
Ebf+Lhx2-bound_nonOR	chr7	109497520	109497911	0
Ebf+Lhx2-bound_nonOR	chr7	93079706	93080075	0
Ebf+Lhx2-bound_nonOR	chr8	120284325	120284686	0
Ebf+Lhx2-bound_nonOR	chr8	75054081	75054449	0
Ebf+Lhx2-bound_nonOR	chr8	87373702	87374066	0
Ebf+Lhx2-bound_nonOR	chr9	30467552	30467946	0
Ebf+Lhx2-bound_nonOR	chr9	45040526	45040918	0
Ebf+Lhx2-bound_nonOR	chr9	51631518	51631975	0
Ebf+Lhx2-bound_nonOR	chr9	80241693	80242054	0
Ebf+Lhx2-bound_nonOR	chrX	13506978	13507343	0
Ebf+Lhx2-bound_nonOR	chrX	84090838	84091243	0
Ebf+Lhx2-bound_nonOR	chrX	99562017	99562403	0
Ebf+Lhx2-bound_nonOR	chr10	104661735	104662119	1
Ebf+Lhx2-bound_nonOR	chr10	108879839	108880248	1
Ebf+Lhx2-bound_nonOR	chr10	14953017	14953405	1
Ebf+Lhx2-bound_nonOR	chr1	108181779	108182163	1
Ebf+Lhx2-bound_nonOR	chr11	103407529	103407911	1
Ebf+Lhx2-bound_nonOR	chr1	150410743	150411126	1
Ebf+Lhx2-bound_nonOR	chr11	7812509	7812917	1
Ebf+Lhx2-bound_nonOR	chr11	90255873	90256263	1
Ebf+Lhx2-bound_nonOR	chr12	4050795	4051191	1
Ebf+Lhx2-bound_nonOR	chr12	80929531	80929940	1
Ebf+Lhx2-bound_nonOR	chr14	31569639	31570049	1
Ebf+Lhx2-bound_nonOR	chr14	64298343	64298712	1
Ebf+Lhx2-bound_nonOR	chr1	51216573	51217006	1
Ebf+Lhx2-bound_nonOR	chr15	6997483	6997870	1
Ebf+Lhx2-bound_nonOR	chr15	96185420	96185795	1
Ebf+Lhx2-bound_nonOR	chr16	49904104	49904485	1
Ebf+Lhx2-bound_nonOR	chr17	43025488	43025866	1
Ebf+Lhx2-bound_nonOR	chr1	79887576	79887948	1
Ebf+Lhx2-bound_nonOR	chr19	46044108	46044471	1
Ebf+Lhx2-bound_nonOR	chr2	28142477	28142876	1
Ebf+Lhx2-bound_nonOR	chr2	53990172	53990554	1
Ebf+Lhx2-bound_nonOR	chr2	66554846	66555228	1
Ebf+Lhx2-bound_nonOR	chr2	73298607	73298972	1
Ebf+Lhx2-bound_nonOR	chr2	75719423	75719794	1
Ebf+Lhx2-bound_nonOR	chr2	8825393	8825790	1
Ebf+Lhx2-bound_nonOR	chr3	48514962	48515362	1
Ebf+Lhx2-bound_nonOR	chr3	79144105	79144478	1
Ebf+Lhx2-bound_nonOR	chr4	103815531	103815924	1
Ebf+Lhx2-bound_nonOR	chr4	35845281	35845681	1
Ebf+Lhx2-bound_nonOR	chr4	57550177	57550538	1
Ebf+Lhx2-bound_nonOR	chr4	66626465	66626833	1
Ebf+Lhx2-bound_nonOR	chr5	102727081	102727465	1
Ebf+Lhx2-bound_nonOR	chr5	15875453	15876089	1
Ebf+Lhx2-bound_nonOR	chr5	80694403	80694812	1
Ebf+Lhx2-bound_nonOR	chr5	9362095	9362476	1
Ebf+Lhx2-bound_nonOR	chr6	125813064	125813463	1
Ebf+Lhx2-bound_nonOR	chr6	128428612	128429007	1
Ebf+Lhx2-bound_nonOR	chr6	52322890	52323255	1
Ebf+Lhx2-bound_nonOR	chr7	120749394	120749773	1
Ebf+Lhx2-bound_nonOR	chr7	63970126	63970536	1
Ebf+Lhx2-bound_nonOR	chr8	35995414	35995861	1
Ebf+Lhx2-bound_nonOR	chr8	41771878	41772277	1
Ebf+Lhx2-bound_nonOR	chr9	113269475	113269858	1
Ebf+Lhx2-bound_nonOR	chr9	66294837	66295213	1
Ebf+Lhx2-bound_nonOR	chr9	77399186	77399579	1
Ebf+Lhx2-bound_nonOR	chr9	78512310	78512680	1
Ebf+Lhx2-bound_nonOR	chr10	10444948	10445327	2
Ebf+Lhx2-bound_nonOR	chr1	108934329	108934711	2
Ebf+Lhx2-bound_nonOR	chr11	106834406	106834858	2
Ebf+Lhx2-bound_nonOR	chr12	116406503	116406908	2
Ebf+Lhx2-bound_nonOR	chr12	72231974	72232353	2
Ebf+Lhx2-bound_nonOR	chr13	41124596	41124962	2
Ebf+Lhx2-bound_nonOR	chr13	57856505	57856873	2
Ebf+Lhx2-bound_nonOR	chr14	11726342	11726894	2
Ebf+Lhx2-bound_nonOR	chr1	53755048	53755443	2
Ebf+Lhx2-bound_nonOR	chr16	42381443	42381826	2
Ebf+Lhx2-bound_nonOR	chr17	28454972	28455347	2
Ebf+Lhx2-bound_nonOR	chr18	64944882	64945262	2
Ebf+Lhx2-bound_nonOR	chr19	17244596	17244980	2
Ebf+Lhx2-bound_nonOR	chr19	28401252	28401812	2
Ebf+Lhx2-bound_nonOR	chr2	105075752	105076512	2
Ebf+Lhx2-bound_nonOR	chr2	168467459	168467859	2
Ebf+Lhx2-bound_nonOR	chr2	170544106	170544543	2
Ebf+Lhx2-bound_nonOR	chr2	25961266	25961905	2
Ebf+Lhx2-bound_nonOR	chr2	27713028	27713466	2
Ebf+Lhx2-bound_nonOR	chr2	38431539	38431943	2
Ebf+Lhx2-bound_nonOR	chr3	147967293	147967681	2
Ebf+Lhx2-bound_nonOR	chr3	150800842	150801235	2
Ebf+Lhx2-bound_nonOR	chr3	53492506	53492900	2
Ebf+Lhx2-bound_nonOR	chr3	54822509	54822874	2
Ebf+Lhx2-bound_nonOR	chr3	69758947	69759342	2
Ebf+Lhx2-bound_nonOR	chr3	9679724	9680120	2
Ebf+Lhx2-bound_nonOR	chr4	148481761	148482163	2
Ebf+Lhx2-bound_nonOR	chr4	31786903	31787302	2
Ebf+Lhx2-bound_nonOR	chr5	148728299	148728946	2
Ebf+Lhx2-bound_nonOR	chr5	27469929	27470305	2
Ebf+Lhx2-bound_nonOR	chr5	72218375	72218775	2
Ebf+Lhx2-bound_nonOR	chr6	113386102	113386484	2
Ebf+Lhx2-bound_nonOR	chr6	145447676	145448104	2
Ebf+Lhx2-bound_nonOR	chr7	139587914	139588284	2
Ebf+Lhx2-bound_nonOR	chr7	143091092	143091493	2
Ebf+Lhx2-bound_nonOR	chr7	98149708	98150120	2
Ebf+Lhx2-bound_nonOR	chr8	127343754	127344133	2
Ebf+Lhx2-bound_nonOR	chr8	22248124	22248522	2
Ebf+Lhx2-bound_nonOR	chr8	26564420	26564791	2
Ebf+Lhx2-bound_nonOR	chr8	41710304	41710673	2
Ebf+Lhx2-bound_nonOR	chr8	54970787	54971184	2
Ebf+Lhx2-bound_nonOR	chr8	92335227	92335614	2
Ebf+Lhx2-bound_nonOR	chr9	61016722	61017104	2
Ebf+Lhx2-bound_nonOR	chrX	134901463	134901889	2
Ebf+Lhx2-bound_nonOR	chr1	138932652	138933031	3
Ebf+Lhx2-bound_nonOR	chr1	156330451	156330933	3
Ebf+Lhx2-bound_nonOR	chr11	94438747	94439129	3
Ebf+Lhx2-bound_nonOR	chr12	117488134	117488585	3
Ebf+Lhx2-bound_nonOR	chr12	54828113	54828530	3
Ebf+Lhx2-bound_nonOR	chr13	112390226	112390602	3
Ebf+Lhx2-bound_nonOR	chr13	70868907	70869286	3
Ebf+Lhx2-bound_nonOR	chr15	72632500	72632864	3
Ebf+Lhx2-bound_nonOR	chr16	28516295	28516890	3
Ebf+Lhx2-bound_nonOR	chr17	25418927	25419353	3
Ebf+Lhx2-bound_nonOR	chr1	86211113	86211489	3
Ebf+Lhx2-bound_nonOR	chr2	103871823	103872203	3
Ebf+Lhx2-bound_nonOR	chr2	140616586	140616994	3
Ebf+Lhx2-bound_nonOR	chr2	26031909	26032317	3
Ebf+Lhx2-bound_nonOR	chr2	27121648	27122041	3
Ebf+Lhx2-bound_nonOR	chr4	139144581	139145021	3
Ebf+Lhx2-bound_nonOR	chr5	124851386	124851866	3
Ebf+Lhx2-bound_nonOR	chr5	131123430	131123840	3
Ebf+Lhx2-bound_nonOR	chr8	15144758	15145158	3
Ebf+Lhx2-bound_nonOR	chr8	22390472	22390857	3
Ebf+Lhx2-bound_nonOR	chrX	167038452	167038926	3
Ebf+Lhx2-bound_nonOR	chr10	61538386	61538773	4
Ebf+Lhx2-bound_nonOR	chr1	132897325	132897735	4
Ebf+Lhx2-bound_nonOR	chr1	153851558	153851927	4
Ebf+Lhx2-bound_nonOR	chr12	100311471	100311871	4
Ebf+Lhx2-bound_nonOR	chr12	111676757	111677154	4
Ebf+Lhx2-bound_nonOR	chr13	102447649	102448019	4
Ebf+Lhx2-bound_nonOR	chr13	108914712	108915113	4
Ebf+Lhx2-bound_nonOR	chr13	55145889	55146264	4
Ebf+Lhx2-bound_nonOR	chr1	36988211	36988587	4
Ebf+Lhx2-bound_nonOR	chr14	10314735	10315145	4
Ebf+Lhx2-bound_nonOR	chr14	70236579	70236975	4
Ebf+Lhx2-bound_nonOR	chr15	99399441	99399833	4
Ebf+Lhx2-bound_nonOR	chr17	64490622	64490996	4
Ebf+Lhx2-bound_nonOR	chr2	18585631	18586008	4
Ebf+Lhx2-bound_nonOR	chr3	101929539	101929920	4
Ebf+Lhx2-bound_nonOR	chr3	104317569	104317972	4
Ebf+Lhx2-bound_nonOR	chr3	152271895	152272256	4
Ebf+Lhx2-bound_nonOR	chr4	102620127	102620571	4
Ebf+Lhx2-bound_nonOR	chr6	142733091	142733466	4
Ebf+Lhx2-bound_nonOR	chr6	17654260	17654623	4
Ebf+Lhx2-bound_nonOR	chr6	27737263	27737648	4
Ebf+Lhx2-bound_nonOR	chr7	107395168	107395532	4
Ebf+Lhx2-bound_nonOR	chr7	67654933	67655321	4
Ebf+Lhx2-bound_nonOR	chr7	72601880	72602294	4
Ebf+Lhx2-bound_nonOR	chr7	78970055	78970427	4
Ebf+Lhx2-bound_nonOR	chr8	54546445	54546883	4
Ebf+Lhx2-bound_nonOR	chr8	78021461	78021901	4
Ebf+Lhx2-bound_nonOR	chr9	103535757	103536161	4
Ebf+Lhx2-bound_nonOR	chr9	45157086	45157474	4
Ebf+Lhx2-bound_nonOR	chr9	60281971	60282355	4
Ebf+Lhx2-bound_nonOR	chr10	128310053	128310489	5
Ebf+Lhx2-bound_nonOR	chr10	77365448	77365838	5
Ebf+Lhx2-bound_nonOR	chr11	10051804	10052189	5
Ebf+Lhx2-bound_nonOR	chr11	113529934	113530320	5
Ebf+Lhx2-bound_nonOR	chr11	4996557	4996921	5
Ebf+Lhx2-bound_nonOR	chr11	71444050	71444482	5
Ebf+Lhx2-bound_nonOR	chr11	94182541	94182936	5
Ebf+Lhx2-bound_nonOR	chr12	104331649	104332103	5
Ebf+Lhx2-bound_nonOR	chr12	24800828	24801208	5
Ebf+Lhx2-bound_nonOR	chr14	64542735	64543139	5
Ebf+Lhx2-bound_nonOR	chr16	28649975	28650362	5
Ebf+Lhx2-bound_nonOR	chr16	37636437	37636841	5
Ebf+Lhx2-bound_nonOR	chr17	10270534	10271131	5
Ebf+Lhx2-bound_nonOR	chr2	146937109	146937530	5
Ebf+Lhx2-bound_nonOR	chr2	59810562	59811013	5
Ebf+Lhx2-bound_nonOR	chr3	107712095	107712493	5
Ebf+Lhx2-bound_nonOR	chr3	40119501	40119940	5
Ebf+Lhx2-bound_nonOR	chr3	9842212	9842592	5
Ebf+Lhx2-bound_nonOR	chr4	148197505	148197950	5
Ebf+Lhx2-bound_nonOR	chr4	41543905	41544507	5
Ebf+Lhx2-bound_nonOR	chr5	37115686	37116081	5
Ebf+Lhx2-bound_nonOR	chr5	65437134	65437595	5
Ebf+Lhx2-bound_nonOR	chr6	106277115	106277505	5
Ebf+Lhx2-bound_nonOR	chr6	125825298	125825746	5
Ebf+Lhx2-bound_nonOR	chr6	56636598	56637091	5
Ebf+Lhx2-bound_nonOR	chr6	6965193	6965559	5
Ebf+Lhx2-bound_nonOR	chr7	133108768	133109197	5
Ebf+Lhx2-bound_nonOR	chr9	111655056	111655460	5
Ebf+Lhx2-bound_nonOR	chr10	43165635	43166036	6
Ebf+Lhx2-bound_nonOR	chr10	79967971	79968414	6
Ebf+Lhx2-bound_nonOR	chr10	93130121	93130517	6
Ebf+Lhx2-bound_nonOR	chr1	151358673	151359044	6
Ebf+Lhx2-bound_nonOR	chr11	57595933	57596384	6
Ebf+Lhx2-bound_nonOR	chr12	27381646	27382074	6
Ebf+Lhx2-bound_nonOR	chr12	77334359	77334759	6
Ebf+Lhx2-bound_nonOR	chr13	25115501	25115880	6
Ebf+Lhx2-bound_nonOR	chr1	80536292	80536715	6
Ebf+Lhx2-bound_nonOR	chr18	75505589	75505990	6
Ebf+Lhx2-bound_nonOR	chr2	114883553	114883954	6
Ebf+Lhx2-bound_nonOR	chr2	26638292	26638734	6
Ebf+Lhx2-bound_nonOR	chr3	62835938	62836300	6
Ebf+Lhx2-bound_nonOR	chr4	105606743	105607112	6
Ebf+Lhx2-bound_nonOR	chr4	150237700	150238089	6
Ebf+Lhx2-bound_nonOR	chr4	24931392	24931788	6
Ebf+Lhx2-bound_nonOR	chr5	122510472	122510877	6
Ebf+Lhx2-bound_nonOR	chr5	24942631	24943070	6
Ebf+Lhx2-bound_nonOR	chr6	38235919	38236328	6
Ebf+Lhx2-bound_nonOR	chr6	89344501	89344913	6
Ebf+Lhx2-bound_nonOR	chr7	132156740	132157118	6
Ebf+Lhx2-bound_nonOR	chr7	138671267	138671630	6
Ebf+Lhx2-bound_nonOR	chr7	16894286	16894707	6
Ebf+Lhx2-bound_nonOR	chr8	107390971	107391374	6
Ebf+Lhx2-bound_nonOR	chr9	107641552	107642011	6
Ebf+Lhx2-bound_nonOR	chr9	72132931	72133388	6
Ebf+Lhx2-bound_nonOR	chr9	83538062	83538461	6
Ebf+Lhx2-bound_nonOR	chr11	117925439	117925846	7
Ebf+Lhx2-bound_nonOR	chr1	151626556	151626937	7
Ebf+Lhx2-bound_nonOR	chr11	72663771	72664215	7
Ebf+Lhx2-bound_nonOR	chr1	176098920	176099334	7
Ebf+Lhx2-bound_nonOR	chr11	95488561	95488967	7
Ebf+Lhx2-bound_nonOR	chr13	56093638	56094003	7
Ebf+Lhx2-bound_nonOR	chr14	76696826	76697212	7
Ebf+Lhx2-bound_nonOR	chr14	79229177	79229600	7
Ebf+Lhx2-bound_nonOR	chr15	103156704	103157172	7
Ebf+Lhx2-bound_nonOR	chr15	32925654	32926113	7
Ebf+Lhx2-bound_nonOR	chr15	91502631	91503044	7
Ebf+Lhx2-bound_nonOR	chr1	63417924	63418294	7
Ebf+Lhx2-bound_nonOR	chr16	34517564	34517949	7
Ebf+Lhx2-bound_nonOR	chr19	38578924	38579370	7
Ebf+Lhx2-bound_nonOR	chr2	151685930	151686308	7
Ebf+Lhx2-bound_nonOR	chr2	48494629	48495045	7
Ebf+Lhx2-bound_nonOR	chr2	73624342	73624708	7
Ebf+Lhx2-bound_nonOR	chr3	107768605	107768987	7
Ebf+Lhx2-bound_nonOR	chr3	32492147	32492536	7
Ebf+Lhx2-bound_nonOR	chr3	87087099	87087630	7
Ebf+Lhx2-bound_nonOR	chr4	63201481	63201850	7
Ebf+Lhx2-bound_nonOR	chr5	137515149	137515572	7
Ebf+Lhx2-bound_nonOR	chr5	72210741	72211108	7
Ebf+Lhx2-bound_nonOR	chr5	97495664	97496038	7
Ebf+Lhx2-bound_nonOR	chr6	39539743	39540360	7
Ebf+Lhx2-bound_nonOR	chr6	47993085	47993640	7
Ebf+Lhx2-bound_nonOR	chr7	30328943	30329313	7
Ebf+Lhx2-bound_nonOR	chr8	120439114	120439600	7
Ebf+Lhx2-bound_nonOR	chr9	56746905	56747289	7
Ebf+Lhx2-bound_nonOR	chr9	61120877	61121504	7
Ebf+Lhx2-bound_nonOR	chr10	105324223	105324611	8
Ebf+Lhx2-bound_nonOR	chr10	71206400	71206784	8
Ebf+Lhx2-bound_nonOR	chr11	102395220	102395619	8
Ebf+Lhx2-bound_nonOR	chr11	44652403	44652774	8
Ebf+Lhx2-bound_nonOR	chr12	40898349	40898778	8
Ebf+Lhx2-bound_nonOR	chr12	51642073	51642506	8
Ebf+Lhx2-bound_nonOR	chr12	86279948	86280351	8
Ebf+Lhx2-bound_nonOR	chr12	91517968	91518384	8
Ebf+Lhx2-bound_nonOR	chr14	103354576	103355001	8
Ebf+Lhx2-bound_nonOR	chr14	79672597	79672985	8
Ebf+Lhx2-bound_nonOR	chr15	31299484	31299878	8
Ebf+Lhx2-bound_nonOR	chr15	54573379	54573798	8
Ebf+Lhx2-bound_nonOR	chr16	34254609	34254980	8
Ebf+Lhx2-bound_nonOR	chr16	4730831	4731257	8
Ebf+Lhx2-bound_nonOR	chr17	27150391	27150824	8
Ebf+Lhx2-bound_nonOR	chr17	45066867	45067266	8
Ebf+Lhx2-bound_nonOR	chr17	69112264	69112761	8
Ebf+Lhx2-bound_nonOR	chr1	79760529	79760930	8
Ebf+Lhx2-bound_nonOR	chr18	14515503	14515909	8
Ebf+Lhx2-bound_nonOR	chr18	73996242	73996621	8
Ebf+Lhx2-bound_nonOR	chr19	31798694	31799082	8
Ebf+Lhx2-bound_nonOR	chr19	6182612	6182996	8
Ebf+Lhx2-bound_nonOR	chr2	113364189	113364600	8
Ebf+Lhx2-bound_nonOR	chr2	128247931	128248313	8
Ebf+Lhx2-bound_nonOR	chr2	141712299	141712677	8
Ebf+Lhx2-bound_nonOR	chr2	178328226	178328723	8
Ebf+Lhx2-bound_nonOR	chr2	37716424	37716797	8
Ebf+Lhx2-bound_nonOR	chr3	146981703	146982067	8
Ebf+Lhx2-bound_nonOR	chr3	8977658	8978065	8
Ebf+Lhx2-bound_nonOR	chr4	122869344	122869749	8
Ebf+Lhx2-bound_nonOR	chr4	130211211	130211622	8
Ebf+Lhx2-bound_nonOR	chr5	132116323	132116729	8
Ebf+Lhx2-bound_nonOR	chr5	147042546	147042920	8
Ebf+Lhx2-bound_nonOR	chr7	127707186	127707608	8
Ebf+Lhx2-bound_nonOR	chr7	135595084	135595480	8
Ebf+Lhx2-bound_nonOR	chr7	4739175	4739781	8
Ebf+Lhx2-bound_nonOR	chr9	119852580	119852966	8
Ebf+Lhx2-bound_nonOR	chr9	34425603	34426009	8
Ebf+Lhx2-bound_nonOR	chr9	47714521	47715035	8
Ebf+Lhx2-bound_nonOR	chr10	110872013	110872505	9
Ebf+Lhx2-bound_nonOR	chr10	20650603	20650968	9
Ebf+Lhx2-bound_nonOR	chr1	136857474	136858191	9
Ebf+Lhx2-bound_nonOR	chr1	153102803	153103170	9
Ebf+Lhx2-bound_nonOR	chr11	75654431	75654844	9
Ebf+Lhx2-bound_nonOR	chr12	106900341	106900747	9
Ebf+Lhx2-bound_nonOR	chr12	83073361	83073771	9
Ebf+Lhx2-bound_nonOR	chr13	101331317	101331686	9
Ebf+Lhx2-bound_nonOR	chr14	121445924	121446303	9
Ebf+Lhx2-bound_nonOR	chr15	100482731	100483092	9
Ebf+Lhx2-bound_nonOR	chr15	60927953	60928321	9
Ebf+Lhx2-bound_nonOR	chr18	38108089	38108491	9
Ebf+Lhx2-bound_nonOR	chr1	88778184	88778589	9
Ebf+Lhx2-bound_nonOR	chr2	37855348	37855742	9
Ebf+Lhx2-bound_nonOR	chr2	52768703	52769116	9
Ebf+Lhx2-bound_nonOR	chr2	66292201	66292563	9
Ebf+Lhx2-bound_nonOR	chr3	138386542	138386971	9
Ebf+Lhx2-bound_nonOR	chr3	96997624	96998206	9
Ebf+Lhx2-bound_nonOR	chr4	145123465	145123856	9
Ebf+Lhx2-bound_nonOR	chr5	103470213	103470632	9
Ebf+Lhx2-bound_nonOR	chr5	117017748	117018340	9
Ebf+Lhx2-bound_nonOR	chr5	132925468	132925837	9
Ebf+Lhx2-bound_nonOR	chr6	22591600	22591992	9
Ebf+Lhx2-bound_nonOR	chr7	109142660	109143260	9
Ebf+Lhx2-bound_nonOR	chr7	63591779	63592152	9
Ebf+Lhx2-bound_nonOR	chr7	94283002	94283404	9
Ebf+Lhx2-bound_nonOR	chr8	125094038	125094433	9
Ebf+Lhx2-bound_nonOR	chr9	22967480	22967877	9
Ebf+Lhx2-bound_nonOR	chr9	57260685	57261153	9
Ebf+Lhx2-bound_nonOR	chrX	136000451	136000945	9
Ebf+Lhx2-bound_nonOR	chr10	125995860	125996258	10
Ebf+Lhx2-bound_nonOR	chr11	118423856	118424255	10
Ebf+Lhx2-bound_nonOR	chr13	103735940	103736308	10
Ebf+Lhx2-bound_nonOR	chr13	90052438	90052801	10
Ebf+Lhx2-bound_nonOR	chr14	23939407	23939858	10
Ebf+Lhx2-bound_nonOR	chr14	68652825	68653207	10
Ebf+Lhx2-bound_nonOR	chr15	88788066	88788462	10
Ebf+Lhx2-bound_nonOR	chr16	28566377	28566765	10
Ebf+Lhx2-bound_nonOR	chr1	64085412	64085803	10
Ebf+Lhx2-bound_nonOR	chr16	73670566	73670968	10
Ebf+Lhx2-bound_nonOR	chr18	15313707	15314084	10
Ebf+Lhx2-bound_nonOR	chr2	38462374	38462750	10
Ebf+Lhx2-bound_nonOR	chr2	72638210	72638582	10
Ebf+Lhx2-bound_nonOR	chr3	33397240	33397642	10
Ebf+Lhx2-bound_nonOR	chr3	79128386	79128799	10
Ebf+Lhx2-bound_nonOR	chr4	32157190	32157569	10
Ebf+Lhx2-bound_nonOR	chr4	78002039	78002425	10
Ebf+Lhx2-bound_nonOR	chr5	118495238	118495671	10
Ebf+Lhx2-bound_nonOR	chr5	46150852	46151246	10
Ebf+Lhx2-bound_nonOR	chr7	19310105	19310730	10
Ebf+Lhx2-bound_nonOR	chr8	31203219	31203617	10
Ebf+Lhx2-bound_nonOR	chr8	54596007	54596385	10
Ebf+Lhx2-bound_nonOR	chr9	44103256	44103641	10
Ebf+Lhx2-bound_nonOR	chr9	70296902	70297321	10
Ebf+Lhx2-bound_nonOR	chr10	69502636	69503023	11
Ebf+Lhx2-bound_nonOR	chr10	94489362	94489746	11
Ebf+Lhx2-bound_nonOR	chr1	106165955	106166350	11
Ebf+Lhx2-bound_nonOR	chr11	108236193	108236604	11
Ebf+Lhx2-bound_nonOR	chr11	114776718	114777128	11
Ebf+Lhx2-bound_nonOR	chr1	151751881	151752666	11
Ebf+Lhx2-bound_nonOR	chr11	51930960	51931359	11
Ebf+Lhx2-bound_nonOR	chr1	194793297	194793707	11
Ebf+Lhx2-bound_nonOR	chr12	36216269	36216672	11
Ebf+Lhx2-bound_nonOR	chr13	44780500	44780912	11
Ebf+Lhx2-bound_nonOR	chr13	97682050	97682470	11
Ebf+Lhx2-bound_nonOR	chr14	10025701	10026142	11
Ebf+Lhx2-bound_nonOR	chr14	67261731	67262113	11
Ebf+Lhx2-bound_nonOR	chr14	68576124	68576500	11
Ebf+Lhx2-bound_nonOR	chr15	93634641	93635026	11
Ebf+Lhx2-bound_nonOR	chr16	46076436	46076826	11
Ebf+Lhx2-bound_nonOR	chr17	67072420	67073070	11
Ebf+Lhx2-bound_nonOR	chr18	78944801	78945502	11
Ebf+Lhx2-bound_nonOR	chr2	130587412	130587831	11
Ebf+Lhx2-bound_nonOR	chr2	145999490	145999914	11
Ebf+Lhx2-bound_nonOR	chr2	169802422	169802790	11
Ebf+Lhx2-bound_nonOR	chr3	29816910	29817305	11
Ebf+Lhx2-bound_nonOR	chr3	97288134	97288568	11
Ebf+Lhx2-bound_nonOR	chr4	106647126	106647555	11
Ebf+Lhx2-bound_nonOR	chr4	32932529	32932896	11
Ebf+Lhx2-bound_nonOR	chr6	121166034	121166508	11
Ebf+Lhx2-bound_nonOR	chr6	147181406	147181793	11
Ebf+Lhx2-bound_nonOR	chr6	22017740	22018110	11
Ebf+Lhx2-bound_nonOR	chr6	53068862	53069257	11
Ebf+Lhx2-bound_nonOR	chr6	74046923	74047300	11
Ebf+Lhx2-bound_nonOR	chr8	105064040	105064435	11
Ebf+Lhx2-bound_nonOR	chr8	84934965	84935346	11
Ebf+Lhx2-bound_nonOR	chr9	102267210	102267654	11
Ebf+Lhx2-bound_nonOR	chr9	96162455	96162828	11
Ebf+Lhx2-bound_nonOR	chr11	84885316	84885748	12
Ebf+Lhx2-bound_nonOR	chr12	108234976	108235635	12
Ebf+Lhx2-bound_nonOR	chr12	4201553	4202009	12
Ebf+Lhx2-bound_nonOR	chr12	80545764	80546272	12
Ebf+Lhx2-bound_nonOR	chr13	52848248	52848657	12
Ebf+Lhx2-bound_nonOR	chr14	23902484	23902905	12
Ebf+Lhx2-bound_nonOR	chr14	7981165	7981570	12
Ebf+Lhx2-bound_nonOR	chr14	93474449	93474827	12
Ebf+Lhx2-bound_nonOR	chr16	37481084	37481446	12
Ebf+Lhx2-bound_nonOR	chr17	11664524	11664901	12
Ebf+Lhx2-bound_nonOR	chr17	15632007	15632394	12
Ebf+Lhx2-bound_nonOR	chr19	10307741	10308109	12
Ebf+Lhx2-bound_nonOR	chr19	42613100	42613479	12
Ebf+Lhx2-bound_nonOR	chr19	47693219	47693622	12
Ebf+Lhx2-bound_nonOR	chr2	118758025	118758411	12
Ebf+Lhx2-bound_nonOR	chr2	120132799	120133210	12
Ebf+Lhx2-bound_nonOR	chr3	127433224	127433681	12
Ebf+Lhx2-bound_nonOR	chr3	43923483	43923860	12
Ebf+Lhx2-bound_nonOR	chr4	71970884	71971283	12
Ebf+Lhx2-bound_nonOR	chr5	100088979	100089367	12
Ebf+Lhx2-bound_nonOR	chr6	114991945	114992363	12
Ebf+Lhx2-bound_nonOR	chr6	29710996	29711363	12
Ebf+Lhx2-bound_nonOR	chr6	97556651	97557103	12
Ebf+Lhx2-bound_nonOR	chr7	111574463	111574840	12
Ebf+Lhx2-bound_nonOR	chr7	36042587	36043190	12
Ebf+Lhx2-bound_nonOR	chrX	41920564	41920977	12
Ebf+Lhx2-bound_nonOR	chr12	80570296	80570701	13
Ebf+Lhx2-bound_nonOR	chr13	46668985	46669367	13
Ebf+Lhx2-bound_nonOR	chr13	98117767	98118145	13
Ebf+Lhx2-bound_nonOR	chr14	123173189	123173560	13
Ebf+Lhx2-bound_nonOR	chr14	32027258	32027638	13
Ebf+Lhx2-bound_nonOR	chr15	81449805	81450206	13
Ebf+Lhx2-bound_nonOR	chr15	94892822	94893218	13
Ebf+Lhx2-bound_nonOR	chr17	13685598	13685999	13
Ebf+Lhx2-bound_nonOR	chr17	56587671	56588109	13
Ebf+Lhx2-bound_nonOR	chr18	66066707	66067109	13
Ebf+Lhx2-bound_nonOR	chr18	83637477	83637874	13
Ebf+Lhx2-bound_nonOR	chr2	166171861	166172314	13
Ebf+Lhx2-bound_nonOR	chr2	169719165	169719559	13
Ebf+Lhx2-bound_nonOR	chr2	32160505	32160989	13
Ebf+Lhx2-bound_nonOR	chr3	35999262	35999629	13
Ebf+Lhx2-bound_nonOR	chr4	12596982	12597600	13
Ebf+Lhx2-bound_nonOR	chr4	67729101	67729477	13
Ebf+Lhx2-bound_nonOR	chr5	139099139	139099590	13
Ebf+Lhx2-bound_nonOR	chr5	144453081	144453442	13
Ebf+Lhx2-bound_nonOR	chr5	68275898	68276344	13
Ebf+Lhx2-bound_nonOR	chr6	40138167	40138537	13
Ebf+Lhx2-bound_nonOR	chr7	125839611	125839992	13
Ebf+Lhx2-bound_nonOR	chr7	27317566	27318000	13
Ebf+Lhx2-bound_nonOR	chr8	103993590	103994086	13
Ebf+Lhx2-bound_nonOR	chr8	106372083	106372460	13
Ebf+Lhx2-bound_nonOR	chrX	142708253	142708656	13
Ebf+Lhx2-bound_nonOR	chr11	37379226	37379616	14
Ebf+Lhx2-bound_nonOR	chr1	164897145	164897555	14
Ebf+Lhx2-bound_nonOR	chr13	39158217	39158595	14
Ebf+Lhx2-bound_nonOR	chr14	103550567	103550942	14
Ebf+Lhx2-bound_nonOR	chr14	65676047	65676479	14
Ebf+Lhx2-bound_nonOR	chr15	79066500	79066871	14
Ebf+Lhx2-bound_nonOR	chr16	29894132	29894522	14
Ebf+Lhx2-bound_nonOR	chr16	5279595	5280011	14
Ebf+Lhx2-bound_nonOR	chr17	13750612	13751048	14
Ebf+Lhx2-bound_nonOR	chr18	74560501	74560883	14
Ebf+Lhx2-bound_nonOR	chr19	58809558	58809947	14
Ebf+Lhx2-bound_nonOR	chr19	7606146	7606524	14
Ebf+Lhx2-bound_nonOR	chr2	173275545	173275963	14
Ebf+Lhx2-bound_nonOR	chr2	59571832	59572372	14
Ebf+Lhx2-bound_nonOR	chr3	126534445	126534815	14
Ebf+Lhx2-bound_nonOR	chr3	41605766	41606196	14
Ebf+Lhx2-bound_nonOR	chr4	53799720	53800129	14
Ebf+Lhx2-bound_nonOR	chr5	37857874	37858243	14
Ebf+Lhx2-bound_nonOR	chr5	65176056	65176432	14
Ebf+Lhx2-bound_nonOR	chr6	66428091	66428484	14
Ebf+Lhx2-bound_nonOR	chr7	101377818	101378249	14
Ebf+Lhx2-bound_nonOR	chr7	109752810	109753173	14
Ebf+Lhx2-bound_nonOR	chr7	126086460	126086853	14
Ebf+Lhx2-bound_nonOR	chr7	139909735	139910101	14
Ebf+Lhx2-bound_nonOR	chr8	83048178	83048578	14
Ebf+Lhx2-bound_nonOR	chr8	94852468	94852863	14
Ebf+Lhx2-bound_nonOR	chr9	108015041	108015428	14
Ebf+Lhx2-bound_nonOR	chr9	122116326	122116690	14
Ebf+Lhx2-bound_nonOR	chr9	15141866	15142279	14
Ebf+Lhx2-bound_nonOR	chr9	43250771	43251153	14
Ebf+Lhx2-bound_nonOR	chr9	63718957	63719347	14
Ebf+Lhx2-bound_nonOR	chr10	7258395	7258786	15
Ebf+Lhx2-bound_nonOR	chr11	36384078	36384483	15
Ebf+Lhx2-bound_nonOR	chr1	137325011	137325398	15
Ebf+Lhx2-bound_nonOR	chr11	50426092	50426524	15
Ebf+Lhx2-bound_nonOR	chr11	68719096	68719485	15
Ebf+Lhx2-bound_nonOR	chr12	100133044	100133454	15
Ebf+Lhx2-bound_nonOR	chr12	100814694	100815095	15
Ebf+Lhx2-bound_nonOR	chr12	98804358	98804753	15
Ebf+Lhx2-bound_nonOR	chr13	107923506	107924231	15
Ebf+Lhx2-bound_nonOR	chr13	46859842	46860245	15
Ebf+Lhx2-bound_nonOR	chr14	54265354	54265763	15
Ebf+Lhx2-bound_nonOR	chr14	67287019	67287401	15
Ebf+Lhx2-bound_nonOR	chr16	31434156	31434563	15
Ebf+Lhx2-bound_nonOR	chr16	72355766	72356152	15
Ebf+Lhx2-bound_nonOR	chr17	56245759	56246141	15
Ebf+Lhx2-bound_nonOR	chr17	90390294	90390719	15
Ebf+Lhx2-bound_nonOR	chr18	21347489	21347893	15
Ebf+Lhx2-bound_nonOR	chr19	31764819	31765261	15
Ebf+Lhx2-bound_nonOR	chr19	53673121	53673567	15
Ebf+Lhx2-bound_nonOR	chr3	29125004	29125409	15
Ebf+Lhx2-bound_nonOR	chr3	78477687	78478070	15
Ebf+Lhx2-bound_nonOR	chr4	132827350	132827731	15
Ebf+Lhx2-bound_nonOR	chr5	132212491	132212855	15
Ebf+Lhx2-bound_nonOR	chr6	29866346	29866748	15
Ebf+Lhx2-bound_nonOR	chr6	48558550	48558954	15
Ebf+Lhx2-bound_nonOR	chr6	56856724	56857085	15
Ebf+Lhx2-bound_nonOR	chr6	71723569	71723951	15
Ebf+Lhx2-bound_nonOR	chr7	83939598	83939967	15
Ebf+Lhx2-bound_nonOR	chr8	121769155	121769523	15
Ebf+Lhx2-bound_nonOR	chr9	112265176	112265593	15
Ebf+Lhx2-bound_nonOR	chr9	23102047	23102426	15
Ebf+Lhx2-bound_nonOR	chr9	56654941	56655346	15
Ebf+Lhx2-bound_nonOR	chr9	59657949	59658343	15
Ebf+Lhx2-bound_nonOR	chr10	28840941	28841390	16
Ebf+Lhx2-bound_nonOR	chr13	108247986	108248382	16
Ebf+Lhx2-bound_nonOR	chr13	37103976	37104351	16
Ebf+Lhx2-bound_nonOR	chr13	45024188	45024565	16
Ebf+Lhx2-bound_nonOR	chr13	82862454	82862835	16
Ebf+Lhx2-bound_nonOR	chr14	58087593	58087985	16
Ebf+Lhx2-bound_nonOR	chr15	7123709	7124108	16
Ebf+Lhx2-bound_nonOR	chr17	25765868	25766267	16
Ebf+Lhx2-bound_nonOR	chr17	73006136	73006517	16
Ebf+Lhx2-bound_nonOR	chr17	9555259	9555641	16
Ebf+Lhx2-bound_nonOR	chr18	24116183	24116572	16
Ebf+Lhx2-bound_nonOR	chr18	34510792	34511178	16
Ebf+Lhx2-bound_nonOR	chr18	57646735	57647104	16
Ebf+Lhx2-bound_nonOR	chr2	130301729	130302167	16
Ebf+Lhx2-bound_nonOR	chr3	118570162	118570583	16
Ebf+Lhx2-bound_nonOR	chr3	129545618	129546037	16
Ebf+Lhx2-bound_nonOR	chr3	60586193	60586611	16
Ebf+Lhx2-bound_nonOR	chr4	103912995	103913406	16
Ebf+Lhx2-bound_nonOR	chr4	139587717	139588142	16
Ebf+Lhx2-bound_nonOR	chr4	57829699	57830121	16
Ebf+Lhx2-bound_nonOR	chr5	133400538	133400904	16
Ebf+Lhx2-bound_nonOR	chr6	12552903	12553316	16
Ebf+Lhx2-bound_nonOR	chr6	146706091	146706537	16
Ebf+Lhx2-bound_nonOR	chr6	7509374	7509744	16
Ebf+Lhx2-bound_nonOR	chr7	109472217	109472636	16
Ebf+Lhx2-bound_nonOR	chr7	121549638	121550008	16
Ebf+Lhx2-bound_nonOR	chr8	117403460	117403930	16
Ebf+Lhx2-bound_nonOR	chr8	11839492	11839891	16
Ebf+Lhx2-bound_nonOR	chr8	69189587	69190041	16
Ebf+Lhx2-bound_nonOR	chr9	56840806	56841240	16
Ebf+Lhx2-bound_nonOR	chrX	37110313	37110692	16
Ebf+Lhx2-bound_nonOR	chr10	81205581	81205967	17
Ebf+Lhx2-bound_nonOR	chr1	13004934	13005316	17
Ebf+Lhx2-bound_nonOR	chr1	155605737	155606176	17
Ebf+Lhx2-bound_nonOR	chr1	155725861	155726243	17
Ebf+Lhx2-bound_nonOR	chr11	83744134	83744523	17
Ebf+Lhx2-bound_nonOR	chr12	41734915	41735332	17
Ebf+Lhx2-bound_nonOR	chr12	52186988	52187644	17
Ebf+Lhx2-bound_nonOR	chr13	35192051	35192449	17
Ebf+Lhx2-bound_nonOR	chr14	67284193	67284609	17
Ebf+Lhx2-bound_nonOR	chr16	22126909	22127295	17
Ebf+Lhx2-bound_nonOR	chr1	81248754	81249116	17
Ebf+Lhx2-bound_nonOR	chr19	8844290	8844726	17
Ebf+Lhx2-bound_nonOR	chr3	138016796	138017203	17
Ebf+Lhx2-bound_nonOR	chr3	146351480	146351865	17
Ebf+Lhx2-bound_nonOR	chr3	31831646	31832054	17
Ebf+Lhx2-bound_nonOR	chr4	125231891	125232341	17
Ebf+Lhx2-bound_nonOR	chr5	24611988	24612395	17
Ebf+Lhx2-bound_nonOR	chr6	137598381	137598764	17
Ebf+Lhx2-bound_nonOR	chr8	110950218	110950622	17
Ebf+Lhx2-bound_nonOR	chr9	111476233	111476812	17
Ebf+Lhx2-bound_nonOR	chr9	35160066	35160449	17
Ebf+Lhx2-bound_nonOR	chr1	106274617	106275000	18
Ebf+Lhx2-bound_nonOR	chr12	111813759	111814187	18
Ebf+Lhx2-bound_nonOR	chr12	58872550	58872915	18
Ebf+Lhx2-bound_nonOR	chr13	101061543	101061911	18
Ebf+Lhx2-bound_nonOR	chr13	51172565	51173166	18
Ebf+Lhx2-bound_nonOR	chr13	90294259	90294654	18
Ebf+Lhx2-bound_nonOR	chr15	20044961	20045419	18
Ebf+Lhx2-bound_nonOR	chr15	88245901	88246314	18
Ebf+Lhx2-bound_nonOR	chr2	132024814	132025192	18
Ebf+Lhx2-bound_nonOR	chr2	157146292	157146667	18
Ebf+Lhx2-bound_nonOR	chr2	27143539	27143921	18
Ebf+Lhx2-bound_nonOR	chr2	27232328	27232706	18
Ebf+Lhx2-bound_nonOR	chr2	70806049	70806420	18
Ebf+Lhx2-bound_nonOR	chr3	152874460	152874877	18
Ebf+Lhx2-bound_nonOR	chr4	136867888	136868328	18
Ebf+Lhx2-bound_nonOR	chr4	156060676	156061044	18
Ebf+Lhx2-bound_nonOR	chr5	50342009	50342383	18
Ebf+Lhx2-bound_nonOR	chr6	138717607	138717987	18
Ebf+Lhx2-bound_nonOR	chr6	84646047	84646423	18
Ebf+Lhx2-bound_nonOR	chr7	133935505	133935888	18
Ebf+Lhx2-bound_nonOR	chr8	34156930	34157330	18
Ebf+Lhx2-bound_nonOR	chr8	47036539	47036933	18
Ebf+Lhx2-bound_nonOR	chr9	99248289	99248879	18
Ebf+Lhx2-bound_nonOR	chrX	20367422	20367832	18
Ebf+Lhx2-bound_nonOR	chr10	94495580	94495970	19
Ebf+Lhx2-bound_nonOR	chr11	116331054	116331428	19
Ebf+Lhx2-bound_nonOR	chr1	127863743	127864123	19
Ebf+Lhx2-bound_nonOR	chr1	133448499	133448873	19
Ebf+Lhx2-bound_nonOR	chr1	155085585	155086025	19
Ebf+Lhx2-bound_nonOR	chr12	85486284	85487054	19
Ebf+Lhx2-bound_nonOR	chr12	88898184	88898569	19
Ebf+Lhx2-bound_nonOR	chr13	119741657	119742054	19
Ebf+Lhx2-bound_nonOR	chr13	95419052	95419503	19
Ebf+Lhx2-bound_nonOR	chr14	25830316	25830755	19
Ebf+Lhx2-bound_nonOR	chr14	9694623	9694998	19
Ebf+Lhx2-bound_nonOR	chr16	18697927	18698313	19
Ebf+Lhx2-bound_nonOR	chr16	76843771	76844151	19
Ebf+Lhx2-bound_nonOR	chr17	83546252	83547046	19
Ebf+Lhx2-bound_nonOR	chr17	90556482	90556843	19
Ebf+Lhx2-bound_nonOR	chr18	88113046	88113423	19
Ebf+Lhx2-bound_nonOR	chr2	110422420	110422816	19
Ebf+Lhx2-bound_nonOR	chr2	67847648	67848053	19
Ebf+Lhx2-bound_nonOR	chr2	71292696	71293072	19
Ebf+Lhx2-bound_nonOR	chr3	109797357	109797730	19
Ebf+Lhx2-bound_nonOR	chr4	47351068	47351457	19
Ebf+Lhx2-bound_nonOR	chr5	133062430	133062818	19
Ebf+Lhx2-bound_nonOR	chr5	29475641	29476042	19
Ebf+Lhx2-bound_nonOR	chr6	120790664	120791059	19
Ebf+Lhx2-bound_nonOR	chr6	125975060	125975442	19
Ebf+Lhx2-bound_nonOR	chr6	57697103	57697481	19
Ebf+Lhx2-bound_nonOR	chr7	144653928	144654334	19
Ebf+Lhx2-bound_nonOR	chr7	81775288	81775688	19
Ebf+Lhx2-bound_nonOR	chr8	35891844	35892247	19
Ebf+Lhx2-bound_nonOR	chr8	70858390	70858795	19
Ebf+Lhx2-bound_nonOR	chr8	72660981	72661351	19
Ebf+Lhx2-bound_nonOR	chr8	96238409	96238794	19
Ebf+Lhx2-bound_nonOR	chr9	41988677	41989104	19
Ebf+Lhx2-bound_nonOR	chr10	39251978	39252360	20
Ebf+Lhx2-bound_nonOR	chr10	67024802	67025179	20
Ebf+Lhx2-bound_nonOR	chr1	106168015	106168386	20
Ebf+Lhx2-bound_nonOR	chr11	75743475	75743853	20
Ebf+Lhx2-bound_nonOR	chr11	87662449	87662829	20
Ebf+Lhx2-bound_nonOR	chr12	84590266	84590667	20
Ebf+Lhx2-bound_nonOR	chr12	88939666	88940027	20
Ebf+Lhx2-bound_nonOR	chr14	66679852	66680246	20
Ebf+Lhx2-bound_nonOR	chr1	4969798	4970165	20
Ebf+Lhx2-bound_nonOR	chr15	38942030	38942487	20
Ebf+Lhx2-bound_nonOR	chr15	68620757	68621145	20
Ebf+Lhx2-bound_nonOR	chr17	25054434	25054834	20
Ebf+Lhx2-bound_nonOR	chr17	26507530	26507976	20
Ebf+Lhx2-bound_nonOR	chr18	66536297	66536725	20
Ebf+Lhx2-bound_nonOR	chr2	162212957	162213371	20
Ebf+Lhx2-bound_nonOR	chr3	101486329	101486724	20
Ebf+Lhx2-bound_nonOR	chr3	104349548	104349937	20
Ebf+Lhx2-bound_nonOR	chr3	26932860	26933260	20
Ebf+Lhx2-bound_nonOR	chr4	131881868	131882405	20
Ebf+Lhx2-bound_nonOR	chr4	53436958	53437390	20
Ebf+Lhx2-bound_nonOR	chr5	10707385	10707771	20
Ebf+Lhx2-bound_nonOR	chr5	117284487	117284880	20
Ebf+Lhx2-bound_nonOR	chr6	14620795	14621170	20
Ebf+Lhx2-bound_nonOR	chr6	54535970	54536352	20
Ebf+Lhx2-bound_nonOR	chr6	86078280	86078664	20
Ebf+Lhx2-bound_nonOR	chr6	96839602	96840311	20
Ebf+Lhx2-bound_nonOR	chr7	133985335	133985744	20
Ebf+Lhx2-bound_nonOR	chr8	105463579	105463953	20
Ebf+Lhx2-bound_nonOR	chr8	35996695	35997100	20
Ebf+Lhx2-bound_nonOR	chr8	8726535	8726918	20
Ebf+Lhx2-bound_nonOR	chr9	99631778	99632448	20
Ebf+Lhx2-bound_nonOR	chr1	175427560	175427990	21
Ebf+Lhx2-bound_nonOR	chr12	79059588	79060013	21
Ebf+Lhx2-bound_nonOR	chr13	99729258	99729633	21
Ebf+Lhx2-bound_nonOR	chr14	32452836	32453218	21
Ebf+Lhx2-bound_nonOR	chr15	29880771	29881148	21
Ebf+Lhx2-bound_nonOR	chr15	84861827	84862229	21
Ebf+Lhx2-bound_nonOR	chr1	63953197	63953609	21
Ebf+Lhx2-bound_nonOR	chr1	64055141	64055583	21
Ebf+Lhx2-bound_nonOR	chr1	82428677	82429102	21
Ebf+Lhx2-bound_nonOR	chr18	3499010	3499410	21
Ebf+Lhx2-bound_nonOR	chr1	84868871	84869239	21
Ebf+Lhx2-bound_nonOR	chr19	28834409	28834781	21
Ebf+Lhx2-bound_nonOR	chr19	59517009	59517456	21
Ebf+Lhx2-bound_nonOR	chr2	141201592	141202039	21
Ebf+Lhx2-bound_nonOR	chr2	180209727	180210174	21
Ebf+Lhx2-bound_nonOR	chr2	34215554	34215954	21
Ebf+Lhx2-bound_nonOR	chr3	147339433	147339827	21
Ebf+Lhx2-bound_nonOR	chr3	27070342	27070718	21
Ebf+Lhx2-bound_nonOR	chr3	78475443	78475830	21
Ebf+Lhx2-bound_nonOR	chr4	151851219	151851599	21
Ebf+Lhx2-bound_nonOR	chr4	53221285	53221883	21
Ebf+Lhx2-bound_nonOR	chr5	24824021	24824403	21
Ebf+Lhx2-bound_nonOR	chr5	48554121	48554489	21
Ebf+Lhx2-bound_nonOR	chr6	23337726	23338373	21
Ebf+Lhx2-bound_nonOR	chr7	118595323	118595704	21
Ebf+Lhx2-bound_nonOR	chr7	120117556	120117944	21
Ebf+Lhx2-bound_nonOR	chr7	73250157	73250919	21
Ebf+Lhx2-bound_nonOR	chr9	34446908	34447336	21
Ebf+Lhx2-bound_nonOR	chr9	84139684	84140099	21
Ebf+Lhx2-bound_nonOR	chr10	21601520	21601912	22
Ebf+Lhx2-bound_nonOR	chr10	49365303	49365708	22
Ebf+Lhx2-bound_nonOR	chr10	60955172	60955762	22
Ebf+Lhx2-bound_nonOR	chr11	115764700	115765102	22
Ebf+Lhx2-bound_nonOR	chr11	78780347	78780780	22
Ebf+Lhx2-bound_nonOR	chr15	39314151	39314547	22
Ebf+Lhx2-bound_nonOR	chr1	6166424	6166849	22
Ebf+Lhx2-bound_nonOR	chr18	57609895	57610312	22
Ebf+Lhx2-bound_nonOR	chr19	39081122	39081822	22
Ebf+Lhx2-bound_nonOR	chr2	101964883	101965251	22
Ebf+Lhx2-bound_nonOR	chr2	91959848	91960244	22
Ebf+Lhx2-bound_nonOR	chr3	14679538	14680049	22
Ebf+Lhx2-bound_nonOR	chr3	59058654	59059055	22
Ebf+Lhx2-bound_nonOR	chr4	116762942	116763338	22
Ebf+Lhx2-bound_nonOR	chr4	31801122	31801520	22
Ebf+Lhx2-bound_nonOR	chr5	13144696	13145138	22
Ebf+Lhx2-bound_nonOR	chr5	132207112	132207497	22
Ebf+Lhx2-bound_nonOR	chr5	43808314	43808700	22
Ebf+Lhx2-bound_nonOR	chr5	52217529	52218065	22
Ebf+Lhx2-bound_nonOR	chr7	44823820	44824210	22
Ebf+Lhx2-bound_nonOR	chr7	76713152	76713527	22
Ebf+Lhx2-bound_nonOR	chr7	92532392	92532794	22
Ebf+Lhx2-bound_nonOR	chr7	98124520	98124971	22
Ebf+Lhx2-bound_nonOR	chr8	34140662	34141091	22
Ebf+Lhx2-bound_nonOR	chr9	57268488	57268861	22
Ebf+Lhx2-bound_nonOR	chr9	99225230	99225618	22
Ebf+Lhx2-bound_nonOR	chr10	53938708	53939118	23
Ebf+Lhx2-bound_nonOR	chr1	165180747	165181144	23
Ebf+Lhx2-bound_nonOR	chr12	100257701	100258113	23
Ebf+Lhx2-bound_nonOR	chr14	72121055	72121437	23
Ebf+Lhx2-bound_nonOR	chr17	35659643	35660010	23
Ebf+Lhx2-bound_nonOR	chr18	12495314	12495705	23
Ebf+Lhx2-bound_nonOR	chr18	60606237	60606606	23
Ebf+Lhx2-bound_nonOR	chr19	10260737	10261119	23
Ebf+Lhx2-bound_nonOR	chr19	32604254	32604650	23
Ebf+Lhx2-bound_nonOR	chr2	124492390	124492776	23
Ebf+Lhx2-bound_nonOR	chr2	67655021	67655410	23
Ebf+Lhx2-bound_nonOR	chr5	111164579	111165036	23
Ebf+Lhx2-bound_nonOR	chr8	128587191	128587587	23
Ebf+Lhx2-bound_nonOR	chr8	81463753	81464162	23
Ebf+Lhx2-bound_nonOR	chr8	83977935	83978315	23
Ebf+Lhx2-bound_nonOR	chr8	85586026	85586424	23
Ebf+Lhx2-bound_nonOR	chr9	64849628	64850021	23
Ebf+Lhx2-bound_nonOR	chrX	167070302	167070701	23
Ebf+Lhx2-bound_nonOR	chr10	23016346	23016714	24
Ebf+Lhx2-bound_nonOR	chr10	69087537	69087965	24
Ebf+Lhx2-bound_nonOR	chr10	81648774	81649180	24
Ebf+Lhx2-bound_nonOR	chr11	60865576	60865974	24
Ebf+Lhx2-bound_nonOR	chr11	67919526	67919911	24
Ebf+Lhx2-bound_nonOR	chr11	74767456	74767862	24
Ebf+Lhx2-bound_nonOR	chr12	55292634	55293063	24
Ebf+Lhx2-bound_nonOR	chr12	74303208	74303705	24
Ebf+Lhx2-bound_nonOR	chr13	101092315	101092714	24
Ebf+Lhx2-bound_nonOR	chr17	85664437	85664826	24
Ebf+Lhx2-bound_nonOR	chr18	38936523	38936888	24
Ebf+Lhx2-bound_nonOR	chr19	27218329	27218813	24
Ebf+Lhx2-bound_nonOR	chr2	153733917	153734300	24
Ebf+Lhx2-bound_nonOR	chr2	166118065	166118468	24
Ebf+Lhx2-bound_nonOR	chr4	116132805	116133179	24
Ebf+Lhx2-bound_nonOR	chr4	53899162	53899545	24
Ebf+Lhx2-bound_nonOR	chr4	56890324	56890708	24
Ebf+Lhx2-bound_nonOR	chr5	117315476	117315892	24
Ebf+Lhx2-bound_nonOR	chr5	125318992	125319370	24
Ebf+Lhx2-bound_nonOR	chr5	131517599	131518010	24
Ebf+Lhx2-bound_nonOR	chr5	7845875	7846343	24
Ebf+Lhx2-bound_nonOR	chr6	86398941	86399356	24
Ebf+Lhx2-bound_nonOR	chr8	104374698	104375402	24
Ebf+Lhx2-bound_nonOR	chr8	72682092	72682471	24
Ebf+Lhx2-bound_nonOR	chr9	80929966	80930397	24
Ebf+Lhx2-bound_nonOR	chrX	142085377	142085799	24
Ebf+Lhx2-bound_nonOR	chr10	4585821	4586246	25
Ebf+Lhx2-bound_nonOR	chr10	8881466	8881869	25
Ebf+Lhx2-bound_nonOR	chr11	64770851	64771429	25
Ebf+Lhx2-bound_nonOR	chr1	193729276	193729680	25
Ebf+Lhx2-bound_nonOR	chr12	54702451	54702893	25
Ebf+Lhx2-bound_nonOR	chr12	81883307	81883770	25
Ebf+Lhx2-bound_nonOR	chr12	86734383	86734768	25
Ebf+Lhx2-bound_nonOR	chr14	75240946	75241375	25
Ebf+Lhx2-bound_nonOR	chr15	82856602	82857042	25
Ebf+Lhx2-bound_nonOR	chr17	34931051	34931467	25
Ebf+Lhx2-bound_nonOR	chr17	62922302	62922695	25
Ebf+Lhx2-bound_nonOR	chr18	71932003	71932407	25
Ebf+Lhx2-bound_nonOR	chr19	6601152	6601555	25
Ebf+Lhx2-bound_nonOR	chr2	152150309	152150740	25
Ebf+Lhx2-bound_nonOR	chr2	173646807	173647190	25
Ebf+Lhx2-bound_nonOR	chr3	108174531	108175186	25
Ebf+Lhx2-bound_nonOR	chr3	146955842	146956225	25
Ebf+Lhx2-bound_nonOR	chr3	147252019	147252614	25
Ebf+Lhx2-bound_nonOR	chr4	137612063	137612490	25
Ebf+Lhx2-bound_nonOR	chr5	122708226	122708670	25
Ebf+Lhx2-bound_nonOR	chr6	40004489	40005041	25
Ebf+Lhx2-bound_nonOR	chr6	47239569	47239958	25
Ebf+Lhx2-bound_nonOR	chr7	101964524	101964958	25
Ebf+Lhx2-bound_nonOR	chr7	118277607	118277972	25
Ebf+Lhx2-bound_nonOR	chr7	45567762	45568167	25
Ebf+Lhx2-bound_nonOR	chr7	67005260	67005685	25
Ebf+Lhx2-bound_nonOR	chr7	75929243	75929631	25
Ebf+Lhx2-bound_nonOR	chr9	63241135	63241581	25
Ebf+Lhx2-bound_nonOR	chr11	107027082	107027523	26
Ebf+Lhx2-bound_nonOR	chr1	166139836	166140261	26
Ebf+Lhx2-bound_nonOR	chr12	102085414	102085795	26
Ebf+Lhx2-bound_nonOR	chr13	25092535	25092911	26
Ebf+Lhx2-bound_nonOR	chr13	70804752	70805137	26
Ebf+Lhx2-bound_nonOR	chr17	45596433	45596814	26
Ebf+Lhx2-bound_nonOR	chr17	5499020	5499475	26
Ebf+Lhx2-bound_nonOR	chr17	73707973	73708402	26
Ebf+Lhx2-bound_nonOR	chr17	89389364	89389733	26
Ebf+Lhx2-bound_nonOR	chr18	6313141	6313545	26
Ebf+Lhx2-bound_nonOR	chr19	11957235	11957795	26
Ebf+Lhx2-bound_nonOR	chr19	32397342	32397740	26
Ebf+Lhx2-bound_nonOR	chr1	93425623	93426023	26
Ebf+Lhx2-bound_nonOR	chr2	165505359	165505811	26
Ebf+Lhx2-bound_nonOR	chr2	38357856	38358219	26
Ebf+Lhx2-bound_nonOR	chr3	101528068	101528503	26
Ebf+Lhx2-bound_nonOR	chr3	84559737	84560131	26
Ebf+Lhx2-bound_nonOR	chr3	85886660	85887022	26
Ebf+Lhx2-bound_nonOR	chr4	83302668	83303052	26
Ebf+Lhx2-bound_nonOR	chr5	130772583	130772962	26
Ebf+Lhx2-bound_nonOR	chr8	125102587	125102958	26
Ebf+Lhx2-bound_nonOR	chr9	15357010	15357418	26
Ebf+Lhx2-bound_nonOR	chr9	77394715	77395137	26
Ebf+Lhx2-bound_nonOR	chr9	95582134	95582510	26
Ebf+Lhx2-bound_nonOR	chr9	96803996	96804405	26
Ebf+Lhx2-bound_nonOR	chrX	14256881	14257617	26
Ebf+Lhx2-bound_nonOR	chr1	131478012	131478434	27
Ebf+Lhx2-bound_nonOR	chr1	131494221	131494598	27
Ebf+Lhx2-bound_nonOR	chr12	82674898	82675273	27
Ebf+Lhx2-bound_nonOR	chr13	34246829	34247218	27
Ebf+Lhx2-bound_nonOR	chr13	4771410	4771781	27
Ebf+Lhx2-bound_nonOR	chr14	100463431	100463822	27
Ebf+Lhx2-bound_nonOR	chr15	35881686	35882106	27
Ebf+Lhx2-bound_nonOR	chr16	73678540	73679089	27
Ebf+Lhx2-bound_nonOR	chr16	92399602	92399992	27
Ebf+Lhx2-bound_nonOR	chr17	30964286	30964690	27
Ebf+Lhx2-bound_nonOR	chr17	3230934	3231349	27
Ebf+Lhx2-bound_nonOR	chr1	81254351	81254750	27
Ebf+Lhx2-bound_nonOR	chr2	24752543	24752943	27
Ebf+Lhx2-bound_nonOR	chr2	33840201	33840671	27
Ebf+Lhx2-bound_nonOR	chr4	120856759	120857199	27
Ebf+Lhx2-bound_nonOR	chr4	139441921	139442315	27
Ebf+Lhx2-bound_nonOR	chr6	125199870	125200252	27
Ebf+Lhx2-bound_nonOR	chr7	34714830	34715244	27
Ebf+Lhx2-bound_nonOR	chr7	96374031	96374427	27
Ebf+Lhx2-bound_nonOR	chr8	120335435	120336005	27
Ebf+Lhx2-bound_nonOR	chr8	124842277	124842691	27
Ebf+Lhx2-bound_nonOR	chr9	106806564	106806946	27
Ebf+Lhx2-bound_nonOR	chr10	128876544	128876919	28
Ebf+Lhx2-bound_nonOR	chr1	132886311	132886739	28
Ebf+Lhx2-bound_nonOR	chr11	56026210	56026611	28
Ebf+Lhx2-bound_nonOR	chr11	76739806	76740207	28
Ebf+Lhx2-bound_nonOR	chr1	191470675	191471067	28
Ebf+Lhx2-bound_nonOR	chr15	64868015	64868389	28
Ebf+Lhx2-bound_nonOR	chr15	89187780	89188198	28
Ebf+Lhx2-bound_nonOR	chr17	30277695	30278114	28
Ebf+Lhx2-bound_nonOR	chr17	30954359	30954741	28
Ebf+Lhx2-bound_nonOR	chr17	72806240	72806621	28
Ebf+Lhx2-bound_nonOR	chr17	91378603	91379022	28
Ebf+Lhx2-bound_nonOR	chr18	12400261	12400656	28
Ebf+Lhx2-bound_nonOR	chr19	6951914	6952462	28
Ebf+Lhx2-bound_nonOR	chr2	59877324	59877743	28
Ebf+Lhx2-bound_nonOR	chr4	44782492	44782872	28
Ebf+Lhx2-bound_nonOR	chr5	139684704	139685085	28
Ebf+Lhx2-bound_nonOR	chr5	58457798	58458205	28
Ebf+Lhx2-bound_nonOR	chr6	32388336	32388699	28
Ebf+Lhx2-bound_nonOR	chr7	121589321	121589714	28
Ebf+Lhx2-bound_nonOR	chr8	14740026	14740411	28
Ebf+Lhx2-bound_nonOR	chr9	36979941	36980341	28
Ebf+Lhx2-bound_nonOR	chr9	42721088	42721485	28
Ebf+Lhx2-bound_nonOR	chr9	49884768	49885178	28
Ebf+Lhx2-bound_nonOR	chr9	57317892	57318273	28
Ebf+Lhx2-bound_nonOR	chrX	140361624	140361994	28
Ebf+Lhx2-bound_nonOR	chr10	55286576	55287006	29
Ebf+Lhx2-bound_nonOR	chr11	100500314	100500717	29
Ebf+Lhx2-bound_nonOR	chr1	171185587	171186033	29
Ebf+Lhx2-bound_nonOR	chr13	25097522	25097930	29
Ebf+Lhx2-bound_nonOR	chr13	44458638	44459170	29
Ebf+Lhx2-bound_nonOR	chr1	38745412	38745874	29
Ebf+Lhx2-bound_nonOR	chr15	97544147	97544671	29
Ebf+Lhx2-bound_nonOR	chr16	20788759	20789209	29
Ebf+Lhx2-bound_nonOR	chr1	74317917	74318332	29
Ebf+Lhx2-bound_nonOR	chr17	56482670	56483171	29
Ebf+Lhx2-bound_nonOR	chr2	122573641	122574056	29
Ebf+Lhx2-bound_nonOR	chr4	129928240	129928796	29
Ebf+Lhx2-bound_nonOR	chr5	103700486	103700945	29
Ebf+Lhx2-bound_nonOR	chr6	144902478	144902855	29
Ebf+Lhx2-bound_nonOR	chr6	25736521	25736910	29
Ebf+Lhx2-bound_nonOR	chr7	142881415	142881796	29
Ebf+Lhx2-bound_nonOR	chr8	114314571	114314969	29
Ebf+Lhx2-bound_nonOR	chr8	117387666	117388067	29
Ebf+Lhx2-bound_nonOR	chr9	61618404	61618845	29
Ebf+Lhx2-bound_nonOR	chr10	105252353	105252768	30
Ebf+Lhx2-bound_nonOR	chr10	78326628	78326997	30
Ebf+Lhx2-bound_nonOR	chr10	97446786	97447164	30
Ebf+Lhx2-bound_nonOR	chr11	113393838	113394253	30
Ebf+Lhx2-bound_nonOR	chr11	117101248	117101894	30
Ebf+Lhx2-bound_nonOR	chr12	77188817	77189216	30
Ebf+Lhx2-bound_nonOR	chr13	101305960	101306353	30
Ebf+Lhx2-bound_nonOR	chr13	41352401	41352777	30
Ebf+Lhx2-bound_nonOR	chr13	42958908	42959276	30
Ebf+Lhx2-bound_nonOR	chr14	69785327	69785727	30
Ebf+Lhx2-bound_nonOR	chr15	78464549	78464924	30
Ebf+Lhx2-bound_nonOR	chr19	24243274	24243677	30
Ebf+Lhx2-bound_nonOR	chr2	137087211	137087598	30
Ebf+Lhx2-bound_nonOR	chr3	114483884	114484263	30
Ebf+Lhx2-bound_nonOR	chr4	13693704	13694157	30
Ebf+Lhx2-bound_nonOR	chr4	138453473	138453892	30
Ebf+Lhx2-bound_nonOR	chr4	66171583	66172028	30
Ebf+Lhx2-bound_nonOR	chr5	144286681	144287128	30
Ebf+Lhx2-bound_nonOR	chr5	18055322	18055693	30
Ebf+Lhx2-bound_nonOR	chr5	53240092	53240495	30
Ebf+Lhx2-bound_nonOR	chr5	65430986	65431446	30
Ebf+Lhx2-bound_nonOR	chr5	83175265	83175630	30
Ebf+Lhx2-bound_nonOR	chr6	128355200	128355651	30
Ebf+Lhx2-bound_nonOR	chr7	27161641	27162054	30
Ebf+Lhx2-bound_nonOR	chr8	110956201	110956612	30
Ebf+Lhx2-bound_nonOR	chr8	124232906	124233474	30
Ebf+Lhx2-bound_nonOR	chr8	47240874	47241269	30
Ebf+Lhx2-bound_nonOR	chr8	94899165	94899563	30
Ebf+Lhx2-bound_nonOR	chr9	27253757	27254149	30
Ebf+Lhx2-bound_nonOR	chr9	47087393	47087817	30
Ebf+Lhx2-bound_nonOR	chr11	95444487	95444899	31
Ebf+Lhx2-bound_nonOR	chr12	31950113	31950710	31
Ebf+Lhx2-bound_nonOR	chr17	40902836	40903225	31
Ebf+Lhx2-bound_nonOR	chr17	49304455	49304860	31
Ebf+Lhx2-bound_nonOR	chr17	71754794	71755255	31
Ebf+Lhx2-bound_nonOR	chr18	23041835	23042245	31
Ebf+Lhx2-bound_nonOR	chr19	34857816	34858215	31
Ebf+Lhx2-bound_nonOR	chr2	178257000	178257419	31
Ebf+Lhx2-bound_nonOR	chr4	136418858	136419261	31
Ebf+Lhx2-bound_nonOR	chr4	48500879	48501249	31
Ebf+Lhx2-bound_nonOR	chr7	126501732	126502112	31
Ebf+Lhx2-bound_nonOR	chr7	4943035	4943520	31
Ebf+Lhx2-bound_nonOR	chr7	67529395	67529853	31
Ebf+Lhx2-bound_nonOR	chr7	88536200	88536608	31
Ebf+Lhx2-bound_nonOR	chr7	98137980	98138452	31
Ebf+Lhx2-bound_nonOR	chr8	19980658	19981077	31
Ebf+Lhx2-bound_nonOR	chr8	87833927	87834304	31
Ebf+Lhx2-bound_nonOR	chr9	120849693	120850094	31
Ebf+Lhx2-bound_nonOR	chrX	73053801	73054248	31
Ebf+Lhx2-bound_nonOR	chrX	74333690	74334235	31
Ebf+Lhx2-bound_nonOR	chr10	83850848	83851223	32
Ebf+Lhx2-bound_nonOR	chr1	114144674	114145056	32
Ebf+Lhx2-bound_nonOR	chr11	74824092	74824742	32
Ebf+Lhx2-bound_nonOR	chr1	177087460	177087857	32
Ebf+Lhx2-bound_nonOR	chr11	8987328	8987710	32
Ebf+Lhx2-bound_nonOR	chr12	4129530	4129945	32
Ebf+Lhx2-bound_nonOR	chr14	77261282	77261705	32
Ebf+Lhx2-bound_nonOR	chr15	70621442	70622002	32
Ebf+Lhx2-bound_nonOR	chr16	25631136	25631536	32
Ebf+Lhx2-bound_nonOR	chr16	45922322	45922900	32
Ebf+Lhx2-bound_nonOR	chr16	53616165	53616537	32
Ebf+Lhx2-bound_nonOR	chr17	66327035	66327414	32
Ebf+Lhx2-bound_nonOR	chr18	57630572	57630965	32
Ebf+Lhx2-bound_nonOR	chr3	126528244	126528615	32
Ebf+Lhx2-bound_nonOR	chr4	142725877	142726549	32
Ebf+Lhx2-bound_nonOR	chr4	148376365	148376770	32
Ebf+Lhx2-bound_nonOR	chr6	91937494	91937874	32
Ebf+Lhx2-bound_nonOR	chr7	123062679	123063213	32
Ebf+Lhx2-bound_nonOR	chr7	125483016	125483391	32
Ebf+Lhx2-bound_nonOR	chr7	28203400	28203815	32
Ebf+Lhx2-bound_nonOR	chr7	81122335	81122729	32
Ebf+Lhx2-bound_nonOR	chr7	90047602	90048051	32
Ebf+Lhx2-bound_nonOR	chr7	99317605	99318063	32
Ebf+Lhx2-bound_nonOR	chr10	119581637	119582084	33
Ebf+Lhx2-bound_nonOR	chr10	96658435	96658829	33
Ebf+Lhx2-bound_nonOR	chr1	109032248	109032664	33
Ebf+Lhx2-bound_nonOR	chr1	135361441	135361835	33
Ebf+Lhx2-bound_nonOR	chr11	64833763	64834140	33
Ebf+Lhx2-bound_nonOR	chr12	29651771	29652155	33
Ebf+Lhx2-bound_nonOR	chr12	4192082	4192473	33
Ebf+Lhx2-bound_nonOR	chr15	81064120	81064562	33
Ebf+Lhx2-bound_nonOR	chr16	9213055	9213459	33
Ebf+Lhx2-bound_nonOR	chr18	62101162	62101622	33
Ebf+Lhx2-bound_nonOR	chr18	68657424	68657834	33
Ebf+Lhx2-bound_nonOR	chr2	67560359	67560747	33
Ebf+Lhx2-bound_nonOR	chr4	148980325	148980733	33
Ebf+Lhx2-bound_nonOR	chr4	16803842	16804255	33
Ebf+Lhx2-bound_nonOR	chr5	133432785	133433210	33
Ebf+Lhx2-bound_nonOR	chr6	113109365	113109759	33
Ebf+Lhx2-bound_nonOR	chr7	68018408	68018797	33
Ebf+Lhx2-bound_nonOR	chr7	80699656	80700052	33
Ebf+Lhx2-bound_nonOR	chr9	102533968	102534339	33
Ebf+Lhx2-bound_nonOR	chr9	55752288	55752677	33
Ebf+Lhx2-bound_nonOR	chr9	57955290	57955673	33
Ebf+Lhx2-bound_nonOR	chr11	118995717	118996127	34
Ebf+Lhx2-bound_nonOR	chr1	159890177	159890561	34
Ebf+Lhx2-bound_nonOR	chr11	61382967	61383349	34
Ebf+Lhx2-bound_nonOR	chr12	107125136	107125510	34
Ebf+Lhx2-bound_nonOR	chr13	45897058	45897471	34
Ebf+Lhx2-bound_nonOR	chr13	48075146	48075585	34
Ebf+Lhx2-bound_nonOR	chr17	29436953	29437582	34
Ebf+Lhx2-bound_nonOR	chr17	31590682	31591133	34
Ebf+Lhx2-bound_nonOR	chr18	54656943	54657354	34
Ebf+Lhx2-bound_nonOR	chr18	61319636	61320050	34
Ebf+Lhx2-bound_nonOR	chr2	153484036	153484453	34
Ebf+Lhx2-bound_nonOR	chr2	27565413	27565798	34
Ebf+Lhx2-bound_nonOR	chr2	91254789	91255277	34
Ebf+Lhx2-bound_nonOR	chr3	124011651	124012079	34
Ebf+Lhx2-bound_nonOR	chr4	156070352	156071026	34
Ebf+Lhx2-bound_nonOR	chr4	65138097	65138539	34
Ebf+Lhx2-bound_nonOR	chr5	141525122	141525503	34
Ebf+Lhx2-bound_nonOR	chr6	119245181	119245587	34
Ebf+Lhx2-bound_nonOR	chr8	30563842	30564322	34
Ebf+Lhx2-bound_nonOR	chr9	74952495	74952910	34
Ebf+Lhx2-bound_nonOR	chr9	90136629	90136995	34
Ebf+Lhx2-bound_nonOR	chr11	117308501	117308956	35
Ebf+Lhx2-bound_nonOR	chr11	34212749	34213127	35
Ebf+Lhx2-bound_nonOR	chr1	14908955	14909342	35
Ebf+Lhx2-bound_nonOR	chr11	60178439	60178819	35
Ebf+Lhx2-bound_nonOR	chr1	16583346	16583742	35
Ebf+Lhx2-bound_nonOR	chr1	192441721	192442086	35
Ebf+Lhx2-bound_nonOR	chr12	102072187	102072598	35
Ebf+Lhx2-bound_nonOR	chr12	3364105	3364524	35
Ebf+Lhx2-bound_nonOR	chr12	34103422	34103842	35
Ebf+Lhx2-bound_nonOR	chr12	34155782	34156176	35
Ebf+Lhx2-bound_nonOR	chr14	76686375	76686749	35
Ebf+Lhx2-bound_nonOR	chr15	31214605	31215021	35
Ebf+Lhx2-bound_nonOR	chr16	25201948	25202362	35
Ebf+Lhx2-bound_nonOR	chr1	78774410	78774822	35
Ebf+Lhx2-bound_nonOR	chr18	38384808	38385207	35
Ebf+Lhx2-bound_nonOR	chr19	41642941	41643358	35
Ebf+Lhx2-bound_nonOR	chr2	14761174	14761611	35
Ebf+Lhx2-bound_nonOR	chr2	28270485	28270935	35
Ebf+Lhx2-bound_nonOR	chr3	143312287	143312719	35
Ebf+Lhx2-bound_nonOR	chr4	136100986	136101368	35
Ebf+Lhx2-bound_nonOR	chr5	104375126	104375488	35
Ebf+Lhx2-bound_nonOR	chr5	113203486	113203899	35
Ebf+Lhx2-bound_nonOR	chr5	129999617	130000049	35
Ebf+Lhx2-bound_nonOR	chr6	145276442	145276877	35
Ebf+Lhx2-bound_nonOR	chr6	94171233	94171659	35
Ebf+Lhx2-bound_nonOR	chr9	61319544	61319913	35
Ebf+Lhx2-bound_nonOR	chr9	97714509	97714992	35
Ebf+Lhx2-bound_nonOR	chr10	75448060	75448439	36
Ebf+Lhx2-bound_nonOR	chr12	77533561	77533969	36
Ebf+Lhx2-bound_nonOR	chr13	111779829	111780206	36
Ebf+Lhx2-bound_nonOR	chr15	11368447	11368826	36
Ebf+Lhx2-bound_nonOR	chr15	95217236	95217671	36
Ebf+Lhx2-bound_nonOR	chr17	66078305	66078673	36
Ebf+Lhx2-bound_nonOR	chr18	55539434	55539900	36
Ebf+Lhx2-bound_nonOR	chr19	4302416	4302830	36
Ebf+Lhx2-bound_nonOR	chr2	28118563	28119024	36
Ebf+Lhx2-bound_nonOR	chr2	92912539	92912932	36
Ebf+Lhx2-bound_nonOR	chr3	63129159	63129564	36
Ebf+Lhx2-bound_nonOR	chr4	148840269	148840663	36
Ebf+Lhx2-bound_nonOR	chr4	153042490	153043070	36
Ebf+Lhx2-bound_nonOR	chr4	65916551	65916954	36
Ebf+Lhx2-bound_nonOR	chr5	102141196	102141572	36
Ebf+Lhx2-bound_nonOR	chr5	120698848	120699309	36
Ebf+Lhx2-bound_nonOR	chr6	122417068	122417508	36
Ebf+Lhx2-bound_nonOR	chr6	145059242	145059630	36
Ebf+Lhx2-bound_nonOR	chr7	111172708	111173095	36
Ebf+Lhx2-bound_nonOR	chr7	35686121	35686527	36
Ebf+Lhx2-bound_nonOR	chr8	35114396	35114798	36
Ebf+Lhx2-bound_nonOR	chr13	107502101	107502476	37
Ebf+Lhx2-bound_nonOR	chr13	36588985	36589448	37
Ebf+Lhx2-bound_nonOR	chr14	47334558	47335165	37
Ebf+Lhx2-bound_nonOR	chr1	64066798	64067343	37
Ebf+Lhx2-bound_nonOR	chr16	45070721	45071114	37
Ebf+Lhx2-bound_nonOR	chr16	96945954	96946324	37
Ebf+Lhx2-bound_nonOR	chr17	87368122	87368508	37
Ebf+Lhx2-bound_nonOR	chr3	131471801	131472200	37
Ebf+Lhx2-bound_nonOR	chr5	106777897	106778331	37
Ebf+Lhx2-bound_nonOR	chr5	65003565	65004221	37
Ebf+Lhx2-bound_nonOR	chr6	113307762	113308218	37
Ebf+Lhx2-bound_nonOR	chr9	62371747	62372135	37
Ebf+Lhx2-bound_nonOR	chrX	17010867	17011234	37
Ebf+Lhx2-bound_nonOR	chr10	39567012	39567454	38
Ebf+Lhx2-bound_nonOR	chr12	79050379	79050788	38
Ebf+Lhx2-bound_nonOR	chr13	46565897	46566300	38
Ebf+Lhx2-bound_nonOR	chr14	120856365	120856743	38
Ebf+Lhx2-bound_nonOR	chr14	12574373	12574765	38
Ebf+Lhx2-bound_nonOR	chr16	18706301	18706673	38
Ebf+Lhx2-bound_nonOR	chr16	33705316	33705707	38
Ebf+Lhx2-bound_nonOR	chr16	74139760	74140198	38
Ebf+Lhx2-bound_nonOR	chr18	57540270	57540680	38
Ebf+Lhx2-bound_nonOR	chr18	62837810	62838269	38
Ebf+Lhx2-bound_nonOR	chr2	155369142	155369564	38
Ebf+Lhx2-bound_nonOR	chr6	144526512	144526951	38
Ebf+Lhx2-bound_nonOR	chr6	28491230	28491702	38
Ebf+Lhx2-bound_nonOR	chr6	92697834	92698501	38
Ebf+Lhx2-bound_nonOR	chr7	141912773	141913149	38
Ebf+Lhx2-bound_nonOR	chr7	49091240	49091631	38
Ebf+Lhx2-bound_nonOR	chr8	45760635	45761034	38
Ebf+Lhx2-bound_nonOR	chr8	64587718	64588112	38
Ebf+Lhx2-bound_nonOR	chr9	31028772	31029158	38
Ebf+Lhx2-bound_nonOR	chrX	140195212	140195635	38
Ebf+Lhx2-bound_nonOR	chr10	21923587	21924069	39
Ebf+Lhx2-bound_nonOR	chr10	61126151	61126589	39
Ebf+Lhx2-bound_nonOR	chr10	75026552	75026991	39
Ebf+Lhx2-bound_nonOR	chr11	112424748	112425160	39
Ebf+Lhx2-bound_nonOR	chr11	62624387	62624793	39
Ebf+Lhx2-bound_nonOR	chr1	167081478	167081852	39
Ebf+Lhx2-bound_nonOR	chr1	177452147	177452545	39
Ebf+Lhx2-bound_nonOR	chr11	88558552	88559036	39
Ebf+Lhx2-bound_nonOR	chr12	106539864	106540228	39
Ebf+Lhx2-bound_nonOR	chr15	88468636	88469055	39
Ebf+Lhx2-bound_nonOR	chr15	95351806	95352208	39
Ebf+Lhx2-bound_nonOR	chr18	55203923	55204332	39
Ebf+Lhx2-bound_nonOR	chr19	59654702	59655116	39
Ebf+Lhx2-bound_nonOR	chr3	115818656	115819031	39
Ebf+Lhx2-bound_nonOR	chr3	134486748	134487135	39
Ebf+Lhx2-bound_nonOR	chr3	54026039	54026443	39
Ebf+Lhx2-bound_nonOR	chr4	70446953	70447320	39
Ebf+Lhx2-bound_nonOR	chr8	36014365	36015144	39
Ebf+Lhx2-bound_nonOR	chr9	115976841	115977229	39
Ebf+Lhx2-bound_nonOR	chr9	22037767	22038221	39
Ebf+Lhx2-bound_nonOR	chr9	97460203	97460590	39
Ebf+Lhx2-bound_nonOR	chr11	117270360	117270777	40
Ebf+Lhx2-bound_nonOR	chr1	113917027	113917395	40
Ebf+Lhx2-bound_nonOR	chr11	78820244	78820652	40
Ebf+Lhx2-bound_nonOR	chr13	98011087	98011488	40
Ebf+Lhx2-bound_nonOR	chr14	64009834	64010215	40
Ebf+Lhx2-bound_nonOR	chr14	76414098	76414495	40
Ebf+Lhx2-bound_nonOR	chr17	24354211	24354617	40
Ebf+Lhx2-bound_nonOR	chr17	86175471	86175872	40
Ebf+Lhx2-bound_nonOR	chr2	146544450	146544847	40
Ebf+Lhx2-bound_nonOR	chr3	85895924	85896349	40
Ebf+Lhx2-bound_nonOR	chr4	126448516	126448917	40
Ebf+Lhx2-bound_nonOR	chr5	131362468	131362878	40
Ebf+Lhx2-bound_nonOR	chr7	64502605	64502991	40
Ebf+Lhx2-bound_nonOR	chr8	103625545	103625923	40
Ebf+Lhx2-bound_nonOR	chr8	116482757	116483180	40
Ebf+Lhx2-bound_nonOR	chr9	50241530	50241917	40
Ebf+Lhx2-bound_nonOR	chrX	53737225	53737657	40
Ebf+Lhx2-bound_nonOR	chr10	24678464	24678911	41
Ebf+Lhx2-bound_nonOR	chr1	151311379	151312054	41
Ebf+Lhx2-bound_nonOR	chr12	4188151	4188525	41
Ebf+Lhx2-bound_nonOR	chr12	52701388	52701792	41
Ebf+Lhx2-bound_nonOR	chr15	99230301	99230932	41
Ebf+Lhx2-bound_nonOR	chr17	87378421	87378828	41
Ebf+Lhx2-bound_nonOR	chr19	36419887	36420252	41
Ebf+Lhx2-bound_nonOR	chr2	142589453	142589818	41
Ebf+Lhx2-bound_nonOR	chr2	157024052	157024424	41
Ebf+Lhx2-bound_nonOR	chr2	28132068	28132459	41
Ebf+Lhx2-bound_nonOR	chr3	110267813	110268190	41
Ebf+Lhx2-bound_nonOR	chr6	58933110	58933524	41
Ebf+Lhx2-bound_nonOR	chr7	133318794	133319207	41
Ebf+Lhx2-bound_nonOR	chr7	67570399	67570855	41
Ebf+Lhx2-bound_nonOR	chr8	121732033	121732437	41
Ebf+Lhx2-bound_nonOR	chr8	12214878	12215365	41
Ebf+Lhx2-bound_nonOR	chr8	45694574	45695244	41
Ebf+Lhx2-bound_nonOR	chr8	68618175	68618573	41
Ebf+Lhx2-bound_nonOR	chr9	65175770	65176189	41
Ebf+Lhx2-bound_nonOR	chr1	164509215	164509615	42
Ebf+Lhx2-bound_nonOR	chr11	86972648	86973038	42
Ebf+Lhx2-bound_nonOR	chr13	37749998	37750405	42
Ebf+Lhx2-bound_nonOR	chr15	12622226	12622589	42
Ebf+Lhx2-bound_nonOR	chr16	36511856	36512298	42
Ebf+Lhx2-bound_nonOR	chr16	96149371	96149810	42
Ebf+Lhx2-bound_nonOR	chr1	75261229	75261664	42
Ebf+Lhx2-bound_nonOR	chr2	168912525	168912906	42
Ebf+Lhx2-bound_nonOR	chr2	70944789	70945215	42
Ebf+Lhx2-bound_nonOR	chr3	108307789	108308206	42
Ebf+Lhx2-bound_nonOR	chr4	111548573	111548994	42
Ebf+Lhx2-bound_nonOR	chr4	124193208	124193683	42
Ebf+Lhx2-bound_nonOR	chr5	121307549	121307943	42
Ebf+Lhx2-bound_nonOR	chr5	52369203	52369654	42
Ebf+Lhx2-bound_nonOR	chr7	114986536	114986924	42
Ebf+Lhx2-bound_nonOR	chr7	77844264	77844668	42
Ebf+Lhx2-bound_nonOR	chr8	127265678	127266071	42
Ebf+Lhx2-bound_nonOR	chr8	45816910	45817292	42
Ebf+Lhx2-bound_nonOR	chr9	61279258	61279697	42
Ebf+Lhx2-bound_nonOR	chr10	39321369	39321771	43
Ebf+Lhx2-bound_nonOR	chr11	96075145	96075624	43
Ebf+Lhx2-bound_nonOR	chr12	36476453	36476849	43
Ebf+Lhx2-bound_nonOR	chr12	71429642	71430077	43
Ebf+Lhx2-bound_nonOR	chr13	67332839	67333256	43
Ebf+Lhx2-bound_nonOR	chr15	100056525	100056952	43
Ebf+Lhx2-bound_nonOR	chr17	56474367	56474808	43
Ebf+Lhx2-bound_nonOR	chr19	59537941	59538390	43
Ebf+Lhx2-bound_nonOR	chr2	163443342	163443749	43
Ebf+Lhx2-bound_nonOR	chr2	49811382	49811799	43
Ebf+Lhx2-bound_nonOR	chr3	149672106	149672480	43
Ebf+Lhx2-bound_nonOR	chr4	55471941	55472310	43
Ebf+Lhx2-bound_nonOR	chr4	65696352	65696749	43
Ebf+Lhx2-bound_nonOR	chr5	117459352	117459809	43
Ebf+Lhx2-bound_nonOR	chr7	111179514	111179887	43
Ebf+Lhx2-bound_nonOR	chr9	103751608	103752010	43
Ebf+Lhx2-bound_nonOR	chr10	61086820	61087259	44
Ebf+Lhx2-bound_nonOR	chr11	21689585	21689971	44
Ebf+Lhx2-bound_nonOR	chr1	133208077	133208789	44
Ebf+Lhx2-bound_nonOR	chr11	3428599	3429101	44
Ebf+Lhx2-bound_nonOR	chr11	44694487	44694951	44
Ebf+Lhx2-bound_nonOR	chr11	62630323	62630863	44
Ebf+Lhx2-bound_nonOR	chr15	60911273	60911662	44
Ebf+Lhx2-bound_nonOR	chr15	72063191	72063595	44
Ebf+Lhx2-bound_nonOR	chr16	4641085	4641507	44
Ebf+Lhx2-bound_nonOR	chr17	66540664	66541059	44
Ebf+Lhx2-bound_nonOR	chr18	23732754	23733250	44
Ebf+Lhx2-bound_nonOR	chr19	41685404	41685793	44
Ebf+Lhx2-bound_nonOR	chr2	66511467	66511902	44
Ebf+Lhx2-bound_nonOR	chr4	87211611	87212032	44
Ebf+Lhx2-bound_nonOR	chr5	135978605	135978980	44
Ebf+Lhx2-bound_nonOR	chr5	42169949	42170328	44
Ebf+Lhx2-bound_nonOR	chr5	65756268	65756711	44
Ebf+Lhx2-bound_nonOR	chr6	101147869	101148260	44
Ebf+Lhx2-bound_nonOR	chr6	134942293	134942694	44
Ebf+Lhx2-bound_nonOR	chr6	134972019	134972405	44
Ebf+Lhx2-bound_nonOR	chr6	23207889	23208291	44
Ebf+Lhx2-bound_nonOR	chr7	114580485	114580863	44
Ebf+Lhx2-bound_nonOR	chr7	30458288	30458712	44
Ebf+Lhx2-bound_nonOR	chr8	127512577	127512974	44
Ebf+Lhx2-bound_nonOR	chr8	94192837	94193212	44
Ebf+Lhx2-bound_nonOR	chr9	121313994	121314420	44
Ebf+Lhx2-bound_nonOR	chr10	61610709	61611171	45
Ebf+Lhx2-bound_nonOR	chr12	43049118	43049854	45
Ebf+Lhx2-bound_nonOR	chr14	32544846	32545209	45
Ebf+Lhx2-bound_nonOR	chr14	67318015	67318460	45
Ebf+Lhx2-bound_nonOR	chr14	77250644	77251046	45
Ebf+Lhx2-bound_nonOR	chr15	86184149	86184686	45
Ebf+Lhx2-bound_nonOR	chr18	61398419	61398892	45
Ebf+Lhx2-bound_nonOR	chr2	105429406	105429794	45
Ebf+Lhx2-bound_nonOR	chr2	15100181	15100554	45
Ebf+Lhx2-bound_nonOR	chr2	171620272	171620704	45
Ebf+Lhx2-bound_nonOR	chr2	7495815	7496191	45
Ebf+Lhx2-bound_nonOR	chr5	131789895	131790281	45
Ebf+Lhx2-bound_nonOR	chr5	33293500	33293892	45
Ebf+Lhx2-bound_nonOR	chr6	119711210	119711617	45
Ebf+Lhx2-bound_nonOR	chr7	122847160	122847618	45
Ebf+Lhx2-bound_nonOR	chr9	83192408	83192816	45
Ebf+Lhx2-bound_nonOR	chr10	54729449	54729881	46
Ebf+Lhx2-bound_nonOR	chr11	74506299	74506696	46
Ebf+Lhx2-bound_nonOR	chr12	102140347	102140784	46
Ebf+Lhx2-bound_nonOR	chr12	74949376	74949847	46
Ebf+Lhx2-bound_nonOR	chr1	43343982	43344390	46
Ebf+Lhx2-bound_nonOR	chr17	69227402	69227831	46
Ebf+Lhx2-bound_nonOR	chr18	48242183	48242621	46
Ebf+Lhx2-bound_nonOR	chr18	67175189	67175588	46
Ebf+Lhx2-bound_nonOR	chr19	44848775	44849157	46
Ebf+Lhx2-bound_nonOR	chr3	97573986	97574365	46
Ebf+Lhx2-bound_nonOR	chr4	133109137	133109570	46
Ebf+Lhx2-bound_nonOR	chr4	137673764	137674187	46
Ebf+Lhx2-bound_nonOR	chr6	117617831	117618228	46
Ebf+Lhx2-bound_nonOR	chr7	133712740	133713150	46
Ebf+Lhx2-bound_nonOR	chr7	137229811	137230263	46
Ebf+Lhx2-bound_nonOR	chr8	59238518	59238930	46
Ebf+Lhx2-bound_nonOR	chr8	71376616	71377023	46
Ebf+Lhx2-bound_nonOR	chr8	91003847	91004301	46
Ebf+Lhx2-bound_nonOR	chr9	50235899	50236291	46
Ebf+Lhx2-bound_nonOR	chr9	97745519	97745919	46
Ebf+Lhx2-bound_nonOR	chr10	55754737	55755105	47
Ebf+Lhx2-bound_nonOR	chr11	107683669	107684091	47
Ebf+Lhx2-bound_nonOR	chr11	24267150	24267564	47
Ebf+Lhx2-bound_nonOR	chr12	102555506	102556060	47
Ebf+Lhx2-bound_nonOR	chr13	56108790	56109198	47
Ebf+Lhx2-bound_nonOR	chr14	65333541	65333935	47
Ebf+Lhx2-bound_nonOR	chr14	9951139	9951539	47
Ebf+Lhx2-bound_nonOR	chr16	35864795	35865397	47
Ebf+Lhx2-bound_nonOR	chr2	179112988	179113381	47
Ebf+Lhx2-bound_nonOR	chr3	122519782	122520206	47
Ebf+Lhx2-bound_nonOR	chr3	126804962	126805346	47
Ebf+Lhx2-bound_nonOR	chr5	131733254	131733802	47
Ebf+Lhx2-bound_nonOR	chr8	45381962	45382411	47
Ebf+Lhx2-bound_nonOR	chr1	132289829	132290260	48
Ebf+Lhx2-bound_nonOR	chr12	104877780	104878161	48
Ebf+Lhx2-bound_nonOR	chr12	24623531	24624002	48
Ebf+Lhx2-bound_nonOR	chr12	9036468	9036876	48
Ebf+Lhx2-bound_nonOR	chr14	48590687	48591072	48
Ebf+Lhx2-bound_nonOR	chr17	5845393	5845774	48
Ebf+Lhx2-bound_nonOR	chr19	28844862	28845325	48
Ebf+Lhx2-bound_nonOR	chr2	178250129	178250515	48
Ebf+Lhx2-bound_nonOR	chr3	60407510	60407886	48
Ebf+Lhx2-bound_nonOR	chr4	78048182	78048561	48
Ebf+Lhx2-bound_nonOR	chr5	107437548	107438000	48
Ebf+Lhx2-bound_nonOR	chr6	134981439	134981855	48
Ebf+Lhx2-bound_nonOR	chr6	144490308	144490912	48
Ebf+Lhx2-bound_nonOR	chr6	88870882	88871325	48
Ebf+Lhx2-bound_nonOR	chr8	117446400	117446882	48
Ebf+Lhx2-bound_nonOR	chr9	24490697	24491100	48
Ebf+Lhx2-bound_nonOR	chr9	47079596	47079973	48
Ebf+Lhx2-bound_nonOR	chr9	80352013	80352438	48
Ebf+Lhx2-bound_nonOR	chr10	121968383	121968773	49
Ebf+Lhx2-bound_nonOR	chr11	3688438	3688816	49
Ebf+Lhx2-bound_nonOR	chr16	77707941	77708319	49
Ebf+Lhx2-bound_nonOR	chr17	63019962	63020420	49
Ebf+Lhx2-bound_nonOR	chr18	47858726	47859281	49
Ebf+Lhx2-bound_nonOR	chr18	59780079	59780504	49
Ebf+Lhx2-bound_nonOR	chr4	63418658	63419071	49
Ebf+Lhx2-bound_nonOR	chr4	67730054	67730477	49
Ebf+Lhx2-bound_nonOR	chr5	122064155	122064547	49
Ebf+Lhx2-bound_nonOR	chr5	65253526	65253962	49
Ebf+Lhx2-bound_nonOR	chr8	117675251	117675639	49
Ebf+Lhx2-bound_nonOR	chr8	35904365	35904769	49
Ebf+Lhx2-bound_nonOR	chr9	106305257	106305657	49
Ebf+Lhx2-bound_nonOR	chr9	77662900	77663288	49
Ebf+Lhx2-bound_nonOR	chr1	164436786	164437180	50
Ebf+Lhx2-bound_nonOR	chr12	82414952	82415324	50
Ebf+Lhx2-bound_nonOR	chr14	68048032	68048453	50
Ebf+Lhx2-bound_nonOR	chr18	43605386	43605781	50
Ebf+Lhx2-bound_nonOR	chr19	59928569	59928972	50
Ebf+Lhx2-bound_nonOR	chr4	141559001	141559487	50
Ebf+Lhx2-bound_nonOR	chr6	103882488	103882886	50
Ebf+Lhx2-bound_nonOR	chr6	61153206	61153584	50
Ebf+Lhx2-bound_nonOR	chr6	97666800	97667226	50
Ebf+Lhx2-bound_nonOR	chr7	119684910	119685369	50
Ebf+Lhx2-bound_nonOR	chr7	65902120	65902546	50
Ebf+Lhx2-bound_nonOR	chr7	83958239	83958665	50
Ebf+Lhx2-bound_nonOR	chr9	49188589	49188981	50
Ebf+Lhx2-bound_nonOR	chr9	62201485	62201908	50
Ebf+Lhx2-bound_nonOR	chr10	111918166	111918532	51
Ebf+Lhx2-bound_nonOR	chr10	85517968	85518369	51
Ebf+Lhx2-bound_nonOR	chr12	70105068	70105469	51
Ebf+Lhx2-bound_nonOR	chr13	109498195	109498624	51
Ebf+Lhx2-bound_nonOR	chr13	48686526	48686936	51
Ebf+Lhx2-bound_nonOR	chr13	54322337	54322809	51
Ebf+Lhx2-bound_nonOR	chr13	58555538	58555998	51
Ebf+Lhx2-bound_nonOR	chr14	62553786	62554248	51
Ebf+Lhx2-bound_nonOR	chr2	76806970	76807390	51
Ebf+Lhx2-bound_nonOR	chr5	131024719	131025106	51
Ebf+Lhx2-bound_nonOR	chr7	145290050	145290565	51
Ebf+Lhx2-bound_nonOR	chr7	40603103	40603526	51
Ebf+Lhx2-bound_nonOR	chr8	121763436	121763886	51
Ebf+Lhx2-bound_nonOR	chr8	94262980	94263361	51
Ebf+Lhx2-bound_nonOR	chr1	13572230	13572642	52
Ebf+Lhx2-bound_nonOR	chr11	68970350	68970757	52
Ebf+Lhx2-bound_nonOR	chr12	118241718	118242085	52
Ebf+Lhx2-bound_nonOR	chr12	55017061	55017507	52
Ebf+Lhx2-bound_nonOR	chr12	99415983	99416424	52
Ebf+Lhx2-bound_nonOR	chr13	51732328	51732731	52
Ebf+Lhx2-bound_nonOR	chr18	45843425	45843858	52
Ebf+Lhx2-bound_nonOR	chr18	82822987	82823418	52
Ebf+Lhx2-bound_nonOR	chr2	48000373	48000792	52
Ebf+Lhx2-bound_nonOR	chr6	129346179	129346551	52
Ebf+Lhx2-bound_nonOR	chr6	32023053	32023528	52
Ebf+Lhx2-bound_nonOR	chr8	107205392	107206187	52
Ebf+Lhx2-bound_nonOR	chrX	22786601	22786971	52
Ebf+Lhx2-bound_nonOR	chr12	24746741	24747192	53
Ebf+Lhx2-bound_nonOR	chr12	38387048	38387458	53
Ebf+Lhx2-bound_nonOR	chr13	116215013	116215472	53
Ebf+Lhx2-bound_nonOR	chr14	66826420	66826840	53
Ebf+Lhx2-bound_nonOR	chr17	65675918	65676346	53
Ebf+Lhx2-bound_nonOR	chr18	79077122	79077495	53
Ebf+Lhx2-bound_nonOR	chr2	27436516	27436969	53
Ebf+Lhx2-bound_nonOR	chr3	104303565	104304006	53
Ebf+Lhx2-bound_nonOR	chr3	21935752	21936158	53
Ebf+Lhx2-bound_nonOR	chr4	118147188	118147598	53
Ebf+Lhx2-bound_nonOR	chr4	40090855	40091329	53
Ebf+Lhx2-bound_nonOR	chr8	33523175	33523560	53
Ebf+Lhx2-bound_nonOR	chr10	63026447	63026866	54
Ebf+Lhx2-bound_nonOR	chr1	121468230	121468649	54
Ebf+Lhx2-bound_nonOR	chr11	8467748	8468145	54
Ebf+Lhx2-bound_nonOR	chr12	32918195	32918626	54
Ebf+Lhx2-bound_nonOR	chr4	15137562	15137956	54
Ebf+Lhx2-bound_nonOR	chr6	37730740	37731152	54
Ebf+Lhx2-bound_nonOR	chr7	84689714	84690170	54
Ebf+Lhx2-bound_nonOR	chr8	100675691	100676091	54
Ebf+Lhx2-bound_nonOR	chr8	128501446	128501832	54
Ebf+Lhx2-bound_nonOR	chr9	13855743	13856320	54
Ebf+Lhx2-bound_nonOR	chr10	125375234	125375633	55
Ebf+Lhx2-bound_nonOR	chr13	34313250	34313644	55
Ebf+Lhx2-bound_nonOR	chr13	49352674	49353097	55
Ebf+Lhx2-bound_nonOR	chr13	73477628	73478046	55
Ebf+Lhx2-bound_nonOR	chr14	93506072	93506510	55
Ebf+Lhx2-bound_nonOR	chr17	4257669	4258067	55
Ebf+Lhx2-bound_nonOR	chr17	71823420	71823902	55
Ebf+Lhx2-bound_nonOR	chr18	12200236	12200657	55
Ebf+Lhx2-bound_nonOR	chr2	11411308	11411771	55
Ebf+Lhx2-bound_nonOR	chr2	130014442	130014895	55
Ebf+Lhx2-bound_nonOR	chr3	58697742	58698436	55
Ebf+Lhx2-bound_nonOR	chr3	90597756	90598253	55
Ebf+Lhx2-bound_nonOR	chr6	54193884	54194293	55
Ebf+Lhx2-bound_nonOR	chr6	71927624	71928007	55
Ebf+Lhx2-bound_nonOR	chr7	133006052	133006461	55
Ebf+Lhx2-bound_nonOR	chr7	133765318	133765833	55
Ebf+Lhx2-bound_nonOR	chr7	136860250	136860693	55
Ebf+Lhx2-bound_nonOR	chr9	104101484	104101911	55
Ebf+Lhx2-bound_nonOR	chr9	58698921	58699342	55
Ebf+Lhx2-bound_nonOR	chr9	95692684	95693119	55
Ebf+Lhx2-bound_nonOR	chr10	72290362	72290794	56
Ebf+Lhx2-bound_nonOR	chr11	115153739	115154159	56
Ebf+Lhx2-bound_nonOR	chr1	153153875	153154268	56
Ebf+Lhx2-bound_nonOR	chr14	68036945	68037363	56
Ebf+Lhx2-bound_nonOR	chr15	84902099	84902494	56
Ebf+Lhx2-bound_nonOR	chr1	97604727	97605135	56
Ebf+Lhx2-bound_nonOR	chr2	115779724	115780099	56
Ebf+Lhx2-bound_nonOR	chr2	131639100	131639531	56
Ebf+Lhx2-bound_nonOR	chr2	133326544	133326959	56
Ebf+Lhx2-bound_nonOR	chr2	71882797	71883264	56
Ebf+Lhx2-bound_nonOR	chr4	57236385	57236812	56
Ebf+Lhx2-bound_nonOR	chr6	94780920	94781333	56
Ebf+Lhx2-bound_nonOR	chr9	57942995	57943476	56
Ebf+Lhx2-bound_nonOR	chr9	66606401	66606820	56
Ebf+Lhx2-bound_nonOR	chr10	82771634	82772096	57
Ebf+Lhx2-bound_nonOR	chr1	138551841	138552215	57
Ebf+Lhx2-bound_nonOR	chr11	4803103	4803528	57
Ebf+Lhx2-bound_nonOR	chr13	97293095	97293479	57
Ebf+Lhx2-bound_nonOR	chr13	97439139	97439515	57
Ebf+Lhx2-bound_nonOR	chr15	99501935	99502318	57
Ebf+Lhx2-bound_nonOR	chr17	17234630	17235045	57
Ebf+Lhx2-bound_nonOR	chr17	28921030	28921493	57
Ebf+Lhx2-bound_nonOR	chr17	89005959	89006339	57
Ebf+Lhx2-bound_nonOR	chr19	6506787	6507394	57
Ebf+Lhx2-bound_nonOR	chr2	101369166	101369553	57
Ebf+Lhx2-bound_nonOR	chr2	173231588	173232133	57
Ebf+Lhx2-bound_nonOR	chr4	15369000	15369402	57
Ebf+Lhx2-bound_nonOR	chr5	112747527	112747902	57
Ebf+Lhx2-bound_nonOR	chr5	72104267	72104907	57
Ebf+Lhx2-bound_nonOR	chr9	56180258	56180724	57
Ebf+Lhx2-bound_nonOR	chr11	116842614	116842983	58
Ebf+Lhx2-bound_nonOR	chr15	31052480	31052946	58
Ebf+Lhx2-bound_nonOR	chr16	28400787	28401448	58
Ebf+Lhx2-bound_nonOR	chr16	9958365	9958747	58
Ebf+Lhx2-bound_nonOR	chr17	90453228	90453693	58
Ebf+Lhx2-bound_nonOR	chr19	10839079	10839468	58
Ebf+Lhx2-bound_nonOR	chr2	28199655	28200140	58
Ebf+Lhx2-bound_nonOR	chr2	32618096	32618788	58
Ebf+Lhx2-bound_nonOR	chr3	126944815	126945239	58
Ebf+Lhx2-bound_nonOR	chr3	146355373	146355777	58
Ebf+Lhx2-bound_nonOR	chr5	116836126	116836563	58
Ebf+Lhx2-bound_nonOR	chr5	51862377	51862773	58
Ebf+Lhx2-bound_nonOR	chr7	142069725	142070183	58
Ebf+Lhx2-bound_nonOR	chr10	94517435	94517803	59
Ebf+Lhx2-bound_nonOR	chr1	155470837	155471234	59
Ebf+Lhx2-bound_nonOR	chr11	72665365	72665751	59
Ebf+Lhx2-bound_nonOR	chr14	120307101	120307508	59
Ebf+Lhx2-bound_nonOR	chr14	27512295	27512748	59
Ebf+Lhx2-bound_nonOR	chr14	67278361	67278771	59
Ebf+Lhx2-bound_nonOR	chr16	34417944	34418357	59
Ebf+Lhx2-bound_nonOR	chr16	49803976	49804403	59
Ebf+Lhx2-bound_nonOR	chr17	29411814	29412229	59
Ebf+Lhx2-bound_nonOR	chr18	44015529	44015940	59
Ebf+Lhx2-bound_nonOR	chr18	83463762	83464486	59
Ebf+Lhx2-bound_nonOR	chr19	25037852	25038252	59
Ebf+Lhx2-bound_nonOR	chr2	32183319	32183728	59
Ebf+Lhx2-bound_nonOR	chr3	146340408	146340823	59
Ebf+Lhx2-bound_nonOR	chr3	146568568	146568954	59
Ebf+Lhx2-bound_nonOR	chr4	12578081	12578458	59
Ebf+Lhx2-bound_nonOR	chr4	141992731	141993132	59
Ebf+Lhx2-bound_nonOR	chr5	38543885	38544335	59
Ebf+Lhx2-bound_nonOR	chr5	7701814	7702263	59
Ebf+Lhx2-bound_nonOR	chr6	99649886	99650265	59
Ebf+Lhx2-bound_nonOR	chr7	58748384	58748833	59
Ebf+Lhx2-bound_nonOR	chr10	34315266	34315955	60
Ebf+Lhx2-bound_nonOR	chr1	191460067	191460460	60
Ebf+Lhx2-bound_nonOR	chr13	73077448	73077840	60
Ebf+Lhx2-bound_nonOR	chr15	30311640	30312102	60
Ebf+Lhx2-bound_nonOR	chr1	62411416	62411933	60
Ebf+Lhx2-bound_nonOR	chr17	73813253	73813698	60
Ebf+Lhx2-bound_nonOR	chr18	40313733	40314099	60
Ebf+Lhx2-bound_nonOR	chr5	52353035	52353488	60
Ebf+Lhx2-bound_nonOR	chr6	125320990	125321375	60
Ebf+Lhx2-bound_nonOR	chr10	70447737	70448196	61
Ebf+Lhx2-bound_nonOR	chr10	84928096	84928491	61
Ebf+Lhx2-bound_nonOR	chr1	135557536	135557934	61
Ebf+Lhx2-bound_nonOR	chr1	167082701	167083272	61
Ebf+Lhx2-bound_nonOR	chr11	72086404	72087016	61
Ebf+Lhx2-bound_nonOR	chr12	28775121	28775496	61
Ebf+Lhx2-bound_nonOR	chr18	57091229	57091620	61
Ebf+Lhx2-bound_nonOR	chr18	60924558	60924988	61
Ebf+Lhx2-bound_nonOR	chr18	80608968	80609372	61
Ebf+Lhx2-bound_nonOR	chr3	154825857	154826265	61
Ebf+Lhx2-bound_nonOR	chr4	149556368	149556878	61
Ebf+Lhx2-bound_nonOR	chr4	65306679	65307303	61
Ebf+Lhx2-bound_nonOR	chr6	118093679	118094143	61
Ebf+Lhx2-bound_nonOR	chr9	36766677	36767098	61
Ebf+Lhx2-bound_nonOR	chrX	36658676	36659147	61
Ebf+Lhx2-bound_nonOR	chr10	83103068	83103484	62
Ebf+Lhx2-bound_nonOR	chr1	134823465	134823898	62
Ebf+Lhx2-bound_nonOR	chr1	174791975	174792367	62
Ebf+Lhx2-bound_nonOR	chr11	76065457	76066085	62
Ebf+Lhx2-bound_nonOR	chr12	29221972	29222393	62
Ebf+Lhx2-bound_nonOR	chr13	117856851	117857243	62
Ebf+Lhx2-bound_nonOR	chr18	82484371	82484757	62
Ebf+Lhx2-bound_nonOR	chr2	140363587	140364023	62
Ebf+Lhx2-bound_nonOR	chr3	126869458	126869857	62
Ebf+Lhx2-bound_nonOR	chr3	156895220	156895691	62
Ebf+Lhx2-bound_nonOR	chr5	148758742	148759210	62
Ebf+Lhx2-bound_nonOR	chr7	132363012	132363444	62
Ebf+Lhx2-bound_nonOR	chr7	66141130	66141557	62
Ebf+Lhx2-bound_nonOR	chr8	91905116	91905518	62
Ebf+Lhx2-bound_nonOR	chr10	119664219	119664602	63
Ebf+Lhx2-bound_nonOR	chr12	5283830	5284242	63
Ebf+Lhx2-bound_nonOR	chr13	69472818	69473195	63
Ebf+Lhx2-bound_nonOR	chr15	35959239	35959650	63
Ebf+Lhx2-bound_nonOR	chr4	117980267	117980838	63
Ebf+Lhx2-bound_nonOR	chr4	120209629	120210031	63
Ebf+Lhx2-bound_nonOR	chr5	103116430	103116821	63
Ebf+Lhx2-bound_nonOR	chr5	111283229	111283658	63
Ebf+Lhx2-bound_nonOR	chr6	120644127	120644555	63
Ebf+Lhx2-bound_nonOR	chr6	71778104	71778552	63
Ebf+Lhx2-bound_nonOR	chr7	6376994	6377411	63
Ebf+Lhx2-bound_nonOR	chr11	115835303	115835809	64
Ebf+Lhx2-bound_nonOR	chr1	13078083	13078528	64
Ebf+Lhx2-bound_nonOR	chr13	25893173	25893587	64
Ebf+Lhx2-bound_nonOR	chr14	121344392	121344859	64
Ebf+Lhx2-bound_nonOR	chr1	78767338	78767752	64
Ebf+Lhx2-bound_nonOR	chr2	74933740	74934194	64
Ebf+Lhx2-bound_nonOR	chr3	79298665	79299064	64
Ebf+Lhx2-bound_nonOR	chr4	133440281	133440748	64
Ebf+Lhx2-bound_nonOR	chr5	20196698	20197096	64
Ebf+Lhx2-bound_nonOR	chr5	48555509	48555921	64
Ebf+Lhx2-bound_nonOR	chr6	109387227	109387612	64
Ebf+Lhx2-bound_nonOR	chr9	22117022	22117412	64
Ebf+Lhx2-bound_nonOR	chr1	108884248	108884784	65
Ebf+Lhx2-bound_nonOR	chr11	113725167	113725544	65
Ebf+Lhx2-bound_nonOR	chr19	34656872	34657330	65
Ebf+Lhx2-bound_nonOR	chr2	124498818	124499235	65
Ebf+Lhx2-bound_nonOR	chr2	35319586	35320014	65
Ebf+Lhx2-bound_nonOR	chr3	20203984	20204378	65
Ebf+Lhx2-bound_nonOR	chr6	148579391	148579796	65
Ebf+Lhx2-bound_nonOR	chr6	71081834	71082238	65
Ebf+Lhx2-bound_nonOR	chr7	44373746	44374287	65
Ebf+Lhx2-bound_nonOR	chr9	108193326	108193752	65
Ebf+Lhx2-bound_nonOR	chr11	104278919	104279312	66
Ebf+Lhx2-bound_nonOR	chr11	106267648	106268120	66
Ebf+Lhx2-bound_nonOR	chr14	63167022	63167449	66
Ebf+Lhx2-bound_nonOR	chr15	31375267	31375729	66
Ebf+Lhx2-bound_nonOR	chr1	60648901	60649296	66
Ebf+Lhx2-bound_nonOR	chr2	136995896	136996313	66
Ebf+Lhx2-bound_nonOR	chr5	100852434	100852851	66
Ebf+Lhx2-bound_nonOR	chrX	99560532	99560925	66
Ebf+Lhx2-bound_nonOR	chr11	118736970	118737376	67
Ebf+Lhx2-bound_nonOR	chr12	4058399	4058801	67
Ebf+Lhx2-bound_nonOR	chr13	55898559	55898935	67
Ebf+Lhx2-bound_nonOR	chr14	67417357	67417792	67
Ebf+Lhx2-bound_nonOR	chr16	30145436	30145821	67
Ebf+Lhx2-bound_nonOR	chr19	30109178	30109557	67
Ebf+Lhx2-bound_nonOR	chr19	7182319	7182843	67
Ebf+Lhx2-bound_nonOR	chr2	168207064	168207575	67
Ebf+Lhx2-bound_nonOR	chr6	110208872	110209284	67
Ebf+Lhx2-bound_nonOR	chr6	50525878	50526263	67
Ebf+Lhx2-bound_nonOR	chr7	112534029	112534494	67
Ebf+Lhx2-bound_nonOR	chr7	73196992	73197372	67
Ebf+Lhx2-bound_nonOR	chr8	24264176	24264590	67
Ebf+Lhx2-bound_nonOR	chr8	54721744	54722130	67
Ebf+Lhx2-bound_nonOR	chr9	35110290	35110728	67
Ebf+Lhx2-bound_nonOR	chr9	45402311	45402786	67
Ebf+Lhx2-bound_nonOR	chr11	77808463	77808853	68
Ebf+Lhx2-bound_nonOR	chr12	77571157	77571606	68
Ebf+Lhx2-bound_nonOR	chr12	98933129	98933568	68
Ebf+Lhx2-bound_nonOR	chr13	64563323	64563717	68
Ebf+Lhx2-bound_nonOR	chr18	84413416	84413980	68
Ebf+Lhx2-bound_nonOR	chr2	69778343	69778771	68
Ebf+Lhx2-bound_nonOR	chr4	149804381	149804867	68
Ebf+Lhx2-bound_nonOR	chr4	87359519	87359927	68
Ebf+Lhx2-bound_nonOR	chr5	112991409	112991792	68
Ebf+Lhx2-bound_nonOR	chr9	103657621	103657985	68
Ebf+Lhx2-bound_nonOR	chr9	27203042	27203412	68
Ebf+Lhx2-bound_nonOR	chr11	88644554	88645015	69
Ebf+Lhx2-bound_nonOR	chr13	95560617	95561050	69
Ebf+Lhx2-bound_nonOR	chr15	58274655	58275167	69
Ebf+Lhx2-bound_nonOR	chr1	61146359	61146848	69
Ebf+Lhx2-bound_nonOR	chr17	25769346	25769744	69
Ebf+Lhx2-bound_nonOR	chr17	4861002	4861401	69
Ebf+Lhx2-bound_nonOR	chr19	29819232	29819679	69
Ebf+Lhx2-bound_nonOR	chr2	174603481	174603986	69
Ebf+Lhx2-bound_nonOR	chr4	134772930	134773296	69
Ebf+Lhx2-bound_nonOR	chr4	57489207	57489652	69
Ebf+Lhx2-bound_nonOR	chr8	111989808	111990221	69
Ebf+Lhx2-bound_nonOR	chr11	30781610	30782033	70
Ebf+Lhx2-bound_nonOR	chr13	51771941	51772332	70
Ebf+Lhx2-bound_nonOR	chr14	32995743	32996292	70
Ebf+Lhx2-bound_nonOR	chr14	77197180	77197580	70
Ebf+Lhx2-bound_nonOR	chr1	62390441	62390890	70
Ebf+Lhx2-bound_nonOR	chr2	27202747	27203140	70
Ebf+Lhx2-bound_nonOR	chr6	17309176	17309628	70
Ebf+Lhx2-bound_nonOR	chrX	139606131	139606577	70
Ebf+Lhx2-bound_nonOR	chr11	118156386	118156827	71
Ebf+Lhx2-bound_nonOR	chr12	54049938	54050379	71
Ebf+Lhx2-bound_nonOR	chr13	43491936	43492314	71
Ebf+Lhx2-bound_nonOR	chr13	58133400	58133768	71
Ebf+Lhx2-bound_nonOR	chr1	64119426	64119888	71
Ebf+Lhx2-bound_nonOR	chr17	66352971	66353450	71
Ebf+Lhx2-bound_nonOR	chr2	38926557	38926963	71
Ebf+Lhx2-bound_nonOR	chr2	49779844	49780214	71
Ebf+Lhx2-bound_nonOR	chr9	116778721	116779168	71
Ebf+Lhx2-bound_nonOR	chr14	76601286	76601750	72
Ebf+Lhx2-bound_nonOR	chr16	96500811	96501237	72
Ebf+Lhx2-bound_nonOR	chr2	110445003	110445392	72
Ebf+Lhx2-bound_nonOR	chr2	178992132	178992684	72
Ebf+Lhx2-bound_nonOR	chr3	126826129	126826530	72
Ebf+Lhx2-bound_nonOR	chr4	46939999	46940388	72
Ebf+Lhx2-bound_nonOR	chr8	34188768	34189362	72
Ebf+Lhx2-bound_nonOR	chr10	61143212	61143641	73
Ebf+Lhx2-bound_nonOR	chr13	48290414	48290787	73
Ebf+Lhx2-bound_nonOR	chr17	45573343	45573803	73
Ebf+Lhx2-bound_nonOR	chr18	62787113	62787474	73
Ebf+Lhx2-bound_nonOR	chr1	91759091	91759499	73
Ebf+Lhx2-bound_nonOR	chr2	102885033	102885459	73
Ebf+Lhx2-bound_nonOR	chr2	179568963	179569469	73
Ebf+Lhx2-bound_nonOR	chr6	73221429	73221888	73
Ebf+Lhx2-bound_nonOR	chr6	97637575	97637974	73
Ebf+Lhx2-bound_nonOR	chr9	97001390	97001776	73
Ebf+Lhx2-bound_nonOR	chr12	67246474	67246904	74
Ebf+Lhx2-bound_nonOR	chr18	23651947	23652369	74
Ebf+Lhx2-bound_nonOR	chr18	72573717	72574174	74
Ebf+Lhx2-bound_nonOR	chr3	86812983	86813384	74
Ebf+Lhx2-bound_nonOR	chr8	60954355	60955068	74
Ebf+Lhx2-bound_nonOR	chr10	117370054	117370437	75
Ebf+Lhx2-bound_nonOR	chr18	14312530	14312950	75
Ebf+Lhx2-bound_nonOR	chr5	115007562	115007958	75
Ebf+Lhx2-bound_nonOR	chr7	65043899	65044295	75
Ebf+Lhx2-bound_nonOR	chr8	78816189	78816604	75
Ebf+Lhx2-bound_nonOR	chr10	107533663	107534037	76
Ebf+Lhx2-bound_nonOR	chr10	23010152	23010531	76
Ebf+Lhx2-bound_nonOR	chr11	51943018	51943452	76
Ebf+Lhx2-bound_nonOR	chr1	183350375	183350800	76
Ebf+Lhx2-bound_nonOR	chr13	92302423	92302844	76
Ebf+Lhx2-bound_nonOR	chr14	117953245	117953692	76
Ebf+Lhx2-bound_nonOR	chr14	61789074	61789455	76
Ebf+Lhx2-bound_nonOR	chr1	60384272	60384684	76
Ebf+Lhx2-bound_nonOR	chr2	27217081	27217754	76
Ebf+Lhx2-bound_nonOR	chr2	3335947	3336341	76
Ebf+Lhx2-bound_nonOR	chr2	49722310	49722746	76
Ebf+Lhx2-bound_nonOR	chr2	75114294	75114754	76
Ebf+Lhx2-bound_nonOR	chr3	58748676	58749190	76
Ebf+Lhx2-bound_nonOR	chr5	25666115	25666478	76
Ebf+Lhx2-bound_nonOR	chr5	67833117	67833490	76
Ebf+Lhx2-bound_nonOR	chr9	104082573	104083022	76
Ebf+Lhx2-bound_nonOR	chr9	122061209	122061593	76
Ebf+Lhx2-bound_nonOR	chr11	60394903	60395331	77
Ebf+Lhx2-bound_nonOR	chr13	49689693	49690077	77
Ebf+Lhx2-bound_nonOR	chr14	11565699	11566143	77
Ebf+Lhx2-bound_nonOR	chr14	21402076	21402528	77
Ebf+Lhx2-bound_nonOR	chr15	69770072	69770505	77
Ebf+Lhx2-bound_nonOR	chr16	44060805	44061226	77
Ebf+Lhx2-bound_nonOR	chr18	25530874	25531446	77
Ebf+Lhx2-bound_nonOR	chr18	57659183	57659671	77
Ebf+Lhx2-bound_nonOR	chr19	57987679	57988156	77
Ebf+Lhx2-bound_nonOR	chr3	80323414	80323779	77
Ebf+Lhx2-bound_nonOR	chr5	142151189	142151809	77
Ebf+Lhx2-bound_nonOR	chr6	72222445	72222866	77
Ebf+Lhx2-bound_nonOR	chrX	162659074	162659517	77
Ebf+Lhx2-bound_nonOR	chr1	132136877	132137316	78
Ebf+Lhx2-bound_nonOR	chr11	5172901	5173334	78
Ebf+Lhx2-bound_nonOR	chr1	171194446	171194901	78
Ebf+Lhx2-bound_nonOR	chr13	59058936	59059357	78
Ebf+Lhx2-bound_nonOR	chr15	51985526	51985919	78
Ebf+Lhx2-bound_nonOR	chr17	71039870	71040241	78
Ebf+Lhx2-bound_nonOR	chr5	117488063	117488558	78
Ebf+Lhx2-bound_nonOR	chr5	133241130	133241540	78
Ebf+Lhx2-bound_nonOR	chr10	34185551	34186048	79
Ebf+Lhx2-bound_nonOR	chr12	3916365	3916744	79
Ebf+Lhx2-bound_nonOR	chr15	8586752	8587195	79
Ebf+Lhx2-bound_nonOR	chr2	28366506	28366890	79
Ebf+Lhx2-bound_nonOR	chr2	59242636	59243078	79
Ebf+Lhx2-bound_nonOR	chr6	8313682	8314096	79
Ebf+Lhx2-bound_nonOR	chr1	13111561	13111989	80
Ebf+Lhx2-bound_nonOR	chr15	9435814	9436289	80
Ebf+Lhx2-bound_nonOR	chr19	10401176	10401621	80
Ebf+Lhx2-bound_nonOR	chr4	121051715	121052162	80
Ebf+Lhx2-bound_nonOR	chr6	83440433	83440920	80
Ebf+Lhx2-bound_nonOR	chr6	99768461	99768872	80
Ebf+Lhx2-bound_nonOR	chr7	81697867	81698264	80
Ebf+Lhx2-bound_nonOR	chr9	101200571	101200997	80
Ebf+Lhx2-bound_nonOR	chr9	113042142	113042824	80
Ebf+Lhx2-bound_nonOR	chr1	110987092	110987492	81
Ebf+Lhx2-bound_nonOR	chr14	84544824	84545298	81
Ebf+Lhx2-bound_nonOR	chr16	84957297	84957716	81
Ebf+Lhx2-bound_nonOR	chr2	168052781	168053192	81
Ebf+Lhx2-bound_nonOR	chr4	127365835	127366255	81
Ebf+Lhx2-bound_nonOR	chr7	122167816	122168269	81
Ebf+Lhx2-bound_nonOR	chr9	53670184	53670584	81
Ebf+Lhx2-bound_nonOR	chr10	111949673	111950064	82
Ebf+Lhx2-bound_nonOR	chr11	78697421	78698107	82
Ebf+Lhx2-bound_nonOR	chr12	40086980	40087402	82
Ebf+Lhx2-bound_nonOR	chr13	29545482	29545899	82
Ebf+Lhx2-bound_nonOR	chr17	25061150	25061525	82
Ebf+Lhx2-bound_nonOR	chr3	67964240	67964612	82
Ebf+Lhx2-bound_nonOR	chr4	70266120	70266718	82
Ebf+Lhx2-bound_nonOR	chr6	31546332	31546703	82
Ebf+Lhx2-bound_nonOR	chr12	103209583	103209962	83
Ebf+Lhx2-bound_nonOR	chr15	36857614	36858039	83
Ebf+Lhx2-bound_nonOR	chr16	74395727	74396204	83
Ebf+Lhx2-bound_nonOR	chr2	84108507	84109003	83
Ebf+Lhx2-bound_nonOR	chr3	148110668	148111113	83
Ebf+Lhx2-bound_nonOR	chr4	66716736	66717122	83
Ebf+Lhx2-bound_nonOR	chr5	131494453	131494841	83
Ebf+Lhx2-bound_nonOR	chr6	18492155	18492636	83
Ebf+Lhx2-bound_nonOR	chrX	93037690	93038141	83
Ebf+Lhx2-bound_nonOR	chr10	37314665	37315032	84
Ebf+Lhx2-bound_nonOR	chr11	45419153	45419590	84
Ebf+Lhx2-bound_nonOR	chr1	158310553	158310943	84
Ebf+Lhx2-bound_nonOR	chr11	67964208	67964631	84
Ebf+Lhx2-bound_nonOR	chr1	181515274	181515659	84
Ebf+Lhx2-bound_nonOR	chr16	22853378	22853797	84
Ebf+Lhx2-bound_nonOR	chr17	26903185	26903617	84
Ebf+Lhx2-bound_nonOR	chr18	47241061	47241543	84
Ebf+Lhx2-bound_nonOR	chr2	155384766	155385142	84
Ebf+Lhx2-bound_nonOR	chr4	57153223	57153695	84
Ebf+Lhx2-bound_nonOR	chr7	141145323	141145785	84
Ebf+Lhx2-bound_nonOR	chr1	171285889	171286289	85
Ebf+Lhx2-bound_nonOR	chr13	91296550	91297114	85
Ebf+Lhx2-bound_nonOR	chr18	57989076	57989525	85
Ebf+Lhx2-bound_nonOR	chr18	84536927	84537317	85
Ebf+Lhx2-bound_nonOR	chr19	29168428	29168866	85
Ebf+Lhx2-bound_nonOR	chr4	132129102	132129572	85
Ebf+Lhx2-bound_nonOR	chr4	77317237	77317667	85
Ebf+Lhx2-bound_nonOR	chr5	133616575	133616961	85
Ebf+Lhx2-bound_nonOR	chr9	106879552	106879997	85
Ebf+Lhx2-bound_nonOR	chr9	79525075	79525466	85
Ebf+Lhx2-bound_nonOR	chr11	113107885	113108306	86
Ebf+Lhx2-bound_nonOR	chr1	175407924	175408324	86
Ebf+Lhx2-bound_nonOR	chr12	108917497	108917937	86
Ebf+Lhx2-bound_nonOR	chr12	3375097	3375486	86
Ebf+Lhx2-bound_nonOR	chr16	91406657	91407201	86
Ebf+Lhx2-bound_nonOR	chr18	47335987	47336519	86
Ebf+Lhx2-bound_nonOR	chr9	66611726	66612367	86
Ebf+Lhx2-bound_nonOR	chr9	80218707	80219151	86
Ebf+Lhx2-bound_nonOR	chrX	20343539	20343921	86
Ebf+Lhx2-bound_nonOR	chr16	97539874	97540401	87
Ebf+Lhx2-bound_nonOR	chr17	45619129	45619585	87
Ebf+Lhx2-bound_nonOR	chr3	107456836	107457240	87
Ebf+Lhx2-bound_nonOR	chr9	67195354	67195757	87
Ebf+Lhx2-bound_nonOR	chr10	70368536	70368934	88
Ebf+Lhx2-bound_nonOR	chr12	98214852	98215224	88
Ebf+Lhx2-bound_nonOR	chr4	48253352	48253815	88
Ebf+Lhx2-bound_nonOR	chr9	79427658	79428029	88
Ebf+Lhx2-bound_nonOR	chr11	94210205	94210653	89
Ebf+Lhx2-bound_nonOR	chr15	101253609	101254083	89
Ebf+Lhx2-bound_nonOR	chr16	72622218	72622659	89
Ebf+Lhx2-bound_nonOR	chr3	146107426	146108133	89
Ebf+Lhx2-bound_nonOR	chr3	47010374	47010895	89
Ebf+Lhx2-bound_nonOR	chr4	86399845	86400228	89
Ebf+Lhx2-bound_nonOR	chr6	8153020	8153437	89
Ebf+Lhx2-bound_nonOR	chr1	152235402	152235833	90
Ebf+Lhx2-bound_nonOR	chr11	98585499	98585895	90
Ebf+Lhx2-bound_nonOR	chr12	107121944	107122351	90
Ebf+Lhx2-bound_nonOR	chr12	117336483	117337056	90
Ebf+Lhx2-bound_nonOR	chr12	4184330	4184749	90
Ebf+Lhx2-bound_nonOR	chr12	82419237	82419711	90
Ebf+Lhx2-bound_nonOR	chr13	57583099	57583502	90
Ebf+Lhx2-bound_nonOR	chr15	82958224	82958744	90
Ebf+Lhx2-bound_nonOR	chr5	139694862	139695322	90
Ebf+Lhx2-bound_nonOR	chr8	27058235	27058654	90
Ebf+Lhx2-bound_nonOR	chr9	62181145	62181583	90
Ebf+Lhx2-bound_nonOR	chr1	14348459	14348850	91
Ebf+Lhx2-bound_nonOR	chr12	109010074	109010435	91
Ebf+Lhx2-bound_nonOR	chr13	57659751	57660326	91
Ebf+Lhx2-bound_nonOR	chr18	43252815	43253255	91
Ebf+Lhx2-bound_nonOR	chr2	168920186	168920557	91
Ebf+Lhx2-bound_nonOR	chr4	125426809	125427530	91
Ebf+Lhx2-bound_nonOR	chr4	12611842	12612213	91
Ebf+Lhx2-bound_nonOR	chr7	65125743	65126211	91
Ebf+Lhx2-bound_nonOR	chr7	92296496	92296984	91
Ebf+Lhx2-bound_nonOR	chr9	31697998	31698361	91
Ebf+Lhx2-bound_nonOR	chr9	62749702	62750099	91
Ebf+Lhx2-bound_nonOR	chr11	102945381	102945806	92
Ebf+Lhx2-bound_nonOR	chr12	91849167	91849588	92
Ebf+Lhx2-bound_nonOR	chr17	30343579	30344000	92
Ebf+Lhx2-bound_nonOR	chr18	3323090	3323470	92
Ebf+Lhx2-bound_nonOR	chr3	45376719	45377334	92
Ebf+Lhx2-bound_nonOR	chr3	58992197	58992573	92
Ebf+Lhx2-bound_nonOR	chr3	79503925	79504367	92
Ebf+Lhx2-bound_nonOR	chr5	110332511	110332963	92
Ebf+Lhx2-bound_nonOR	chr5	113222140	113222796	92
Ebf+Lhx2-bound_nonOR	chr5	131851837	131852292	92
Ebf+Lhx2-bound_nonOR	chr5	88821310	88821769	92
Ebf+Lhx2-bound_nonOR	chr6	98243186	98243617	92
Ebf+Lhx2-bound_nonOR	chr7	112121112	112121649	92
Ebf+Lhx2-bound_nonOR	chr8	124139915	124140374	92
Ebf+Lhx2-bound_nonOR	chr9	63150300	63150704	92
Ebf+Lhx2-bound_nonOR	chr10	60029000	60029417	93
Ebf+Lhx2-bound_nonOR	chr13	54281665	54282272	93
Ebf+Lhx2-bound_nonOR	chr14	80410470	80410906	93
Ebf+Lhx2-bound_nonOR	chr15	58887236	58887644	93
Ebf+Lhx2-bound_nonOR	chr16	18201296	18201725	93
Ebf+Lhx2-bound_nonOR	chr16	97443698	97444185	93
Ebf+Lhx2-bound_nonOR	chr17	3115569	3116080	93
Ebf+Lhx2-bound_nonOR	chr8	108642954	108643399	93
Ebf+Lhx2-bound_nonOR	chr9	106881713	106882136	93
Ebf+Lhx2-bound_nonOR	chr11	115779291	115779739	94
Ebf+Lhx2-bound_nonOR	chr1	39937407	39937881	94
Ebf+Lhx2-bound_nonOR	chr13	99668628	99669008	94
Ebf+Lhx2-bound_nonOR	chr6	61072673	61073103	94
Ebf+Lhx2-bound_nonOR	chr8	23166464	23166909	94
Ebf+Lhx2-bound_nonOR	chr8	55013278	55013672	94
Ebf+Lhx2-bound_nonOR	chr16	43044867	43045262	95
Ebf+Lhx2-bound_nonOR	chr17	87537922	87538297	95
Ebf+Lhx2-bound_nonOR	chr3	87508539	87508935	95
Ebf+Lhx2-bound_nonOR	chr5	148688475	148688934	95
Ebf+Lhx2-bound_nonOR	chr6	7445877	7446289	95
Ebf+Lhx2-bound_nonOR	chr8	93599861	93600462	95
Ebf+Lhx2-bound_nonOR	chr1	127004451	127004919	96
Ebf+Lhx2-bound_nonOR	chr1	151297475	151297930	96
Ebf+Lhx2-bound_nonOR	chr14	102005065	102005501	96
Ebf+Lhx2-bound_nonOR	chr2	130362559	130363064	96
Ebf+Lhx2-bound_nonOR	chr2	169502832	169503283	96
Ebf+Lhx2-bound_nonOR	chr3	127191447	127191858	96
Ebf+Lhx2-bound_nonOR	chr5	131155648	131156093	96
Ebf+Lhx2-bound_nonOR	chr5	54845475	54845934	96
Ebf+Lhx2-bound_nonOR	chr1	193777996	193778372	97
Ebf+Lhx2-bound_nonOR	chr17	30647734	30648183	97
Ebf+Lhx2-bound_nonOR	chr2	58156467	58156946	97
Ebf+Lhx2-bound_nonOR	chr3	55516908	55517332	97
Ebf+Lhx2-bound_nonOR	chr5	131896477	131896981	97
Ebf+Lhx2-bound_nonOR	chr6	28460783	28461274	97
Ebf+Lhx2-bound_nonOR	chr9	14746853	14747256	97
Ebf+Lhx2-bound_nonOR	chr12	83044566	83044954	98
Ebf+Lhx2-bound_nonOR	chr12	91514471	91514883	98
Ebf+Lhx2-bound_nonOR	chr14	27170317	27170824	98
Ebf+Lhx2-bound_nonOR	chr19	27332516	27332958	98
Ebf+Lhx2-bound_nonOR	chr2	26320337	26320764	98
Ebf+Lhx2-bound_nonOR	chr5	107073507	107073953	98
Ebf+Lhx2-bound_nonOR	chr5	137531554	137531983	98
Ebf+Lhx2-bound_nonOR	chr6	8948235	8948671	98
Ebf+Lhx2-bound_nonOR	chr7	19327085	19327622	98
Ebf+Lhx2-bound_nonOR	chr10	75188496	75188965	99
Ebf+Lhx2-bound_nonOR	chr1	154607293	154607779	99
Ebf+Lhx2-bound_nonOR	chr13	5714852	5715261	99
Ebf+Lhx2-bound_nonOR	chr1	60641228	60641631	99
Ebf+Lhx2-bound_nonOR	chr19	18578820	18579228	99
Ebf+Lhx2-bound_nonOR	chr2	105987210	105987616	99
Ebf+Lhx2-bound_nonOR	chr2	51480531	51480915	99
Ebf+Lhx2-bound_nonOR	chr4	57597705	57598160	99
Ebf+Lhx2-bound_nonOR	chr5	139483056	139483496	99
Ebf+Lhx2-bound_nonOR	chr8	40923284	40923687	99
Ebf+Lhx2-bound_nonOR	chr1	134421029	134421488	100
Ebf+Lhx2-bound_nonOR	chr14	77550085	77550528	100
Ebf+Lhx2-bound_nonOR	chr15	84298811	84299307	100
Ebf+Lhx2-bound_nonOR	chr3	53847700	53848094	100
Ebf+Lhx2-bound_nonOR	chr5	112728433	112728876	100
Ebf+Lhx2-bound_nonOR	chr5	38786053	38786508	100
Ebf+Lhx2-bound_nonOR	chr7	118964806	118965206	100
Ebf+Lhx2-bound_nonOR	chr2	101393326	101393734	101
Ebf+Lhx2-bound_nonOR	chr2	153511489	153511859	101
Ebf+Lhx2-bound_nonOR	chr2	178754677	178755085	101
Ebf+Lhx2-bound_nonOR	chr5	22951921	22952333	101
Ebf+Lhx2-bound_nonOR	chr7	109563681	109564108	101
Ebf+Lhx2-bound_nonOR	chr9	72931291	72931732	101
Ebf+Lhx2-bound_nonOR	chr10	95032488	95032944	102
Ebf+Lhx2-bound_nonOR	chr11	74800754	74801125	102
Ebf+Lhx2-bound_nonOR	chr13	44547563	44548106	102
Ebf+Lhx2-bound_nonOR	chr19	10309401	10309816	102
Ebf+Lhx2-bound_nonOR	chr3	41133588	41133956	102
Ebf+Lhx2-bound_nonOR	chr3	79808623	79809028	102
Ebf+Lhx2-bound_nonOR	chr4	47279385	47279842	102
Ebf+Lhx2-bound_nonOR	chr5	62765430	62765839	102
Ebf+Lhx2-bound_nonOR	chr12	73360907	73361307	103
Ebf+Lhx2-bound_nonOR	chr13	118238001	118238437	103
Ebf+Lhx2-bound_nonOR	chr1	62201623	62202059	103
Ebf+Lhx2-bound_nonOR	chr18	78917455	78917880	103
Ebf+Lhx2-bound_nonOR	chr4	86953476	86953947	103
Ebf+Lhx2-bound_nonOR	chr4	87699425	87699807	103
Ebf+Lhx2-bound_nonOR	chr7	125580551	125580966	103
Ebf+Lhx2-bound_nonOR	chr7	144113869	144114263	103
Ebf+Lhx2-bound_nonOR	chr8	12289646	12290034	103
Ebf+Lhx2-bound_nonOR	chr12	30024407	30025014	104
Ebf+Lhx2-bound_nonOR	chr14	32950664	32951302	104
Ebf+Lhx2-bound_nonOR	chr19	6162454	6162843	104
Ebf+Lhx2-bound_nonOR	chr4	62613060	62613434	104
Ebf+Lhx2-bound_nonOR	chr6	59147486	59147928	104
Ebf+Lhx2-bound_nonOR	chr10	128747621	128748166	105
Ebf+Lhx2-bound_nonOR	chr17	9824093	9824541	105
Ebf+Lhx2-bound_nonOR	chr8	113412731	113413165	105
Ebf+Lhx2-bound_nonOR	chr13	51644743	51645268	106
Ebf+Lhx2-bound_nonOR	chr18	74875443	74875888	106
Ebf+Lhx2-bound_nonOR	chr3	14876474	14876887	106
Ebf+Lhx2-bound_nonOR	chr5	111119913	111120333	106
Ebf+Lhx2-bound_nonOR	chr7	92560647	92561426	106
Ebf+Lhx2-bound_nonOR	chr10	61160423	61160925	107
Ebf+Lhx2-bound_nonOR	chr13	44622628	44623337	107
Ebf+Lhx2-bound_nonOR	chr16	41076086	41076464	107
Ebf+Lhx2-bound_nonOR	chr18	80713099	80713535	107
Ebf+Lhx2-bound_nonOR	chr2	91889672	91890054	107
Ebf+Lhx2-bound_nonOR	chr5	139553875	139554345	107
Ebf+Lhx2-bound_nonOR	chr6	116069857	116070281	107
Ebf+Lhx2-bound_nonOR	chr14	71709336	71709886	108
Ebf+Lhx2-bound_nonOR	chr2	128288017	128288658	108
Ebf+Lhx2-bound_nonOR	chr3	82382351	82382821	108
Ebf+Lhx2-bound_nonOR	chr6	100952500	100952995	108
Ebf+Lhx2-bound_nonOR	chr6	73257120	73257600	108
Ebf+Lhx2-bound_nonOR	chr14	30239181	30239611	109
Ebf+Lhx2-bound_nonOR	chr14	76610986	76611455	109
Ebf+Lhx2-bound_nonOR	chr19	41907669	41908132	109
Ebf+Lhx2-bound_nonOR	chr7	113594311	113594857	109
Ebf+Lhx2-bound_nonOR	chr12	84487694	84488096	110
Ebf+Lhx2-bound_nonOR	chr13	44468941	44469329	110
Ebf+Lhx2-bound_nonOR	chr2	93981705	93982221	110
Ebf+Lhx2-bound_nonOR	chr4	21980416	21980819	110
Ebf+Lhx2-bound_nonOR	chr9	26799493	26800146	110
Ebf+Lhx2-bound_nonOR	chr13	25073227	25073708	111
Ebf+Lhx2-bound_nonOR	chr3	101347375	101347827	111
Ebf+Lhx2-bound_nonOR	chr8	105746009	105746384	111
Ebf+Lhx2-bound_nonOR	chr8	44012551	44013049	111
Ebf+Lhx2-bound_nonOR	chr9	20664376	20665063	111
Ebf+Lhx2-bound_nonOR	chr11	74871024	74871597	112
Ebf+Lhx2-bound_nonOR	chr14	25593846	25594268	112
Ebf+Lhx2-bound_nonOR	chr1	93459016	93459421	112
Ebf+Lhx2-bound_nonOR	chr5	127378543	127379019	112
Ebf+Lhx2-bound_nonOR	chr8	98463324	98463797	112
Ebf+Lhx2-bound_nonOR	chr9	118480881	118481291	112
Ebf+Lhx2-bound_nonOR	chr13	117046868	117047252	113
Ebf+Lhx2-bound_nonOR	chr13	117693936	117694435	113
Ebf+Lhx2-bound_nonOR	chr13	51823771	51824189	113
Ebf+Lhx2-bound_nonOR	chr2	92927282	92927697	113
Ebf+Lhx2-bound_nonOR	chr4	32260894	32261263	113
Ebf+Lhx2-bound_nonOR	chr9	74819893	74820408	113
Ebf+Lhx2-bound_nonOR	chr9	94719130	94719518	113
Ebf+Lhx2-bound_nonOR	chr10	39711029	39711459	114
Ebf+Lhx2-bound_nonOR	chr17	49247026	49247469	114
Ebf+Lhx2-bound_nonOR	chr2	155949368	155949732	114
Ebf+Lhx2-bound_nonOR	chr6	57791690	57792106	114
Ebf+Lhx2-bound_nonOR	chr11	17135694	17136056	115
Ebf+Lhx2-bound_nonOR	chr13	37421531	37421911	115
Ebf+Lhx2-bound_nonOR	chr2	17852785	17853225	115
Ebf+Lhx2-bound_nonOR	chr3	89613883	89614271	115
Ebf+Lhx2-bound_nonOR	chr6	31357284	31357704	115
Ebf+Lhx2-bound_nonOR	chr6	33286731	33287115	115
Ebf+Lhx2-bound_nonOR	chr9	72928119	72928494	115
Ebf+Lhx2-bound_nonOR	chr10	43008077	43008540	116
Ebf+Lhx2-bound_nonOR	chr13	42992288	42992680	116
Ebf+Lhx2-bound_nonOR	chr15	18145911	18146348	116
Ebf+Lhx2-bound_nonOR	chr2	121714095	121714492	116
Ebf+Lhx2-bound_nonOR	chr5	97504165	97504644	116
Ebf+Lhx2-bound_nonOR	chr8	84651124	84651493	116
Ebf+Lhx2-bound_nonOR	chr9	41231112	41231631	116
Ebf+Lhx2-bound_nonOR	chr9	96134890	96135320	116
Ebf+Lhx2-bound_nonOR	chr11	44301655	44302023	117
Ebf+Lhx2-bound_nonOR	chr2	35951339	35951848	117
Ebf+Lhx2-bound_nonOR	chr4	134868385	134868767	117
Ebf+Lhx2-bound_nonOR	chr5	44147719	44148222	117
Ebf+Lhx2-bound_nonOR	chr11	117889746	117890207	118
Ebf+Lhx2-bound_nonOR	chr15	34820659	34821052	118
Ebf+Lhx2-bound_nonOR	chr2	151603366	151604103	118
Ebf+Lhx2-bound_nonOR	chr5	129297906	129298421	118
Ebf+Lhx2-bound_nonOR	chr1	12954031	12954431	119
Ebf+Lhx2-bound_nonOR	chr13	99579678	99580232	119
Ebf+Lhx2-bound_nonOR	chr16	20786671	20787087	119
Ebf+Lhx2-bound_nonOR	chr3	154779143	154779563	119
Ebf+Lhx2-bound_nonOR	chr6	143932135	143932528	119
Ebf+Lhx2-bound_nonOR	chr4	137874803	137875280	120
Ebf+Lhx2-bound_nonOR	chr4	18083887	18084326	120
Ebf+Lhx2-bound_nonOR	chr6	32544955	32545351	120
Ebf+Lhx2-bound_nonOR	chr11	32908585	32909110	121
Ebf+Lhx2-bound_nonOR	chr11	54313735	54314190	121
Ebf+Lhx2-bound_nonOR	chr15	12024619	12025050	121
Ebf+Lhx2-bound_nonOR	chr1	54109249	54109628	121
Ebf+Lhx2-bound_nonOR	chr2	168897807	168898261	121
Ebf+Lhx2-bound_nonOR	chr4	118061873	118062387	121
Ebf+Lhx2-bound_nonOR	chr1	173356041	173356446	122
Ebf+Lhx2-bound_nonOR	chr7	84725463	84725862	122
Ebf+Lhx2-bound_nonOR	chr13	97340152	97340525	123
Ebf+Lhx2-bound_nonOR	chr18	23015145	23015525	123
Ebf+Lhx2-bound_nonOR	chr3	123159468	123159864	123
Ebf+Lhx2-bound_nonOR	chr5	107369950	107370431	123
Ebf+Lhx2-bound_nonOR	chr7	101951654	101952167	123
Ebf+Lhx2-bound_nonOR	chr7	63947203	63947757	123
Ebf+Lhx2-bound_nonOR	chr14	105650126	105650671	124
[truncated: 2,373 more rows]
