# Supplementary material for: Cooperative interactions enable singular olfactory receptor expression in mouse olfactory neurons
Source: eLife. 2017 Sep 21;6:e28620. doi: 10.7554/eLife.28620 (PMC5608512; doi:10.7554/eLife.28620)
Supplement: Figure 4—source code 1. [file elife-28620-fig4-code1.r]

# R code for Figure 4G and Figure 4 - Figure Supplement 2
setwd("/media/storageA/kevin/eLife/resubmission/Figure4/R")
library(DiffBind)
library(pheatmap)
library(gplots)
library(reshape)
library(RColorBrewer)
library(ggplot2)

# Setup reference intervals
Islands <- read.table("/media/storageA/kevin/eLife/annotation/OMP-Ebf+Lhx2.ORclust+tK9.bed")
colnames(Islands) <- c('chr','start','end','id', 'score', 'strand')
Islands <- with(Islands, GRanges(chr, IRanges(start+1,end),strand = "+", score = "0", id=id))

Cobound <- read.table("/media/storageA/kevin/eLife/annotation/OMP-Ebf+Lhx2.bed")
colnames(Cobound) <- c('chr','start','end','id', 'score', 'strand')
Cobound <- with(Cobound, GRanges(chr, IRanges(start+1,end),strand = "+", score = "0", id=id))
Cobound.nonIsland <- Cobound[!Cobound %over% Islands,]

EbfOnly <- read.table("/media/storageA/kevin/eLife/annotation/OMP-Ebf_noLhx2.bed")
colnames(EbfOnly) <- c('chr','start','end','id', 'score', 'strand')
EbfOnly  <- with(EbfOnly, GRanges(chr, IRanges(start+1,end),strand = "+", score = "0", id=id))


# Load sample data and assign to diffbind object 
samples <- read.csv("SampleTable.diffbind.Lhx2KO_EBF_R1.txt", sep="\t")
Lhx2KO_EBF <- dba(sampleSheet = samples)

# Generate counts for peak intervals in diffbind object
Lhx2KO_EBF <- dba.count(Lhx2KO_EBF, bParallel=TRUE, score=DBA_SCORE_TMM_READS_EFFECTIVE)

# Output normalized count data 
peaks.Lhx2KO_EBF  <- dba.peakset(Lhx2KO_EBF, bRetrieve = TRUE)

### Peak Subsets
#Islands
workingPeakSet <- peaks.Lhx2KO_EBF
workingIntervalSet <- Islands
SelectedPeaks <- subsetByOverlaps(query = workingPeakSet, subject=workingIntervalSet,  type = "any")
Islands.Lhx2KO_EBF <- data.frame(mcols(SelectedPeaks))
rownames(Islands.Lhx2KO_EBF) <- paste (seqnames=seqnames(SelectedPeaks),
                    starts=start(SelectedPeaks)-1,
                    ends=end(SelectedPeaks))
Islands.Lhx2KO_EBF$OMPmean <- rowMeans(subset(Islands.Lhx2KO_EBF, select = c(chip.OMP.Ebf.160308, chip.OMP.Ebf.1404)))
Islands.Lhx2KO_EBF$KOmean <- rowMeans(subset(Islands.Lhx2KO_EBF, select = c(chip.OMPcre.Lhx2KO.ebf.160714, chip.OMP.Lhx2KO.Ebf.170726)))
log2.Islands.Lhx2KO_EBF <- log2(Islands.Lhx2KO_EBF)
log2.Islands.Lhx2KO_EBF$log2FC <- log2.Islands.Lhx2KO_EBF$KOmean - log2.Islands.Lhx2KO_EBF$OMPmean
write.table(log2.Islands.Lhx2KO_EBF, file="log2.Islands.Lhx2KO_EBF.txt", quote=F, sep="\t", row.names=T, col.names=T)

### EbfOnly
workingPeakSet <- peaks.Lhx2KO_EBF
workingIntervalSet <- EbfOnly
SelectedPeaks <- subsetByOverlaps(query = workingPeakSet, subject=workingIntervalSet,  type = "any")
EbfOnly.Lhx2KO_EBF <- data.frame(mcols(SelectedPeaks))
rownames(EbfOnly.Lhx2KO_EBF) <- paste (seqnames=seqnames(SelectedPeaks),
                    starts=start(SelectedPeaks)-1,
                    ends=end(SelectedPeaks))
EbfOnly.Lhx2KO_EBF$OMPmean <- rowMeans(subset(EbfOnly.Lhx2KO_EBF, select = c(chip.OMP.Ebf.160308, chip.OMP.Ebf.1404)))
EbfOnly.Lhx2KO_EBF$KOmean <- rowMeans(subset(EbfOnly.Lhx2KO_EBF, select = c(chip.OMPcre.Lhx2KO.ebf.160714, chip.OMP.Lhx2KO.Ebf.170726)))
log2.EbfOnly.Lhx2KO_EBF <- log2(EbfOnly.Lhx2KO_EBF)
log2.EbfOnly.Lhx2KO_EBF$log2FC <- log2.EbfOnly.Lhx2KO_EBF$KOmean - log2.EbfOnly.Lhx2KO_EBF$OMPmean
write.table(log2.EbfOnly.Lhx2KO_EBF, file="log2.EbfOnly.Lhx2KO_EBF.txt", quote=F, sep="\t", row.names=T, col.names=T)

### Cobound (Excluding Islands)
workingPeakSet <- peaks.Lhx2KO_EBF
workingIntervalSet <- Cobound.nonIsland
SelectedPeaks <- subsetByOverlaps(query = workingPeakSet, subject=workingIntervalSet,  type = "any")
Cobound_nonIsland.Lhx2KO_EBF <- data.frame(mcols(SelectedPeaks))
rownames(Cobound_nonIsland.Lhx2KO_EBF) <- paste (seqnames=seqnames(SelectedPeaks),
                    starts=start(SelectedPeaks)-1,
                    ends=end(SelectedPeaks))
Cobound_nonIsland.Lhx2KO_EBF$OMPmean <- rowMeans(subset(Cobound_nonIsland.Lhx2KO_EBF, select = c(chip.OMP.Ebf.160308, chip.OMP.Ebf.1404)))
Cobound_nonIsland.Lhx2KO_EBF$KOmean <- rowMeans(subset(Cobound_nonIsland.Lhx2KO_EBF, select = c(chip.OMPcre.Lhx2KO.ebf.160714, chip.OMP.Lhx2KO.Ebf.170726)))
log2.Cobound_nonIsland.Lhx2KO_EBF <- log2(Cobound_nonIsland.Lhx2KO_EBF)
log2.Cobound_nonIsland.Lhx2KO_EBF$log2FC <- log2.Cobound_nonIsland.Lhx2KO_EBF$KOmean - log2.Cobound_nonIsland.Lhx2KO_EBF$OMPmean
write.table(log2.Cobound_nonIsland.Lhx2KO_EBF, file="log2.Cobound.Lhx2KO_EBF.txt", quote=F, sep="\t", row.names=T, col.names=T)

### Figure 4G: Violin Plot of fold change for subsets
Lhx2KO_EbfFC <- data.frame(site=row.names(log2.EbfOnly.Lhx2KO_EBF), set= "EbfOnly", l2fc =log2.EbfOnly.Lhx2KO_EBF$log2FC)
Lhx2KO_EbfFC <- rbind(Lhx2KO_EbfFC, data.frame(site=row.names(log2.Cobound_nonIsland.Lhx2KO_EBF), set= "Ebf+Lhx2", l2fc=log2.Cobound_nonIsland.Lhx2KO_EBF$log2FC))
Lhx2KO_EbfFC <- rbind(Lhx2KO_EbfFC, data.frame(site=row.names(log2.Islands.Lhx2KO_EBF), set= "Greek Islands", l2fc=log2.Islands.Lhx2KO_EBF$log2FC))

write.table(Lhx2KO_EbfFC,file="Figure 4 - Source Data 2 - Effect of Lhx2KO on Ebf ChIPSeq signal.txt", quote=F, sep="\t", row.names=F, col.names=T)

pdf("Fig4G_Lhx2KO_EbfFC.violin.pdf",width=5,height=10,useDingbats=FALSE)
ggplot(Lhx2KO_EbfFC, aes(x = factor(set),y = l2fc))+geom_violin()+ylab("Log2 Fold Change in Lhx2 KO") + xlab("Set")  + ylim(-8,3) + coord_cartesian(ylim=c(-8,3))
dev.off()


### Figure 4 - Figure Supplement 2: MA plot of fold change for subsets
Lhx2KO_EbfLog2Counts <- data.frame(site=row.names(log2.EbfOnly.Lhx2KO_EBF), set= "EbfOnly", WT=log2.EbfOnly.Lhx2KO_EBF$OMPmean, KO=log2.EbfOnly.Lhx2KO_EBF$KOmean, L2FC=log2.EbfOnly.Lhx2KO_EBF$log2FC)
Lhx2KO_EbfLog2Counts <- rbind(Lhx2KO_EbfLog2Counts, data.frame(site=row.names(log2.Cobound_nonIsland.Lhx2KO_EBF), set= "Cobound", WT=log2.Cobound_nonIsland.Lhx2KO_EBF$OMPmean, KO=log2.Cobound_nonIsland.Lhx2KO_EBF$KOmean, L2FC=log2.Cobound_nonIsland.Lhx2KO_EBF$log2FC))
Lhx2KO_EbfLog2Counts <- rbind(Lhx2KO_EbfLog2Counts, data.frame(site=row.names(log2.Islands.Lhx2KO_EBF), set= "Islands", WT=log2.Islands.Lhx2KO_EBF$OMPmean, KO=log2.Islands.Lhx2KO_EBF$KOmean, L2FC=log2.Islands.Lhx2KO_EBF$log2FC))

write.table(Lhx2KO_EbfLog2Counts,file="Figure 4 - Source Data 3 - MA-plot of Ebf ChIP-seq in control mOSNs versus Lhx2KO mOSNs.txt", quote=F, sep="\t", row.names=F, col.names=T)

tiff("FigS4B_Lhx2KO_Ebf-ChIPSeq_MA-plot.tiff", width = 4, height = 4, units = 'in', res = 300, compression = "lzw")
ggplot(Lhx2KO_EbfLog2Counts, aes(WT,L2FC, color=factor(set),size=factor(set)))+geom_point()+xlab("Normalized Signal in Peak in Control OSNs") + ylab("Log2 Fold Change in Lhx2KO OSNs") +coord_cartesian(ylim=c(-6,6),xlim=c(3,9)) + scale_color_manual(values=c(rgb(0,0,0,alpha=0.2),rgb(0,0,1,0.2), "red"))+ scale_size_manual(values=c(0.3,0.3,1))
dev.off()
