# Supplementary material for: Cooperative interactions enable singular olfactory receptor expression in mouse olfactory neurons
Source: eLife. 2017 Sep 21;6:e28620. doi: 10.7554/eLife.28620 (PMC5608512; doi:10.7554/eLife.28620)
Supplement: Figure 4—source code 2. [file elife-28620-fig4-code2.r]

# R code for Figures 4B, Figure 4 - Figure Supplement 3
setwd("/media/storageA/kevin/eLife/R")
library("BiocParallel")
library("GenomicFeatures")
library("GenomicRanges")
library("Rsamtools")
library("GenomicAlignments")
library("DESeq2")
library("ggplot2")
library("AnnotationDbi")
library("org.Mm.eg.db")
library("gplots")
library("xlsx")
library("pheatmap")
library("RColorBrewer")
library("PoiClaClu")
library("genefilter")
library("vsn")
library("tsne")
library("reshape2")
library("rtracklayer")
'%nin%' <- Negate('%in%')

# Reference annotation
genes <-import("/media/storageA/kevin/eLife/annotation/genes.gtf")
genes_txdb <- makeTxDbFromGRanges(genes)
exonsByGene <- exonsBy(genes_txdb, by="gene")

# Load Lhx2KO RNAseq count data
Lhx2KO_sampleTable <- read.delim("SampleTable.RNAseq.Lhx2KO.txt",header =T)
Lhx2KO_bamfiles <- filenames <- file.path(Lhx2KO_sampleTable$data)
Lhx2KO_bamfiles <- BamFileList(Lhx2KO_bamfiles)
Lhx2KO.rna <- summarizeOverlaps(features=exonsByGene, reads=Lhx2KO_bamfiles, mode="Union", singleEnd=TRUE, ignore.strand=FALSE, preprocess.reads=invertStrand)
colData(Lhx2KO.rna) <- DataFrame(Lhx2KO_sampleTable)
colnames(Lhx2KO.rna)<-Lhx2KO_sampleTable$library

# Count data to DESeq2
dds_Lhx2KO.rna <- DESeqDataSet(Lhx2KO.rna, design = ~ geno)
# Set wild-type as refrence genotype
dds_Lhx2KO.rna$geno <- relevel(dds_Lhx2KO.rna$geno, ref="wt") 
# Filter out genes with no counts in any condition
dds_Lhx2KO.rna <- dds_Lhx2KO.rna[ rowSums(counts(dds_Lhx2KO.rna)) > 1, ]

#Load refernce Olfr annotation
Olfr_reference <- scan(file = "/media/storageA/kevin/eLife/annotation/Olfr-geneID-for-DESeq2.txt", what = character())

# Generate List of Olfr transcripts present in RNAseq data set
Olfr_Lhx2KO <- merge(Olfr_reference, rownames(dds_Lhx2KO.rna), by=1)
Olfr_Lhx2KO <- as.character(Olfr_Lhx2KO$x)
nonOlfr_Lhx2KO <- rownames(dds_Lhx2KO.rna[rownames(dds_Lhx2KO.rna) %nin% Olfr_reference,])

# Differential expression analysis
dds_Lhx2KO.rna <- DESeq(dds_Lhx2KO.rna)
# Output results with padj cutoff of 0.05
res_Lhx2KO <- results(dds_Lhx2KO.rna, alpha=0.05)

### Figure 4B: MAplot of ORs
write.table(res_Lhx2KO[Olfr_Lhx2KO,],file="Figure 4 - Source Data 1 - RNA-seq MA plot of Olfr Expression in mOSNs versus Lhx2KO.txt", quote=F, sep="\t", row.names=T, col.names=T)
pdf("Fig4B_Lhx2KO_Olfr_MAplot.pdf",height=7,width=7,useDingbats=FALSE)
plotMA(res_Lhx2KO[Olfr_Lhx2KO,], main="OR Expression in Lhx2-KO", ylim=c(-9,9))
dev.off()

# Convert RNAseq results to data frame
df.res_Lhx2KO <- data.frame(res_Lhx2KO)

# Load data about distance between Olfr and closest Greek Island
# for "Olfr+Distance+Island.subst.txt", ORs on a Chr without a greek island have distance set to 100,000,000
OlfrIslandDist <- read.delim("Olfr+Distance+Island.subst.txt",header =T, row.names=1)

# Merge distance data to RNASeq data frame. Merge will keep only OR transcripts  
df.Olfr_Lhx2KO_RNAseq <- merge(df.res_Lhx2KO,OlfrIslandDist,by=0)

# Load OR promoter motif data
ORs_promoterMotifs_noEbf_noLhx2 <- scan(file = "/media/storageA/kevin/eLife/annotation/OR-500bp-promoter.without-Lhx2+Ebf-motif.txt", what = character())
ORs_promoterMotifs_noEbf_Lhx2 <- scan(file = "/media/storageA/kevin/eLife/annotation/OR-500bp-promoter.with-Lhx2_without-Ebf-motif.txt", what = character())
ORs_promoterMotifs_Ebf_noLhx2 <- scan(file = "/media/storageA/kevin/eLife/annotation/OR-500bp-promoter.with-Ebf_without-Lhx2-motif.txt", what = character())
ORs_promoterMotifs_Ebf_Lhx2 <- scan(file = "/media/storageA/kevin/eLife/annotation/OR-500bp-promoter.with-Ebf+Lhx2-motif.txt", what = character())

# Generate data frame with promoter-type indicated for each OR 
ORs_promoterMotifs <- data.frame(OR=ORs_promoterMotifs_noEbf_noLhx2,Promoter_Motifs="NoLhx2_NoEbf")
ORs_promoterMotifs <- rbind(ORs_promoterMotifs, data.frame(OR=ORs_promoterMotifs_noEbf_Lhx2,Promoter_Motifs="Lhx2"))
ORs_promoterMotifs <- rbind(ORs_promoterMotifs, data.frame(OR=ORs_promoterMotifs_Ebf_noLhx2,Promoter_Motifs="Ebf"))
ORs_promoterMotifs <- rbind(ORs_promoterMotifs, data.frame(OR=ORs_promoterMotifs_Ebf_Lhx2,Promoter_Motifs="Ebf+Lhx2"))

# add promoter motif data to data frame
df.Olfr_Lhx2KO_RNAseq <- merge(df.Olfr_Lhx2KO_RNAseq,ORs_promoterMotifs,by=1)

# Generate filtered data set excluding ORs with low level of expression (Base mean <=5)
df.Olfr_Lhx2KO_RNAseq.notLow <- df.Olfr_Lhx2KO_RNAseq[df.Olfr_Lhx2KO_RNAseq$baseMean>5,]

# Add TRUE/FALSE indication for presence of each motif in promoter
df.Olfr_Lhx2KO_RNAseq.Lhx2_only.notLow <- df.Olfr_Lhx2KO_RNAseq.notLow[df.Olfr_Lhx2KO_RNAseq.notLow$Promoter_Motifs=="Lhx2",]
df.Olfr_Lhx2KO_RNAseq.Lhx2_Ebf.notLow <- df.Olfr_Lhx2KO_RNAseq.notLow[df.Olfr_Lhx2KO_RNAseq.notLow$Promoter_Motifs=="Ebf+Lhx2",]
df.Olfr_Lhx2KO_RNAseq.Ebf_only.notLow <- df.Olfr_Lhx2KO_RNAseq.notLow[df.Olfr_Lhx2KO_RNAseq.notLow$Promoter_Motifs=="Ebf",]
df.Olfr_Lhx2KO_RNAseq.no_motif.notLow <- df.Olfr_Lhx2KO_RNAseq.notLow[df.Olfr_Lhx2KO_RNAseq.notLow$Promoter_Motifs=="NoLhx2_NoEbf",]
df.Olfr_Lhx2KO_RNAseq.Lhx2_only.notLow$Lhx2 <- "TRUE" 
df.Olfr_Lhx2KO_RNAseq.Lhx2_only.notLow$Ebf <- "FALSE" 
df.Olfr_Lhx2KO_RNAseq.Ebf_only.notLow$Lhx2 <- "FALSE" 
df.Olfr_Lhx2KO_RNAseq.Ebf_only.notLow$Ebf <- "TRUE"
df.Olfr_Lhx2KO_RNAseq.no_motif.notLow$Lhx2 <- "FALSE"
df.Olfr_Lhx2KO_RNAseq.no_motif.notLow$Ebf <- "FALSE"
df.Olfr_Lhx2KO_RNAseq.Lhx2_Ebf.notLow$Lhx2 <- "TRUE"
df.Olfr_Lhx2KO_RNAseq.Lhx2_Ebf.notLow$Ebf <- "TRUE"
df.Olfr_Lhx2KO_RNAseq.notLow.MotifType <- rbind(df.Olfr_Lhx2KO_RNAseq.Lhx2_only.notLow, df.Olfr_Lhx2KO_RNAseq.Ebf_only.notLow, df.Olfr_Lhx2KO_RNAseq.no_motif.notLow, df.Olfr_Lhx2KO_RNAseq.Lhx2_Ebf.notLow)

### Figure 4 - Figure Supplement 3:  Density plot or ORs grouped by promoter motifs
write.table(df.Olfr_Lhx2KO_RNAseq.notLow.MotifType,file="Figure 4 - Source Data 4 - Change in OR expression in Lhx2KO mOSNs versus promoter motifs.txt", quote=F, sep="\t", row.names=F, col.names=T)
pLhx2KO_ORType_Density.notLow <- ggplot(df.Olfr_Lhx2KO_RNAseq.notLow.MotifType, aes(x=log2FoldChange,color=Lhx2,fill=Lhx2))+geom_density(alpha=0.3)+ scale_color_manual(values=c("black","red")) + scale_fill_manual(values=c("black","red")) + ylim(0,0.5) + xlim(-9,3) + coord_cartesian(xlim=c(-9,3),ylim=c(0,0.35))
ggsave(plot=pLhx2KO_ORType_Density.notLow,height=2,width=5,dpi=300, filename="Lhx2KO_RNAseq_L2FC-by-PromoterType_density.notLow.pdf", useDingbats=FALSE)
write.table(df.Olfr_Lhx2KO_RNAseq.notLow.MotifType,file="Figure 4 - Source Data 4 - Change in OR expression in Lhx2KO mOSNs versus promoter motifs.txt", quote=F, sep="\t", row.names=F, col.names=T)
