# Supplementary material for: Cooperative interactions enable singular olfactory receptor expression in mouse olfactory neurons
Source: eLife. 2017 Sep 21;6:e28620. doi: 10.7554/eLife.28620 (PMC5608512; doi:10.7554/eLife.28620)
Supplement: Figure 4—source data 1. [file elife-28620-fig4-data1.txt]

baseMean	log2FoldChange	lfcSE	stat	pvalue	padj
Gm4461	118.955122938763	-3.83023492025784	0.781378227492222	-4.90189614388246	9.49160152759154e-07	1.06346353775543e-05
Olfr1	115.467214552179	-3.29850305437834	0.442906410527136	-7.44740418286685	9.51946388164857e-14	3.21258059653230e-12
Olfr10	5.6278337928873	0.384678978794021	0.875380366602499	0.439442091084389	0.660341233459725	0.805866104171445
Olfr1000	116.60663238271	-4.44330995873555	0.728360540874688	-6.10042651871225	1.05785805191422e-09	2.0151956554565e-08
Olfr1002	22.9793474630412	-3.11333839413776	0.796665274620461	-3.90796297180266	9.30775667028391e-05	0.000677073962538147
Olfr1006	66.927017103	-3.48360276472694	0.673503422020167	-5.17236089800094	2.31154570812292e-07	2.96243757418493e-06
Olfr1008	9.29067798152828	-0.912677262532656	0.811898915032877	-1.12412671778937	0.260959272276773	0.456376597823384
Olfr1009	153.25498933067	-4.46789945569457	0.576198524673886	-7.75409735424659	8.8974053032329e-15	3.43652076390922e-13
Olfr101	46.8657255741237	-4.50575090402463	0.687649531842823	-6.55239434534294	5.66217783935019e-11	1.32986157342618e-09
Olfr1010	13.0795344005702	-1.09953220865553	0.843469877830463	-1.30358206920643	0.192376117571076	0.37210297668049
Olfr1012	41.8694436516872	-2.44534780381178	0.7680714839804	-3.18375028212112	0.00145380371203561	0.00751213700849332
Olfr1013	18.9642539836156	-2.70389149682633	0.865355510505349	-3.12460192834193	0.00178045824590266	0.0089181787212971
Olfr1014	22.317466005559	-1.72130822791912	0.759078844769986	-2.26762771717174	0.0233519068525109	0.0763584682322879
Olfr1015	75.5230795773585	-2.68932593823885	0.646419805089569	-4.16033963852054	3.17774675199171e-05	0.000258518141562997
Olfr1016	16.0056032608468	-1.93178542333277	0.766645159893678	-2.51979080334985	0.0117424599278777	0.0438454601298139
Olfr1018	299.394831157713	-4.76690139143301	0.483805992587056	-9.85291927853758	6.65814395094176e-23	5.52330759280095e-21
Olfr1019	80.9754872029226	-4.32861988263195	0.732077264145557	-5.91279103262973	3.36358802097712e-09	5.88191300864535e-08
Olfr1020	61.6571852125502	-4.11674490256892	0.666535761313564	-6.17633012586738	6.56087296114055e-10	1.30751598420837e-08
Olfr1022	16.0359669990944	-1.4995873652943	0.89030057251811	-1.68436077835252	0.0921119659259942	0.220443799413271
Olfr1023	9.67091751311427	-2.39404313657931	0.906422781184538	-2.64119921329726	0.00826131270044836	0.0327265363151142
Olfr1024	63.7407776270738	-5.20216238590026	0.741169511858103	-7.01885641903767	2.23691504780368e-12	6.23669692135993e-11
Olfr1026	68.2584298331452	-4.49304675272138	0.629231682731364	-7.14052848263775	9.29727632071457e-13	2.72288927375362e-11
Olfr1028	32.8370979350581	-4.24505506725665	0.787788234275847	-5.38857383565623	7.10189854940421e-08	9.98296924640792e-07
Olfr1029	18.0014917254496	-3.46509471870965	0.876905756197816	-3.9515018509332	7.76622714517532e-05	0.000576875569761331
Olfr103	34.8942126582761	-3.40236400054693	0.762305383961705	-4.46325589734763	8.07235503955082e-06	7.4806448930739e-05
Olfr1030	258.845663381854	-4.33186034228626	0.434334598038901	-9.97355578359493	1.98974997761479e-23	1.75431359282896e-21
Olfr1031	201.599279453639	-0.300517433229658	0.440007123289375	-0.682983109416663	0.494617515633591	0.679171474500137
Olfr1032	39.8499253997994	-4.02668278234664	0.749405076797952	-5.37317254314822	7.73632346508457e-08	1.08385763021651e-06
Olfr1033	142.819770992612	-4.40622421758407	0.592929762167676	-7.43127516735789	1.0755569862882e-13	3.60087070558515e-12
Olfr1034	35.2321195227903	-2.99231718619449	0.848636523283432	-3.52602922935371	0.000421840408664267	0.00256639901802972
Olfr1036	24.7906198607993	-3.10026083940389	0.84361651333039	-3.67496462007935	0.000237882376834828	0.00155208803793045
Olfr1037	78.5198442679722	-3.41883272322824	0.625650425013534	-5.46444561778135	4.64355705817143e-08	6.7007284369843e-07
Olfr1038-ps	65.9012930567692	-2.56167900303923	0.902035966720329	-2.83988565594909	0.0045129707232263	0.0197655206707753
Olfr1039	51.2214912336532	-4.37695550559057	0.790212765777455	-5.53895823396915	3.04276191885009e-08	4.52251639130058e-07
Olfr1040	0.531994103631972	-0.312726354997338	0.628062282331532	-0.497922521053829	0.618538653012784	NA
Olfr1042	116.329004613222	-5.06950779206667	0.613472586921935	-8.2636256291461	1.41313330121798e-16	6.76055817969055e-15
Olfr1043	105.52723338078	-3.2354576891505	0.611482668441387	-5.29116826384857	1.21537481847419e-07	1.64392867012894e-06
Olfr1044	71.9740550977008	-3.34732736803561	0.750344191948703	-4.46105587802624	8.15568195226812e-06	7.53513121004011e-05
Olfr1045	54.9774167103909	-3.0803806065887	0.581531718603061	-5.29701219735408	1.17712835154535e-07	1.59604198389885e-06
Olfr1046	111.215361001183	-4.53089514428748	0.621779081436596	-7.28698548979651	3.16967029154591e-13	9.99573927146686e-12
Olfr1047	43.2177407216228	-3.67508443378328	0.736429698270489	-4.99040769596099	6.02519871252425e-07	7.13031246092118e-06
Olfr1048	43.4594306845641	-3.57630427253747	0.703243636736454	-5.08544135448425	3.66772152887974e-07	4.52818405764919e-06
Olfr1049	4.59198734519257	-1.05663511944197	0.888379940097264	-1.18939551846059	0.234284063531328	NA
Olfr1051	6.81304689289556	-1.29808665886347	0.903494636914047	-1.43673975010763	0.150791955692984	0.314468920603077
Olfr1052	139.65018045261	-5.23358243693095	0.555747902060059	-9.41718793274971	4.63330399096257e-21	3.32020592373658e-19
Olfr1053	1.63955065501593	-0.289265361964375	0.732726015309311	-0.394779707449401	0.69300547218305	NA
Olfr1054	41.1060488065085	-3.97815932330828	0.782478719714864	-5.08404794031705	3.69474617355246e-07	4.55487009975281e-06
Olfr1055	67.1206233148473	-4.41045415734234	0.751360361729952	-5.86995852055276	4.35904184074204e-09	7.42227144571243e-08
Olfr1056	123.915784927016	-6.42300574628885	0.677987653021471	-9.47363232599376	2.70278014046563e-21	1.97033842274637e-19
Olfr1057	34.1911778047291	-4.37107334293496	0.777369380884723	-5.62290392497869	1.87773844316046e-08	2.9063525168035e-07
Olfr1058	27.7734540847995	-3.32852200822357	0.872712310431381	-3.81399685605246	0.00013673720782753	0.000947984594407412
Olfr1062	21.8667352736972	-3.47178404402777	0.837058344984642	-4.14760101829158	3.35977240273574e-05	0.000271360034830071
Olfr1065	120.477520675212	-4.27748675865105	0.468292138507144	-9.13422713498274	6.58756171028043e-20	4.12396056509749e-18
Olfr107	2.63148724969912	0.539133428752174	0.866908752991042	0.621903316689369	0.534005444104382	NA
Olfr1076	5.69256287898531	-1.20906350137552	0.859855199596264	-1.40612454508994	0.159687145005156	0.326985836805305
Olfr1077-ps1	0.397927864833355	-0.259771876665258	0.623449356739111	-0.416668770056911	0.676920700297999	NA
Olfr1079	78.3849549376504	-4.33313755795611	0.713573690215324	-6.07244579974434	1.25976624513508e-09	2.35716261867498e-08
Olfr108	5.51036326561141	-0.733493683384097	0.769736353139869	-0.952915476048478	0.34063289815749	0.54044262341927
Olfr1080	48.6057068257305	-2.85944466237514	0.733118624913298	-3.90038469246817	9.60399601093116e-05	0.000695020596579634
Olfr1082	48.1881220187652	-3.2319632535281	0.755245768482415	-4.27935301116931	1.87437375210939e-05	0.000159739139602844
Olfr1084	11.0423590957622	-1.01999343190272	0.831369851820582	-1.22688287248939	0.219866616866114	0.406918763383379
Olfr1085	12.5423967130281	-1.03383599036857	0.88680888959977	-1.16579344489336	0.24369796816424	0.436155433137313
Olfr1086	34.1524708700883	-3.53607746392794	0.728394615375846	-4.85461779821553	1.20619152378346e-06	1.31983529957853e-05
Olfr1087	112.065816044325	-4.24461177880261	0.593626218367801	-7.15031049415798	8.65818348196103e-13	2.54456910708942e-11
Olfr1089	1.68808215094155	0.487725551619964	0.836373657943307	0.583143128657722	0.559796952251182	NA
Olfr109	31.2681143284547	-2.3402208627874	0.752609038195893	-3.10947748966347	0.00187418565015965	0.00930568972153787
Olfr1090	92.8287296945825	-0.48949452546191	0.458477471108982	-1.0676522976754	0.285677383614635	0.484764927455709
Olfr1093	182.23741668927	-5.73426954565247	0.609525580702183	-9.40775863589925	5.06829047091266e-21	3.6165259122953e-19
Olfr1094	61.1323514663693	-5.02893747256776	0.719401953793703	-6.99044177743485	2.74021998121393e-12	7.5772256951794e-11
Olfr1095	7.17381830909251	-0.727176045695976	0.905095970778716	-0.803424243586387	0.421729567082837	0.618419184053898
Olfr1097	142.052986753617	-4.11771889208108	0.591393422261226	-6.96274043146566	3.33716367375421e-12	9.10823926515736e-11
Olfr1098	28.4478609871352	-2.57058577825784	0.84039968562486	-3.05876575423341	0.00222250856535423	0.0108264519064406
Olfr1099	357.239827033588	-4.56372377097743	0.480788002472304	-9.49217482031559	2.26263514850289e-21	1.65664243046907e-19
Olfr11	107.618539086781	-0.797121787198843	0.811709054589551	-0.982028945829508	0.326085588209514	0.526842684970566
Olfr110	154.742753647093	-3.18533120705595	0.577523168435882	-5.51550376010515	3.47782308169277e-08	5.12393181939688e-07
Olfr1100	145.771824121337	-4.16140389754768	0.616838379126165	-6.74634399928694	1.51616914903571e-11	3.87439885732341e-10
Olfr1101	35.4483933136225	-3.15778087765756	0.732891859288947	-4.30865868904758	1.64247608328269e-05	0.000141624665860115
Olfr1102	57.6061760481986	-1.4171387678072	0.586589327752257	-2.41589592711738	0.0156965470615127	0.0553918383310717
Olfr1104	120.465153738104	-3.46510909769017	0.777497561125103	-4.45674593843853	8.32131239400491e-06	7.67420047727506e-05
Olfr1105	47.1494785227179	-5.03694197513641	0.745298661804015	-6.75828662155968	1.39633096776626e-11	3.58448376481461e-10
Olfr1106	78.1552728524993	-4.55405051019328	0.623987762862587	-7.29830099439974	2.91424131809755e-13	9.29471177273152e-12
Olfr1107	97.0528906913247	-3.15035480898385	0.700888004989036	-4.49480485692308	6.96337761984138e-06	6.52913580835907e-05
Olfr1109	101.229190128902	-3.29539012058407	0.628335614245785	-5.24463367326338	1.56593140754284e-07	2.06340257457132e-06
Olfr111	45.8783189821748	-1.46323170780525	0.530866491004645	-2.75630828579167	0.00584578706138269	0.0245646811100003
Olfr1110	463.893823137858	-2.99958731698951	0.646780043633601	-4.63772397821348	3.5226678626371e-06	3.51432030846023e-05
Olfr1111	96.2126598734606	-6.04568745967027	0.696561296427302	-8.67933301875786	3.98096470373454e-18	2.12823636859967e-16
Olfr1112	597.97125871589	-4.2599245811398	0.449909278255025	-9.46840793695551	2.84141217208381e-21	2.06247331801256e-19
Olfr1113	17.7223604197695	-3.3405014516066	0.853463425593628	-3.91405343384587	9.07595373950585e-05	0.000662214302310566
Olfr1115	26.9962665491917	-4.01336240798915	0.815200466179647	-4.9231600992543	8.51577268848083e-07	9.68627058322351e-06
Olfr1116	177.049745798024	-3.34900799342257	0.435983070237027	-7.68150926503144	1.57225106473497e-14	5.84474788744745e-13
Olfr1118	116.632722165213	-3.30166277688839	0.823560441350412	-4.00901088871459	6.09736053200453e-05	0.000466089656645285
Olfr112	40.0553648805988	-1.28664953489612	0.888701610289595	-1.44778575845817	0.147676976913583	0.309907790933475
Olfr1120	68.4481393940839	-3.56916902514203	0.703047066394015	-5.07671419987369	3.84017832525977e-07	4.72723706121159e-06
Olfr1121	11.7647925862439	-1.36963644752729	0.878206709052036	-1.55958322045356	0.118858404299637	0.265590056240033
Olfr1122	141.882155047714	-2.07085979890236	0.379761043629506	-5.45306011145969	4.9510323348522e-08	7.11394065861015e-07
Olfr1123	260.068366654809	-3.0850964482229	0.477260939233997	-6.46417126273622	1.01855463937757e-10	2.30854106690691e-09
Olfr1124	234.568444056972	-2.94654505177311	0.643787872732119	-4.57688809711266	4.71943744462989e-06	4.55522734451785e-05
Olfr1126	87.3840688592226	-3.92434973252388	0.677800704639536	-5.78982834579806	7.04583931453076e-09	1.15757984445559e-07
Olfr1129	28.8412459968861	-1.54703803623938	0.786544315952014	-1.96687968479802	0.0491970831239373	0.137461237731393
Olfr113	44.3319409535881	-3.4525820051884	0.720722560149251	-4.79044530599044	1.66411580812263e-06	1.77928318785937e-05
Olfr1130	26.9211013186301	-2.14757914647605	0.785003762295432	-2.73575650159473	0.0062237060423194	0.0258783233957182
Olfr1131	9.11783312950343	-2.01133000541654	0.864486980423373	-2.32661688488532	0.0199856650555741	0.0671907765094567
Olfr1132	31.34438186073	-3.4054932936124	0.79550563568506	-4.28091661560602	1.86125093395644e-05	0.000159103886943282
Olfr1133	12.3887503637792	-3.01024006511307	0.892141749607022	-3.37417239630255	0.00074037984123425	0.00418108535425378
Olfr1134	32.2899658465244	-3.9837807213476	0.790125660692654	-5.04195841184967	4.60791447174034e-07	5.57852478102856e-06
Olfr1135	24.1602992671759	-2.91188017963657	0.805180382736684	-3.61643209654405	0.000298691624796401	0.00189524000059208
Olfr1136	6.23309868574227	-1.30874870393741	0.870507549943131	-1.50343176693058	0.132727739949292	0.287477188520396
Olfr1137	28.0002520770754	-3.64572639349888	0.874807583751363	-4.16746089221725	3.08011334540503e-05	0.00025142563614455
Olfr1138	22.6299954844373	-3.54495759657819	0.87649379143412	-4.04447542152914	5.24404092016923e-05	0.000406208137514488
Olfr114	15.4783093147317	-2.5201318655244	0.869225904295361	-2.89928297473756	0.00374017171343767	0.0168317722218841
Olfr1140	660.503636607679	-5.97361085294528	0.433192309497633	-13.7897435433995	2.93802519170294e-43	8.38582105564025e-41
Olfr1141	0.376295300294002	-0.259521983108963	0.623430278664769	-0.416280684449259	0.67720462497936	NA
Olfr1143	97.4000208401373	-3.73352680711365	0.561374976811989	-6.65068262984591	2.91736749804068e-11	7.15759142620689e-10
Olfr1145	2.78214068341227	-0.968181579474562	0.826311712910483	-1.17169049445563	0.241321340741584	NA
Olfr1148	44.9506741436501	-2.65481207262371	0.698919654064081	-3.79845101963651	0.000145603194651677	0.00100284572512648
Olfr115	111.873034440356	-4.74104666725508	0.604082642789688	-7.84834115637003	4.21576128010647e-15	1.72314126109206e-13
Olfr1151	26.3584482587769	-3.43812625809739	0.782994871307491	-4.39099460812075	1.12833338944839e-05	0.000101016131197825
Olfr1152	36.9368218983703	-3.26115402904956	0.751833446519677	-4.33760169110035	1.44045893776679e-05	0.000125555530600376
Olfr1153	11.8433463115257	-2.80192727547307	0.898873605764612	-3.11715379949293	0.0018260628029519	0.00911677960323453
Olfr1154	93.4636039622816	-6.11743558677323	0.752664750111614	-8.12770305221025	4.3750137069796e-16	2.00749947753505e-14
Olfr1155	108.405074086802	-4.43560547719945	0.652818123106492	-6.79455015141467	1.08651016153565e-11	2.81923437908481e-10
Olfr1156	109.849721165119	-3.32794651785463	0.581700503627566	-5.72106521672423	1.05858250948182e-08	1.69938317060761e-07
Olfr1157	143.414724244719	-5.3825784505869	0.584336808326225	-9.21143144482847	3.21804414535248e-20	2.09234993852262e-18
Olfr116	83.7694496966536	-2.97900110963626	0.535003039377373	-5.56819473979655	2.57392068228237e-08	3.86317507037747e-07
Olfr1160	44.1242598458905	-4.99673753175773	0.804902902902399	-6.20787614722223	5.37054487959142e-10	1.08701893957115e-08
Olfr1161	14.1028710578842	-2.90117935884109	0.863020218192243	-3.3616586236162	0.000774758425537279	0.00435042743782853
Olfr1162	58.8999706820884	-3.47095894229757	0.777721866113098	-4.46298232508846	8.08267225263435e-06	7.48280377868953e-05
Olfr1163	15.064353575091	-2.15445463521143	0.813567309931782	-2.64815782162152	0.00809317331831752	0.0322348719679439
Olfr1164	39.2551299945067	-1.12449691509001	0.84600724639027	-1.32918118596264	NA	NA
Olfr1166	12.4466760759546	-2.56804230928932	0.90458717859128	-2.83891079828099	0.00452678094822628	0.0198105486403666
Olfr1167	32.2436953889793	-2.77190159544362	0.837034144905609	-3.31157529512276	0.000927722705136496	0.00509053449152773
Olfr1168	23.6567781636694	-3.23387499868713	0.755720311127398	-4.27919555829163	1.87570007566855e-05	0.00015977131651117
Olfr117	107.881099525276	-3.72398846046925	0.461663853816394	-8.06645014480666	7.23716154069322e-16	3.2499680092073e-14
Olfr1170	40.0013136503626	-2.28782917113878	0.676867447994185	-3.3800254066265	0.000724791295493533	0.00410406369068968
Olfr1173	71.6418679773142	-3.42027599415994	0.650242214145754	-5.26000299542729	1.4405305494717e-07	1.91767070775521e-06
Olfr1176	296.705045742587	-4.39054468938279	0.497239506792915	-8.82983879881313	1.04826692190675e-18	5.86472257970421e-17
Olfr1178	606.937126975815	-3.2042395566946	0.524065760746326	-6.11419366938114	9.7046391424164e-10	1.86772712180905e-08
Olfr1179	54.8629745438686	-1.71285509740586	0.865203784455276	-1.97971290484386	0.0477357976691264	0.134224550467205
Olfr118	13.8877409931281	-0.0707703507266778	0.79403867528455	-0.0891270827599382	0.928980914110547	0.963529726089469
Olfr1180	73.6375368922859	-2.09800180552896	0.768934038720243	-2.72845484772753	0.00636318007765504	0.026347664742491
Olfr1181	19.6033829778692	-1.00209325616071	0.840055775338265	-1.19288895520919	0.232912865354101	0.422698745181118
Olfr1182	135.458022708741	-2.05351747580091	0.64246158362114	-3.19632726400007	0.00139189140219433	0.00724782041216838
Olfr1183	196.646749077513	-1.64227970779702	0.617441541110816	-2.65981408513988	0.00781837949138019	0.0313479787225815
Olfr1184	133.585992364818	-2.77324070783621	0.649432191278726	-4.27025445470408	1.95250077400211e-05	0.000165726376180421
Olfr1186	60.6810796200256	-1.12158942486884	0.624677922479471	-1.79546832776965	0.0725791145773081	0.185242844722926
Olfr1188	7.35557906082314	-1.52284123920219	0.906117319374011	-1.68062259339027	0.0928362444682079	0.221744969451055
Olfr1189	162.168949596916	-3.08246490464514	0.498377475324477	-6.18500044095743	6.21022962999184e-10	1.24204592599837e-08
Olfr119	119.139793919545	-3.52641289065445	0.517377962406856	-6.8159317692031	9.36547410177267e-12	2.45279290628074e-10
Olfr1193	128.891910847772	-1.72801329653316	0.477877189017151	-3.61601963066529	0.000299167698531477	0.00189668793240252
Olfr1195	584.273378903147	-3.41673465112678	0.3684622877156	-9.27295618856931	1.81056808169677e-20	1.20513701564322e-18
Olfr1196	355.311696228198	-1.01744289596133	0.583331580831753	-1.74419306170702	0.0811254307812288	0.201111770109803
Olfr1197	298.502602235699	-2.00909250667267	0.580359230374289	-3.46180848261335	0.000536558823589535	0.00317263012262914
Olfr1198	211.298756736243	-1.58494044911553	0.812149201098981	-1.95153851899482	0.0509930187390601	0.14121401670215
Olfr1199	291.845594019459	-3.6575569975613	0.535500193068657	-6.83016933495739	8.48144585443242e-12	2.23168044044753e-10
Olfr12	140.445558562779	-4.64367010459578	0.510311241342112	-9.09968217118438	9.05965569848802e-20	5.60899271921096e-18
Olfr120	89.7851993474204	-4.10723363837467	0.509391971926597	-8.06301210998772	7.44371466314296e-16	3.32499084687871e-14
Olfr1200	225.732336449717	-1.95382358439905	0.65793917168078	-2.9696112779055	0.00298176796404238	0.0139287025005475
Olfr1201	25.7265847344691	-0.911432970996461	0.891865715112309	-1.02193968839994	0.306809446555239	0.507672540170797
Olfr1202	78.4754950470887	-3.1156052866361	0.809241891068698	-3.85002966482813	0.000118103519697634	0.0008342547280655
Olfr1204	61.1472342340683	-1.91895316218937	0.855759132478521	-2.24239869533327	0.0249356160570145	0.0805053248466497
Olfr1205	110.24996200875	-1.32730343136426	0.76530062814471	-1.73435560164375	0.0828550076026971	0.204225941442308
Olfr1206	236.053541326472	-1.86642869177299	0.691157958777883	-2.70043724168819	0.00692484004914264	0.0283044433076607
Olfr1208	216.940667613269	-2.05719684769862	0.571986344658458	-3.59658384664236	0.000322423686936376	0.00202673194774489
Olfr1209	225.127575379557	-4.14367485220269	0.482026834975069	-8.59635719745148	8.2286408364405e-18	4.30342582874714e-16
Olfr121	330.891919860584	-4.82972644532405	0.61973310682931	-7.7932361400442	6.53143926262429e-15	2.58191167095289e-13
Olfr1211	404.305137075428	-1.84956772360279	0.484541708648635	-3.81714863878519	0.000135002845029545	0.000939441285246914
Olfr1212	204.387551588773	-3.32268274756247	0.595571634610013	-5.57898085549053	2.41931863473592e-08	3.65721057530996e-07
Olfr1213	576.15797998011	-1.7570058040502	0.473504350855914	-3.71064342043364	0.000206733132819972	0.00137332779356541
Olfr1214	136.651936459919	-1.64503523896167	0.704510471462861	-2.33500466720655	0.0195431769229893	0.0660327245953331
Olfr1215	78.118179572538	-0.870135168451967	0.453237450968868	-1.91982186509944	0.0548804040314222	0.149134420508173
Olfr1216	93.5973293181816	-1.39518981650167	0.576900082557414	-2.41842540621031	0.0155878411949869	0.0550890337300273
Olfr1217	101.77434720771	-1.33647838778916	0.452069233337498	-2.95635776388126	0.00311295774083541	0.0144294545432613
Olfr1218	21.387615784485	-1.75829232735625	0.85592620163493	-2.05425692541914	0.0399508313982297	0.11671318301569
Olfr1219	169.362663768814	-1.25196029273914	0.458100712911034	-2.73293679196322	0.00627723775248312	0.0260558747231491
Olfr122	87.0888052722731	-3.13900935471067	0.617318665111174	-5.08490919215176	3.67801998622319e-07	4.53757190974348e-06
Olfr1220	276.301462160504	-3.97944506000481	0.48519756686892	-8.20170036235959	2.37010453573607e-16	1.11487598831831e-14
Olfr1221	85.2819223042308	-0.867382301948229	0.396060342211285	-2.19002563373414	0.0285223778193048	0.089361273018994
Olfr1222	807.367970417628	-1.94370509470185	0.387784242983652	-5.01233644705825	5.37730756647387e-07	6.44053054192177e-06
Olfr1223	64.807420822187	-3.57791307403603	0.59965200478216	-5.966649065629	2.42175493710077e-09	4.30647868434815e-08
Olfr1225	101.021783118235	-2.12045888706041	0.513173582255107	-4.13204997369933	3.59542224040882e-05	0.000287633779232705
Olfr1226	1447.18645275898	-1.81451722478515	0.442495354164569	-4.10064695077071	4.11996710781719e-05	0.000325576002325864
Olfr1228	563.069194347645	-2.62455967161002	0.550114305428027	-4.77093514150287	1.8337258411466e-06	1.94335702736997e-05
Olfr1229	794.273807550439	-1.37241387601345	0.452643065603444	-3.0320002233632	0.00242939024130134	0.0116821620969488
Olfr123	111.830708582426	-3.51928978840645	0.671206866675097	-5.24322673550654	1.57792437015283e-07	2.07757985874697e-06
Olfr1230	9.31161076596671	-0.130088323386117	0.895775056459647	-0.145224319931682	0.884533764948591	0.940617637737911
Olfr1231	141.231102926627	-4.72300133713604	0.631483318094606	-7.4792179014117	7.47662173548211e-14	2.56951653113303e-12
Olfr1232	93.7005837876124	-3.25586560695981	0.663548206436436	-4.90675067067898	9.25976221298038e-07	1.04303943589692e-05
Olfr1233	87.5579156786675	-1.75352497752292	0.528797213453752	-3.31606319570041	0.000912951815575192	0.00502093683026984
Olfr1234	120.819890255151	-3.48611448313666	0.450774928167695	-7.73360332462806	1.04544444478168e-14	4.00120101139169e-13
Olfr1238	162.10038785543	-2.07614470878133	0.561603855795555	-3.69681348757891	0.000218322619144917	0.00144118410706574
Olfr1239	214.777282346083	-5.09547309692095	0.666662315170055	-7.64325953480838	2.11790475929506e-14	7.67000347237179e-13
Olfr124	491.725557081635	-2.42030245098929	0.436921107626284	-5.53944959111352	3.03423766355821e-08	4.51383058783748e-07
Olfr1240	354.754372367205	-3.33526732576184	0.44457553307787	-7.50213873145748	6.27848694390861e-14	2.17550864476175e-12
Olfr1241	273.170144891718	-2.78854852164582	0.755116991127286	-3.69286952142727	0.000221737805663549	0.00146033032748305
Olfr1242	247.700954494257	-3.17790954905068	0.66644572914179	-4.76844461610252	1.85653695230834e-06	1.96505859691216e-05
Olfr1243	123.67981084054	-2.49750531383615	0.490372859618759	-5.09307410646225	3.52303911696226e-07	4.37521967032777e-06
Olfr1245	14.2745376912528	-2.08720547493546	0.905176687531157	-2.30585420911386	0.0211187800061015	0.0702846354353259
Olfr1246	137.751104853308	-3.47061035948854	0.711910770020368	-4.87506370972481	1.08773344498807e-06	1.20114303039994e-05
Olfr1247	914.892269605186	-2.3360264845853	0.586187653481189	-3.9851171731652	6.74468352050422e-05	0.000511393383544759
Olfr1249	5.76905933445589	0.34302454328504	0.876818983700473	0.391214777122366	0.695638486435358	0.829114028704893
Olfr125	224.029655684207	-3.45370302328044	0.506450047448466	-6.81943469189204	9.13994518740606e-12	2.40119620836066e-10
Olfr1250	129.793872285825	-2.67240876813624	0.532491128789177	-5.0186916244276	5.20245830482183e-07	6.24888715072751e-06
Olfr1251	261.443996637655	-1.48824016355857	0.614513095908206	-2.42182009377532	0.0154429937732148	0.0546804068841332
Olfr1252	675.73564638575	-6.25540310131212	0.425346196910032	-14.7066158032095	5.84586918119561e-49	2.28940551189149e-46
Olfr1253	229.688580488106	-2.63172586090317	0.426002346115413	-6.17772621418893	6.50313595293244e-10	1.29754513563249e-08
Olfr1254	304.794113167252	-2.25471373176288	0.516422993558477	-4.36602118783769	1.26530211552377e-05	0.000112145724344317
Olfr1255	42.2930105572599	-2.32630902814831	0.694292211408583	-3.35061950850447	0.000806310085757199	0.00450955225644345
Olfr1256	223.975918128459	-2.33880618983146	0.477194271332429	-4.90116149823219	9.52716949424819e-07	1.06673892475492e-05
Olfr1257	287.820877626427	-3.28915198538014	0.64880443851822	-5.06955839095692	3.9873979624001e-07	4.89772295308663e-06
Olfr1258	307.286817884269	-1.61442250668055	0.528943996677849	-3.05216150825095	0.00227199818023867	0.0110306865543895
Olfr1259	77.7304721549339	-1.48631080863037	0.651726135753081	-2.28057573126619	0.0225735647370848	0.0742748788926354
Olfr126	58.7530998989818	-3.54656448962114	0.721210388592266	-4.91751719847478	8.76487585600269e-07	9.93273952995191e-06
Olfr1260	612.517079779747	-3.20540192910056	0.584800015533586	-5.4811933036217	4.22466578948403e-08	6.1436417871253e-07
Olfr1261	125.499413193129	-2.84535215147926	0.775166584297422	-3.67063313759604	0.000241950402332059	0.0015774079656492
Olfr1262	244.461703978188	-3.31630541519117	0.553056691623874	-5.99632092951248	2.01837948388804e-09	3.63524176563365e-08
Olfr1263	254.938799714325	-4.29221090157333	0.51150630851707	-8.39131566923791	4.80731619965102e-17	2.38103543535656e-15
Olfr1264	1053.09028878721	-3.41582481363812	0.446782393658299	-7.64538814000481	2.08315980870038e-14	7.57907637663909e-13
Olfr1265	121.035066541473	-2.24870785440488	0.746605650772841	-3.01190843128117	0.00259610896493162	0.0123603265392843
Olfr1269	22.7193258795294	-2.52730016561088	0.801969819923367	-3.15136567838972	0.00162508890409338	0.00825535358821495
Olfr127	67.5087008216722	-1.87249272355929	0.819587799444767	-2.28467618091414	0.022331822291198	0.0736810124184511
Olfr1270	48.5729399353934	-3.54472033995754	0.672326583442347	-5.27231917829039	1.34710535743424e-07	1.8075899776249e-06
Olfr1271	513.78437263177	-3.75190451090065	0.49713737120822	-7.54701764178821	4.45338281900031e-14	1.55591217161753e-12
Olfr1272	13.5629934270715	-2.51425801257081	0.897930158059545	-2.80005965943298	0.00510931627703012	0.0219436077799509
Olfr1273-ps	47.8303359295049	-4.42770106732547	0.814022179290369	-5.43928799481281	5.3493922838646e-08	7.64417692062669e-07
Olfr1274-ps	142.240668027474	-4.50924421931139	0.514571597649661	-8.76310359900868	1.89946948721875e-18	1.04192397930827e-16
Olfr1275	71.3263171442974	-1.27252221896376	0.575359833710853	-2.21169804425949	0.0269875357343691	0.0856178691473267
Olfr1276	25.9780539004469	-1.26270657868124	0.795936304113034	-1.58644174434078	0.112639137265963	0.25567368534288
Olfr1277	222.092342457494	-2.63423062175542	0.665504757483212	-3.9582446137838	7.55026125809977e-05	0.000563987704265808
Olfr1278	145.393655052159	-0.234536078750765	0.553492853459172	-0.423738224052906	0.671756735315759	0.812834079784524
Olfr1279	18.4427041571738	0.791717422611212	0.903492720369988	0.876285336628941	0.380874934518013	0.57932348144442
Olfr128	52.8553673539027	-2.63858041632694	0.777468561468864	-3.39380979128197	0.000689275490127179	0.00392539710982134
Olfr1280	133.678598331267	-1.08412973286136	0.686600035991008	-1.57898292460264	0.114339973714852	0.258489080058815
Olfr1281	106.5262247582	-0.988067692109165	0.563421153041109	-1.75369292895021	0.079483137819575	0.19806097083185
Olfr1282	0.752590600588003	-0.367155479789316	0.633580005376266	-0.579493476236316	0.562256247271031	NA
Olfr1283	81.0753022884758	-1.91846905181498	0.724247692672648	-2.64891289433781	0.00807511415757164	0.0321934001925915
Olfr1284	48.8945778748857	-2.47231699850892	0.86547566684217	-2.85659908559829	0.00428206327521582	0.0189043465631502
Olfr1286	29.4961884338437	-1.77911763716957	0.69567160875385	-2.55741015557108	0.0105454795225388	0.0401233337459451
Olfr1287	5.12429636648046	-1.19166444813888	0.906875118880054	-1.31403367820977	0.188834870994352	0.367245551165825
Olfr1288	111.204524673268	-1.28374826050973	0.622835991854943	-2.0611337130445	0.0392902853006459	0.115189485456629
Olfr1289	31.5189375359826	-2.33359673033966	0.721042035762253	-3.2364225864761	0.00121038051734284	0.00641372180996017
Olfr129	266.79378346174	-3.78118296588278	0.395203082454533	-9.56769603718309	1.09314488449902e-21	8.29214407881242e-20
Olfr1290	118.715262725222	-3.36760557200118	0.720522471801276	-4.67383836562696	2.95622020877717e-06	2.98995485380225e-05
Olfr1294	270.473193390715	-4.19587484980492	0.594126890071898	-7.0622537372398	1.63823483892838e-12	4.66799910110895e-11
Olfr1295	247.583882195289	-4.28895909264022	0.484445350280553	-8.85333937080082	8.49388933030387e-19	4.81606384923627e-17
Olfr1297	654.790238325709	-4.27258366902462	0.402536206256778	-10.6141599255276	2.56087569314855e-26	2.85596997831931e-24
Olfr1298	29.8102026813132	-3.01042140658694	0.700980989600674	-4.29458352116207	1.75021583692286e-05	0.000150375687213168
Olfr1299	180.018274894784	-3.72445161343918	0.611273707875056	-6.09293605377912	1.10858354243996e-09	2.10043598400394e-08
Olfr13	36.1765670160965	-3.90857992677396	0.701305824777939	-5.57328884015981	2.49974599890759e-08	3.7686412373862e-07
Olfr130	130.336284763429	-3.86713657068343	0.521229410067815	-7.41926011078363	1.17776409965789e-13	3.93522766631722e-12
Olfr1300-ps1	11.3313972493522	-1.19622447296655	0.879383866200837	-1.36029840771875	0.17373551205717	0.346196429185036
Olfr1301	576.233447876019	-3.75961146659691	0.503241747908173	-7.47078612262299	7.97171329676133e-14	2.7285295105175e-12
Olfr1302	53.2032692346305	-3.3440179294091	0.678044362361093	-4.93185713950122	8.14514803431663e-07	9.33159809368909e-06
Olfr1303	37.320798566772	-2.14626066621304	0.702894983288122	-3.05345850694921	0.00226220003663138	0.0109943574651868
Olfr1305	188.856138696533	-5.15871024832606	0.70035174400961	-7.36588477497284	1.75975773177237e-13	5.74308531066796e-12
Olfr1306	29.9769448250493	-1.85147883317088	0.822326667560815	-2.25151257548626	0.024353091310283	0.0789259450327368
Olfr1307	83.5192643568217	-0.984680028460955	0.675373972368949	-1.45797745952081	0.144846756090351	0.30566658804029
Olfr1308	114.325597783613	-3.42790691668304	0.644068073283925	-5.32227424223202	1.02477923107747e-07	1.40966613893355e-06
Olfr1309	57.6817684796774	-2.48554615509499	0.757774439597175	-3.28006069512754	0.001037847563812	0.00560890660288642
Olfr131	496.509742434371	-3.36287297138207	0.478802836724919	-7.02350260575858	2.16374112186021e-12	6.05272433424019e-11
Olfr1310	75.9986549792546	-2.53290393575619	0.540137154732799	-4.68937178929895	2.74045075206815e-06	2.79184456532533e-05
Olfr1311	118.949259670647	-2.92138392010474	0.701148900977007	-4.16656706732903	3.09220948676387e-05	0.000252290735257285
Olfr1312	109.053719780138	-2.94124280740057	0.510655480126867	-5.75974002407621	8.42435865604342e-09	1.37068792046156e-07
Olfr1313	50.001506491572	-3.69720919382459	0.748049653182847	-4.94246495281894	7.71409758698627e-07	8.90983562173174e-06
Olfr1314	18.3805881462231	-2.13475030133847	0.907283368733967	-2.35290359649965	0.018627462707039	0.0636668301170157
Olfr1316	11.3401482470847	-1.97212963314358	0.849062417032507	-2.32271455382069	0.0201944919079016	0.067757569979889
Olfr1317	20.4882054206939	-1.73260218860915	0.784080768649893	-2.20972412267236	0.0271243145350691	0.0859170299375213
Olfr1318	88.6111286922891	-2.72789294946442	0.636344480101537	-4.28681796537176	1.81250699269306e-05	0.000155331388076087
Olfr132	131.691241905652	-3.90533831570698	0.550527137175913	-7.09381618450371	1.30463393197958e-12	3.74276582871143e-11
Olfr1320	301.117700444409	-5.89772179567982	0.603905232886506	-9.76597233226525	1.5759296397253e-22	1.28206063444319e-20
Olfr1321	663.758994559169	-4.65093853970328	0.649614862698178	-7.15953221942243	8.09528177162045e-13	2.39165868480857e-11
Olfr1322	372.560507424796	-5.04399012733237	0.557593303734293	-9.046001975906	1.48298778708704e-19	9.01570914604538e-18
Olfr1323	112.483566807945	-4.21978811713958	0.689892623358425	-6.11658680534586	9.56008212552655e-10	1.84201124706942e-08
Olfr1324	92.2153209532963	-2.46034903290433	0.674139622215679	-3.64961345072399	0.000262635227094193	0.0016932531486471
Olfr1325	340.358145533268	-3.86720219595191	0.529895588695139	-7.29804564985123	2.91977584784737e-13	9.29471177273152e-12
Olfr1328	74.456893471729	-1.33378420867024	0.606318956302502	-2.19980621553385	0.0278206468081458	0.0875864072254954
Olfr1329	0.397927864833355	-0.259771876665258	0.623449356739111	-0.416668770056911	0.676920700297999	NA
Olfr133	22.1764756079395	-2.78857311312102	0.862002837373893	-3.23499296315133	0.00121645728750262	0.00644186815142895
Olfr1330	110.026832341813	-3.32109453053352	0.480034848501876	-6.91844465229599	4.5662912564531e-12	1.23231321728638e-10
Olfr1331	11.9281041430992	-1.35635192988018	0.869794065236166	-1.55939432572687	0.118903078487898	0.265595946642286
Olfr1333	16.3272032753993	-2.41349717904023	0.864328787164768	-2.7923369149339	0.00523288386115663	0.0223943492304644
Olfr1335	6.44601120133006	-0.100235433169847	0.886230146611535	-0.113103163498887	0.90994876697884	0.954201986794514
Olfr1336	204.656784703094	-4.23938804637498	0.541176797013083	-7.83364709975267	4.73917789645592e-15	1.91845566769995e-13
Olfr1337	4.97100718059597	-0.938357300922828	0.818348609154446	-1.14664739504156	0.251527379938354	0.445162488508867
Olfr1338	10.8308383161949	-2.4663034960283	0.905775050012909	-2.72286534718874	0.00647184301208508	0.0266991269778326
Olfr1339	43.3724796370605	-3.53224883946353	0.672336841027165	-5.25368925800217	1.49082328983817e-07	1.97680820479329e-06
Olfr134	17.649845037231	-3.01742921425527	0.878041221586146	-3.43654618948801	0.000589181882342503	0.00343078246841209
Olfr1340	67.8784603093709	-4.60482712327451	0.631475520151204	-7.29217044260386	3.05000955594706e-13	9.65454152671963e-12
Olfr1341	56.9621158927827	-2.62481422412044	0.638164514453785	-4.11306828360248	3.90434836907959e-05	0.000310267787671298
Olfr1342	82.1103609329147	-2.42063330307674	0.687744455504019	-3.51966967338582	0.000432084566591503	0.00262114701059111
Olfr1344	288.1025704444	-6.36217109487825	0.504120187630771	-12.6203458043978	1.63103491356823e-36	3.61402999269593e-34
Olfr1346	213.708624315648	-3.82471489416428	0.583757984336031	-6.55188450829418	5.68154764557768e-11	1.33255240043911e-09
Olfr1347	206.125412550822	-3.92293312877849	0.609352716030852	-6.43786927599396	1.21162278630763e-10	2.71687453014919e-09
Olfr1348	846.289457335647	-4.73755950832077	0.512143321662661	-9.25045647952686	2.23535953751566e-20	1.47044744577202e-18
Olfr1349	268.44043003091	-3.82489116485779	0.397035490791495	-9.63362533972171	5.76585419955362e-22	4.47451542490705e-20
Olfr135	12.3999131790964	-2.31670902607577	0.897110705526594	-2.58241152602887	0.00981125148444931	0.0377994680846777
Olfr1350	64.0452195440482	-0.464286240719958	0.503038942881135	-0.922962818864037	0.356026581765368	0.555189150562904
Olfr1351	13.1287763222415	0.370896807493647	0.831598567467571	0.446004625312333	0.655593904848205	0.802515181917843
Olfr1352	215.690066085759	-3.87191512503634	0.476373035798266	-8.12790572528547	4.36770689478244e-16	2.00749947753505e-14
Olfr1353	89.776499209429	-3.85048098183089	0.66330448819697	-5.80499762981776	6.43669144903222e-09	1.06372800786754e-07
Olfr1354	153.726082185915	-4.60678431346616	0.576955460140202	-7.98464462464173	1.40927708659494e-15	6.10082934145472e-14
Olfr1355	8.86618592698874	-1.99455686067824	0.905480308895902	-2.20276116562965	0.027611586629856	0.0870258504298663
Olfr1356	89.2607629853565	-4.20527954937687	0.638029968316669	-6.59103765998918	4.36763068828252e-11	1.04624325449043e-09
Olfr1357	255.642275383881	-6.90466908675888	0.586275041364134	-11.7771840852942	5.11742242223646e-32	8.61773935904619e-30
Olfr1359	19.860954698588	-2.54228522276105	0.866764818592684	-2.93307384913108	0.00335624049944283	0.0153209785878605
Olfr136	125.411775163301	-3.28297794099445	0.575386310294456	-5.7056935180025	1.1587032715669e-08	1.85304492812788e-07
Olfr1360	3.81199115604197	-1.4143750933949	0.903582956139067	-1.56529633918551	0.117513441120055	NA
Olfr1361	250.517645492307	-5.65420331991819	0.545434217040618	-10.3664257636721	3.52462388435118e-25	3.70966663827962e-23
Olfr1362	199.718921758405	-3.26426051589328	0.563513581536364	-5.79269182296121	6.92671404837983e-09	1.13911977123746e-07
Olfr1364	993.228275466665	-4.40529338740187	0.435611568902429	-10.1128934626357	4.84323482167256e-24	4.53111524427588e-22
Olfr1366	111.992046746211	-3.99287642568597	0.557173774499819	-7.16630359939395	7.70498032540476e-13	2.2964932509702e-11
Olfr1367	31.8878614480914	-3.73396579600701	0.872536105494671	-4.27943986786667	1.87364248647532e-05	0.000159739139602844
Olfr1368	349.489364387107	-4.41432455054236	0.482891222032605	-9.14144707779405	6.16221559363886e-20	3.9011921277022e-18
Olfr137	82.8284373442903	-4.85664159969822	0.690943913033577	-7.02899541928841	2.08025807486772e-12	5.82887620312353e-11
Olfr1370	137.453318912579	-2.83852840374116	0.606350017374456	-4.681336393841	2.85010808041934e-06	2.89305726788799e-05
Olfr1372-ps1	815.447415089038	-6.73149752714726	0.588560812992661	-11.4372166453277	2.72487533813584e-30	4.17153642674615e-28
Olfr1375	4.9430181008451	-0.474108192559981	0.904174291045227	-0.524354869692116	0.600031739858891	0.762836667614656
Olfr1377	21.2077552022237	-3.07137675656586	0.830838280995983	-3.69672032069104	0.000218402722163406	0.00144118410706574
Olfr1378	17.9023687464459	-3.18100213248836	0.812961876213753	-3.9128552341266	9.12112191482248e-05	0.000665221710894806
Olfr138	218.795844502152	-3.90288386581018	0.543490490293446	-7.18114472196726	6.91301260247434e-13	2.08256050493145e-11
Olfr1380	17.835230289206	-1.55476917513178	0.846150847906055	-1.83746099053062	0.0661418701871194	0.172286016079055
Olfr1381	10.4631044742442	-1.30243434568235	0.847162852757377	-1.53740729004244	0.124193602290912	0.274318598087806
Olfr1382	78.8424221626408	-3.7897490537401	0.630195713165288	-6.01360652662219	1.81440603157826e-09	3.30677462898029e-08
Olfr1383	123.548981635183	-4.99225887573773	0.724943884450028	-6.88640732451321	5.72190063679389e-12	1.52947312259697e-10
Olfr1384	422.335769958405	-4.04084710618134	0.415459496567969	-9.72621191611217	2.33112727045609e-22	1.87828627916175e-20
Olfr1385	81.265552424724	-3.20950697935474	0.726138152511108	-4.41996742390648	9.87157809779983e-06	8.95675512752959e-05
Olfr1386	194.215555675453	-3.17493355949818	0.409380779968737	-7.75545339412524	8.80284028521322e-15	3.4078121931722e-13
Olfr1387	71.6851783868904	-2.88899291757231	0.543733118700038	-5.31325537881405	1.07683958912532e-07	1.47430720982686e-06
Olfr1388	50.2826422798323	-3.49265250205883	0.747906633697765	-4.66990443017014	3.01339892692294e-06	3.04412944987296e-05
Olfr1389	240.586387896862	-3.57412812576379	0.377995864776966	-9.45546885247721	3.21577539841952e-21	2.31425887646943e-19
Olfr139	159.718421430509	-5.73917775411129	0.614411925508899	-9.34092831833904	9.54931381690657e-21	6.59059199494699e-19
Olfr1390	5.89059109458279	-1.87487117572887	0.906497886903546	-2.06825763503226	0.0386158032069919	0.113706963805865
Olfr1391	127.266933680119	-3.00494654518283	0.552032339835931	-5.44342482919738	5.22657953316997e-08	7.49068930541126e-07
Olfr1392	198.688758079365	-3.25063227603815	0.527248856168243	-6.16527136665971	7.03623675263182e-10	1.38909996382555e-08
Olfr1393	21.0699328904485	-2.20609364778101	0.896949145312043	-2.45955265057254	0.0139110291478684	0.0502880401559837
Olfr1394	19.861746252197	-2.88758340611157	0.811939396714673	-3.5564026302893	0.000375967735276062	0.00232000610555107
Olfr1395	176.916909606155	-3.42900537030602	0.417513308368716	-8.21292471778595	2.15864896602895e-16	1.02111372437999e-14
Olfr1396	180.446005659659	-3.67380915796259	0.48416184655972	-7.58797741719501	3.2493752622367e-14	1.15198904033823e-12
Olfr140	670.609917740284	-1.9687413650068	0.572858392045767	-3.43669813053818	0.000588851493385097	0.00343004467264097
Olfr1402	12.8774793383325	-2.99040004093251	0.89328267570035	-3.34765256539648	0.000814991146640918	0.00454903908168149
Olfr1404	185.646593456267	-5.00539099916065	0.51320856900445	-9.75313216003074	1.78862836815606e-22	1.44810104421866e-20
Olfr1406	356.594147949015	-6.30567450367637	0.479654043845704	-13.1462969708742	1.78714672594945e-39	4.17993762013732e-37
Olfr1408	218.139049121896	-3.88130381315909	0.358503509501038	-10.8264039550437	2.58093057938757e-27	3.1957993350652e-25
Olfr141	80.5890888724597	-2.7398657557811	0.657826162990068	-4.16503007926498	3.11311518039024e-05	0.000253750530676533
Olfr1410	31.1759376543971	-2.53159123124572	0.74513788497868	-3.39748022786166	0.000680095024401798	0.00388230515624619
Olfr1411	55.2338890953791	-3.57177500018214	0.790396244824042	-4.51896757300168	6.21419104457557e-06	5.87574268336062e-05
Olfr1412	149.977124085683	-4.72227208292169	0.597913208890083	-7.89792232837225	2.83590768650447e-15	1.17917741828976e-13
Olfr1413	2.57724519468154	-0.0409941459547006	0.90244969653	-0.0454254083217345	0.96376822897522	NA
Olfr1414	60.4211619453978	-3.77672095650864	0.799924861304313	-4.7213446402335	2.34290555686585e-06	2.42797105093051e-05
Olfr1415	43.1539903083685	-3.95504351694705	0.753877131398049	-5.24627071471516	1.5520879392336e-07	2.04836684143369e-06
Olfr1416	31.2673698316156	-4.33768062980434	0.838900058555494	-5.17067627492292	2.33248331561908e-07	2.98246158200648e-06
Olfr1417	92.699898095811	-3.95033213149524	0.599503394413135	-6.58934072485493	4.41783880629476e-11	1.05676712355119e-09
Olfr1418	80.618019614266	-3.84375209691751	0.725021927806311	-5.30156668302089	1.14813095567355e-07	1.56049437397439e-06
Olfr1419	117.055971158528	-4.01710735715444	0.721227484517635	-5.56982012386998	2.5500245898744e-08	3.8375705177377e-07
Olfr142	89.1775060940571	-3.57500303575989	0.679930367507723	-5.25789581786739	1.45713024248227e-07	1.93670665220217e-06
Olfr1420	260.129373987666	-3.90824316742986	0.47551388161745	-8.21898859006189	2.05226565249775e-16	9.73525453184848e-15
Olfr1423	299.031690342526	-3.80286496460639	0.414796763724555	-9.1680198525649	4.81787303438635e-20	3.08490425471735e-18
Olfr1424	151.309043624222	-6.20143659413787	0.616489602804652	-10.0592719908415	8.36143545613171e-24	7.65253114572055e-22
Olfr1425	86.738906388823	-4.64972071878204	0.736795688421735	-6.3107328013035	2.77717313640745e-10	5.8241090432256e-09
Olfr1426	576.678424319544	-4.66911677885909	0.572023892586788	-8.16245062377475	3.28294796335198e-16	1.52720562715048e-14
Olfr1427	561.415020791582	-4.57184553026589	0.351125030933264	-13.0205628408612	9.34793187014252e-39	2.15642702319452e-36
Olfr1428	1129.39821418154	-5.84453775331359	0.404509746443953	-14.4484472987189	2.56400939074848e-47	9.59509292004544e-45
Olfr143	21.2690070129939	-3.84918855894321	0.85927637798836	-4.47956985382804	7.47936106654066e-06	6.97025126511038e-05
Olfr1431	122.941491946553	-5.41411241172948	0.665412568174053	-8.13647452825583	4.06954419592279e-16	1.87756504820109e-14
Olfr1432	3.00343851675995	-0.0831417958879138	0.902831334522538	-0.0920900645654742	0.926626482236874	NA
Olfr1434	83.4942709367811	-4.51758593673718	0.777982217625526	-5.80679845167318	6.36787133748301e-09	1.05442431979561e-07
Olfr1436	0.76172969764707	-0.368718368559651	0.633720963574997	-0.581830789500173	0.560680662743412	NA
Olfr1437	177.22589401413	-5.16783453155472	0.520143266255184	-9.93540600604329	2.9198403370389e-23	2.52154416798642e-21
Olfr1440	935.244876748245	-5.59336046289458	0.382336749368704	-14.6294084262893	1.82365872864393e-48	6.97963931599179e-46
Olfr1441	6.25620444059987	0.932499069187401	0.898785510931521	1.03751012654948	0.299498178770497	0.50003927691074
Olfr1442	228.537551407036	-2.60804462025909	0.505201769430339	-5.16238219672093	2.43826819155897e-07	3.11299744851047e-06
Olfr1443	767.760150782663	-4.78516438631	0.59672268505891	-8.0190757048856	1.06543829106355e-15	4.66025475883383e-14
Olfr1444	37.165084357603	-3.1547095297715	0.695502018532556	-4.53587401001027	5.73654196364254e-06	5.45165726115916e-05
Olfr1445	0.866538149922619	-0.387248117878722	0.635323218630911	-0.609529301814628	0.542173656620192	NA
Olfr1446	44.6223752859372	-4.63957616613863	0.733165985380137	-6.3281388643979	2.48135791461535e-10	5.24950593996513e-09
Olfr1447	34.7819582550708	-4.40964222574808	0.774474811982428	-5.6937193534554	1.24301341117995e-08	1.96917646700568e-07
Olfr1448	57.5384908792184	-2.88634352149304	0.650766818306892	-4.43529608501317	9.19458287979208e-06	8.41961803674272e-05
Olfr1449	18.5236576177858	-3.0942850035954	0.829012328862981	-3.73249576135897	0.000189591888203047	0.00126745827603784
Olfr145	96.738378574144	-5.17463351968165	0.676908333215113	-7.64451147336845	2.09740108512309e-14	7.61211945548982e-13
Olfr1450	80.8928710724224	-4.24248005646801	0.812200779846977	-5.22343755600347	1.75631709699382e-07	2.29630278830558e-06
Olfr1451	8.74678027128679	-2.45416710657198	0.905420063588337	-2.71052874269838	0.00671760260337131	0.0275711498515167
Olfr1454	42.5317400460432	-4.40542305448813	0.745297507496371	-5.9109590602107	3.40121567128355e-09	5.94154272867376e-08
Olfr1457	8.55256434592609	-0.679794942994032	0.906555587602093	-0.749865702986995	0.45333559254233	0.645566301461267
Olfr1459	37.3172460871479	-2.54925584554153	0.611554584884776	-4.16848456139339	3.06631525914539e-05	0.000250420703026229
Olfr146	60.6013123152344	-5.71027335177334	0.762646645300858	-7.48744308646462	7.02283010057623e-14	2.42198784018291e-12
Olfr1461	99.4739334047451	-4.25028377342432	0.632535370619295	-6.71944047850321	1.82423681369048e-11	4.59882454229757e-10
Olfr1462	3.61047981497448	0.373429712158172	0.663007469749106	0.563236055695548	0.573274154016643	NA
Olfr1463	110.202911367707	-5.17196046869137	0.613861413520683	-8.42529006511191	3.59857646344607e-17	1.79822040487928e-15
Olfr1465	1.128885900882	-0.406943785452603	0.641203604951983	-0.634656109712728	0.525652724766102	NA
Olfr1466	194.127805678848	-5.33912488584125	0.541130556679168	-9.86661133794883	5.80940867707148e-23	4.84309119415266e-21
Olfr1467	56.7477528817898	-3.39611390168262	0.736017057058276	-4.61417825730325	3.94653608250952e-06	3.87972373785524e-05
Olfr1469	18.9294856478177	-3.38349672884592	0.836089626615666	-4.04681103692398	5.19201206639712e-05	0.000402548265184749
Olfr147	87.5231468920935	-4.17748408604562	0.639305783544924	-6.53440684187408	6.38621298290767e-11	1.48541197005753e-09
Olfr1471	66.7990395431139	-3.10029569058314	0.664863048347898	-4.66305910410721	3.11543228707361e-06	3.13779184894256e-05
Olfr1472	44.9139491192753	-4.25275070800793	0.730214590798052	-5.82397388603273	5.74645591354687e-09	9.57174258992377e-08
Olfr1474	42.6736471711155	-3.70852029309453	0.724345918754827	-5.11981940820429	3.05828377830792e-07	3.83195675793939e-06
Olfr1475	0.689206782045295	-0.349024129405383	0.631875946053523	-0.552361791242832	0.580700503167044	NA
Olfr1477	116.408238240829	-4.18255244399105	0.651768098750995	-6.41724019939947	1.38766888678493e-10	3.06269253649519e-09
Olfr148	38.3067656556144	-4.50626423914893	0.789909277136774	-5.7047870807177	1.16488608613545e-08	1.85940110810625e-07
Olfr1480	17.0368112231867	-2.86769393621297	0.833389375415174	-3.44100131440283	0.000579565717501409	0.00338938259689972
Olfr1484	72.0872807626978	-3.42155256980492	0.634688515701866	-5.39091615045409	7.00993797661079e-08	9.87018022793694e-07
Olfr1487	30.3900808904719	-2.67725522397648	0.684486473344732	-3.91133401204281	9.17877290002342e-05	0.000668557680088211
Olfr1489	68.9862130716739	-3.39276089861132	0.556794432073654	-6.0933815124116	1.10550168675025e-09	2.09883296560025e-08
Olfr149	3.10083689180141	-0.96605188960315	0.825399540874426	-1.17040516957366	0.241837956276825	NA
Olfr1490	127.826502770231	-3.27578748622277	0.443418115750135	-7.38758153956134	1.49523439881435e-13	4.92754349824535e-12
Olfr1491	239.679470884537	-4.49586953791202	0.451152508888516	-9.96529876114018	2.16222790078743e-23	1.88662786783732e-21
Olfr1494	397.239307555396	-5.407987653452	0.352211219661573	-15.3543877978911	3.31019593520229e-53	1.6892030166305e-50
Olfr1495	173.959765511855	-7.16291612861438	0.701533160539583	-10.2103742652807	1.78176230387395e-24	1.75467118112499e-22
Olfr1496	42.2915954160101	-3.45417760636479	0.666498161846054	-5.18257634319271	2.18841743844582e-07	2.81750379689814e-06
Olfr1497	29.8743114877883	-3.800183271236	0.737111259911114	-5.15550837155065	2.52943740319454e-07	3.22206700981816e-06
Olfr1499	26.2449148804642	-3.84062246318694	0.784035295226947	-4.89853261271259	9.65550145368707e-07	1.07824034801121e-05
Olfr15	307.712392938284	-2.89728769380686	0.518308884497567	-5.58988622511343	2.272184408054e-08	3.46590447750265e-07
Olfr150	58.6597520221212	-4.54700989258463	0.694578523698372	-6.54643029901571	5.89286327739754e-11	1.37636362817441e-09
Olfr1500	50.2198110942665	-4.18476379643847	0.669307739884847	-6.25237621958241	4.04254119727246e-10	8.31213599048453e-09
Olfr1501	95.802832353876	-4.78813678883796	0.665028438497673	-7.19989779633268	6.02577091665766e-13	1.83166032917897e-11
Olfr1502	17.7337030256809	-1.90223359960201	0.84969211827986	-2.23873278176681	0.0251733082037145	0.0810559731872907
Olfr1504	7.40642526789322	-2.12717683463201	0.902564308889866	-2.35681470414932	0.0184324418260756	0.0630899025103888
Olfr1505	30.5070939642671	-3.68235124920272	0.744273453952242	-4.94757837949036	7.51424501169348e-07	8.72087429337824e-06
Olfr1507	1931.70170539162	-2.98443684086385	0.496895223697314	-6.00616930599002	1.89957832999173e-09	3.44707964192466e-08
Olfr1508	898.511003104093	-3.68249642032532	0.317835950710457	-11.5861544677179	4.84395985936795e-31	7.84348884920734e-29
Olfr1509	708.088329994022	-5.38294551873894	0.477268732330419	-11.2786469217352	1.67299349723567e-29	2.44984439073466e-27
Olfr151	11.7090168321268	-1.59826558549402	0.890936282411738	-1.79391682328568	0.072826445825446	0.185705231329575
Olfr1510	73.074953490723	-3.54131143005195	0.517391695595596	-6.84454632766258	7.67186076208755e-12	2.024986445667e-10
Olfr1511	82.3678771024704	-3.97643588069651	0.5981322543548	-6.64808803027327	2.96924713467282e-11	7.24668431128845e-10
Olfr1512	39.2554371212189	-3.1799053489878	0.691767514543363	-4.59678328648732	4.29063479000882e-06	4.16451238407773e-05
Olfr1513	41.5517084922489	-4.07622648638773	0.767237262014636	-5.31286303233532	1.07916151151014e-07	1.47628593451103e-06
Olfr152	31.6622299030513	-3.69211647120177	0.769003428066306	-4.80117036732302	1.57740995226354e-06	1.69735358441648e-05
Olfr153	28.5580944874356	-3.54237953470354	0.77847721221959	-4.55039592566046	5.35450665406934e-06	5.11664559809012e-05
Olfr1532-ps1	13.9234691612904	-2.27580128744093	0.865405914242925	-2.62975009759651	0.00854476548540095	0.0336751347470517
Olfr1535	4.33889016681314	-0.250788124746119	0.901491584527254	-0.278192419153456	0.780864653909888	NA
Olfr1537	143.123271089281	-6.03781303934461	0.666332888575552	-9.06125623222935	1.2895668373658e-19	7.86822664537682e-18
Olfr154	7.29615870925033	-1.89965866169786	0.907170530734922	-2.0940480288297	0.0362557020097191	0.108291241902034
Olfr155	63.9490838809916	-5.02888895025638	0.709795130030963	-7.08498655103059	1.39057805923021e-12	3.9825398839178e-11
Olfr156	43.131027091666	-3.68667978736679	0.750805736177685	-4.91029784366792	9.0938162586557e-07	1.02534208019751e-05
Olfr157	45.307880858068	-3.44149256377017	0.69588477491094	-4.94549196626787	7.59518029606066e-07	8.79661871978415e-06
Olfr159	2.91436642686502	-1.0567130692971	0.841540264928032	-1.2556892561611	0.209228656028749	NA
Olfr16	270.886063907547	-4.37626234375766	0.469674119003568	-9.31765700235318	1.18937657263081e-20	8.14191117199305e-19
Olfr160	48.6171868545164	-4.90910087646733	0.765063207283775	-6.41659516459594	1.39355851574248e-10	3.06911112165426e-09
Olfr161	6.0301671168044	-1.3140531635333	0.901174207020971	-1.45815665084023	0.144797369302361	0.305615455331913
Olfr164	298.521518422358	-2.84950250145951	0.541852494629191	-5.2588158764675	1.44985967595389e-07	1.92856531935731e-06
Olfr165	81.9994926040332	-3.93392076163387	0.662320731340516	-5.9396008240173	2.8571691388956e-09	5.0276623091956e-08
Olfr166	550.202676993717	-4.38007262429754	0.558249352204266	-7.84608635371037	4.29221445597665e-15	1.74591525214123e-13
Olfr167	248.112817666013	-3.49190677539147	0.507835091965515	-6.87606435757811	6.15287119384827e-12	1.6368775814282e-10
Olfr168	211.617662182296	-2.99874333553475	0.628952616874936	-4.76783664631931	1.86214670650655e-06	1.96852169099626e-05
Olfr169	194.85457893966	-3.44558582922311	0.531855246460421	-6.47842782816193	9.26832446954932e-11	2.10632367162228e-09
Olfr17	460.201094182021	-3.40339894114431	0.244384593483809	-13.926405476824	4.37842906662021e-44	1.29355693827867e-41
Olfr170	109.169588636977	-2.91408873697859	0.62716644742012	-4.64643596443311	3.37718900571395e-06	3.37118333469015e-05
Olfr171	82.4066449697512	-3.11320981997831	0.634666073404485	-4.90527215875646	9.32978834752734e-07	1.04952328505251e-05
Olfr172	25.5269277137008	-3.34271562163791	0.856354972764444	-3.90342291216821	9.48417672453175e-05	0.00068782745926406
Olfr173	34.8261213266588	-3.06044909017894	0.744665651294592	-4.10982980732143	3.95950833146628e-05	0.000313866519557755
Olfr175-ps1	204.924806688715	-4.71401027707989	0.620275282053004	-7.59986801582247	2.96432922433007e-14	1.05985783731886e-12
Olfr178	21.1933812649565	-3.56710586559966	0.843149265675403	-4.23069320085601	2.32972246021583e-05	0.000194766093298651
Olfr18	32.4797087635798	-2.41397510572199	0.858598058787114	-2.81153105462649	0.0049306330820451	0.0212466379482189
Olfr180	115.571619416885	-4.29027883870769	0.604650081206148	-7.09547384852656	1.2890903028454e-12	3.70448476107791e-11
Olfr181	474.281329333485	-6.01908493992785	0.492567101716653	-12.2198273472805	2.43601505183088e-34	4.82617570268612e-32
Olfr183	152.481441569594	-3.19290087332696	0.715733559026672	-4.46101881497494	8.15709275291159e-06	7.53513121004011e-05
Olfr186	150.912757135111	-3.83686833855109	0.632571766892688	-6.0655067762485	1.31538224003263e-09	2.45849466394557e-08
Olfr187	122.465254621278	-4.43063117240324	0.551813551810468	-8.0292177636207	9.80961038497839e-16	4.31391113399072e-14
Olfr19	61.4021631717496	-3.15100239441723	0.594150085701862	-5.30337783372528	1.13679290516555e-07	1.5463321908714e-06
Olfr190	100.804362894966	-2.94369173022513	0.674390751639538	-4.36496455959487	1.2714337041503e-05	0.000112571203829379
Olfr191	71.3580949757275	-3.38673002605452	0.751693946936835	-4.50546401212289	6.62280630632894e-06	6.22713892789388e-05
Olfr192	125.026043225245	-5.2121960999903	0.705392334352274	-7.38907391838387	1.47854960280949e-13	4.88211280613958e-12
Olfr193	62.6749980856835	-2.49123207876295	0.784821590442665	-3.17426547523726	0.00150216229656483	0.00771938146907286
Olfr194	10.8453196282377	-1.87531234691538	0.883055254221715	-2.12366365292532	0.0336982787727347	0.101972868739057
Olfr195	548.690901062982	-4.39355718926619	0.48104615165202	-9.13333819255748	6.64189828336146e-20	4.14257655895581e-18
Olfr196	24.6823449210715	-1.58773866549271	0.831396492279235	-1.90972499912766	0.0561686304474365	0.151924146600519
Olfr197	21.6331960303952	-2.63308840394135	0.806946552258287	-3.26302702028095	0.00110229009756017	0.00591164498181953
Olfr198	21.8290910083637	-1.25169242129143	0.833139017105572	-1.50238123001365	0.132998681033441	0.287867741917438
Olfr199	29.8331211125132	-1.41638086448284	0.774731216840073	-1.82822227076364	0.0675161999115952	0.174811080917456
Olfr2	80.2249121723074	-3.2242680767521	0.603756504895175	-5.34034507390011	9.27698279237372e-08	1.28685659162746e-06
Olfr20	45.0002670766548	-4.12411032718608	0.836079481110149	-4.93267735946596	8.11100726958303e-07	9.30541659429219e-06
Olfr201	67.0180938243622	-3.14329832073205	0.578315684608267	-5.43526382629796	5.47154136928063e-08	7.79532628246073e-07
Olfr202	118.11809240181	-4.44190301661981	0.592901202512438	-7.49180976155404	6.79303372208611e-14	2.34896689691848e-12
Olfr203	30.5336064769176	-3.60247680835392	0.798251708317841	-4.51295847013649	6.39295439061617e-06	6.02976170877646e-05
Olfr204	38.3171491394775	-3.10845697272137	0.639750200563346	-4.85886048958508	1.18063285833918e-06	1.29354959885698e-05
Olfr205	38.5362407975067	-2.76782165664833	0.62936260348781	-4.39781715867702	1.09345032420191e-05	9.82588231566715e-05
Olfr206	38.742238656757	-3.69373403721828	0.701976109971818	-5.2619084677491	1.4256774190601e-07	1.90240948787418e-06
Olfr211	204.76273798696	-4.33790975811781	0.572346774695183	-7.57916345458235	3.47790119796644e-14	1.22526895760993e-12
Olfr212	729.942412943256	-5.65362003535357	0.608749977402327	-9.28726118311962	1.58309400175482e-20	1.07065473853619e-18
Olfr213	595.195793932628	-5.4256324269486	0.521024327591282	-10.4133955741213	2.15398797629057e-25	2.32520240517521e-23
Olfr214	81.7424127343229	-1.63011806289911	0.528926073012079	-3.08193932209859	0.00205656754384195	0.0100999117638666
Olfr215	65.093038288321	-3.76416521985121	0.639943506917555	-5.8820273651689	4.05271313483444e-09	6.96404991740939e-08
Olfr218	106.571946870509	-5.42107813578777	0.629064837828009	-8.61767787642573	6.83255733597026e-18	3.59563329805435e-16
Olfr220	236.512662398022	-1.97300181021792	0.60961310057681	-3.23648197250205	0.00121012869818701	0.00641372180996017
Olfr221	35.9650867305107	-2.57527588554966	0.636321500875091	-4.04713007812568	5.18494310331116e-05	0.000402370699814562
Olfr222	275.165071009253	-4.30494526051404	0.403630405742787	-10.665562354233	1.47504020255304e-26	1.71308117317194e-24
Olfr223	21.3506456204255	-3.46423042558773	0.814058367074483	-4.2555061967329	2.08576587337593e-05	0.00017588412270535
Olfr224	342.128597550383	-4.00133946346121	0.510212542884953	-7.84249528801464	4.41680308424032e-15	1.79226419129173e-13
Olfr225	0.521329428882951	-0.0705246814497694	0.628773634269473	-0.112162275270507	0.910694740346302	NA
Olfr228	54.1534099805835	-3.8660176018668	0.783730732432006	-4.93283910134556	8.10429122824951e-07	9.30541659429219e-06
Olfr229	48.1985621419629	-4.95683550781675	0.81122293843251	-6.1103246382488	9.94286766602991e-10	1.90486793510744e-08
Olfr23	17.9641501556171	-1.60254138770767	0.869377441756217	-1.84332064617458	0.0652822084377131	0.170706892871287
Olfr231	96.7565799365806	-4.3246117725256	0.646959368503209	-6.68451835318643	2.31685366448492e-11	5.78012084591497e-10
Olfr235	329.521062195272	-6.5319748739095	0.600963027298009	-10.8691792626211	1.61648413942433e-27	2.03146215730639e-25
Olfr237-ps1	77.3452548291912	-4.22754173439021	0.64955072168214	-6.50840895602758	7.59509181293864e-11	1.74967641764551e-09
Olfr239	241.665315484242	-3.97749950009791	0.472587116929596	-8.41643658409432	3.88108950027942e-17	1.93365524215105e-15
Olfr24	71.5206777989578	-1.57900349567595	0.803449124519649	-1.96528124493256	0.0493816950830111	0.13777132955565
Olfr243	24.1437658962427	-3.58750307564039	0.811254671265797	-4.42216630943132	9.77161936046161e-06	8.87083935472633e-05
Olfr248	1.92290113520285	-0.72579628397638	0.770685016468635	-0.941754761630192	0.34631821109723	NA
Olfr25	53.4185884967828	-4.25998444482693	0.757504774289725	-5.62370639686239	1.86903210498754e-08	2.89553823808557e-07
Olfr259	24.8874526417743	-1.42936956198417	0.849540666596432	-1.68252047039813	0.0924679588810081	0.22103057878725
Olfr262	0.542961993422304	-0.0807483747810092	0.629296525748517	-0.128315303639986	0.897899454665716	NA
Olfr263	103.201407039906	-2.6889056148149	0.537928656659758	-4.9986286871414	5.77394668525553e-07	6.871608634608e-06
Olfr266	39.6567912258762	-1.85090653925723	0.817712329643615	-2.26351795387984	0.023603779132082	0.0771072047690128
Olfr267	265.807545978244	-4.62303263305869	0.575041603046949	-8.0394750719997	9.02241380716606e-16	3.99835390822833e-14
Olfr27	5.78425706461729	-1.59919602570808	0.906177402244627	-1.76477146941298	0.077602181476688	0.194641158186986
Olfr270	18.018507582478	-3.38422393840083	0.850374856904458	-3.97968485418314	6.90066847822641e-05	0.00052110877656203
Olfr272	126.290349422318	-6.06556852175162	0.725034075720866	-8.36590820330882	5.96536278534498e-17	2.90337310130663e-15
Olfr273	272.849276421524	-7.25358939727928	0.721761753546538	-10.0498389692127	9.20176613427978e-24	8.33106138178879e-22
Olfr275	14.5785408751675	-3.03083047417909	0.892931397114797	-3.39424784924372	0.000688173801465725	0.00392044885544073
Olfr279	270.893762577186	-5.09244316110515	0.459536675631301	-11.0816903876263	1.53938425948063e-28	2.05739928013126e-26
Olfr281	180.066796306536	-2.47195990436307	0.543089397011599	-4.55166298212644	5.32235440364675e-06	5.09542058882384e-05
Olfr282	5.93722229669732	-1.82414438545932	0.902464084307711	-2.02129305440298	0.0432494377328572	0.124053914396409
Olfr283	22.1434811330048	-2.87647522435069	0.877754855087778	-3.27708267026678	0.00104885654786925	0.00566113598273018
Olfr284	5.67199414480379	-1.24933891193209	0.896478360211184	-1.39360743926689	0.16343618081133	0.332278798124205
Olfr286	226.742339624351	-2.74755348109534	0.625550666855377	-4.39221573355073	1.12201281449711e-05	0.000100506520653506
Olfr287	74.3578902983623	-2.04328293944021	0.820112127677235	-2.4914677767628	0.0127216506126853	0.0467756760518823
Olfr288	52.4134340440198	-1.18682223818046	0.72393887776961	-1.63939563770487	0.101130889567867	0.236435399184073
Olfr290	13.8683313638947	-2.76485150724231	0.860395245028257	-3.21346674475346	0.00131142983710104	0.00688418904513141
Olfr291	69.9278466339995	-4.71304981441154	0.70043710704302	-6.72872662944465	1.71154262584251e-11	4.33419215326134e-10
Olfr292	24.8259139119459	-3.02958618024122	0.825901475300335	-3.66821742162348	0.000244247443228849	0.00159176739317872
Olfr293	49.5229079598109	-3.08944943866398	0.734704629642918	-4.20502241855413	2.61056279357932e-05	0.000215393814031728
Olfr294	1.1473231468313	0.0804590703191895	0.670612848171559	0.119978420542587	0.904500242373089	NA
Olfr295	50.1137003304602	-4.28621779749015	0.69609345621461	-6.157532094611	7.38872730225642e-10	1.45018843554776e-08
Olfr297	571.454617841796	-6.59765415246758	0.638106063038691	-10.3394318509516	4.67299704630796e-25	4.88778076147988e-23
Olfr298	46.9311255778612	-3.98873651134457	0.726081701516944	-5.49350920565994	3.94024558251223e-08	5.75487732953217e-07
Olfr299	18.4377172204991	-3.27105060789348	0.803306827335871	-4.07198158484693	4.66148655378287e-05	0.000364435624724715
Olfr3	73.0083523826404	-2.78754939289219	0.494918305108184	-5.63234247778098	1.77778200738924e-08	2.7668991686169e-07
Olfr30	30.3959789932449	-2.08698608657942	0.829398089041683	-2.51626584887698	0.0118605680963258	0.0441787141654783
Olfr301	44.9778992445724	-3.12530054771473	0.822736788548598	-3.79866391197617	0.000145478204976977	0.00100239483298375
Olfr303	98.5055906817627	-2.16472467819603	0.588587363230421	-3.67783070692358	0.00023522599243358	0.00153654216934891
Olfr304	2.75274776982759	-0.262945160040158	0.900855155804252	-0.291883948652556	0.770375356479758	NA
Olfr305	70.432372288939	-3.73261424832766	0.632694851947696	-5.89954894818116	3.64496632071642e-09	6.32144519473373e-08
Olfr307	49.7374513766201	-2.75611258059207	0.712871617858973	-3.86621168741397	0.000110539000797143	0.000786735456769805
Olfr308	327.148765729994	-2.77080356828756	0.375737831232997	-7.37430021138696	1.65210525923388e-13	5.40222379912592e-12
Olfr309	512.160538864388	-4.14266374774914	0.631407917684322	-6.56099429817461	5.34501651024992e-11	1.26241343664248e-09
Olfr31	120.938446860702	-1.32455495383496	0.718539851840687	-1.84339803901181	0.0652709161944957	0.170703871519694
Olfr311	1.93136282063982	-0.556329279925226	0.839762808736516	-0.66248382773972	0.507661195927582	NA
Olfr312	12.8038962979197	-1.22492863712977	0.861499518992928	-1.42185643767008	0.155067931634986	0.320922203359122
Olfr313	5.26141376065898	-1.67951232919758	0.907043743332186	-1.8516332222607	0.0640785090435949	0.168028977311451
Olfr314	378.037120619105	-4.37318985704136	0.650748790349216	-6.72024277554868	1.8142203135266e-11	4.58043029681978e-10
Olfr315	64.4783589044577	-3.32122391978544	0.706928860937417	-4.69810203445557	2.62590247753786e-06	2.68979304876749e-05
Olfr316	83.79250856093	-4.4248655591891	0.723749645949884	-6.11380687223921	9.72820279179298e-10	1.87012482892459e-08
Olfr317	57.3070027603944	-2.0305866837449	0.738735727969195	-2.74873220133408	0.00598262431804963	0.0250603885771395
Olfr318	157.794049720033	-4.43870833386351	0.570908616732829	-7.77481404863909	7.555831489489e-15	2.95220886967505e-13
Olfr319	202.148455875798	-4.95769701721379	0.677437136251792	-7.31831302406058	2.51107581127786e-13	8.05457460227032e-12
Olfr32	306.098605435065	-4.10024463045241	0.546057692221344	-7.5088121435901	5.96662732631086e-14	2.07599182179907e-12
Olfr320	52.7355713585556	-1.51497877479508	0.894339303782178	-1.69396421289795	0.0902720836294977	0.217309767820336
Olfr322	45.6690086694471	-2.6274130397334	0.615518697134483	-4.26861613134611	1.96689418532128e-05	0.000166863970180405
Olfr323	151.786049716879	-3.30079146695296	0.87971013988065	-3.75213529697495	0.000175334791207964	0.00118627476253199
Olfr324	121.623218757946	-5.44994840412979	0.683540675375796	-7.97311498856089	1.54724089341383e-15	6.64682057272676e-14
Olfr325	98.8796203210601	-2.68792522219499	0.706187460954399	-3.80624886565149	0.000141090416223382	0.000975354108867717
Olfr328	162.223212253378	-2.40087837672738	0.756159907933551	-3.17509345779592	0.00149788249716687	0.00769973786699944
Olfr329-ps	228.175363493313	-4.01280759974801	0.642013443611938	-6.25034824375661	4.09538494443137e-10	8.39653413630814e-09
Olfr33	45.0120490614195	-2.06042585462302	0.804376361628164	-2.56151964790766	0.0104215346311605	0.0397685572600823
Olfr330	170.277204569053	-2.76498469405129	0.800292409279276	-3.45496803667221	0.000550358063940901	0.00323943718866297
Olfr331	20.7447821456687	-1.67751066741072	0.894088054864881	-1.87622534299961	0.0606243435117155	0.160762560534361
Olfr332	560.7391297705	-2.21903653767369	0.283438184531924	-7.82899644004654	4.9177956665695e-15	1.98598750659545e-13
Olfr338	25.0071563038856	-3.81000253748693	0.812592594183369	-4.68869955837571	2.74946709185855e-06	2.79900051327447e-05
Olfr339	138.612931141357	-4.56348573131323	0.530047888048359	-8.6095725201661	7.33335204477712e-18	3.84715415682389e-16
Olfr340	0.6060308943091	-0.330725400952051	0.630022784198712	-0.524941969158592	0.599623532650468	NA
Olfr341	13.4658650598417	-1.75604295065945	0.855934688724076	-2.05160857924469	0.0402077177517804	0.117351797509852
Olfr342	145.249137653478	-3.42858087267805	0.486192614704816	-7.05189829911272	1.76493186934515e-12	4.98682091942488e-11
Olfr344	16.714457429335	-3.42902460259189	0.841202199528504	-4.07633813191866	4.57504772692997e-05	0.000358843985661391
Olfr345	0.376295300294002	-0.259521983108963	0.623430278664769	-0.416280684449259	0.67720462497936	NA
Olfr346	38.2180940092124	-1.79080000474339	0.759867198472356	-2.356727607592	0.0184367652206106	0.0630918769183262
Olfr347	25.3278493929857	-2.66862103310032	0.70716334633742	-3.77369818009063	0.000160845336519097	0.00110017687529716
Olfr348	126.238637765579	-5.60511106429604	0.631732543356244	-8.87260142483308	7.14567142221358e-19	4.06530766047556e-17
Olfr350	25.5684289328037	-3.35362013021677	0.746788779896551	-4.49072109878423	7.09824482458956e-06	6.64449376576366e-05
Olfr351	87.103382678551	-5.27744497329746	0.717709177300421	-7.35318028556907	1.93545601979e-13	6.29210026510879e-12
Olfr352	12.6804349354048	-1.65834339342305	0.901080540404687	-1.84039419237516	0.0657103854911234	0.171613351685874
Olfr353	118.085484851881	-2.6850704934762	0.441574555505666	-6.08067303697199	1.19679117846369e-09	2.25435832721796e-08
Olfr354	70.7130740535347	-3.71398786904384	0.548446170868653	-6.77183662922009	1.27157683979103e-11	3.27421314710717e-10
Olfr355	29.8250550039303	-3.41250792905457	0.789272678081544	-4.32361086836204	1.53495943817699e-05	0.00013296665092027
Olfr356	18.2189226787272	-1.98504618761873	0.803131574513929	-2.47163260742192	0.0134497658972394	0.0489611019691983
Olfr357	33.2564288506005	-2.58136196819811	0.687828268169529	-3.75291637121533	0.000174789178501887	0.00118305858760924
Olfr358	249.338739088845	-7.15018682846104	0.600806918374499	-11.9009728579792	1.16975460585648e-32	2.05194453777324e-30
Olfr360	549.969876262335	-4.49092154445539	0.436514263111314	-10.2881438797572	7.9697830528638e-25	8.08500883194135e-23
Olfr361	77.5376188651366	-0.870228594718165	0.521265534025638	-1.6694535470196	0.0950275291843308	0.225516289665182
Olfr362	149.675408375842	-2.76123414470752	0.561852377199056	-4.91451893195293	8.90007251649798e-07	1.00723938963593e-05
Olfr365	127.706571665837	-0.904589229776244	0.396990202459029	-2.27861852552797	0.0226897517269126	0.0745988713551753
Olfr366	33.9892749583053	-2.90688089234999	0.705311886438562	-4.12141202812864	3.76557263134645e-05	0.000299963307057116
Olfr367-ps	7.06548739841604	-1.63868251497501	0.907185263613579	-1.80633722867991	0.0708656800280436	0.181889658843508
Olfr368	97.2853618881684	-2.49507038328071	0.647039135192985	-3.85613519735021	0.000115193794470129	0.000815754204742211
Olfr370	185.818721193128	-4.23938613378428	0.474997472987772	-8.92507092115292	4.45413727654115e-19	2.57758322120113e-17
Olfr371	154.258312244222	0.779714185559073	0.787556706505529	0.990041960303717	0.32215361006095	0.522479163013213
Olfr372	30.3383325713412	-3.16022086010535	0.72861608358187	-4.33729220547772	1.44248798740988e-05	0.000125667344583458
Olfr373	13.4088718784791	-3.00456337477018	0.867820203916099	-3.46219569585022	0.000535787421076922	0.00316918165470157
Olfr374	78.2496531018849	-4.30195780651314	0.61168646010882	-7.0329459405523	2.02217731557385e-12	5.68505275363333e-11
Olfr376	26.2353125329878	-2.9336714548863	0.859353606651439	-3.41381176756523	0.000640608179978387	0.00369320155797194
Olfr378	80.757957078103	-3.14964717102677	0.709510353934211	-4.43918422551846	9.03004975705511e-06	8.28456874876305e-05
Olfr38	19.0461191921	-2.53189980457645	0.761440021729896	-3.32514673818207	0.000883720108447508	0.00488570145313724
Olfr380	166.933743078754	-4.50273948516024	0.444140480142073	-10.1380974860024	3.74318481698905e-24	3.58154729080089e-22
Olfr381	29.0087895919133	-2.72832734353718	0.678326164414287	-4.02214669972668	5.7670119224304e-05	0.000443656833137177
Olfr382	5.30469059235229	-1.55170708482696	0.890581682882421	-1.74235234639541	0.0814468089759208	0.20178965178086
Olfr384	2.5267407428145	-0.71885512627741	0.858678890384151	-0.837164083486217	0.402500343076344	NA
Olfr389	225.021209229987	-2.98205239650083	0.641232636591886	-4.65050003123712	3.31131195265095e-06	3.31919602872869e-05
Olfr39	203.878737388123	-3.90571826757686	0.633994741438302	-6.1604900045641	7.25201928249032e-10	1.42501755795959e-08
Olfr390	175.221694177254	-3.81525594530074	0.711531899376991	-5.36203077984463	8.22915132652627e-08	1.15194437521781e-06
Olfr391-ps	325.922390878547	-5.68036613409283	0.585115963593589	-9.70810315822851	2.78470979563341e-22	2.21200532822956e-20
Olfr392	300.384146628929	-4.50690654118424	0.612318104096332	-7.36040060065772	1.8335912622377e-13	5.97247134547057e-12
Olfr393	147.581884671722	-3.59774786785858	0.52778800919048	-6.8166532873242	9.318579102298e-12	2.44431264926321e-10
Olfr394	216.901202668131	-6.10337741987446	0.500139616442027	-12.2033472638973	2.98304183374179e-34	5.78812141824892e-32
Olfr397	57.7730041996653	-3.80889461848724	0.629819031591626	-6.04760165608479	1.47017904158985e-09	2.73567017241692e-08
Olfr398	63.574795592132	-3.47814736725124	0.729451869489824	-4.76816567717325	1.85910871073442e-06	1.96654464125425e-05
Olfr399	58.2367081252438	-4.25426731378534	0.718222735067604	-5.92332587938044	3.15494758491018e-09	5.5285449875013e-08
Olfr402	14.2233207199199	-2.75064090958844	0.864098797761711	-3.18324816179987	0.00145632738374831	0.00752056214115964
Olfr403	17.6487058782768	-2.17454485753895	0.813246212057948	-2.67390714558164	0.00749732070386477	0.0302406899767863
Olfr406	46.1341938512176	-2.61189854784103	0.701426068178566	-3.72369757317902	0.00019632608779612	0.00130987770146064
Olfr410	38.4401784075605	-2.94677861207232	0.732018875575551	-4.0255500375662	5.68422912622701e-05	0.000437488201488404
Olfr411	341.798149403291	-6.09364442010625	0.590261161949819	-10.3236411489061	5.5093346519022e-25	5.69185248699589e-23
Olfr412	34.1577808613872	-4.41470632825788	0.790157999191329	-5.58711844058532	2.30868275862113e-08	3.5120341151924e-07
Olfr414	298.115817520577	-3.05464250396119	0.396220828485976	-7.70944454291683	1.26366518520915e-14	4.76065362839421e-13
Olfr417	203.847121543264	-4.13650875760938	0.425830130242882	-9.71398795864921	2.62847105420949e-22	2.10778345489942e-20
Olfr418	161.638717459014	-2.66850737400787	0.494267746178488	-5.39891059985173	6.70467716056541e-08	9.47999692560215e-07
Olfr419	422.335892586345	-4.1510041972948	0.46337974372131	-8.95810456443113	3.3030718468185e-19	1.93810905576389e-17
Olfr420	34.1479209745656	-3.73957138319273	0.826206232251601	-4.52619604793048	6.00548714078929e-06	5.69760019441643e-05
Olfr421-ps1	2.76233691160418	-0.562803009474233	0.75973143541349	-0.740792052612543	0.458819534647204	NA
Olfr424	99.7412963797644	-5.20945917018194	0.622185266051811	-8.37284239024094	5.62448093676104e-17	2.7533796213679e-15
Olfr429	85.8066730441067	-3.97805620553898	0.598967572185281	-6.64152182901219	3.10460760715005e-11	7.55514336768884e-10
Olfr43	112.719749118789	-3.55864321863704	0.553463186178665	-6.42977402563549	1.27793783626265e-10	2.85039379637921e-09
Olfr430	39.0867735473796	-4.59881649362833	0.78101976680834	-5.88822036146604	3.90376385945639e-09	6.72181834286764e-08
Olfr432	38.1936904434287	-4.85515464499162	0.809575632890405	-5.99716005243068	2.00798132069668e-09	3.62815509018585e-08
Olfr433	35.0839852282318	-4.15484440659201	0.852810825071617	-4.87194144872996	1.10506921796766e-06	1.21920735744709e-05
Olfr434	45.3249376730823	-3.63127243000899	0.758587768548916	-4.78688502578306	1.6938980708116e-06	1.80697648147996e-05
Olfr435	31.5282285470081	-3.08466069487707	0.743544439024116	-4.14858955696798	3.34529976225295e-05	0.000270450542469226
Olfr437	154.111260012455	-4.31993884907396	0.470135392461526	-9.18871226957774	3.97572091306039e-20	2.56517778451866e-18
Olfr44	106.515040449501	-3.73943163450257	0.654787263719082	-5.71091076705314	1.12373158429926e-08	1.79882508361212e-07
Olfr441	37.5554950436556	-2.33331933109704	0.64175754669003	-3.63582686815529	0.000277090393011567	0.00177422137578509
Olfr444	32.4436270664636	-0.931882903414479	0.72973019782825	-1.27702390032351	0.201593809467498	0.383901362821742
Olfr446	144.622525898514	-4.63677866862342	0.657122516754534	-7.05618594767386	1.71134787368662e-12	4.8435459147702e-11
Olfr447	49.2975853293244	-5.36917080722984	0.780486593481733	-6.8792607740744	6.01639384923556e-12	1.60310241172669e-10
Olfr448	96.2736881561597	-2.83124691327788	0.573402434218527	-4.93762625395286	7.90792103895266e-07	9.10871342653644e-06
Olfr449	195.044471966126	-2.30405107598494	0.467846678081561	-4.92479947796759	8.44469057342985e-07	9.63472826941454e-06
Olfr45	45.5955388293649	-3.42904271800409	0.813580993195407	-4.21475273719982	2.5005199234173e-05	0.000207509444299656
Olfr450	78.5693765297028	-3.94523503504092	0.621713000337368	-6.34574961903655	2.21344978181885e-10	4.73026577738952e-09
Olfr452	90.2982587060867	-2.73458087139838	0.594436396795482	-4.60029178250204	4.21899552840169e-06	4.10207186479703e-05
Olfr453	37.3340691655752	-4.14351272974424	0.713531244075295	-5.80705156802776	6.35825580709405e-09	1.05386838377425e-07
Olfr455	390.552179360506	-2.90202017871838	0.398879300520711	-7.27543438561485	3.453075009484e-13	1.08691183476095e-11
Olfr456	0.354662735754648	-0.259400157748497	0.623420957283451	-0.416091494387403	0.67734305367272	NA
Olfr457	73.0263806146955	-5.14195301610519	0.812841348739504	-6.32589991156203	2.51760970733491e-10	5.31285056034084e-09
Olfr458	22.0120568139674	-3.34503871414442	0.863539309668274	-3.87363803441607	0.000107222630466662	0.000765421406129119
Olfr459	196.686266176896	-5.28250783400591	0.707895203948764	-7.46227380061222	8.50419320568208e-14	2.89900027497341e-12
Olfr46	84.4905458920609	-3.63178498139168	0.713794036920156	-5.0880012910474	3.61856908044815e-07	4.47417741827183e-06
Olfr460	415.117408918956	-5.4885716825411	0.536835800072192	-10.2239300765765	1.54929293668248e-24	1.55298172938886e-22
Olfr461	60.9321980186097	-1.21859465211435	0.757896441256813	-1.60786432786723	0.107864896006909	0.247809665587497
Olfr462	23.9533117451136	-2.47169656535424	0.730483210784996	-3.3836459604569	0.000715301753613698	0.0040557850272238
Olfr463	30.2594424769941	-1.26819763624826	0.621271574172063	-2.04129351634721	0.0412216611458875	0.119499530675976
Olfr464	162.549433671231	-2.48015199673768	0.535236976629691	-4.63374562115427	3.59108224604428e-06	3.569883413423e-05
Olfr466	85.8509388013786	-3.93042725940966	0.617104971509411	-6.36913886756739	1.900924407146e-10	4.1145973028713e-09
Olfr467	71.9339351132417	-3.94967580997048	0.581110084034735	-6.79677726902842	1.06985301116226e-11	2.78029702283525e-10
Olfr469	48.0117939169287	-3.81615206833215	0.668979207315285	-5.70444047677797	1.16725873698474e-08	1.86142397072188e-07
Olfr47	96.0373134659866	-3.95249199730357	0.583156080530686	-6.77776007018003	1.22053317227539e-11	3.15242003391373e-10
Olfr470	0.60382790499705	0.240612442110008	0.62948218014357	0.382238687130317	0.702284328357641	NA
Olfr472	116.90050133621	-3.7473540055432	0.609384137821623	-6.14941179620943	7.77708207007787e-10	1.51932786612658e-08
Olfr473	51.4172362245576	-3.39945091981566	0.587844026216262	-5.78291309974975	7.34179942411761e-09	1.20502828754523e-07
Olfr476	51.8192557673239	-2.91886180516138	0.830514266636083	-3.51452337716479	0.000440543894818981	0.00266669992406601
Olfr477	58.4857618189653	-5.00115990405555	0.771756081869381	-6.48023387381869	9.15805513852792e-11	2.08407633152446e-09
Olfr478	23.3171060635998	-3.62930173786431	0.872907697531223	-4.1577153553907	3.214461983413e-05	0.000260874890605662
Olfr479	278.997438997758	-4.88231271459923	0.409341698909855	-11.9272303007527	8.53667302280382e-33	1.51323761793701e-30
Olfr48	209.38628133607	-2.88780321263808	0.709486940404936	-4.07026972334386	4.69587378620467e-05	0.000366717916461464
Olfr480	12.6677348397831	-1.92472501367369	0.87296960563704	-2.2048018639425	0.0274680012022238	0.0866706277394509
Olfr481	50.7695086660784	-5.27271991667711	0.789727451489438	-6.6766324340539	2.44495129423607e-11	6.09067748445791e-10
Olfr482	31.5493022577751	-4.59898833007767	0.821207283488987	-5.60027708295326	2.14009451099213e-08	3.28225788388957e-07
Olfr483	13.4128278123857	-3.15117112991727	0.887282687817912	-3.55148496998957	0.000383063870115228	0.00235907025294753
Olfr484	28.8368524311926	-3.94261585264026	0.827040309077149	-4.76713868643189	1.86860688324364e-06	1.97287397578827e-05
Olfr485	0.553626668171326	-0.318229282742642	0.62867658458127	-0.506189176672769	0.612723852335376	NA
Olfr486	1.15051846542136	-0.407674824761038	0.641574474694756	-0.635428684962878	0.525148864679022	NA
Olfr487	68.7507546677934	-3.44177425271866	0.716965780862803	-4.80047213491389	1.58292000416887e-06	1.70219494701174e-05
Olfr488	77.7360026501611	-5.83163373383187	0.766094722298672	-7.61215756236254	2.69557657386658e-14	9.65819351147091e-13
Olfr49	274.66263250486	-3.31897474197681	0.596301887634404	-5.56593029605113	2.60757469850464e-08	3.91020106169352e-07
Olfr490	18.5318609980256	-3.08090177769321	0.786936385140172	-3.91505823834087	9.03823888603253e-05	0.000659748343479791
Olfr491	135.808732197274	-4.59037361994766	0.552399496018613	-8.30988017373751	9.57987597116259e-17	4.62249602734607e-15
Olfr493	11.1238418373691	-1.94192012250412	0.878071525183379	-2.2115739627231	0.0269961161353337	0.0856178691473267
Olfr494	6.63032573372432	-1.62022283758709	0.882988684837938	-1.83493046446509	0.0665159931033506	0.17299294576995
Olfr495	34.9627198415061	-4.43962828616492	0.78919888423013	-5.62548728194898	1.84985035861123e-08	2.87110415106111e-07
Olfr497	8.55862836283569	-1.57851788189399	0.904987890449458	-1.7442419932382	0.0811169016862778	0.201111770109803
Olfr498	6.87260237152998	-1.88270916355434	0.903683180589285	-2.08337302717822	0.0372172349000656	0.110535844041817
Olfr5	190.444999738298	-4.89162898791359	0.644339035114526	-7.59170051996639	3.15734087727598e-14	1.12172194880438e-12
Olfr50	98.2081473039355	-6.15016183432272	0.684685530133166	-8.98246211385037	2.64774162478756e-19	1.56999890709234e-17
Olfr502	28.6564340342397	-3.26415334604531	0.749751928284275	-4.35364448280242	1.33892780094049e-05	0.000117618905413864
Olfr506	75.3027639006352	-4.22227333877718	0.679243462984338	-6.21614129376544	5.09529265529645e-10	1.03503894228217e-08
Olfr507	0.376295300294002	-0.259521983108963	0.623430278664769	-0.416280684449259	0.67720462497936	NA
Olfr508	24.2832426650984	-3.07578572509968	0.753273262237368	-4.083227003125	4.44145986691662e-05	0.000349016258324199
Olfr509	83.5739715298848	-3.82141891948361	0.564150333526327	-6.77375992246094	1.25477829455098e-11	3.23590604597834e-10
Olfr51	28.0863626381728	-0.722969410931971	0.728438877658452	-0.992491522769813	0.320957812724656	0.521560317116975
Olfr510	83.3730948638091	-4.57862666687983	0.592814062794974	-7.72354597205861	1.13137318762243e-14	4.29106407197334e-13
Olfr512	0.761888749478232	0.287951559138635	0.634289725033614	0.453974812729901	0.649846955471851	NA
Olfr513	4.10698136072802	1.09326267696356	0.869627962877401	1.25716136512699	0.208695210085279	NA
Olfr514	1.00395875914246	-0.469261717061685	0.674803298996644	-0.695405191052599	0.486801408282514	NA
Olfr516	26.7792593226247	-3.64821235756409	0.745608944114547	-4.89292998207867	9.93457577009294e-07	1.10793546998917e-05
Olfr517	52.6592202233142	-4.67397138873154	0.735631028304106	-6.35368983756263	2.10210479762916e-10	4.52100188915391e-09
Olfr518	77.9723827151964	-3.09297133386001	0.503933787495959	-6.13765421292536	8.3748907304909e-10	1.63044115493025e-08
Olfr519	3.38429884750921	-0.380691697309188	0.877865677407065	-0.433655976200857	0.664538279905193	NA
Olfr52	56.7221094514759	-3.55467818932006	0.690293954152545	-5.14951372228667	2.61162667579378e-07	3.30675136995242e-06
Olfr520	1.5883570889122	-0.700709534600539	0.764007960750062	-0.917149520160261	0.359064294755944	NA
Olfr521	3.89853311681399	-1.31966121543876	0.873601397299542	-1.5105987919869	0.130890701944311	NA
Olfr522	104.587665167157	-3.78310487109512	0.56208446069891	-6.73049183105171	1.69090542871964e-11	4.28838063548777e-10
Olfr523	680.597392157309	-6.40719979992964	0.414254679682182	-15.4668133256703	5.81134702024012e-54	3.26210279402812e-51
Olfr524	100.370644070605	-3.83336704861705	0.661548682964622	-5.79453507705351	6.8510704187282e-09	1.12888479306637e-07
Olfr525	46.1767566826164	-1.63326649262447	0.616416128308885	-2.64961674040761	0.00805831268699828	0.0321492503314501
Olfr527	125.96611708388	-4.17973796654486	0.543571580495155	-7.68939752651789	1.47829480899224e-14	5.53210768520653e-13
Olfr53	126.3523646655	-4.11515015511495	0.743670196100366	-5.53356874686365	3.13779915572715e-08	4.65555398964275e-07
Olfr530	35.3306815699017	-3.77538590920471	0.727173439671906	-5.1918644208294	2.0819859605948e-07	2.69282976777391e-06
Olfr531	203.082143648733	-3.57427558074868	0.491825591138425	-7.26736397037683	3.66570160592622e-13	1.14104279193711e-11
Olfr532	139.38193980751	-3.78072720565562	0.600414102019875	-6.29686610114042	3.03723419711447e-10	6.33007721279798e-09
Olfr533	1045.41562139049	-3.82954403554495	0.526832753366623	-7.26899383357048	3.62174933039768e-13	1.12944923562772e-11
Olfr535	173.647721655359	-3.79497692445504	0.647900308690011	-5.85734699236075	4.70319789792619e-09	7.92811337348118e-08
Olfr536	5156.61616395928	-4.05656945632105	0.347393484950257	-11.6771604306336	1.66774085428879e-31	2.72667533846828e-29
Olfr538	20.3384921219931	-1.42391367510462	0.846255236134868	-1.68260545318232	0.0924514953402542	0.22103057878725
Olfr539	32.3438793829876	-1.99271392932715	0.8495877157353	-2.34550699406299	0.0190012220910246	0.0645903471967813
Olfr54	21.0126584739811	-0.395548286896528	0.76122260226605	-0.519622362393125	0.60332680868969	0.765364971024744
Olfr541	199.421562507451	-4.0931495353449	0.573906817285155	-7.13208035183724	9.8863128290344e-13	2.88536409083084e-11
Olfr543	172.062755981146	-5.12662258906151	0.659806058879948	-7.76989316794725	7.85523499909457e-15	3.0620869764989e-13
Olfr544	30.2585261889588	-4.07671561087876	0.799324442427286	-5.10020136316501	3.39292323321312e-07	4.2198543018692e-06
Olfr545	16.7028403997491	-2.44719161291181	0.846250178803055	-2.89180631710252	0.00383033998232146	0.0171916112212935
Olfr547	55.6464735495623	-2.07451230874396	0.66517898922576	-3.11872795495029	0.00181633579753468	0.00907628926720596
Olfr549	447.767541734707	-1.47542876240266	0.575233007785416	-2.56492367863746	0.0103198501999062	0.0394162570574781
Olfr55	380.475916396513	-4.23020017381736	0.439629062687951	-9.62220320001902	6.44359578019301e-22	4.97752995130506e-20
Olfr550	95.74619557011	-0.340184368264566	0.45877797190717	-0.741501094419154	0.458389668443285	0.649487515045586
Olfr551	22.6272019216082	-1.22654677269936	0.685043095331342	-1.7904665867862	0.0733789341211635	0.186599949773705
Olfr552	96.6488857882958	-3.07697214576623	0.791479144214592	-3.88762252076724	0.000101230893142357	0.000726653128950253
Olfr553	181.077198847767	-1.58224915594581	0.50257783921178	-3.148266860368	0.0016424167879208	0.0083257973234757
Olfr554	48.5144582912099	-1.61139405356759	0.673928189655331	-2.39104711496297	0.0168003967725663	0.0585268269859363
Olfr555	31.590468517505	-2.9609655868251	0.841781266539658	-3.51749997834574	0.000435632386105419	0.00264076651620419
Olfr556	70.7674817787078	-3.10533592038701	0.556568372196129	-5.57943296011209	2.41303924295545e-08	3.65099558413025e-07
Olfr557	67.3258742438339	-3.86037028761944	0.740877008954345	-5.21054134621867	1.88290411384184e-07	2.45418771494556e-06
Olfr558	94.5965500789802	-1.83470544595674	0.620896711097666	-2.95492859466628	0.003127414247335	0.0144838123742548
Olfr559	28.000244544012	-4.37471774738825	0.833024064406759	-5.25161028871804	1.50775209300383e-07	1.99611204765601e-06
Olfr56	60.120406032688	-1.72771625471742	0.882247255275663	-1.95831298356104	0.0501932982256209	0.139573174061997
Olfr560	3.73157177845806	0.509462726682584	0.878110163351931	0.58018087928496	0.561792646461628	NA
Olfr561	38.2365359997476	-2.3015949912294	0.786756711806147	-2.92542148886873	0.00343989963225028	0.015647733605374
Olfr564	20.9420881886869	-3.67233717295493	0.868913641991708	-4.22635460589302	2.37507611234918e-05	0.000198099463754137
Olfr566	29.5409361464377	1.76625302435975	0.769824751713026	2.29435728122466	0.0217699848127778	0.0720248613452217
Olfr568	58.9888998386295	-5.26638101263495	0.796816320290422	-6.60927854830518	3.86197456196068e-11	9.30409894469498e-10
Olfr569	67.5743181283603	-2.63634135785358	0.670720552878386	-3.93061066421741	8.47303830218851e-05	0.000623082816632552
Olfr57	144.492885530708	-0.0569021509161549	0.587024897130491	-0.0969331133897477	0.922779511937238	0.96095270221879
Olfr570	216.608996770438	-5.57946321589932	0.671941464915318	-8.30349592520307	1.01091844112869e-16	4.86396187103059e-15
Olfr571	42.9287692557208	-2.64063440349438	0.586039266629031	-4.50590012284268	6.60921711409334e-06	6.22130889890061e-05
Olfr572	90.2828507000617	-3.17345307544695	0.727341533307403	-4.36308519467666	1.28240973755149e-05	0.0001134232141826
Olfr575	67.0583576988026	-5.34322910435944	0.745372250214566	-7.16853773778312	7.58030394073811e-13	2.26774455942546e-11
Olfr576	59.1616298360211	-2.668456005754	0.78139537366589	-3.41498823218651	0.000637847671983288	0.00368106744215167
Olfr577	20.9298537922556	-3.48435866289848	0.849987222745779	-4.09930710680884	4.14388872745507e-05	0.000327159335069589
Olfr578	74.3936670021284	-3.2215639990739	0.753755153041625	-4.27401920381431	1.91980489721722e-05	0.000163115612861443
Olfr58	22.0800498069577	-3.8558795840287	0.859701750127858	-4.48513636671699	7.28673170096851e-06	6.80579932580753e-05
Olfr582	85.4842471322105	-4.68870600057428	0.67572495195267	-6.93877884341126	3.95503710806879e-12	1.07423911128836e-10
Olfr583	6.95032015289884	-2.07516460056404	0.906838728517759	-2.28835021631237	0.0221171343318065	0.0730299102250237
Olfr584	60.208272202474	-2.96519534860597	0.732307837562387	-4.04911049221614	5.14126688874956e-05	0.000399165211648421
Olfr585	206.552432939085	-4.70518961966412	0.686341992932525	-6.85545933093838	7.10837431124271e-12	1.87919973942429e-10
Olfr586	143.475904358973	-3.43712830218469	0.661344691813612	-5.19718135600214	2.02332948812139e-07	2.6230075889118e-06
Olfr589	3.37477970139689	-0.08295505251555	0.793360550329883	-0.104561605037025	0.916723682383816	NA
Olfr59	66.6194122620537	-2.40008349402703	0.632592149457502	-3.79404565182367	0.000148212405485003	0.0010199823900153
Olfr591	205.916606360433	-1.61119110597217	0.525891766131224	-3.06373137922478	0.00218595092136426	0.0106777266386342
Olfr592	122.361143056252	-3.08491289241279	0.72861511665115	-4.23394028193049	2.29631946729671e-05	0.000192292490448914
Olfr593	49.1828428472683	-2.19636632481824	0.690486962952189	-3.18089470571268	0.00146820982340025	0.00757263504626652
Olfr594	220.639468936038	-2.86992041726742	0.606220805273588	-4.73411732540625	2.2001044023723e-06	2.29694718759762e-05
Olfr596	25.4252994450828	-3.18517314379126	0.803471418770213	-3.96426440241827	7.3622616639087e-05	0.000552251609889632
Olfr597	6.13250504531625	1.93771280217863	0.906833776140821	2.13678940193966	0.0326151245195564	0.0993557700631929
Olfr598	219.283914281901	-3.04684352999831	0.825111453718397	-3.69264481333715	0.00022193388873178	0.00146105030736637
Olfr599	140.784299823902	-3.44029181924397	0.599090254925269	-5.74252675779731	9.32741340640184e-09	1.50887263942178e-07
Olfr6	824.591398486225	-3.93733018757123	0.47601070823372	-8.27151599631244	1.32266279091639e-16	6.34576678035102e-15
Olfr60	247.339376880399	-4.39554976245597	0.57417487572627	-7.65541988735761	1.92681636073562e-14	7.05382337277998e-13
Olfr600	162.533693121578	-4.79845795200751	0.591851075912878	-8.10754283855328	5.16536598340716e-16	2.33830008496174e-14
Olfr601	104.484297514697	-2.34035191273743	0.490283590414763	-4.77346572166034	1.8108238209863e-06	1.92029427867817e-05
Olfr603	25.1623452640408	-4.28162200226649	0.835975920790605	-5.12170493884231	3.0278542122777e-07	3.79948322911747e-06
Olfr605	0.725170642944745	0.563084156812686	0.631933911542875	0.891049121636642	0.372902818189601	NA
Olfr606	54.0552786737058	-3.50088082094855	0.777726143223791	-4.50143132187492	6.74973754780324e-06	6.33940771360885e-05
Olfr608	74.8773973596907	-2.67064831213011	0.804379266577274	-3.32013569108267	0.000899737049940768	0.00496610026909293
Olfr609	281.053036191271	-2.21738133551806	0.590696387344929	-3.75384272364485	0.00017414415281771	0.00117964100299688
Olfr61	71.3039900015912	-3.02199101950279	0.665932876181489	-4.53798142063675	5.67952628551625e-06	5.40052075935029e-05
Olfr610	238.777838242257	-4.70114228698326	0.533218383672388	-8.81654202281156	1.18048907310804e-18	6.58259469905276e-17
Olfr611	11.2565383643025	-2.07509425458345	0.890653930150503	-2.32985471049659	0.0198138314001198	0.0667730479843942
Olfr612	53.0069448819017	-2.93503956908173	0.81967403822892	-3.5807399431895	0.00034262254060035	0.00213615830570526
Olfr613	129.665390924261	-4.45616380184166	0.639313731595728	-6.97023007893021	3.16423068355234e-12	8.69260109478327e-11
Olfr615	206.817613705485	-4.17045800428918	0.634069300201176	-6.57729053112332	4.79098087689738e-11	1.13794242548592e-09
Olfr616	97.0604030812591	-4.11760707383807	0.699062940018437	-5.89018075215011	3.85773437945796e-09	6.65617284324509e-08
Olfr617	111.284225864987	-3.84314614008304	0.486151185858248	-7.90524892641861	2.67398709708179e-15	1.11736830557959e-13
Olfr618	68.2507050935533	-2.00938363187216	0.692450168901867	-2.9018458253231	0.00370971065227464	0.0167122527223833
Olfr619	106.323972889999	-2.42838127541357	0.831703207178253	-2.91976904075243	0.00350290885895799	0.0158999960066988
Olfr62	65.7414323485353	-4.71098827135138	0.667164643010462	-7.06120793526151	1.65061375641388e-12	4.69532696925841e-11
Olfr620	55.5991546405731	-2.56831355241219	0.790410837469489	-3.24934000226348	0.00115673129339555	0.00616435284201934
Olfr622	92.9737078278462	-3.55117685159148	0.587428987893705	-6.04528704707719	1.49144225589511e-09	2.76606691511825e-08
Olfr623	170.417104789354	-3.55143699217644	0.702449828125324	-5.05578740285893	4.28618603928532e-07	5.2303893406931e-06
Olfr624	14.519081983433	-1.90654168211188	0.86626392805366	-2.20087853178365	0.0277446241174118	0.0873960849489739
Olfr628	50.4416299538712	-4.76188681842632	0.715336587006162	-6.65684784606901	2.79762537093024e-11	6.87766587539639e-10
Olfr629	107.559390371203	-4.44693674223973	0.745117653818581	-5.96810009728002	2.40032106220031e-09	4.27287597118957e-08
Olfr63	64.0716555556934	-2.47879942832715	0.511044830234412	-4.85045397522199	1.23179215142056e-06	1.34348314960637e-05
Olfr630	22.8795464840692	-2.95165132804234	0.83854901859484	-3.51995084674768	0.000431626779937053	0.00261931350419459
Olfr631	16.020932219417	-2.51623269749131	0.827927896503199	-3.0391930361554	0.00237212805449591	0.0114427489079665
Olfr632	211.747062166656	-6.13569319129962	0.613164189380998	-10.006607198463	1.42557813663758e-23	1.27019766248555e-21
Olfr633	144.205162826004	-5.76825287481088	0.644258992661039	-8.95331371469999	3.44967742751906e-19	2.0031919958421e-17
Olfr635	22.4585336586773	-1.80808624218642	0.894335206703235	-2.02170978916454	0.0432063419724189	0.123969838119751
Olfr638	5.80705271288041	-1.41743881313524	0.894945377152483	-1.58382718020759	0.113233052217332	0.256503174514376
Olfr639	92.2546072317891	-4.4566882961345	0.711142290732384	-6.2669431339046	3.6820453894913e-10	7.60632338018191e-09
Olfr64	74.6807407695907	-2.07473691280931	0.748796594148574	-2.77076168484502	0.00559253418426695	0.0236926479655485
Olfr640	482.601074240585	-5.64968432051004	0.55918058066907	-10.1035059439119	5.33018058485581e-24	4.9591293397222e-22
Olfr641	26.6560658209959	-2.3706430869382	0.760976482691782	-3.11526458551333	0.00183779980259586	0.0091617965292227
Olfr642	53.9419168844965	-4.31357426101455	0.768408271031708	-5.61364892028414	1.98103953509991e-08	3.04663979644589e-07
Olfr643	162.324173258693	-6.31339766130885	0.722004083500068	-8.74426863446993	2.24464829809037e-18	1.22329700128938e-16
Olfr644	98.53340893589	-4.46591781480558	0.724297191293836	-6.16586377592873	7.00994143647829e-10	1.38716114912214e-08
Olfr645	10.7743920396786	-0.887737700891293	0.901498585819076	-0.984735544631743	0.324753988365865	0.525369638910382
Olfr646	45.1613886830799	-1.50417534390846	0.840815610406748	-1.78894792781119	0.0736232020756304	0.187028921851503
Olfr648	50.8378380125338	-2.96110297961594	0.835533935062126	-3.5439649490667	0.00039415764303656	0.00241807457513139
Olfr649	97.3769836423811	-1.82822684119311	0.686942236394897	-2.66139821419007	0.00778168646275567	0.0312306005797916
Olfr65	186.377913400057	-0.840843704479675	0.565175024517267	-1.48775807140074	0.136814706781951	0.293572841769629
Olfr651	78.350213053146	-3.0677155137394	0.779340830596211	-3.93629512698897	8.27491999177581e-05	0.000611182687111863
Olfr652	61.1032751224128	-3.06187117758292	0.820396945350878	-3.73218256715154	0.000189827835775521	0.00126853204542055
Olfr653	293.023939112713	-0.69029345670514	0.544591828607055	-1.26754280994402	0.204961266350572	0.38825127943323
Olfr654	110.681707686982	-1.0745500423514	0.489262996024341	-2.19626264623115	0.0280731497117357	0.0882823232764948
Olfr655	146.804684892249	-3.13696163222995	0.802305279667978	-3.90993517271647	9.23208944313016e-05	0.000672150394389589
Olfr656	153.439824547328	-3.89956993883707	0.453942256189962	-8.59045371005339	8.66265653972774e-18	4.50559103271957e-16
Olfr657	65.001462149985	-2.01667314352782	0.586755457281818	-3.43699085965077	0.000588215453308949	0.00342752534038848
Olfr658	158.151363674239	-2.18413744139035	0.517013133248872	-4.22452990249086	2.39440059422925e-05	0.000199513636847207
Olfr659	55.8042090568349	-1.9065262425949	0.566768274980236	-3.363854906419	0.000768619401585474	0.00431883574330977
Olfr66	27.9125111588839	-3.36186257151412	0.849887791017523	-3.95565462528783	7.63253619248489e-05	0.000568977022936899
Olfr661	236.218017791868	-3.16280797415428	0.504693664056571	-6.26678755729289	3.68572439324729e-10	7.60632338018191e-09
Olfr665	331.185838286977	-4.16721031417528	0.365993844349449	-11.3860120286516	4.90949300623252e-30	7.38177341294248e-28
Olfr666	97.6342024268598	-0.67880240257491	0.589744001091087	-1.15101196675007	0.249727312466881	0.44299662480507
Olfr667	101.073884151588	-1.71053801656295	0.517334916428252	-3.3064422335394	0.000944888309394453	0.00517629119395009
Olfr668	111.764801040305	-2.38821884441768	0.63772982932359	-3.74487554855439	0.000180483218613404	0.00121622144915956
Olfr669	153.185332671061	-1.40610641849466	0.523105107136037	-2.68799979069789	0.00718814417123687	0.0292105086495243
Olfr67	72.635742924035	-1.50248331044678	0.734869020851627	-2.04455932664786	0.0408983228714098	0.118787126104612
Olfr670	180.18618566447	-3.04552293860217	0.725432800703038	-4.19821510090344	2.69027034462735e-05	0.000221319748918049
Olfr671	30.2839053927972	-3.13538353578844	0.777481845795898	-4.03274179679243	5.51298428544531e-05	0.000425280143687124
Olfr672	1139.78114853799	-3.24948040794781	0.619434908211116	-5.24587872732598	1.55539192275661e-07	2.05111981043237e-06
Olfr675	46.7227502028308	-3.56319817704695	0.757088808126057	-4.70644677190059	2.5207176283804e-06	2.59626207106581e-05
Olfr676	14.4628877112371	-1.89590328905986	0.890804859164612	-2.12830371270967	0.0333119104861844	0.101086965610064
Olfr677	133.284880643488	-5.1479774904783	0.697414837337643	-7.38151415035924	1.56499378120857e-13	5.13732851375289e-12
Olfr678	17.8334441373818	-2.15635455889751	0.772549823716108	-2.79121746287514	0.00525101795269676	0.0224491348878937
Olfr679	22.9137408311623	-3.07034905631625	0.839718713975694	-3.65640184649395	0.000255780285187681	0.0016560322962555
Olfr68	24.6888806362007	-2.21169897360758	0.853605098349009	-2.59100956389004	0.00956948320221146	0.0370204679819069
Olfr681	118.88713517895	-5.05369781878044	0.546893523494899	-9.24073444220917	2.4481101561127e-20	1.60413132408319e-18
Olfr683	159.480276416459	-5.4027163525363	0.54193611199786	-9.96928647662741	2.07715671550267e-23	1.8218395358888e-21
Olfr684	52.8164687754232	-5.48022981228879	0.774778786241912	-7.07328325143078	1.51310186975291e-12	4.31875177739645e-11
Olfr685	304.040012344434	-3.47116641715009	0.583412203282763	-5.9497665589071	2.68525193534764e-09	4.73504110903186e-08
Olfr686	208.066775987433	-4.84635107068517	0.455908776288066	-10.6300894449617	2.15905310236121e-26	2.47336423426958e-24
Olfr689	184.31239631738	-3.35991892972324	0.544266443041892	-6.17329797322196	6.6879994210686e-10	1.32813573408957e-08
Olfr69	37.3191143347799	-2.94487480354264	0.716864734984017	-4.10799228896131	3.99113425945243e-05	0.000315988250724866
Olfr690	157.625179049974	-5.4391098011029	0.567569654455973	-9.58315822278483	9.41218836139259e-22	7.17200235320594e-20
Olfr691	51.3268094889241	-3.54575142111415	0.797778417955925	-4.44453164100266	8.80835445436957e-06	8.09234528159212e-05
Olfr692	44.6236749310019	-2.955776337034	0.833599732362313	-3.54579808783972	0.000391426001483447	0.00240306739518091
Olfr693	61.1541196775106	-4.25239045308812	0.644275218515194	-6.60027008781781	4.10409398366514e-11	9.84514853061552e-10
Olfr694	23.8581612692284	-1.9436462425736	0.731106084409418	-2.65850098093995	0.00784891221219341	0.0314404571011744
Olfr695	340.923286010788	-3.92174253459534	0.369569706498851	-10.6116450175213	2.63075973153398e-26	2.91460486046265e-24
Olfr697	4.2313454768136	0.138896809483282	0.895413634262213	0.15512027533256	0.876726498251926	NA
Olfr698	30.5888399464742	-2.77985832021432	0.784529530356057	-3.54334440279475	0.000395086374887592	0.00242288949494066
Olfr699	58.0946135522137	-2.72811544385946	0.614996273008325	-4.43598695405839	9.16513986351296e-06	8.39722281292482e-05
Olfr70	158.12572968829	-3.69488193115081	0.516068507437153	-7.15967333387569	8.0869533417649e-13	2.39165868480857e-11
Olfr700	0.480426340947455	0.083095800253658	0.625204202897147	0.132909855481775	0.894264672511403	NA
Olfr701	231.947570069544	-3.2642624465007	0.475715619697246	-6.8617937089771	6.80012173633434e-12	1.80053537798538e-10
Olfr702	8.86849772535562	-1.09449483896257	0.87272293293295	-1.25411490595797	0.20980024319123	0.39435607716713
Olfr703	23.1018250128862	-2.60846258742691	0.846942114587798	-3.07985934634557	0.00207098372604524	0.010161819914511
Olfr704	137.347891315401	-5.10429259877887	0.532511674638386	-9.58531585668061	9.21751741029653e-22	7.05559059951789e-20
Olfr705	134.284869540845	-3.30431837301557	0.627813935408324	-5.26321285121916	1.41559529121833e-07	1.89045398129394e-06
Olfr706	100.103177823886	-3.26636513114705	0.619160199125251	-5.27547658225088	1.32411520040505e-07	1.77815789272895e-06
Olfr707	25.8474968588136	-3.57806688156734	0.752575367343394	-4.7544299705131	1.99007105514632e-06	2.08932646936808e-05
Olfr71	91.4015898375815	-5.25204398714753	0.626653411514306	-8.3810985317322	5.24359803683606e-17	2.58950706569851e-15
Olfr710	19.9601933226638	-2.48182395134381	0.790017033569253	-3.14148157050623	0.00168095387500907	0.00849612412133885
Olfr711	418.114894796316	-4.16842821110739	0.541963599054509	-7.69134351159282	1.45597938547054e-14	5.46073337445968e-13
Olfr713	24.5304556171625	-2.38634985487471	0.733692022138196	-3.25252256106068	0.00114385514817289	0.00610539483208606
Olfr714	65.3705761921595	-2.89213688638768	0.586212253714073	-4.93360019014261	8.07276021586206e-07	9.27954143584417e-06
Olfr715	61.0400675442082	-2.67238536055425	0.733567438181179	-3.64299888661936	0.000269480004259	0.00173075639653759
Olfr716	158.249449203041	-4.32831956858124	0.416278746251931	-10.3976472677319	2.54130326803436e-25	2.70857892618346e-23
Olfr720	97.7465662542995	-3.04157090261914	0.65686956010295	-4.63040318406967	3.64954397292721e-06	3.62585961676072e-05
Olfr722	760.753479714993	-3.88954996861552	0.508627630156469	-7.64714643484661	2.05488276960585e-14	7.50633966164045e-13
Olfr723	63.6327504795975	-4.55447826035723	0.737595365546386	-6.17476528880225	6.62618329856894e-10	1.31741353893626e-08
Olfr724	74.0181532909502	-5.04674346128231	0.785570959996081	-6.4242999274152	1.3247777317474e-10	2.9431737470483e-09
Olfr725	64.6416400425607	-2.1631958871426	0.828936973812077	-2.60960236481502	0.00906475209975067	0.0353275689330713
Olfr726	420.529523379644	-1.70208900796019	0.472665610184318	-3.60104262143474	0.000316943608041387	0.00199675658788513
Olfr727	668.147729746328	-3.98520819857824	0.351003692839718	-11.3537500598264	7.10487118390094e-30	1.05881443129993e-27
Olfr728	1850.61893523338	-4.70481626805388	0.301345016006364	-15.6127230189681	5.96364202178176e-55	3.5867047016716e-52
Olfr729	320.964297291892	-3.85128060399847	0.35946197046229	-10.7140140556329	8.74844043696918e-27	1.05988299970188e-24
Olfr73	121.027317951124	-3.70710873993049	0.536417425437349	-6.91086561348753	4.81705227889146e-12	1.29583323285195e-10
Olfr730	557.546892083348	-5.26915021906234	0.394912096932726	-13.3425900598835	1.30833589057502e-40	3.1930980285918e-38
Olfr731	500.448146152606	-3.96055084853801	0.351529276812261	-11.26663157178	1.91766629436827e-29	2.75876473788616e-27
Olfr732	109.034989518677	-3.36723487540986	0.447126100761304	-7.53083944255681	5.04151493690193e-14	1.75774558048506e-12
Olfr733	158.557736925902	-3.43748845311137	0.565269548183286	-6.08114918654133	1.1932420161885e-09	2.25018987151336e-08
Olfr734	50.1009800156157	-3.38947167889533	0.640229753032552	-5.29414895643408	1.19571941275059e-07	1.61864267771061e-06
Olfr735	190.323907235601	-5.25147733001685	0.497508553800226	-10.5555518390656	4.78817677141089e-26	5.27012397585355e-24
Olfr736	171.190555163601	-3.79615027060475	0.453080567510176	-8.37853252340046	5.3591674806214e-17	2.63884153139369e-15
Olfr738	25.0546688792976	-3.42595485266296	0.776256362773395	-4.41343223316427	1.017445758245e-05	9.19687953239171e-05
Olfr739	38.1892327877489	-3.96785373296837	0.733016193636607	-5.41305058116551	6.19599785097314e-08	8.79027833280436e-07
Olfr74	38.4191325866913	-2.92012731740058	0.90081954638371	-3.24163405326102	0.00118846524442311	0.00630950653092219
Olfr740	80.3815650134035	-3.11618515331303	0.671999025053519	-4.6371870153604	3.53182832219548e-06	3.5213729393589e-05
Olfr741	426.270450516078	-3.75291282840037	0.559372565185274	-6.70914710870267	1.95765236142518e-11	4.92042772632836e-10
Olfr742	179.885283773498	-2.66405371813662	0.67668496141601	-3.93691875841589	8.25345332199599e-05	0.000609864650910103
Olfr743	154.087130649776	-2.8491220083442	0.674414267227207	-4.22458738908077	2.39378950808368e-05	0.000199513636847207
Olfr744	66.1980653790095	-3.57547140689505	0.593069691940195	-6.02875421807189	1.65228338720666e-09	3.03098608284969e-08
Olfr745	74.34644509321	-3.8954848008266	0.648735327394233	-6.00473665658619	1.91642697414546e-09	3.47391068295043e-08
Olfr746	13.6580846240318	-3.15527332017775	0.887305771648435	-3.55601577381367	0.000376521481119327	0.00232257206668479
Olfr747	67.1436985552711	-1.48660657833721	0.665329907507567	-2.23439012971216	0.0254574145800258	0.081751117758893
Olfr748	20.0781677186386	-2.10373416851896	0.879454036341555	-2.39209109468676	0.0167526838241317	0.0584135444668427
Olfr749	53.3627154431194	-3.11299865018099	0.605455364180088	-5.14158240945909	2.72434107720401e-07	3.43912321889921e-06
Olfr750	39.6082345221191	-4.31795472112662	0.748454382247647	-5.76916218749308	7.96666039606426e-09	1.30124695508945e-07
Olfr75-ps1	9.77656879852556	-1.11728064037185	0.858371336602465	-1.3016285525029	0.193043394352995	0.372718500447654
Olfr76	157.863025977534	-4.69436465590626	0.544009244195988	-8.62920015788379	6.17824909570226e-18	3.28207302118694e-16
Olfr761	41.9804920570328	-3.87092982562769	0.838569496754247	-4.6161109372693	3.90997990596263e-06	3.85052991908835e-05
Olfr763	11.6105829673599	-2.86292795521144	0.89683886030333	-3.19224342513786	0.00141172303608933	0.00733521009803896
Olfr765	48.0560004354631	-3.36123713942357	0.722454031200719	-4.65252735019998	3.27891231807951e-06	3.2886767978832e-05
Olfr767	73.4147987384755	-5.7211630834466	0.706287792244155	-8.10032843023975	5.48110127692157e-16	2.4745776274359e-14
Olfr768	28.6271921198826	-2.60945386035862	0.885383671700547	-2.94725771861894	0.00320605879030607	0.0147675136840138
Olfr769	78.5279333287195	-3.419907965392	0.510219088573706	-6.70282245799975	2.04431794161359e-11	5.11535128332433e-10
Olfr77	296.354311270528	-6.0261662507265	0.496648592891317	-12.1336621848544	7.00454043714037e-34	1.34041432910732e-31
Olfr770	42.8591626147489	-3.0317243229293	0.650151510117218	-4.66310433145452	3.11474739889178e-06	3.13779184894256e-05
Olfr771	81.0797943017479	-3.31851953082023	0.686407496401416	-4.83462017565078	1.33400096531395e-06	1.44839305324867e-05
Olfr772	13.2787615735871	-3.17041834095202	0.886304147059206	-3.57712231345368	0.00034739764289799	0.00216272691549063
Olfr774	42.2621386032148	-3.81048572542094	0.777113631032705	-4.90338294588552	9.42000857273771e-07	1.0568483968348e-05
Olfr775	138.835490379124	-3.10950092892725	0.481727606323346	-6.45489460871812	1.08294240567497e-10	2.44460457259604e-09
Olfr776	80.1139857547992	-3.2849233011798	0.595789154512648	-5.51356679842023	3.51633489060835e-08	5.16710990906148e-07
Olfr777	142.476159392273	-3.53825920874158	0.537082943530891	-6.58791952222567	4.46032283551533e-11	1.0654161212777e-09
Olfr78	73.1388517548035	-1.69294383865514	0.690756378555696	-2.45085516574587	0.0142517285406342	0.0512271309763671
Olfr780	44.441637870583	-4.87266326622331	0.760100543996381	-6.41055095238362	1.44994684079873e-10	3.17931052070972e-09
Olfr781	44.5327656005734	-4.91990554719721	0.754257175456518	-6.52284884690612	6.89843746697139e-11	1.59592812551046e-09
Olfr782	3.41773257928575	-0.895136163260385	0.881254230745895	-1.01575247190897	0.309747274011477	NA
Olfr784	103.135927880014	-3.64171584821446	0.550792592506702	-6.61177346565376	3.79742816473738e-11	9.1748479618619e-10
Olfr785	34.1561567961832	-3.34833102815925	0.790977223667914	-4.23315732484988	2.30433185983754e-05	0.000192867537374076
Olfr786	308.101857954678	-1.21607610249153	0.422973389850976	-2.87506526810112	0.00403943987192049	0.0180148748525267
Olfr787	81.0482176345291	-3.13607199527286	0.604054670962458	-5.19170225151321	2.08380059296082e-07	2.69310836419495e-06
Olfr788	366.413353031003	-3.38584365586227	0.622381266632973	-5.44014390757515	5.32375497602751e-08	7.6169952248346e-07
Olfr789	270.047991246103	-4.08082702503475	0.532909632032164	-7.65763420239411	1.89389401450011e-14	6.94840418391761e-13
Olfr790	104.239984832439	-2.30429443188325	0.571994636843792	-4.02852454106582	5.61280025178579e-05	0.000432583781419097
Olfr791	307.301318292803	-4.12028489250297	0.4658010153508	-8.84559019133941	9.10458109506569e-19	5.14500488727873e-17
Olfr792	43.4849593845448	-4.73872426143428	0.774517053982342	-6.11829557150373	9.45815152174707e-10	1.82445901060963e-08
Olfr794	479.29339691602	-5.79014037081729	0.401309543162712	-14.428115327598	3.44362922372522e-47	1.26066774190289e-44
Olfr796	22.8261521975905	-2.42672176902869	0.795461711532959	-3.05070845503309	0.00228302140009509	0.0110754442063176
Olfr798	103.423738573647	-4.5106889508219	0.583834276812831	-7.72597486986527	1.11000527967262e-14	4.21952345591127e-13
Olfr799	128.456566657465	-2.55376412074549	0.514576027396596	-4.96285093898719	6.94658948666131e-07	8.12929582733679e-06
Olfr8	24.870673680422	-2.56906034631024	0.866107840777072	-2.96621301107871	0.0030149159506745	0.0140445877204311
Olfr800	63.3811390533541	-4.54477125593962	0.625144655685671	-7.26995138581938	3.5961689457249e-13	1.12355259825617e-11
Olfr801	138.362156870993	-2.54513639433712	0.555799004416545	-4.57923885093839	4.66671046519126e-06	4.51133204556951e-05
Olfr802	52.8847941431445	-2.4521351547326	0.732427826428966	-3.34795466017213	0.000814103290039478	0.00454709764652233
Olfr803	22.6355169704749	-4.03263280721408	0.849483023409775	-4.74716115105789	2.06291586991979e-06	2.16176124763219e-05
Olfr804	35.5542858154787	-3.55524026262743	0.755572895930778	-4.70535706319611	2.53422012009255e-06	2.60857376664783e-05
Olfr805	215.399044359327	-1.63217800414129	0.412265583682728	-3.95904501549996	7.52500538851396e-05	0.000563204847744778
Olfr806	131.179797573753	-3.27924563181387	0.511062737176784	-6.41652265615978	1.39422209505078e-10	3.06911112165426e-09
Olfr807	55.6955143824004	-5.28789145122879	0.792806717953185	-6.66983683599542	2.56087975033735e-11	6.3326306895273e-10
Olfr808	86.2147051270768	-4.15938633381702	0.706353506547057	-5.88853356749057	3.89637414640866e-09	6.71596116944952e-08
Olfr809	57.314483097535	-4.72076072794541	0.723590927610792	-6.52407395920895	6.84229427391156e-11	1.58711068281916e-09
Olfr810	150.12150885504	-5.53915851090872	0.559729860277813	-9.89612830046167	4.32703219190667e-23	3.66166945284967e-21
Olfr811	154.522556594695	-5.56810412460891	0.524090456948739	-10.6243188571425	2.29682732647664e-26	2.5958773273736e-24
Olfr812	74.3690437976882	-1.09795226580459	0.590107574527972	-1.86059680166424	0.0628011368442098	0.165374690298122
Olfr813	125.553898292327	-5.42136218943447	0.582976677063691	-9.29944953671308	1.41174664864714e-20	9.58621514645882e-19
Olfr814	24.1568492245938	-3.71708460869544	0.791850908391097	-4.6941723111083	2.67688330386816e-06	2.73535891002062e-05
Olfr815	15.7311671772804	-2.44945940702544	0.836972688852788	-2.92657029273301	0.00342722047291025	0.0156027014771042
Olfr816	93.5815170012117	-4.28562244362579	0.557524375278162	-7.68687905616252	1.50767532776102e-14	5.62954601319193e-13
Olfr818	129.082478008666	-4.79589057831828	0.504148571441932	-9.51285166712144	1.85506160771389e-21	1.37617786228643e-19
Olfr819	13.6236953514119	-2.66019557284276	0.903139760656072	-2.94549712982441	0.00322436139258642	0.0148298293186709
Olfr820	485.518040363528	-3.23595230433578	0.706909932048249	-4.57760197958983	4.70336515528435e-06	4.544157728915e-05
Olfr821	215.654163757373	-5.26215238624699	0.610377217368812	-8.6211480974517	6.62861133327078e-18	3.49924184489906e-16
Olfr822	72.2845966077166	-3.33469794804787	0.530661090933145	-6.28404457199593	3.29876061497353e-10	6.84970761481557e-09
Olfr823	8.4398125680045	-1.60639565913605	0.903692334762784	-1.77759132986087	0.0754709988011655	0.190401740795749
Olfr824	24.8013043595725	-2.75900309405202	0.818277844809383	-3.37171916794928	0.000747005764720046	0.00421426367768361
Olfr825	129.509326320682	-5.10356645266745	0.584624315366314	-8.72965136503031	2.55458855305245e-18	1.38771842688397e-16
Olfr826	98.0388043892414	-5.66349147310069	0.692702262774789	-8.17593903968812	2.93570401895667e-16	1.36945306590665e-14
Olfr827	479.019533675121	-5.97895776388894	0.49668555418077	-12.0377122176436	2.2511220607606e-33	4.2120995003565e-31
Olfr828	52.9804154048407	-3.00349993627416	0.595165880870204	-5.046492134063	4.4999541018997e-07	5.47142433761667e-06
Olfr829	10.6045717541284	-0.812815353469791	0.897670670926666	-0.90547166103881	0.365215566536784	0.564707569596864
Olfr830	9.07792555685235	-1.01961558020329	0.888676944004749	-1.14734109743916	0.251240674941996	0.444795646349545
Olfr832	9.51136138772551	-0.18011053718739	0.890970637809735	-0.202150923435765	0.839798738406481	0.916571761419664
Olfr834	49.5854960265748	-3.12655591249741	0.587980423424021	-5.3174489964995	1.0523216857737e-07	1.44308609026295e-06
Olfr835	530.522554214288	-4.64047099156925	0.515426862843534	-9.00316092562279	2.1931054033702e-19	1.30964166640972e-17
Olfr836	46.4666221571001	-4.65296212078681	0.71996724308312	-6.46274141704198	1.02822915965874e-10	2.32733589363618e-09
Olfr837	12.9152863610439	-2.83496084054813	0.898492134708583	-3.15524280183891	0.00160364588350127	0.00817354621009729
Olfr843	108.659359341374	-3.37116522725574	0.545445575424733	-6.18057122313375	6.38700727312964e-10	1.27588615040929e-08
Olfr845	117.295859546471	-4.37558500177758	0.674217137422087	-6.48987508461727	8.5907572293485e-11	1.96560260519333e-09
Olfr846	30.7199737366298	-4.12486430512261	0.851633937612514	-4.84347103015449	1.27590331578396e-06	1.38889539998719e-05
Olfr847	82.0777173713014	-4.95169227254566	0.668661160866199	-7.40538341741147	1.30772080368531e-13	4.33504297914581e-12
Olfr849	172.242865721468	-3.18114410330022	0.468962314306132	-6.78336831394861	1.17405811124453e-11	3.04171362974736e-10
Olfr851	39.4865088778764	-1.30215035241196	0.652634822747704	-1.99522046177322	0.0460188403104078	0.130354461030659
Olfr853	22.9975416876131	-3.83578349106486	0.861812587771665	-4.45083251914759	8.5538034201414e-06	7.88429390230876e-05
Olfr854	23.5039312431276	-2.44744485086648	0.824271504573235	-2.96922171552398	0.0029855509572182	0.0139425064114128
Olfr855	29.2281472544332	-0.780981533656268	0.789217709827845	-0.98956412651539	NA	NA
Olfr856-ps1	1.23065490039225	-0.317342547068515	0.686342909705721	-0.462367342302086	0.643817914628127	NA
Olfr857	18.8292988384562	-3.45499750190906	0.878065955404102	-3.93478130047646	8.32724872117371e-05	0.000613704572894977
Olfr859	128.243173258581	-5.96030476011117	0.661806001109944	-9.00612075157204	2.13474096361549e-19	1.27932518958309e-17
Olfr860	56.2085618230894	-2.01136350069048	0.744316521497311	-2.70229592196114	0.0068862443506081	0.0281671981695993
Olfr862	19.5152146297506	-3.61487789146437	0.870659099092545	-4.15188665142536	3.29745580074676e-05	0.000267095505938314
Olfr866	13.1328148870966	-0.580890881697651	0.814756324266636	-0.712962715840853	NA	NA
Olfr867	211.163696388953	-5.88764112094067	0.666470820753666	-8.83405685230562	1.00946305233795e-18	5.68540394694686e-17
Olfr868	280.587885642022	-3.97235675051705	0.589846934931562	-6.73455521300275	1.64432156087221e-11	4.18283611557222e-10
Olfr869	126.808744528861	-3.78998873263048	0.48503497402708	-7.81384629063651	5.54687335740517e-15	2.22403207949293e-13
Olfr870	156.418411300408	-6.71956386095931	0.668600563049077	-10.0501917472452	9.16888395576732e-24	8.33106138178879e-22
Olfr871	8.13097777814074	-1.56830525767188	0.906592649720742	-1.72988966781825	0.0836499896350828	0.205734748861515
Olfr872	93.2524687375863	-3.04832487892271	0.661899143054014	-4.60542200562111	4.11630245191097e-06	4.01613750232797e-05
Olfr873	173.052277638755	-3.53023275210296	0.459486367512436	-7.68299780299231	1.55408255194953e-14	5.78998897673234e-13
Olfr874	21.0784419058843	-1.85992628669106	0.825158213699851	-2.25402384150247	0.0241946681454339	0.0785044723639898
Olfr875	100.701782300717	-3.69673609170674	0.615071585643218	-6.01025340463555	1.85233563273449e-09	3.37225211408096e-08
Olfr876	57.2390399152577	-3.61545599706027	0.789084895267525	-4.58183399371054	4.60915728533019e-06	4.46081659108968e-05
Olfr877	24.7795424493078	-1.82284167414412	0.828612357942577	-2.19987266261656	0.0278159307762249	0.0875864072254954
Olfr878	113.048614306058	-4.84476839238949	0.672496472573191	-7.20415435615867	5.84051749424488e-13	1.78178106165007e-11
Olfr881	37.1851990952087	-3.7716090947303	0.761226014990833	-4.95465081389227	7.2460296684434e-07	8.44450793194372e-06
Olfr884	156.206379105767	-6.74584401782405	0.664790552497221	-10.1473223295426	3.40579797706834e-24	3.27735073907605e-22
Olfr885	4.91897962439902	1.52577263449524	0.905201472072335	1.68556137121849	0.0918803147670636	0.220125835919384
Olfr887	38.8618428191908	-4.70166019453778	0.767535803123563	-6.12565586569892	9.0310812923158e-10	1.74808516048963e-08
Olfr888	35.4060282739788	-4.77717687966933	0.812337791283799	-5.88077636043449	4.08346589509565e-09	7.0097416588594e-08
Olfr889	21.518759376641	-2.55960496006057	0.775201100337109	-3.30185929682954	0.000960462365529414	0.00525477135656769
Olfr890	14.3258745058277	-2.42025497257695	0.858376870264706	-2.81957151505095	0.00480878142050746	0.0208442417300761
Olfr893	27.3273928453908	-2.34193570004749	0.906644079099299	-2.58308166791766	0.00979221403190161	0.0377347561320877
Olfr894	20.1455316421689	-3.17369866010309	0.784864667612583	-4.04362534213308	5.26309987960356e-05	0.000407497020563328
Olfr895	94.8572043729763	-4.94573021541191	0.628019163644862	-7.87512627275283	3.40398895165672e-15	1.40497975357596e-13
Olfr898	7.22599783479177	-1.6834844812817	0.907288980199172	-1.85551077773714	0.0635233215983468	0.166981145107314
Olfr9	14.9589911356403	-2.40506944139292	0.84859905073781	-2.83416466151105	0.00459456509664318	0.0200654762000703
Olfr90	6.06177524185608	-1.36807469711637	0.901959291466971	-1.51678097898553	0.129321990947381	0.282550621764236
Olfr901	47.2873331269837	-4.4166308825429	0.740700068057328	-5.96277909643862	2.47983576200588e-09	4.39583518233463e-08
Olfr902	61.5434664531241	-2.32951816193501	0.893534575459683	-2.60708228412602	0.00913174130841255	0.0355392936523382
Olfr904	121.227170705748	-4.88821453885364	0.681229200317759	-7.17557987322553	7.20013460454739e-13	2.16518333465318e-11
Olfr905	27.4212726164652	-3.6775611025427	0.832061289723513	-4.41981996754677	9.87831611749518e-06	8.95804218732465e-05
Olfr906	30.5620083466165	-2.57933005429763	0.803576379393374	-3.20981318072687	0.00132821267177893	0.00696577433595676
Olfr907	56.6663591940195	-3.95399097554548	0.642352206204304	-6.15548749946675	7.48468998178405e-10	1.46731291377466e-08
Olfr908	2.95476285762418	-0.335814425600861	0.77672879964084	-0.432344501396294	0.665491048039947	NA
Olfr91	29.493093598476	-2.7803120064236	0.801828133819194	-3.46746626759113	0.000525389679311764	0.00311424223851113
Olfr910	55.0194265847088	-4.41968700970894	0.718501284023546	-6.15125833173056	7.68705906030066e-10	1.50348518670689e-08
Olfr911-ps1	6.95240048361575	-0.494584328838723	0.718342283451485	-0.688507888554672	0.491133004348625	0.676340345649606
Olfr912	40.4309624430494	-2.73323629333796	0.876229686732382	-3.11931487225763	0.00181272132686092	0.00906360663430462
Olfr913	27.6973185491152	-0.634350771382436	0.884328339227796	-0.717324938310082	NA	NA
Olfr914	77.0592770865654	-3.80714922948099	0.696111026386029	-5.46916955079193	4.52149063051903e-08	6.54140053418732e-07
Olfr915	9.70720312768697	-1.75930807157629	0.89891005239772	-1.95715696679949	0.0503290165016337	0.139858191070546
Olfr916	49.7669075874635	-1.57093269220484	0.898176039098258	-1.74902538458052	0.0802866316103088	0.199590622426572
Olfr917	1.49268773369572	-0.591839733532522	0.726728406855372	-0.814389155494105	0.415422049183578	NA
Olfr918	72.983663920424	-5.35709025222967	0.736691964415206	-7.2718184953764	3.54679958399477e-13	1.11018782517606e-11
Olfr919	28.5324852502265	-3.66395727348671	0.835601265031407	-4.38481537405163	1.16084191482754e-05	0.000103761028904967
Olfr92	11.6035242010177	-2.21857306359483	0.896272729104296	-2.4753325539783	0.0133112164637403	0.0485064021323085
Olfr920	80.9360802860883	-4.45639453050516	0.619102343036804	-7.19815484568476	6.10328121087368e-13	1.85187847911915e-11
Olfr921	215.399154912446	-3.47572518443789	0.703150605187292	-4.94307358736054	7.69004401896535e-07	8.88814971032097e-06
Olfr922	78.5603829081218	-5.43417988712856	0.735016851855988	-7.39327251260531	1.43258446403033e-13	4.73963111478798e-12
Olfr923	125.432275908802	-3.64430110557775	0.588448798424892	-6.19306406153346	5.90057326078285e-10	1.18574765765612e-08
Olfr924	40.8679715191855	-4.40585694360815	0.758319519039014	-5.81002708355906	6.24627367496233e-09	1.03632757326469e-07
Olfr93	32.2029462662544	-2.85766106622118	0.722795180850061	-3.95362495757146	7.69760340525549e-05	0.000572813262680081
Olfr930	8.55848153315948	-1.00591143401784	0.871843774634696	-1.15377486573133	0.248592481238057	0.441359766373103
Olfr933	62.246503533678	-4.90899707099196	0.708131328688222	-6.93232578776825	4.13977209369351e-12	1.12260486405473e-10
Olfr934	20.9755609801656	-3.92414011983257	0.854323156526786	-4.59327373939622	4.36346078794411e-06	4.23275804544808e-05
Olfr935	105.86004354468	-6.13697425594639	0.685116769092664	-8.95755954721982	3.31943465425919e-19	1.94094720755989e-17
Olfr937	68.7168148801633	-4.98064513743941	0.786736553185224	-6.33076614690713	2.43946836653182e-10	5.17388504942013e-09
Olfr938	32.3283819657845	-4.46236481258502	0.778778424316707	-5.72995434035073	1.00457671330245e-08	1.61885855043189e-07
Olfr94	14.5155951524162	-2.06167415523534	0.826130335108	-2.495579774305	0.0125751475808814	0.0463990984360302
Olfr943	105.265754645094	-2.54495059645094	0.612249999855016	-4.15671800253753	3.22852092875783e-05	0.000261889655300009
Olfr944	9.20893745426465	-1.67217521591693	0.859362084375455	-1.94583313171443	0.0516747873791324	0.142647265266071
Olfr945	4.31321359807552	-1.56108415441279	0.906500811322933	-1.72209901515099	0.0850515834914356	NA
Olfr947-ps1	64.1232619273455	-3.02772556789444	0.612201747649111	-4.94563365674972	7.58965742275649e-07	8.79627192011145e-06
Olfr948	32.8904428134182	-4.18152678697318	0.849831060748008	-4.92042122265179	8.63581541567132e-07	9.81289686908941e-06
Olfr95	110.043060024345	-5.23480282261084	0.601478404273502	-8.70322655878845	3.22579033526556e-18	1.73553703660933e-16
Olfr951	1.52376261033545	-0.389397019412083	0.830482568829154	-0.468880424499541	0.639155109328396	NA
Olfr954	42.4752125352525	-4.94607271014205	0.807100517892785	-6.12819915300696	8.88792935961822e-10	1.7223559311389e-08
Olfr955	11.5679359709784	-2.13978078066332	0.886743230152604	-2.41307822592011	0.0158184241392124	0.0557285068000703
Olfr957	180.528311410336	-5.74091494580822	0.66106081048481	-8.68439764504863	3.80754627439191e-18	2.04200889365477e-16
Olfr958	82.8085492499615	-2.74250026501026	0.802145442399091	-3.41895636383331	0.000628618065124076	0.00363278250401148
Olfr959	147.696955137192	-4.31701962090569	0.558548789047142	-7.72899289294015	1.08400725217515e-14	4.13938370218356e-13
Olfr96	142.417642685052	-4.01325432509043	0.515121280202082	-7.79089212450325	6.65377050835258e-15	2.61797886356676e-13
Olfr960	35.9106375278113	-4.34324075881619	0.748307098154536	-5.80408868167551	6.47170193972322e-09	1.06846530063666e-07
Olfr961	52.3411387439228	-3.56058114383732	0.775211104908822	-4.59304713424624	4.36820351190376e-06	4.2349192366413e-05
Olfr963	50.4057275720278	-4.51619742191515	0.720796975329967	-6.26556100606239	3.71485525825453e-10	7.65705783953566e-09
Olfr965	58.7778088559385	-3.64093848662189	0.789564167916432	-4.61132689978815	4.00106755986141e-06	3.92188461630187e-05
Olfr967	25.2464451659816	-4.04364944543369	0.851698728591565	-4.74774625074359	2.05695874393119e-06	2.15686084980083e-05
Olfr968	57.0214551875868	-3.95327862255851	0.703553292967207	-5.61901800769878	1.92045841829664e-08	2.96702016184546e-07
Olfr969	825.833232638637	-8.17772902509178	0.515958375543373	-15.8495906117999	1.41499644883119e-56	9.53141607932689e-54
Olfr97	76.5051581302984	-4.19773582743398	0.655616977829381	-6.40272593509073	1.52627024368467e-10	3.33364343756808e-09
Olfr970	62.4591294722423	-3.53025405958951	0.616835840793958	-5.72316623989546	1.04556864254928e-08	1.68009312409636e-07
Olfr971	22.2238408341349	-3.60663859475467	0.842333692488792	-4.28172187212214	1.85452686851611e-05	0.000158609611304272
Olfr972	365.908126354748	-6.06956471036789	0.618353718963095	-9.81568400776472	9.63820974323246e-23	7.91743668663584e-21
Olfr974	81.5612894908679	-3.01619372125864	0.551507744184757	-5.46899613479989	4.52591617741995e-08	6.54218269766112e-07
Olfr975	1.6269130243255	-0.0552232921085926	0.650278176879383	-0.0849225670982892	0.932322950643349	NA
Olfr976	80.4178096945357	-5.01453335774925	0.648969470595738	-7.72691718941113	1.10182270252854e-14	4.19789464040285e-13
Olfr978	15.589016635632	-1.85726269524904	0.897173675770317	-2.07012615885591	0.0384405318173667	0.113329579097419
Olfr979	12.2630657927296	-1.90286896010647	0.900160563600953	-2.11392171247132	0.0345219544288119	0.103923795599069
Olfr98	28.4742936997907	-3.79907569329	0.839490872892726	-4.52545205190749	6.02665445902711e-06	5.71124710692271e-05
Olfr980	20.4511803959027	-3.6785034874739	0.829638573529848	-4.4338626539784	9.2559604588574e-06	8.46201813936801e-05
Olfr981	41.9999293142106	-4.18775854917344	0.749192369764008	-5.58969727693912	2.2746581229194e-08	3.4665378090464e-07
Olfr982	22.2327720731962	-1.47619911553678	0.827676613276895	-1.7835457615412	0.074497505715465	0.188595609778778
Olfr983	92.1079636002244	-3.42480070740728	0.678887728192594	-5.04472325125856	4.54178256972792e-07	5.5103471523212e-06
Olfr984	225.25752619087	-3.19387411696312	0.485198773180566	-6.58260963033087	4.62261710195682e-11	1.09950384176487e-09
Olfr985	55.0016282102199	-3.82132675789942	0.728339652161373	-5.24662737578478	1.54908761214059e-07	2.04601061870177e-06
Olfr986	94.3916124731661	-4.70057566202495	0.676566744919628	-6.94768948861557	3.71317149627056e-12	1.01017460415503e-10
Olfr987	59.3765307313121	-3.25303508376928	0.58273618844712	-5.58234609118406	2.37295575111753e-08	3.60005178818191e-07
Olfr988	55.1319912410654	-2.57904239224288	0.555011367251232	-4.64682805510081	3.37077898405837e-06	3.36678043247585e-05
Olfr99	337.109361695992	-5.31233832983276	0.496083561043716	-10.7085554672605	9.2798467688696e-27	1.1127669615135e-24
Olfr992	30.4847403636537	-2.22682525615908	0.754798935849612	-2.95022309968222	0.00317544540657464	0.0146545630711748
Olfr993	0.982326194603102	-0.479700239786932	0.680021740459972	-0.705418975961649	0.480549538337545	NA
Olfr994	84.2030744097638	-3.00523360881114	0.612034124432403	-4.91023864330797	9.09656216042209e-07	1.02534208019751e-05
Olfr995	12.6605521294536	-2.95057596778353	0.869492005543098	-3.39344806964678	0.000690186433082185	0.00392925609638404
Olfr996	69.2941674717851	-4.14844615645471	0.595750483834847	-6.963395362688	3.3216790380199e-12	9.0806939935479e-11
Olfr998	18.7429793091856	-2.77242661142519	0.822714285354149	-3.36985349686952	0.000752081574102569	0.00423863912579895
