# Supplementary material for: Cooperative interactions enable singular olfactory receptor expression in mouse olfactory neurons
Source: eLife. 2017 Sep 21;6:e28620. doi: 10.7554/eLife.28620 (PMC5608512; doi:10.7554/eLife.28620)
Supplement: Figure 4—source data 3. [file elife-28620-fig4-data3.txt]

site	set	WT	KO	L2FC
chr1 3121290 3121674	EbfOnly	4.33697784246877	4.20441199304136	-0.132565849427412
chr1 5022724 5023085	EbfOnly	4.29748064501419	5.55736566608134	1.25988502106716
chr1 7088587 7089145	EbfOnly	4.68883519379307	4.6869207293414	-0.0019144644516631
chr1 8613582 8613943	EbfOnly	4.44489957239152	3.1428832476367	-1.30201632475482
chr1 9748205 9748669	EbfOnly	4.64713219497283	4.02098163538229	-0.626150559590538
chr1 10039995 10040356	EbfOnly	5.38785660527063	4.67834318137377	-0.709513423896862
chr1 11413935 11414351	EbfOnly	4.33330885903354	3.83671191234333	-0.496596946690204
chr1 12836408 12836769	EbfOnly	4.61536034347218	4.80406725013843	0.188706906666246
chr1 16469924 16470360	EbfOnly	4.58385014253637	4.11349067203309	-0.470359470503279
chr1 20890162 20890534	EbfOnly	4.68883519379307	4.76915508325499	0.0803198894619239
chr1 22652281 22652642	EbfOnly	6.72181908265317	4.973427966406	-1.74839111624717
chr1 22845939 22846302	EbfOnly	4.59920811948498	3.99560465460571	-0.603603464879269
chr1 23922328 23922691	EbfOnly	5.92560001953066	5.14405009584467	-0.781549923685985
chr1 24100041 24100512	EbfOnly	5.90856737523572	6.07016483604158	0.161597460805855
chr1 34060529 34060894	EbfOnly	4.59920811948498	4.79202733024608	0.192819210761095
chr1 34896954 34897322	EbfOnly	4.56008586215248	4.65649390955427	0.0964080474017903
chr1 36067825 36068343	EbfOnly	4.81577659932859	5.10924241869495	0.293465819366368
chr1 36075968 36076357	EbfOnly	4.53373940423906	4.37776408691892	-0.155975317320136
chr1 36088312 36088688	EbfOnly	5.15476445074913	5.2272548124079	0.0724903616587715
chr1 36090663 36091050	EbfOnly	5.33272771297065	4.48410908890286	-0.84861862406779
chr1 36251470 36251847	EbfOnly	3.91704628884066	4.44229424117683	0.525247952336168
chr1 36281834 36282196	EbfOnly	4.17465121696487	5.21148756957933	1.03683635261446
chr1 36438957 36439345	EbfOnly	4.51340253081203	4.48082437019788	-0.0325781606141549
chr1 36456753 36457124	EbfOnly	5.86943415232014	5.3040640452705	-0.56537010704964
chr1 36511291 36511943	EbfOnly	5.53373940423906	5.48574864802068	-0.0479907562183763
chr1 36707751 36708112	EbfOnly	5.3442879351548	4.69703847781777	-0.647249457337029
chr1 37062238 37062599	EbfOnly	4.79640946110607	1.998187904365	-2.79822155674107
chr1 37520166 37520528	EbfOnly	4.45168401835451	4.51835218398393	0.0666681656294115
chr1 37865190 37865557	EbfOnly	6.03254275104072	5.41556014172472	-0.616982609315994
chr1 38181103 38181479	EbfOnly	4.69260976808725	4.92696736280723	0.234357594719983
chr1 38547755 38548129	EbfOnly	4.99404270845327	4.58449245466306	-0.409550253790214
chr1 38635292 38635957	EbfOnly	4.80786667888048	4.7083173840394	-0.099549294841073
chr1 39535563 39535946	EbfOnly	4.42670874869361	4.27863627363352	-0.148072475060096
chr1 39942190 39942551	EbfOnly	4.43357907611189	4.38678364475397	-0.0467954313579213
chr1 42867262 42867627	EbfOnly	5.11122254295171	4.44903341495717	-0.662189127994535
chr1 42905109 42905509	EbfOnly	4.16642640117229	3.83671191234333	-0.329714488828957
chr1 43098811 43099190	EbfOnly	5.56008586215248	5.57528176099825	0.0151958988457741
chr1 43798940 43799301	EbfOnly	4.97928970885007	4.973427966406	-0.00586174244407545
chr1 44128069 44128440	EbfOnly	4.59308453360429	4.65357950750546	0.0604949739011751
chr1 52113691 52114104	EbfOnly	4.27087462194274	4.29204826422152	0.0211736422787787
chr1 52119342 52119703	EbfOnly	5.60226019298459	5.65065920612591	0.0483990131413181
chr1 54046948 54047322	EbfOnly	4.60530582334071	4.34200486208607	-0.263300961254639
chr1 54194963 54195329	EbfOnly	4.91381612951934	5.18322400434445	0.26940787482511
chr1 55449297 55449673	EbfOnly	4.95725049987664	2.19642408909656	-2.76082641078007
chr1 57377698 57378095	EbfOnly	4.62139030065706	5.15555322763075	0.534162926973691
chr1 57406259 57406676	EbfOnly	4.81397779875837	4.65065920612591	-0.163318592632455
chr1 59187476 59187838	EbfOnly	4.36713414266605	4.78937449376252	0.422240351096471
chr1 59372248 59372664	EbfOnly	4.55694315174337	4.1303596828452	-0.426583468898175
chr1 59487522 59487893	EbfOnly	4.33330885903354	6.01744560358482	1.68413674455128
chr1 59781089 59781450	EbfOnly	5.10625124528142	4.38129173977049	-0.724959505510935
chr1 60180303 60180664	EbfOnly	5.63737335677145	6.31528620343668	0.677912846665234
chr1 60409505 60410014	EbfOnly	5.13037740276919	5.3627846649004	0.232407262131207
chr1 61298043 61298404	EbfOnly	4.84265073485294	4.77184532618479	-0.07080540866815
chr1 61811197 61811558	EbfOnly	4.16642640117229	3.39182323720432	-0.77460316396797
chr1 62721780 62722141	EbfOnly	5.85502792813717	5.89686380723766	0.0418358791004811
chr1 62752787 62753205	EbfOnly	4.954109210839	5.05354212062882	0.0994329097898232
chr1 62791625 62792005	EbfOnly	4.43014800208845	3.1428832476367	-1.28726475445175
chr1 62963530 62963933	EbfOnly	4.57977959889613	4.07234884668817	-0.507430752207958
chr1 64121650 64122148	EbfOnly	4.94692430932964	4.28241450504263	-0.66450980428701
chr1 64866805 64867166	EbfOnly	4.10907844100216	3.8899937117497	-0.219084729252458
chr1 65186283 65186730	EbfOnly	4.1705446702781	3.97240316536018	-0.198141504917913
chr1 66174883 66175248	EbfOnly	5.44212123045157	5.73216666824072	0.290045437789152
chr1 66396790 66397192	EbfOnly	5.12256808515383	5.85656803973816	0.733999954584323
chr1 66700667 66701039	EbfOnly	4.28613809160879	3.56116264946879	-0.724975442140003
chr1 72212143 72212504	EbfOnly	5.39842980545448	5.47990052621646	0.0814707207619749
chr1 72594740 72595103	EbfOnly	5.29370969363125	5.00020051086099	-0.293509182770259
chr1 72955404 72955765	EbfOnly	5.15542187557203	5.10924241869495	-0.0461794568770788
chr1 72963399 72963806	EbfOnly	4.60226019298459	4.98405055040998	0.381790357425392
chr1 73080411 73080856	EbfOnly	4.49381495699395	4.43021430903583	-0.0636006479581166
chr1 74284759 74285121	EbfOnly	6.23608010035004	6.24200142030491	0.00592131995486334
chr1 74312114 74312481	EbfOnly	4.89900025273495	5.70065971694895	0.801659464213995
chr1 74386512 74387132	EbfOnly	5.51664142614935	5.73492670974014	0.218285283590792
chr1 74854833 74855197	EbfOnly	5.14157388340804	5.33554266852786	0.193968785119821
chr1 74948601 74948963	EbfOnly	5.09910379176485	5.60207684865536	0.50297305689051
chr1 75015573 75015939	EbfOnly	4.33697784246877	4.20838942073682	-0.128588421731949
chr1 75048300 75048675	EbfOnly	4.71623134087234	4.45574125475588	-0.260490086116453
chr1 75141673 75142086	EbfOnly	4.87993027364285	4.25744043795427	-0.622489835688573
chr1 75413287 75413724	EbfOnly	4.50690284391109	4.39378653444429	-0.113116309466792
chr1 75524719 75525146	EbfOnly	4.71341132639851	4.84184191365665	0.128430587258141
chr1 78310764 78311270	EbfOnly	4.69547069702204	4.46241805060148	-0.233052646420561
chr1 78367508 78367894	EbfOnly	4.89074545133452	4.18612779027775	-0.704617661056766
chr1 78488959 78489320	EbfOnly	5.63086106348004	5.08443567483577	-0.546425388644271
chr1 79775870 79776271	EbfOnly	4.07294100226211	3.20441199304136	-0.868529009220753
chr1 79799940 79800301	EbfOnly	5.13593276452422	3.1428832476367	-1.99304951688752
chr1 79819715 79820076	EbfOnly	4.57455626307348	4.34562093455872	-0.228935328514767
chr1 81239391 81239752	EbfOnly	4.1705446702781	3.3635665799653	-0.806978090312801
chr1 83614826 83615189	EbfOnly	4.35632820706516	5.0788811109575	0.722552903892341
chr1 83751693 83752062	EbfOnly	4.98779287969108	3.6313490291748	-1.35644385051628
chr1 84595755 84596116	EbfOnly	4.31364513705086	3.83671191234333	-0.476933224707525
chr1 84657331 84657741	EbfOnly	4.1004700252423	3.66971433039308	-0.430755694849215
chr1 86434474 86434835	EbfOnly	6.10126275806046	6.47624475905487	0.374982000994415
chr1 86442720 86443117	EbfOnly	4.62439585434754	4.92937908457266	0.304983230225119
chr1 86447935 86448326	EbfOnly	4.47955760101188	4.7637595006956	0.284201899683715
chr1 86470653 86471057	EbfOnly	4.56008586215248	5.46574489657775	0.90565903442527
chr1 86487306 86487701	EbfOnly	5.81182706010146	5.22529330511639	-0.586533754985073
chr1 86498587 86498969	EbfOnly	4.14433276452638	4.86611869438492	0.721785929858539
chr1 86527906 86528281	EbfOnly	6.91116273892033	6.89501414699328	-0.0161485919270561
chr1 86561220 86561581	EbfOnly	6.367747360592	6.10758040330885	-0.260166957283157
chr1 86582535 86582896	EbfOnly	6.3049453067277	5.34562093455872	-0.959324372168988
chr1 87052895 87053303	EbfOnly	5.09694158977358	5.0952160519627	-0.00172553781087625
chr1 87263896 87264261	EbfOnly	5.68497725854743	5.02775011672484	-0.657227141822593
chr1 89065796 89066161	EbfOnly	4.62439585434754	3.37068279801229	-1.25371305633525
chr1 89069415 89069776	EbfOnly	4.76507099332894	4.78671677023927	0.0216457769103338
chr1 89133500 89133897	EbfOnly	4.7767787913182	5.16377000854401	0.386991217225811
chr1 89500720 89501096	EbfOnly	4.80967311038217	4.59060040934788	-0.219072701034292
chr1 91456452 91456831	EbfOnly	4.51340253081203	5.25851824896567	0.745115718153639
chr1 91494427 91494788	EbfOnly	5.69215676030459	5.2055301420846	-0.486626618219987
chr1 91823498 91823859	EbfOnly	5.02382391457538	4.97108882623934	-0.0527350883360427
chr1 92424716 92425077	EbfOnly	5.12681328633301	5.89370353473019	0.766890248397186
chr1 92473597 92473958	EbfOnly	4.75500351253342	4.0767069742037	-0.678296538329726
chr1 92956745 92957106	EbfOnly	4.66383314386373	5.02324132596623	0.359408182102504
chr1 93094771 93095186	EbfOnly	4.72185488677872	3.8949380254953	-0.82691686128342
chr1 93128793 93129194	EbfOnly	4.62139030065706	4.86359877435467	0.242208473697615
chr1 93211684 93212091	EbfOnly	4.61440432615924	3.83671191234333	-0.777692413815905
chr1 93461329 93461690	EbfOnly	6.09511884841051	6.17352979707865	0.0784109486681386
chr1 93478141 93478551	EbfOnly	6.17637625283292	6.35960339094568	0.183227138112756
chr1 93635621 93636014	EbfOnly	4.83146751308355	4.32172630899861	-0.509741204084937
chr1 94054460 94054826	EbfOnly	4.5506371181865	4.62838333376791	0.0777462155814019
chr1 99907393 99907784	EbfOnly	5.88198191502472	4.81454261628094	-1.06743929874379
chr1 105413390 105413751	EbfOnly	4.92925043587596	5.5247460414118	0.59549560553584
chr1 106522526 106522932	EbfOnly	5.54588943817495	5.50457064003403	-0.0413187981409253
chr1 106670653 106671015	EbfOnly	5.30991625533793	4.92077082345339	-0.389145431884536
chr1 114141381 114141742	EbfOnly	3.95247497027037	2.03448699159905	-1.91798797867132
chr1 118389133 118389494	EbfOnly	4.47290327562584	3.09212319236177	-1.38078008326408
chr1 118439534 118439895	EbfOnly	4.55694315174337	4.85458767350046	0.297644521757089
chr1 118459237 118459598	EbfOnly	4.93893996273109	4.77871409654051	-0.160225866190581
chr1 119490208 119490598	EbfOnly	4.577660880028	3.84184191365665	-0.735818966371347
chr1 120176158 120176536	EbfOnly	4.68596106290496	4.65065920612591	-0.0353018567790544
chr1 121451044 121451430	EbfOnly	4.64323657752501	3.77603664346431	-0.867199934060701
chr1 122161787 122162148	EbfOnly	4.47623427488912	3.56116264946879	-0.915071625420331
chr1 125435610 125436029	EbfOnly	4.59920811948498	4.01390088370836	-0.585307235776625
chr1 126755203 126755564	EbfOnly	4.14433276452638	2.21235591303303	-1.93197685149335
chr1 127500743 127501147	EbfOnly	4.76865152841462	5.72862375201419	0.959972223599563
chr1 127773745 127774211	EbfOnly	5.24582142067113	4.56736996485021	-0.678451455820914
chr1 127835052 127835430	EbfOnly	4.31364513705086	3.34922796610868	-0.96441717094218
chr1 128244064 128244479	EbfOnly	4.33330885903354	4.89878702177635	0.565478162742808
chr1 130715762 130716184	EbfOnly	5.35394665970619	5.37798195863508	0.0240352989288874
chr1 131126778 131127201	EbfOnly	5.12614269162224	5.34019342131852	0.214050729696276
chr1 131138076 131138458	EbfOnly	4.56322174148209	4.8315636044208	0.268341862938708
chr1 131527212 131527591	EbfOnly	4.73024931752171	4.18839171142426	-0.541857606097452
chr1 131911003 131911450	EbfOnly	4.76507099332894	4.8899937117497	0.124922718420765
chr1 132052518 132052936	EbfOnly	5.62739515960991	5.55648957305901	-0.0709055865508939
chr1 132059482 132059844	EbfOnly	4.77321839491281	5.63153178425824	0.858313389345428
chr1 132316313 132316675	EbfOnly	4.50364198638411	4.28241450504263	-0.221227481341474
chr1 132380872 132381254	EbfOnly	5.64027005948125	5.17308384746436	-0.467186212016889
chr1 132417175 132417580	EbfOnly	4.45506431447335	4.23421950836477	-0.220844806108579
chr1 132518113 132518474	EbfOnly	5.96400906875987	6.39028933862738	0.426280269867507
chr1 132738978 132739357	EbfOnly	4.4404168410199	4.86611869438492	0.425701853365019
chr1 132890822 132891194	EbfOnly	4.84780331962845	5.44303424015966	0.595230920531211
chr1 132916078 132916453	EbfOnly	4.80172956271937	4.54237883135935	-0.259350731360022
chr1 132922336 132922752	EbfOnly	4.1705446702781	4.88005395751985	0.709509287241751
chr1 133130976 133131346	EbfOnly	6.04564310100798	4.85601249724502	-1.18963060376295
chr1 133181167 133181534	EbfOnly	5.62739515960991	5.5126350012682	-0.114760158341711
chr1 133209458 133209819	EbfOnly	4.77321839491281	4.84184191365665	0.0686235187438449
chr1 133353403 133353845	EbfOnly	4.70117559088764	4.52155265479947	-0.179622936088171
chr1 133421252 133421619	EbfOnly	4.58595979805017	4.52155265479947	-0.0644071432507021
chr1 133464519 133464897	EbfOnly	5.61639276773579	6.17974553825752	0.563352770521733
chr1 133467373 133467762	EbfOnly	5.06562617806798	5.77259996642931	0.706973788361336
chr1 133895283 133895664	EbfOnly	4.29370969363125	4.75562810129943	0.461918407668181
chr1 133911385 133911746	EbfOnly	5.23737273123829	5.35921141092035	0.121838679682059
chr1 133953665 133954026	EbfOnly	5.55329481035577	6.41566626482589	0.862371454470117
chr1 133989643 133990055	EbfOnly	4.04935616015702	4.50870795025264	0.459351790095622
chr1 134222453 134223019	EbfOnly	4.17874610777764	3.93178678144292	-0.246959326334727
chr1 134494403 134494764	EbfOnly	6.01553108282961	6.17816283480121	0.162631751971597
chr1 134955646 134956241	EbfOnly	5.04263135920618	4.55180131074604	-0.490830048460146
chr1 135283950 135284311	EbfOnly	5.06271244790542	5.709105987477	0.646393539571585
chr1 135509114 135509475	EbfOnly	5.68019556638907	5.48246766437845	-0.197727902010622
chr1 135576996 135577357	EbfOnly	5.48121639767688	5.04119255381601	-0.440023843860865
chr1 135686406 135686808	EbfOnly	5.51825815110998	4.84327937474601	-0.674978776363973
chr1 135699417 135699779	EbfOnly	4.77947773646596	4.20042356948333	-0.579054166982636
chr1 136138603 136138964	EbfOnly	4.4256191272212	3.73492670974014	-0.690692417481062
chr1 136899345 136899720	EbfOnly	5.13104603243944	6.49029823705958	1.35925220462015
chr1 143702175 143702571	EbfOnly	4.70969085521498	4.29952520713433	-0.410165648080648
chr1 143777005 143777366	EbfOnly	4.2580963741846	4.11349067203309	-0.144605702151507
chr1 150392992 150393356	EbfOnly	5.1401388780748	3.97240316536018	-1.16773571271461
chr1 150593568 150594041	EbfOnly	4.35632820706516	4.45908351520348	0.102755308138318
chr1 151289482 151289902	EbfOnly	4.87568949324363	4.23811571129264	-0.637573781950992
chr1 151318889 151319299	EbfOnly	4.671503888425	4.35641508648641	-0.315088801938585
chr1 151341761 151342122	EbfOnly	4.73669746841736	3.02549748273527	-1.71119998568209
chr1 151343556 151343919	EbfOnly	5.12189551381836	4.68120803419391	-0.440687479624442
chr1 151428322 151428695	EbfOnly	5.02082443459827	4.38678364475397	-0.6340407898443
chr1 151754863 151755618	EbfOnly	4.98003214047503	4.50366188250113	-0.476370257973906
chr1 152589300 152589676	EbfOnly	4.38608684700438	4.63596836653946	0.249881519535086
chr1 152642147 152642572	EbfOnly	5.05897696419313	5.243940357228	0.184963393034873
chr1 152749274 152749651	EbfOnly	5.75232845970062	6.09950574803885	0.34717728833823
chr1 152766332 152766713	EbfOnly	6.0973389812209	6.64700049699589	0.54966151577499
chr1 152817886 152818248	EbfOnly	6.83078392139228	6.87184982650737	0.0410659051150919
chr1 152902730 152903233	EbfOnly	5.27410041158849	5.43626691848644	0.162166506897942
chr1 154414139 154414500	EbfOnly	4.67440693652276	2.48738634596701	-2.18702059055575
chr1 154981842 154982209	EbfOnly	4.96912061972554	6.02034637515977	1.05122575543423
chr1 154991137 154991581	EbfOnly	4.75413572042423	4.91727995618979	0.163144235765558
chr1 155086356 155086739	EbfOnly	7.06489829703197	3.66971433039308	-3.39518396663889
chr1 155097772 155098149	EbfOnly	4.90148015583331	2.50042143085072	-2.40105872498259
chr1 155485187 155485550	EbfOnly	4.41980554714491	3.70145251618279	-0.718353030962123
chr1 155564822 155565185	EbfOnly	5.1401388780748	4.92937908457266	-0.210759793502141
chr1 155613319 155613680	EbfOnly	4.60930507737054	3.6313490291748	-0.977956048195742
chr1 155972623 155972991	EbfOnly	4.94135221012871	5.09856673103726	0.157214520908553
chr1 156035852 156036274	EbfOnly	4.57045937485088	4.43361616320752	-0.136843211643356
chr1 156040665 156041027	EbfOnly	4.73113159265805	3.5297190260711	-1.20141256658695
chr1 157412502 157412863	EbfOnly	4.1401388780748	2.74043100223952	-1.39970787583528
chr1 157648580 157648950	EbfOnly	4.21760670130322	2.85204751400126	-1.36555918730196
chr1 158343514 158343875	EbfOnly	4.94932325449727	4.61645920883924	-0.332864045658032
chr1 158456089 158456476	EbfOnly	4.19224349505659	3.1261608857429	-1.06608260931369
chr1 159670720 159671091	EbfOnly	4.47184800330908	5.21939273095027	0.747544727641188
chr1 159883585 159884084	EbfOnly	4.68974315452741	2.32744924908654	-2.36229390544087
chr1 160212731 160213147	EbfOnly	5.06783578998506	4.95327712406216	-0.114558665922898
chr1 161034075 161034436	EbfOnly	4.70685801453951	4.62838333376791	-0.078474680771607
chr1 164275418 164275788	EbfOnly	4.42670874869361	3.43701001472242	-0.989698733971196
chr1 164283006 164283367	EbfOnly	4.50690284391109	5.06015989953805	0.553257055626959
chr1 164458845 164459252	EbfOnly	4.26581618840034	4.7637595006956	0.497943312295257
chr1 164682652 164683015	EbfOnly	4.84604403516837	4.11349067203309	-0.732553363135279
chr1 164722069 164722535	EbfOnly	5.14223734524335	4.973427966406	-0.168809378837358
chr1 164863341 164863730	EbfOnly	4.50364198638411	3.10070819777885	-1.40293378860526
chr1 165633869 165634235	EbfOnly	5.91549472782407	6.74120225035525	0.825707522531186
chr1 165651787 165652155	EbfOnly	5.07664055024087	4.39028933862738	-0.686351211613492
chr1 166978389 166978750	EbfOnly	4.4828732892639	4.01645160836786	-0.466421680896043
chr1 167265692 167266157	EbfOnly	4.87741301701631	4.1261608857429	-0.751252131273408
chr1 167308426 167308825	EbfOnly	4.23344113068362	4.08105197622376	-0.152389154459856
chr1 168384767 168385128	EbfOnly	4.53373940423906	3.48738634596701	-1.04635305827205
chr1 170375363 170375728	EbfOnly	5.01625510104742	3.42338644113505	-1.59286865991237
chr1 170793693 170794069	EbfOnly	5.83229002712988	4.57970504316239	-1.25258498396749
chr1 171193653 171194017	EbfOnly	5.67104420359589	5.30220430313843	-0.368839900457459
chr1 171281296 171281657	EbfOnly	6.9302421446832	6.85593428976247	-0.0743078549207343
chr1 171328208 171328569	EbfOnly	4.55379358042867	4.50689507204935	-0.0468985083793205
chr1 171418874 171419263	EbfOnly	4.39315289142829	4.33837970325522	-0.0547731881730673
chr1 171437251 171437622	EbfOnly	5.21099139474163	4.23421950836477	-0.976771886376862
chr1 171633919 171634301	EbfOnly	4.46515793998614	4.8289825445599	0.363824604573751
chr1 172093521 172093882	EbfOnly	4.30617771073854	2.998187904365	-1.30798980637354
chr1 172147868 172148229	EbfOnly	4.10907844100216	3.55492851114728	-0.55414992985488
chr1 172313507 172313896	EbfOnly	5.6148824140051	5.44735157049124	-0.167530843513858
chr1 172550595 172550965	EbfOnly	4.35993918613343	4.65230023862233	0.292361052488899
chr1 174538359 174538734	EbfOnly	5.08608170287473	4.02098163538229	-1.06510006749244
chr1 175183010 175183433	EbfOnly	4.86476042658832	3.43701001472242	-1.4277504118659
chr1 175331459 175331867	EbfOnly	4.40129349065199	2.84184191365665	-1.55945157699534
chr1 176814809 176815170	EbfOnly	6.14955803615845	5.75834366324418	-0.39121437291427
chr1 178187272 178187640	EbfOnly	4.33330885903354	3.1640227137842	-1.16928614524934
chr1 178368773 178369153	EbfOnly	5.36117148924134	5.40520112159707	0.0440296323557279
chr1 178576914 178577303	EbfOnly	5.65256546711877	5.92387241998295	0.271306952864177
chr1 178663642 178664042	EbfOnly	4.11336346311175	4.76915508325499	0.655791620143241
chr1 179552455 179552847	EbfOnly	4.36713414266605	4.8899937117497	0.522859569083658
chr1 179634400 179634779	EbfOnly	4.43357907611189	4.25575670797114	-0.177822368140747
chr1 180256197 180256651	EbfOnly	5.08539190088491	5.26043512903009	0.175043228145184
chr1 180274592 180275011	EbfOnly	4.3789860240376	4.5406077994546	0.161621775417009
chr1 180365095 180365456	EbfOnly	4.43700200957666	3.56736996485021	-0.869632044726452
chr1 180387501 180387885	EbfOnly	5.58181630633843	5.26234946555347	-0.319466840784964
chr1 180388431 180388798	EbfOnly	5.49933838004517	5.78272098226737	0.283382602222206
chr1 180409755 180410116	EbfOnly	5.13670625395948	4.62243359063879	-0.514272663320694
chr1 180541171 180541607	EbfOnly	4.39315289142829	6.48410908890286	2.09095619747457
chr1 180757936 180758343	EbfOnly	4.39315289142829	4.04342083304675	-0.349732058381538
chr1 180794044 180794447	EbfOnly	4.44382360870572	4.94986412437507	0.506040515669351
chr1 180806998 180807410	EbfOnly	4.17465121696487	3.82121154283921	-0.353439674125659
chr1 180830612 180831081	EbfOnly	4.5474737347975	4.21631152989595	-0.331162204901545
chr1 180850649 180851119	EbfOnly	5.86522719511822	5.90247433072348	0.0372471356052637
chr1 181011542 181011928	EbfOnly	4.1401388780748	4.51835218398393	0.378213305909127
chr1 181884076 181884437	EbfOnly	4.25033502916459	4.67133384271618	0.420998813551588
chr1 182136153 182136514	EbfOnly	4.4584367089243	4.72663069372332	0.268193984799024
chr1 182555281 182555790	EbfOnly	4.38254080422283	4.38326941142351	0.000728607200679576
chr1 182566495 182566871	EbfOnly	4.72554416072102	4.47753215579728	-0.248012004923748
chr1 183186987 183187348	EbfOnly	5.53053871019053	5.93419046682984	0.403651756639311
chr1 184735297 184735714	EbfOnly	3.94768358045509	3.27104999652387	-0.676633583931221
chr1 188202064 188202446	EbfOnly	6.00592087774238	4.1843586896414	-1.82156218810097
chr1 188955451 188955821	EbfOnly	4.71623134087234	4.78138658981772	0.0651552489453842
chr1 189158729 189159099	EbfOnly	5.53424497986308	4.1303596828452	-1.40388529701788
chr1 191452261 191452631	EbfOnly	5.05897696419313	3.96507931436452	-1.09389764982861
chr1 191981394 191981765	EbfOnly	5.50638759345396	5.83671191234333	0.330324318889375
chr1 192749975 192750362	EbfOnly	4.52411594028101	5.76451838120684	1.24040244092584
chr1 194978167 194978528	EbfOnly	4.34792913824714	5.24005987400404	0.892130735756893
chr1 195016832 195017488	EbfOnly	5.01854157683305	4.31436383706295	-0.704177739770093
chr1 195131265 195131640	EbfOnly	4.8782097562953	4.24587669177775	-0.63233306451755
chr10 3366916 3367280	EbfOnly	6.20402789988129	6.00606578598825	-0.197962113893043
chr10 5805841 5806257	EbfOnly	4.69170361023232	4.21631152989595	-0.475392080336371
chr10 5823876 5824488	EbfOnly	5.3303068534184	5.7125243437273	0.382217490308896
chr10 7162742 7163133	EbfOnly	3.94768358045509	1.59535186130243	-2.35233171915266
chr10 7323221 7323608	EbfOnly	5.32535865922334	4.48082437019788	-0.844534289025462
chr10 8098284 8098645	EbfOnly	4.25422092093457	2.94614918626817	-1.30807173466639
chr10 8106499 8106902	EbfOnly	4.65890593735614	4.45239123338263	-0.206514703973503
chr10 10321038 10321399	EbfOnly	6.30524155888726	6.13884936472556	-0.166392194161702
chr10 10472194 10472555	EbfOnly	4.25422092093457	4.95090505565489	0.696684134720324
chr10 12823806 12824175	EbfOnly	4.20032284419334	3.8899937117497	-0.310329132443635
chr10 13868702 13869063	EbfOnly	5.85037272748661	5.95512663425426	0.104753906767651
chr10 13964713 13965074	EbfOnly	6.75532533064038	7.21566210476438	0.460336774123997
chr10 14898324 14898700	EbfOnly	5.86643227078566	5.46740544709914	-0.399026823686522
chr10 16789765 16790132	EbfOnly	4.72185488677872	5.49717368440171	0.775318797622985
chr10 16878250 16878615	EbfOnly	4.52411594028101	4.77871409654051	0.254598156259502
chr10 17723045 17723702	EbfOnly	4.99477758858229	5.18726019492774	0.192482606345457
chr10 18055305 18055669	EbfOnly	4.91872113518691	4.76527686274474	-0.153444272442175
chr10 18235062 18235440	EbfOnly	4.59001296606092	4.01645160836786	-0.573561357693062
chr10 19015323 19015934	EbfOnly	4.76320780560491	4.56736996485021	-0.195837840754694
chr10 19803658 19804019	EbfOnly	5.42788534177149	5.49137178521421	0.0634864434427271
chr10 20517408 20517876	EbfOnly	4.6983259638329	4.51835218398393	-0.179973779848979
chr10 20574201 20574595	EbfOnly	4.65890593735614	3.30115865164122	-1.35774728571492
chr10 20657913 20658274	EbfOnly	4.35632820706516	2.93659015407831	-1.41973805298685
chr10 21295743 21296106	EbfOnly	5.52893569638192	5.50457064003403	-0.0243650563478939
chr10 21602917 21603278	EbfOnly	4.91704628884066	1.37068279801229	-3.54636349082837
chr10 21636030 21636392	EbfOnly	4.68883519379307	4.27271598264209	-0.416119211150979
chr10 23150434 23150795	EbfOnly	5.72510137879596	4.64773298148431	-1.07736839731165
chr10 23787103 23787502	EbfOnly	5.25483456043556	4.21235591303303	-1.04247864740253
chr10 29146733 29147342	EbfOnly	5.41295786243412	5.44808898063026	0.0351311181961398
chr10 30600638 30601058	EbfOnly	4.72465846093362	4.84950287414232	0.124844413208702
chr10 30618160 30618624	EbfOnly	4.59308453360429	4.16581691232465	-0.427267621279642
chr10 30802540 30802901	EbfOnly	4.36713414266605	5.32356107118674	0.95642692852069
chr10 34357695 34358162	EbfOnly	5.11976722693974	5.49554706534963	0.375779838409889
chr10 39474746 39475140	EbfOnly	7.56149064248183	7.839819367453	0.278328724971169
chr10 39539804 39540235	EbfOnly	4.74224195368636	4.67834318137377	-0.0638987723125872
chr10 39560485 39561123	EbfOnly	4.96513442496768	4.50689507204935	-0.458239352918325
chr10 39572696 39573057	EbfOnly	5.09762589281107	5.4456677631001	0.348041870289028
chr10 39595527 39595928	EbfOnly	4.33697784246877	4.63301216146931	0.296034319000539
chr10 39681121 39681488	EbfOnly	5.18551058600722	3.8315636044208	-1.35394698158642
chr10 40629804 40630171	EbfOnly	4.5283463727708	3.94137758720757	-0.586968785563232
chr10 42188157 42188518	EbfOnly	6.94850365041962	6.31436383706295	-0.634139813356669
chr10 42273704 42274096	EbfOnly	4.72465846093362	4.17219153448187	-0.552466926451745
chr10 42478411 42478794	EbfOnly	4.92925043587596	4.62541152932921	-0.303838906546747
chr10 42501869 42502258	EbfOnly	5.93855806930495	5.79012002273997	-0.148438046564972
chr10 43437770 43438174	EbfOnly	4.954109210839	5.61045998345642	0.656350772617426
chr10 53563414 53563853	EbfOnly	5.21896671933091	3.95090505565489	-1.26806166367601
chr10 53597621 53597982	EbfOnly	5.82322971748441	5.91484790639719	0.0916181889127872
chr10 56228790 56229151	EbfOnly	4.98938762077801	4.58142875262611	-0.407958868151902
chr10 57531966 57532388	EbfOnly	4.79022330770329	5.71889787570117	0.928674567997889
chr10 57631787 57632148	EbfOnly	6.08136884953472	6.19241349040645	0.111044640871731
chr10 57645669 57646048	EbfOnly	5.31736440569924	5.10711359166719	-0.210250814032058
chr10 59221556 59221994	EbfOnly	4.77321839491281	5.0083489418562	0.235130546943397
chr10 59242024 59242385	EbfOnly	5.15268413904565	5.5821007347186	0.429416595672952
chr10 59615839 59616205	EbfOnly	5.05827407680386	5.56669108465146	0.508417007847606
chr10 59891667 59892097	EbfOnly	4.8348871879098	4.9037013424086	0.0688141544988001
chr10 59897337 59897698	EbfOnly	4.81050814063129	4.74745061134914	-0.063057529282152
chr10 60031995 60032356	EbfOnly	5.55329481035577	5.33190121472232	-0.221393595633447
chr10 60047552 60047913	EbfOnly	4.42216904749812	3.88005395751985	-0.542115089978267
chr10 60078745 60079158	EbfOnly	4.66475697170403	5.38326941142351	0.718512439719479
chr10 60153857 60154279	EbfOnly	4.59614957552266	4.42338644113505	-0.172763134387614
chr10 60165854 60166215	EbfOnly	4.8511845365545	2.96507931436452	-1.88610522218999
chr10 60193727 60194130	EbfOnly	4.21760670130322	5.15761181435069	0.940005113047472
chr10 60279864 60280247	EbfOnly	4.51664142614935	4.54866731706564	0.0320258909162963
chr10 60285686 60286047	EbfOnly	5.15060082327909	4.79202733024608	-0.35857349303301
chr10 60351217 60351622	EbfOnly	5.22231054868366	5.43891281229515	0.216602263611487
chr10 60491802 60492163	EbfOnly	4.97768376023757	4.9770734094393	-0.000610350798272208
chr10 60619194 60619555	EbfOnly	6.59667279978389	6.52758356797398	-0.0690892318099134
chr10 60631481 60631881	EbfOnly	4.14433276452638	3.26342361671549	-0.880909147810891
chr10 60656218 60656588	EbfOnly	7.13595963490224	6.69876302478906	-0.437196610113175
chr10 60696950 60697311	EbfOnly	5.57308083366133	5.89370353473019	0.320622701068864
chr10 60790979 60791340	EbfOnly	5.30804819402803	4.2861828675928	-1.02186532643523
chr10 60801605 60801976	EbfOnly	5.17874610777764	4.41652610514196	-0.762220002635688
chr10 60804871 60805265	EbfOnly	4.62739515960991	4.08105197622376	-0.546343183386144
chr10 60831258 60831646	EbfOnly	5.50587215891227	5.4740286018934	-0.0318435570188695
chr10 61447995 61448358	EbfOnly	5.86649704852665	5.61795512532711	-0.248541923199545
chr10 61756990 61757354	EbfOnly	4.54011956806382	4.28241450504263	-0.257705063021186
chr10 62278460 62278839	EbfOnly	5.14851449476088	4.40963299079401	-0.738881503966874
chr10 62300256 62300947	EbfOnly	5.33088897527309	5.03448699159905	-0.296401983674046
chr10 62340044 62340424	EbfOnly	4.57667954288465	4.10498161871992	-0.471697924164732
chr10 62449500 62449937	EbfOnly	4.70775470666115	4.49717368440171	-0.210581022259446
chr10 62486874 62487242	EbfOnly	5.23416408199628	5.86556681814309	0.631402736146808
chr10 62550100 62550516	EbfOnly	5.69501858682462	6.13571990317256	0.440701316347941
chr10 62581748 62582122	EbfOnly	6.07519550090462	6.1888329549791	0.113637454074476
chr10 62719035 62719414	EbfOnly	4.59308453360429	4.41996035093771	-0.173124182666576
chr10 62792213 62792577	EbfOnly	4.40479379443183	4.20042356948333	-0.204370224948497
chr10 62850762 62851161	EbfOnly	4.16229634253092	3.6194494923202	-0.542846850210718
chr10 62980421 62980786	EbfOnly	5.65504202485896	6.2872394259316	0.632197401072634
chr10 63023968 63024386	EbfOnly	6.30780022421936	6.36723882262678	0.0594385984074259
chr10 63058327 63058741	EbfOnly	4.74587952545798	4.35999526449902	-0.385884260958952
chr10 67284761 67285138	EbfOnly	4.29370969363125	4.11772645240876	-0.17598324122249
chr10 69240257 69240648	EbfOnly	4.30991625533793	4.73922650536203	0.429310250024099
chr10 69366255 69366644	EbfOnly	4.59001296606092	4.57835853067433	-0.0116544353865926
chr10 69631026 69631387	EbfOnly	5.14642514476473	4.80406725013843	-0.342357894626305
chr10 69640599 69640967	EbfOnly	5.29370969363125	4.58142875262611	-0.712280941005146
chr10 69874739 69875122	EbfOnly	4.68019556638907	5.43457011643804	0.754374550048968
chr10 70146791 70147168	EbfOnly	4.48618137467233	4.62838333376791	0.142201959095576
chr10 70181805 70182166	EbfOnly	6.40308936139999	6.21049637179397	-0.19259298960602
chr10 70555571 70555978	EbfOnly	5.18754413063589	4.00020051086099	-1.1873436197749
chr10 75036966 75037335	EbfOnly	5.9288659685756	5.95933589580766	0.0304699272320574
chr10 75048778 75049202	EbfOnly	4.41176902697429	4.00020051086099	-0.411568516113296
chr10 75113408 75113813	EbfOnly	4.63729742901263	5.04021479147257	0.402917362459936
chr10 75517760 75518134	EbfOnly	5.30430479918101	4.64480080950345	-0.659503989677557
chr10 75615624 75615985	EbfOnly	4.49277487586723	4.8899937117497	0.39721883588247
chr10 75694686 75695077	EbfOnly	4.4404168410199	5.01645160836786	0.576034767347959
chr10 75837251 75837612	EbfOnly	4.21760670130322	2.6074509896853	-1.61015571161792
chr10 75903947 75904309	EbfOnly	5.17194976293033	5.21939273095027	0.0474429680199417
chr10 77380602 77380963	EbfOnly	5.11482533620776	5.59060040934788	0.475775073140121
chr10 77486071 77486522	EbfOnly	4.88824701108001	4.07234884668817	-0.815898164391843
chr10 78169689 78170057	EbfOnly	4.91381612951934	4.93043489617624	0.0166187666568973
chr10 78312270 78312680	EbfOnly	4.95963234984593	5.18322400434445	0.223591654498518
chr10 79719208 79719570	EbfOnly	6.78149863701497	6.53031751562419	-0.251181121390778
chr10 79726496 79726925	EbfOnly	3.95725049987664	3.58926403223791	-0.367986467638726
chr10 79746345 79746810	EbfOnly	5.17400249862033	4.73216666824072	-0.441835830379606
chr10 79766829 79767236	EbfOnly	4.47184800330908	4.15761181435069	-0.31423618895839
chr10 79794992 79795365	EbfOnly	5.07004202286549	5.5744164836958	0.50437446083031
chr10 79800174 79800611	EbfOnly	5.64619700822949	5.27295030892745	-0.373246699302043
chr10 79803705 79804090	EbfOnly	5.21896671933091	4.93419046682984	-0.284776252501069
chr10 79818257 79818623	EbfOnly	4.92116739848075	5.75018159475846	0.829014196277706
chr10 79921363 79921724	EbfOnly	5.04640935059491	5.20950449254196	0.163095141947051
chr10 79948334 79948703	EbfOnly	6.0295613622533	5.73216666824072	-0.297394694012576
chr10 80141266 80141689	EbfOnly	4.74224195368636	4.83414005487055	0.0918981011841931
chr10 80142117 80142504	EbfOnly	4.88574423655249	4.30324919730636	-0.582495039246126
chr10 80148549 80148946	EbfOnly	5.38729702609237	5.70409812079289	0.316801094700515
chr10 80264635 80265013	EbfOnly	4.65008465076101	4.3635665799653	-0.286518070795712
chr10 80299320 80299681	EbfOnly	5.40654076676675	5.19642408909656	-0.210116677670184
chr10 80329405 80330073	EbfOnly	5.83666012186363	6.32183956354826	0.485179441684627
chr10 80433294 80433953	EbfOnly	4.85374793493194	4.8315636044208	-0.0221843305111404
chr10 80475133 80475916	EbfOnly	5.13459972023132	5.02098163538229	-0.113618084849032
chr10 80538145 80538512	EbfOnly	6.12402066563833	5.95460778324252	-0.169412882395816
chr10 80545900 80546270	EbfOnly	5.29995717098482	6.1878260641081	0.887868893123287
chr10 80561313 80561700	EbfOnly	5.81404497501621	5.83414005487055	0.0200950798543387
chr10 80577258 80577661	EbfOnly	4.97384145600032	5.42776288089155	0.453921424891227
chr10 80583225 80583600	EbfOnly	5.77093676872102	5.71331065153922	-0.0576261171818055
chr10 80602701 80603098	EbfOnly	5.39722893283466	4.61645920883924	-0.780769723995419
chr10 80673983 80674399	EbfOnly	4.78486052654079	5.27211769163382	0.487257165093031
chr10 80678132 80678507	EbfOnly	4.49277487586723	4.92561095179929	0.432836075932054
chr10 80717238 80717665	EbfOnly	4.35632820706516	4.65065920612591	0.294330999060749
chr10 80871722 80872142	EbfOnly	5.02082443459827	4.64773298148431	-0.373091453113962
chr10 80985815 80986219	EbfOnly	4.4828732892639	6.36684891194664	1.88397562268274
chr10 81030120 81030482	EbfOnly	5.87070030980037	5.96940427465142	0.0987039648510528
chr10 81037102 81037622	EbfOnly	4.47623427488912	3.5297190260711	-0.946515248818021
chr10 81060184 81060553	EbfOnly	5.147853914029	5.03448699159905	-0.113366922429947
chr10 81082231 81082592	EbfOnly	5.11763579573904	4.9037013424086	-0.213934453330433
chr10 81137235 81137892	EbfOnly	4.75961371768603	5.15349169930816	0.393877981622134
chr10 81233085 81233454	EbfOnly	5.64034583095834	6.35602223912325	0.715676408164908
chr10 81378400 81378884	EbfOnly	4.54647164048514	4.76645981436337	0.219988173878234
chr10 81496227 81496651	EbfOnly	4.32594278067825	3.95090505565489	-0.375037725023359
chr10 81627270 81627679	EbfOnly	3.95247497027037	3.2861828675928	-0.666292102677564
chr10 82254375 82254755	EbfOnly	4.52089380077091	4.60877063350306	0.0878768327321415
chr10 82863348 82863771	EbfOnly	4.30617771073854	4.38678364475397	0.0806059340154297
chr10 83049901 83050262	EbfOnly	4.23344113068362	4.32539350296068	0.0919523722770608
chr10 83970692 83971055	EbfOnly	4.91213557586385	4.97940287430269	0.0672672984388365
chr10 84111549 84111928	EbfOnly	4.1705446702781	4.02098163538229	-0.149563034895809
chr10 84488297 84488658	EbfOnly	5.48069188961254	5.52634008792872	0.0456481983161812
chr10 84576828 84577430	EbfOnly	5.17400249862033	5.41652610514196	0.242523606521628
chr10 84731604 84731986	EbfOnly	4.78217164194489	4.75681898775254	-0.0253526541923454
chr10 84752223 84752584	EbfOnly	4.5369330130972	4.93659015407831	0.399657140981112
chr10 84857682 84858043	EbfOnly	5.71482202266534	4.52614350880151	-1.18867851386383
chr10 84903576 84903965	EbfOnly	6.37043510358336	6.37483405660624	0.00439895302288829
chr10 85127985 85128346	EbfOnly	5.38319278720365	5.89370353473019	0.510510747526549
chr10 85916858 85917303	EbfOnly	4.51015634768936	4.80669323104865	0.296536883359297
chr10 86022092 86022470	EbfOnly	4.9341033339709	4.83558520654483	-0.0985181274260629
chr10 86742613 86743014	EbfOnly	4.90889439046	3.75443623100551	-1.1544581594545
chr10 90992979 90993367	EbfOnly	6.197617588131	4.74591437408821	-1.45170321404279
chr10 91123649 91124017	EbfOnly	5.64915137652617	5.79409539841417	0.144944021888
chr10 91219546 91220161	EbfOnly	4.77321839491281	4.35641508648641	-0.416803308426396
chr10 91614164 91614550	EbfOnly	6.09186534463224	5.5446431862461	-0.547222158386142
chr10 92722140 92722562	EbfOnly	4.08608170287473	3.47423241141258	-0.61184929146215
chr10 92921442 92921835	EbfOnly	4.61137786303756	4.39727527330491	-0.214102589732645
chr10 93198324 93198709	EbfOnly	6.44802750011401	8.02562099277392	1.57759349265991
chr10 93736281 93736642	EbfOnly	5.43132179475577	5.24005987400404	-0.191261920751728
chr10 93967048 93967411	EbfOnly	5.18078920287192	5.05132943122916	-0.129459771642764
chr10 94416257 94416907	EbfOnly	5.14367026584723	5.41652610514196	0.272855839294726
chr10 94521680 94522041	EbfOnly	5.10839954993745	4.91104157792017	-0.197357972017278
chr10 94545662 94546100	EbfOnly	4.96363375486825	4.56116264946879	-0.402471105399461
chr10 94575080 94575459	EbfOnly	4.92758777567594	5.22529330511639	0.297705529440454
chr10 94623515 94623908	EbfOnly	4.21760670130322	3.94137758720757	-0.276229114095652
chr10 94688256 94688743	EbfOnly	4.62739515960991	4.57528176099825	-0.0521133986116569
chr10 94692026 94692387	EbfOnly	5.32720445440752	4.38678364475397	-0.940420809653546
chr10 95298069 95298457	EbfOnly	5.3730722538637	4.53111168698933	-0.841960566874368
chr10 95336904 95337265	EbfOnly	4.84088515202214	5.99969762239312	1.15881247037098
chr10 95514855 95515283	EbfOnly	5.41989382876647	5.8315636044208	0.411669775654333
chr10 96502998 96503366	EbfOnly	4.52733089944394	4.49391861023635	-0.0334122892075914
chr10 96616243 96616640	EbfOnly	5.28803472076668	5.46667784692823	0.178643126161552
chr10 96622783 96623144	EbfOnly	5.39083141194944	5.33917495420906	-0.0516564577403802
chr10 96697963 96698341	EbfOnly	4.38608684700438	3.27104999652387	-1.11503685048051
chr10 96751518 96751879	EbfOnly	5.40018449632755	5.0788811109575	-0.321303385370044
chr10 105319306 105319713	EbfOnly	4.32963052104446	2.47423241141258	-1.85539810963188
chr10 105840954 105841315	EbfOnly	4.51664142614935	4.5862104570811	0.0695690309317483
chr10 108954910 108955288	EbfOnly	4.32224558974397	3.42338644113505	-0.898859148608923
chr10 109858580 109858941	EbfOnly	5.08894866215788	3.77603664346431	-1.31291201869356
chr10 111164999 111165360	EbfOnly	4.65209970719365	4.1261608857429	-0.525938821450754
chr10 111243188 111243620	EbfOnly	5.0795263139264	4.51333979453026	-0.566186519396143
chr10 111972506 111972879	EbfOnly	5.23602996223405	4.75290741825472	-0.483122543979325
chr10 115384356 115384902	EbfOnly	4.44829578345291	4.34922796610868	-0.0990678173442259
chr10 116143657 116144018	EbfOnly	5.08171475487821	5.11983968808181	0.0381249332036013
chr10 117049670 117050037	EbfOnly	4.01625510104742	3.84695373809069	-0.169301362956729
chr10 117260146 117260507	EbfOnly	4.53053871019053	4.73492670974014	0.204387999549615
chr10 117940894 117941277	EbfOnly	5.09329380123137	5.69703847781777	0.603744676586407
chr10 118121887 118122248	EbfOnly	4.75051893218581	4.82234952573808	0.0718305935522734
chr10 118758728 118759189	EbfOnly	4.6183784724495	3.72385471994794	-0.89452375250156
chr10 118780336 118780700	EbfOnly	5.2195955353485	4.55180131074604	-0.667794224602466
chr10 118858945 118859306	EbfOnly	6.28773491372138	6.45657754604889	0.168842632327513
chr10 118867288 118867923	EbfOnly	5.96357319511436	5.7637595006956	-0.199813694418765
chr10 119146326 119146694	EbfOnly	4.2580963741846	4.95697377644157	0.698877402256976
chr10 119455139 119455543	EbfOnly	5.03444623918039	4.75290741825472	-0.281538820925669
chr10 119608012 119608373	EbfOnly	5.57667954288465	5.44134538339661	-0.135334159488041
chr10 119684371 119684776	EbfOnly	5.93327503509572	5.465016458241	-0.468258576854711
chr10 120201429 120201832	EbfOnly	4.85374793493194	4.95697377644157	0.10322584150963
chr10 120446841 120447202	EbfOnly	6.38813631348916	6.2134679244912	-0.174668388997963
chr10 120707441 120707815	EbfOnly	4.01625510104742	4.15349169930816	0.137236598260741
chr10 121626314 121626716	EbfOnly	5.50364198638411	4.59364471673669	-0.909997269647418
chr10 121739563 121740060	EbfOnly	4.56008586215248	4.81193089686125	0.25184503470877
chr10 122047828 122048238	EbfOnly	6.28078313419262	6.46241805060148	0.181634916408854
chr10 123554707 123555068	EbfOnly	4.35993918613343	4.74317529330112	0.383236107167685
chr10 123621394 123621795	EbfOnly	5.18282940869641	4.77335421214542	-0.409475196550989
chr10 125308657 125309028	EbfOnly	5.27470565524856	4.42680441437781	-0.847901240870755
chr10 125331489 125331850	EbfOnly	4.04487644423142	3.43021430903583	-0.614662135195591
chr10 125776664 125777055	EbfOnly	5.5474737347975	5.78746367353545	0.239989938737955
chr10 125781141 125781567	EbfOnly	4.86983478625648	4.1428832476367	-0.726951538619782
chr10 126978373 126978926	EbfOnly	5.29122241073555	5.66021822805447	0.368995817318919
chr10 127226433 127226794	EbfOnly	4.43014800208845	2.95564529873345	-1.474502703355
chr10 127266044 127266406	EbfOnly	4.44829578345291	2.94614918626817	-1.50214659718473
chr10 127288742 127289345	EbfOnly	5.41240793692961	5.90124627457693	0.488838337647326
chr10 127312292 127312653	EbfOnly	4.86221653804686	4.56736996485021	-0.294846573196651
chr10 127561789 127562157	EbfOnly	4.66767361426378	4.11772645240876	-0.549947161855019
chr10 127621424 127621811	EbfOnly	4.96201027392685	4.52155265479947	-0.440457619127386
chr10 127671283 127671670	EbfOnly	4.28992885980728	4.21631152989595	-0.073617329911329
chr10 128303022 128303423	EbfOnly	4.52411594028101	2.47423241141258	-2.04988352886842
chr10 128338972 128339349	EbfOnly	4.54963721951016	4.22811372019831	-0.321523499311855
chr10 128626610 128626971	EbfOnly	4.24253170407013	2.75137698371417	-1.49115472035596
chr10 128644972 128645343	EbfOnly	4.51340253081203	5.03672564379785	0.523323112985817
chr11 3300214 3300625	EbfOnly	4.42216904749812	4.85204751400126	0.429878466503146
chr11 3338845 3339263	EbfOnly	4.20032284419334	4.01645160836786	-0.183871235825482
chr11 3498692 3499057	EbfOnly	4.70117559088764	4.61477687329098	-0.0863987175966612
chr11 3518025 3518394	EbfOnly	4.36713414266605	4.40075559601199	0.0336214533459396
chr11 3749720 3750098	EbfOnly	4.07733454825902	3.03448699159905	-1.04284755665997
chr11 3846358 3846730	EbfOnly	4.99477758858229	4.54866731706564	-0.446110271516641
chr11 5098898 5099553	EbfOnly	5.65697527467747	5.33270004382663	-0.324275230850847
chr11 6200016 6200621	EbfOnly	4.85374793493194	5.06578687091904	0.212038935987095
chr11 6546258 6546619	EbfOnly	4.36354114969847	3.42338644113505	-0.940154708563419
chr11 6581544 6581906	EbfOnly	6.70308431094899	6.47495621247086	-0.22812809847813
chr11 8624012 8624397	EbfOnly	3.91704628884066	4.47567965057975	0.558633361739095
chr11 8756534 8756978	EbfOnly	4.27470565524856	4.32905139889323	0.0543457436446628
chr11 9795316 9795707	EbfOnly	4.13593276452422	3.91454755440964	-0.221385210114579
chr11 11809045 11809422	EbfOnly	5.58441722848856	5.26617053491507	-0.318246693573489
chr11 17125729 17126125	EbfOnly	5.29995717098482	3.88503239487412	-1.4149247761107
chr11 17158948 17159324	EbfOnly	4.5828730078032	4.80669323104865	0.223820223245458
chr11 20249167 20249563	EbfOnly	4.94616463839953	5.08443567483577	0.13827103643624
chr11 20308118 20308489	EbfOnly	4.53053871019053	4.20042356948333	-0.330115140707196
chr11 20333105 20333512	EbfOnly	4.77407478761017	5.01744560358482	0.243370815974651
chr11 21571846 21572369	EbfOnly	5.39722893283466	5.0083489418562	-0.388879990978451
chr11 22512199 22512560	EbfOnly	6.3902279298608	6.84028027887129	0.450052349010489
chr11 22617607 22617986	EbfOnly	4.72834058164236	4.52793237511327	-0.200408206529088
chr11 23498244 23498605	EbfOnly	5.68974315452741	5.81062326200474	0.120880107477335
chr11 24086428 24086789	EbfOnly	4.90889439046	4.6389185264784	-0.269975863981596
chr11 24092530 24092937	EbfOnly	5.02154580187147	3.94137758720757	-1.0801682146639
chr11 24116035 24116398	EbfOnly	4.96675439604156	4.8610744451394	-0.105679950902154
chr11 24284281 24284642	EbfOnly	5.22356499713941	4.58754966441786	-0.636015332721555
chr11 29172498 29172964	EbfOnly	4.82447037371731	4.08105197622376	-0.743418397493547
chr11 29373363 29373800	EbfOnly	4.30991625533793	4.49717368440171	0.18725742906378
chr11 29526208 29526622	EbfOnly	4.86395622300602	4.85854569128227	-0.00541053172375161
chr11 29693492 29693947	EbfOnly	4.36713414266605	4.61645920883924	0.249325066173191
chr11 30025818 30026247	EbfOnly	5.06341317674779	4.55804894765606	-0.505364229091732
chr11 30471762 30472153	EbfOnly	4.35632820706516	4.06797751413716	-0.288350692928002
chr11 30772324 30772746	EbfOnly	4.22949878653336	4.47237566154928	0.242876875015916
chr11 31461188 31461549	EbfOnly	5.27218536281292	5.73570090521665	0.463515542403734
chr11 31638030 31638391	EbfOnly	4.35632820706516	3.6869207293414	-0.669407477723759
chr11 31694815 31695248	EbfOnly	4.96750330494399	4.7376814810437	-0.229821823900291
chr11 31727272 31727661	EbfOnly	5.38431491510375	4.84327937474601	-0.541035540357739
chr11 32267454 32267837	EbfOnly	4.85374793493194	4.89878702177635	0.0450390868444055
chr11 33162998 33163410	EbfOnly	4.27852654229775	3.79202733024608	-0.486499212051675
chr11 33394122 33394491	EbfOnly	4.92925043587596	5.1303596828452	0.201109246969236
chr11 34151673 34152034	EbfOnly	4.35270816724984	2.93659015407831	-1.41611801317152
chr11 35475514 35475880	EbfOnly	5.9683121889685	5.73845420002932	-0.229857988939186
chr11 35769181 35769644	EbfOnly	4.99868282403608	4.8949380254953	-0.103744798540773
chr11 35921739 35922122	EbfOnly	4.60530582334071	3.74591437408821	-0.859391449252503
chr11 35925472 35925833	EbfOnly	5.22293790925713	3.00734865719501	-2.21558925206212
chr11 35950656 35951068	EbfOnly	4.48618137467233	4.47567965057975	-0.0105017240925758
chr11 35985884 35986245	EbfOnly	4.89821491593378	5.57682096604686	0.678606050113089
chr11 36306519 36306912	EbfOnly	4.89323957230213	4.24200142030491	-0.651238151997222
chr11 36526364 36526755	EbfOnly	4.52733089944394	4.29952520713433	-0.227805692309603
chr11 36757588 36757954	EbfOnly	4.28613809160879	3.27863627363352	-1.00750181797528
chr11 37049318 37049698	EbfOnly	4.22949878653336	5.1273413320805	0.897842545547137
chr11 43528542 43528920	EbfOnly	4.99563055977477	5.2134679244912	0.217837364716426
chr11 44769534 44769895	EbfOnly	4.28613809160879	3.50689507204935	-0.779243019559441
chr11 44934786 44935163	EbfOnly	4.24253170407013	5.11983968808181	0.877307984011678
chr11 45883594 45883963	EbfOnly	4.31364513705086	4.08538393157188	-0.228261205478982
chr11 46056936 46057297	EbfOnly	4.59920811948498	4.6027392839148	0.00353116442981971
chr11 46119719 46120104	EbfOnly	4.3551840898812	4.33837970325522	-0.0168043866259806
chr11 46313840 46314210	EbfOnly	4.90889439046	5.13245450772735	0.223560117267347
chr11 50225972 50226333	EbfOnly	5.8878514583945	5.58449245466306	-0.303359003731439
chr11 50269207 50269568	EbfOnly	3.74224195368636	4.86611869438492	1.12387674069856
chr11 50378391 50378752	EbfOnly	6.11054466032764	6.62434143741061	0.513796777082966
chr11 51619349 51619752	EbfOnly	5.36892728911724	4.68120803419391	-0.687719254923326
chr11 51756381 51756748	EbfOnly	5.28173528691027	6.21093090725009	0.929195620339812
chr11 51967892 51968263	EbfOnly	4.32963052104446	4.55804894765606	0.228418426611605
chr11 52098490 52098872	EbfOnly	5.18282940869641	4.51192986352839	-0.67089954516802
chr11 52361038 52361411	EbfOnly	5.8507786891215	6.08057649996745	0.229797810845952
chr11 52666370 52666731	EbfOnly	4.49052434901213	3.43021430903583	-1.0603100399763
chr11 52786231 52786691	EbfOnly	4.30991625533793	3.19642408909656	-1.11349216624136
chr11 53178344 53178751	EbfOnly	5.04864856865234	4.11772645240876	-0.930922116243573
chr11 53479332 53480015	EbfOnly	5.96400906875987	7.12201487151627	1.1580058027564
chr11 53508161 53508522	EbfOnly	4.77321839491281	5.39553195843703	0.622313563524222
chr11 53796624 53797078	EbfOnly	4.07733454825902	5.08875749710154	1.01142294884252
chr11 54314846 54315217	EbfOnly	6.24227221266977	5.62178013890973	-0.620492073760041
chr11 54316225 54316586	EbfOnly	5.99715749910264	6.23908812014031	0.241930621037671
chr11 54751535 54751911	EbfOnly	4.64915137652617	4.69986648181132	0.0507151052851542
chr11 54860431 54860903	EbfOnly	4.48618137467233	4.4130836648273	-0.0730977098450252
chr11 54955955 54956365	EbfOnly	5.09910379176485	5.58449245466306	0.485388662898206
chr11 55483844 55484239	EbfOnly	4.80438227463731	4.40422754307369	-0.40015473156362
chr11 55533401 55533829	EbfOnly	4.4584367089243	3.65812832236249	-0.800308386561809
chr11 55953752 55954113	EbfOnly	4.46850684953811	3.3635665799653	-1.10494026957282
chr11 57973122 57973499	EbfOnly	6.37161283684254	6.22289831070836	-0.148714526134176
chr11 58103706 58104274	EbfOnly	4.01167124941477	3.9242532643037	-0.087417985111073
chr11 58247234 58247595	EbfOnly	6.88198191502472	4.4130836648273	-2.46889825019742
chr11 59163303 59163664	EbfOnly	4.36713414266605	3.63726219299811	-0.729871949667936
chr11 59449845 59450339	EbfOnly	4.46180123856257	4.02098163538229	-0.440819603180284
chr11 59902627 59902988	EbfOnly	5.47789689488299	5.02197251544357	-0.45592437943942
chr11 59960589 59960950	EbfOnly	4.56322174148209	5.02873636049188	0.465514619009786
chr11 60084617 60084978	EbfOnly	4.82102588855947	4.52155265479947	-0.299473233760004
chr11 60732378 60732742	EbfOnly	4.95008126447037	5.43457011643804	0.48448885196767
chr11 60914012 60914438	EbfOnly	5.02082443459827	5.01645160836786	-0.00437282623041213
chr11 61297335 61297696	EbfOnly	4.27852654229775	4.88751518600908	0.608988643711323
chr11 61930118 61930502	EbfOnly	5.43817024122495	6.16127058086031	0.723100339635359
chr11 61991121 61991483	EbfOnly	4.2580963741846	3.37068279801229	-0.887413576172304
chr11 62406183 62406554	EbfOnly	4.1401388780748	3.88005395751985	-0.26008492055495
chr11 62647608 62647969	EbfOnly	4.63729742901263	4.92077082345339	0.283473394440763
chr11 62731656 62732017	EbfOnly	5.07374900270955	5.5367562583994	0.463007255689853
chr11 63990848 63991209	EbfOnly	4.41524403726403	3.10070819777885	-1.31453583948518
chr11 64519991 64520355	EbfOnly	4.48618137467233	4.14935978414368	-0.33682159052865
chr11 65025066 65025427	EbfOnly	4.07733454825902	2.85204751400126	-1.22528703425776
chr11 65155298 65155706	EbfOnly	5.13947445027873	4.41459353110867	-0.72488091917006
chr11 66912623 66912993	EbfOnly	4.94692430932964	5.2024191595437	0.255494850214057
chr11 66923893 66924273	EbfOnly	5.06783578998506	4.75018159475846	-0.317654195226601
chr11 68162871 68163316	EbfOnly	4.5807588303257	4.87114536831396	0.290386537988254
chr11 68635828 68636201	EbfOnly	4.78839234219086	4.91591440218091	0.127522059990057
chr11 69276494 69276855	EbfOnly	4.50690284391109	5.78138658981772	1.27448374590663
chr11 69310929 69311292	EbfOnly	5.01323982704339	5.33837970325522	0.325139876211834
chr11 69377909 69378323	EbfOnly	4.40828562623547	4.40617404356037	-0.00211158267509859
chr11 69452390 69452899	EbfOnly	5.09978707023161	5.27295030892745	0.173163238695842
chr11 69545948 69546342	EbfOnly	4.9917170421635	5.21544556474052	0.223728522577019
chr11 69579087 69579474	EbfOnly	5.06562617806798	4.34562093455872	-0.720005243509261
chr11 69846318 69846758	EbfOnly	4.56322174148209	5.20640207758124	0.643180336099143
chr11 69878328 69878707	EbfOnly	5.07513944775878	4.52793237511327	-0.547207072645509
chr11 69901531 69901996	EbfOnly	6.20566698102071	5.85403136775155	-0.351635613269162
chr11 69921342 69921867	EbfOnly	4.8782097562953	3.98172858393031	-0.896481172364991
chr11 69980229 69980885	EbfOnly	5.20635280137821	5.11772645240876	-0.0886263489694521
chr11 69995454 69995815	EbfOnly	4.6983259638329	3.88005395751985	-0.818272006313056
chr11 70029529 70029909	EbfOnly	5.88995560688537	5.6877211124738	-0.202234494411566
chr11 70079241 70079602	EbfOnly	4.97694011880646	5.04467092800077	0.0677308091943196
chr11 70084693 70085077	EbfOnly	4.66183442073036	4.92561095179929	0.263776531068924
chr11 70213777 70214256	EbfOnly	5.56741890523787	6.22191492436665	0.654496019128779
chr11 70432902 70433271	EbfOnly	5.17129982844536	5.99279592500112	0.821496096555761
chr11 70451722 70452083	EbfOnly	4.39315289142829	2.95564529873345	-1.43750759269484
chr11 70525105 70525527	EbfOnly	4.16642640117229	3.79731841375419	-0.369107987418103
chr11 70539881 70540375	EbfOnly	4.75326740601726	4.69986648181132	-0.0534009242059357
chr11 71003583 71003978	EbfOnly	4.19628882534181	4.35282600183157	0.156537176489756
chr11 71004433 71004823	EbfOnly	5.02609843565646	4.63596836653946	-0.390130069116996
chr11 72142961 72143322	EbfOnly	5.54011956806382	5.95815531956075	0.418035751496928
chr11 72266162 72266550	EbfOnly	4.7990719642211	4.72385471994794	-0.0752172442731576
chr11 72791997 72792358	EbfOnly	4.71904585385787	4.1303596828452	-0.588686171012672
chr11 73047684 73048322	EbfOnly	4.91381612951934	4.21852861383881	-0.695287515680532
chr11 73176702 73177228	EbfOnly	4.65597149744834	4.6343086406146	-0.0216628568337338
chr11 74554738 74555099	EbfOnly	4.45506431447335	4.3635665799653	-0.091497734508053
chr11 74830329 74830690	EbfOnly	5.63980031249243	5.11772645240876	-0.522073860083665
chr11 74838210 74838858	EbfOnly	4.85630678670872	4.81339845623202	-0.0429083304767008
chr11 74841430 74841842	EbfOnly	4.51340253081203	4.78671677023927	0.273314239427238
chr11 74881921 74882282	EbfOnly	4.1401388780748	4.19241349040645	0.0522746123316526
chr11 74925953 74926377	EbfOnly	5.36836031798025	5.6096155557516	0.241255237771352
chr11 74982193 74982625	EbfOnly	4.13593276452422	4.45574125475588	0.319808490231662
chr11 75190061 75190442	EbfOnly	5.76686237165991	5.45071330106919	-0.316149070590725
chr11 75195003 75195391	EbfOnly	5.46462755999578	5.71549460552848	0.2508670455327
chr11 75213231 75213639	EbfOnly	6.5230563910394	5.76240744616225	-0.760648944877147
chr11 75229154 75229519	EbfOnly	5.28992885980728	4.77335421214542	-0.516574647661862
chr11 75301001 75301362	EbfOnly	4.74500622614317	4.14935978414368	-0.595646441999491
chr11 75551784 75552164	EbfOnly	5.68308119475395	6.0384712724448	0.355390077690847
chr11 75630745 75631115	EbfOnly	4.57667954288465	4.1327127577202	-0.443966785164452
chr11 75679011 75679378	EbfOnly	5.55379358042867	5.27484812153914	-0.278945458889533
chr11 75733288 75733693	EbfOnly	5.78309137111835	6.30696359958569	0.523872228467344
chr11 75999813 76000306	EbfOnly	4.5369330130972	3.84695373809069	-0.689979275006507
chr11 76044119 76044521	EbfOnly	4.84265073485294	5.33007703528698	0.487426300434041
chr11 76085913 76086285	EbfOnly	4.49052434901213	3.66393295697344	-0.82659139203869
chr11 76243596 76244135	EbfOnly	4.70401960042175	4.66393295697344	-0.0400866434483138
chr11 76449519 76450129	EbfOnly	5.76822178294078	5.69278605048556	-0.0754357324552206
chr11 76463729 76464104	EbfOnly	5.03218485134897	5.55336575826541	0.521180906916432
chr11 76476341 76476750	EbfOnly	6.31364513705086	5.42338644113505	-0.890258695915811
chr11 76493216 76493600	EbfOnly	4.39315289142829	3.41652610514196	-0.976626786286331
chr11 76680837 76681199	EbfOnly	5.97222942775545	5.6389185264784	-0.333310901277044
chr11 76709629 76710015	EbfOnly	6.08757146902643	6.62359697668534	0.536025507658911
chr11 76846912 76847315	EbfOnly	5.39315289142829	5.25167015080967	-0.14148274061862
chr11 77467775 77468197	EbfOnly	6.55483080235746	6.36723882262678	-0.187591979730676
chr11 77483001 77483373	EbfOnly	4.97619609386547	3.94137758720757	-1.0348185066579
chr11 77498577 77498956	EbfOnly	5.51502288740812	4.83927919318559	-0.675743694222535
chr11 77607438 77607799	EbfOnly	5.34371119577583	5.29286946139507	-0.0508417343807652
chr11 77624431 77624811	EbfOnly	5.45621801704052	5.11561011676194	-0.340607900278576
chr11 77780493 77780901	EbfOnly	6.27792289980161	6.35820628605931	0.0802833862577028
chr11 77792545 77792906	EbfOnly	4.46515793998614	3.72385471994794	-0.7413032200382
chr11 77982386 77982892	EbfOnly	4.74500622614317	4.23031275468711	-0.514693471456058
chr11 78115256 78115633	EbfOnly	5.21571682521525	5.75290741825472	0.53719059303947
chr11 78183465 78183864	EbfOnly	5.79732016105222	5.95697377644157	0.159653615389352
chr11 78694214 78694594	EbfOnly	4.32594278067825	4.19241349040645	-0.133529290271799
chr11 79032997 79033391	EbfOnly	4.90069616818425	5.18927406362229	0.288577895438039
chr11 79316349 79316738	EbfOnly	4.55379358042867	3.56736996485021	-0.986423615578462
chr11 79646384 79646745	EbfOnly	4.771365706344	3.8315636044208	-0.939802101923204
chr11 79676759 79677153	EbfOnly	6.92883495043173	6.55970267791479	-0.369132272516942
chr11 79678760 79679127	EbfOnly	6.31580006161328	6.25136664043539	-0.0644334211778883
chr11 80301694 80302055	EbfOnly	5.23933452093507	5.7699111316469	0.530576610711836
chr11 80336560 80336921	EbfOnly	5.17874610777764	4.8899937117497	-0.288752396027941
chr11 80602747 80603122	EbfOnly	4.7105857888869	5.6948263838726	0.984240594985701
chr11 82781246 82781607	EbfOnly	5.39962967932148	5.6948263838726	0.295196704551124
chr11 82835823 82836201	EbfOnly	4.71623134087234	5.02423065576034	0.307999314888002
chr11 82840371 82840786	EbfOnly	4.72465846093362	4.65940243605887	-0.0652560248747509
chr11 84067032 84067433	EbfOnly	4.93728843835955	4.52155265479947	-0.415735783560078
chr11 84513357 84513790	EbfOnly	4.30617771073854	3.8315636044208	-0.474614106317739
chr11 85312908 85313269	EbfOnly	4.5951807385501	4.69703847781777	0.101857739267672
chr11 85319271 85319667	EbfOnly	4.43357907611189	3.6194494923202	-0.814129583791686
chr11 85431584 85431945	EbfOnly	4.52733089944394	4.02549748273527	-0.50183341670867
chr11 85713733 85714171	EbfOnly	4.33330885903354	5.19442018340161	0.861111324368067
chr11 85799311 85799705	EbfOnly	4.5003737417904	3.95830103197213	-0.542072709818274
chr11 86358144 86358533	EbfOnly	4.85037272748661	4.92696736280723	0.0765946353206228
chr11 86544353 86545062	EbfOnly	4.70117559088764	4.77066678403704	0.069491193149406
chr11 86757346 86757795	EbfOnly	5.66083401981009	5.44976996616886	-0.211064053641228
chr11 86993253 86993664	EbfOnly	5.06492652353504	5.519953306881	0.455026783345956
chr11 87764445 87764806	EbfOnly	6.3052893485095	6.42081763656017	0.115528288050664
chr11 87987074 87987435	EbfOnly	5.83406615365437	6.61196213019034	0.777895976535973
chr11 88047285 88047786	EbfOnly	5.17529964373959	4.71671907140343	-0.458580572336152
chr11 88430628 88430998	EbfOnly	5.46515793998614	5.23811571129264	-0.227042228693502
chr11 88618744 88619155	EbfOnly	4.67058437225106	4.13454629528749	-0.536038076963574
chr11 88669096 88669468	EbfOnly	5.03290056196774	4.79202733024608	-0.240873231721662
chr11 88999163 88999524	EbfOnly	5.22095368069024	6.10544912060043	0.884495439910188
chr11 90687497 90687872	EbfOnly	4.91135735879632	5.1336298177868	0.222272458990476
chr11 93968190 93968578	EbfOnly	4.66568020835096	4.20441199304136	-0.461268215309603
chr11 93995637 93996016	EbfOnly	5.07154843574943	5.13780696495461	0.0662585292051734
chr11 94159986 94160370	EbfOnly	5.33330885903354	4.93178678144292	-0.40152207759062
chr11 94321488 94321893	EbfOnly	5.58595979805017	5.60358774480947	0.0176279467593012
chr11 94548417 94548778	EbfOnly	4.02082443459827	4.5247460414118	0.503921606813531
chr11 94634866 94635227	EbfOnly	6.51476673112224	5.25851824896567	-1.25624848215656
chr11 94653392 94653836	EbfOnly	5.01323982704339	4.59668261369549	-0.416557213347895
chr11 94716859 94717234	EbfOnly	4.450613104512	4.53922427959371	0.0886111750817076
chr11 94985826 94986195	EbfOnly	5.19968556971379	5.2134679244912	0.0137823547774047
chr11 95223422 95223783	EbfOnly	4.37429339476189	4.39378653444429	0.0194931396824085
chr11 95328642 95329025	EbfOnly	4.96675439604156	5.59060040934788	0.623846013306323
chr11 95432160 95432535	EbfOnly	4.0538220091528	3.92696736280723	-0.126854646345564
chr11 95512664 95513030	EbfOnly	4.95008126447037	3.51975585551324	-1.43032540895713
chr11 95648860 95649221	EbfOnly	4.92116739848075	5.72723834895724	0.806070950476487
chr11 96124273 96124634	EbfOnly	6.14818424220325	5.70770170519831	-0.440482537004939
chr11 96133294 96133773	EbfOnly	7.47901130591745	6.98528163823653	-0.493729667680916
chr11 96824133 96824552	EbfOnly	4.58595979805017	4.7182866965852	0.132326898535034
chr11 97315413 97315906	EbfOnly	4.40129349065199	4.18031436202358	-0.220979128628407
chr11 97545134 97545495	EbfOnly	6.24062424050419	6.05354212062882	-0.187082119875365
chr11 97545836 97546198	EbfOnly	6.0147482517964	5.67484276890269	-0.339905482893714
chr11 97570489 97570869	EbfOnly	4.82625614731589	4.9770734094393	0.150817262123412
chr11 97574188 97574585	EbfOnly	5.77457183306617	5.63218083497846	-0.142390998087711
chr11 97592854 97593215	EbfOnly	5.29619269569842	4.9899817165164	-0.306210979182013
chr11 97695637 97695998	EbfOnly	5.17809922853223	5.86052063556525	0.682421407033021
chr11 97700000 97700404	EbfOnly	5.17670011521859	5.11349067203309	-0.0632094431855039
chr11 97719214 97719635	EbfOnly	6.20101120912093	6.26724184593842	0.066230636817485
chr11 97745043 97745404	EbfOnly	4.96125850738974	4.86218142692025	-0.0990770804694874
chr11 97766378 97766763	EbfOnly	5.52360680193483	5.47990052621646	-0.0437062757183693
chr11 98326785 98327146	EbfOnly	6.22424236378111	5.34562093455872	-0.878621429222394
chr11 98587145 98587559	EbfOnly	6.00943251785378	5.3172427849579	-0.692189732895877
chr11 98682264 98682806	EbfOnly	4.79725220148637	4.29369019140046	-0.503562010085916
chr11 98750754 98751115	EbfOnly	4.60834503769991	5.74668269719924	1.13833765949933
chr11 98832343 98832713	EbfOnly	4.68308119475395	4.80931444085437	0.126233246100421
chr11 98863382 98863761	EbfOnly	5.05897696419313	4.10924241869495	-0.949734545498171
chr11 98975306 98975667	EbfOnly	4.40828562623547	4.70268895312992	0.294403326894449
chr11 100152512 100152885	EbfOnly	4.54112608270366	4.53111168698933	-0.0100143957143297
chr11 100501297 100501660	EbfOnly	4.51340253081203	3.66971433039308	-0.843688200418951
chr11 100552843 100553245	EbfOnly	4.28992885980728	4.59838616941173	0.308457309604449
chr11 100619517 100619889	EbfOnly	5.10194501501996	5.2134679244912	0.11152290947124
chr11 100743080 100743446	EbfOnly	5.12189551381836	4.24587669177775	-0.87601882204061
chr11 100759699 100760095	EbfOnly	6.87847311460655	7.05637128498712	0.177898170380576
chr11 100761746 100762111	EbfOnly	5.6983259638329	5.79012002273997	0.0917940589070696
chr11 101119707 101120073	EbfOnly	4.25422092093457	3.35641508648641	-0.897805834448157
chr11 101274877 101275238	EbfOnly	4.20434561469223	3.77603664346431	-0.428308971227916
chr11 101284802 101285163	EbfOnly	4.36713414266605	3.84695373809069	-0.520180404575354
chr11 101315986 101316627	EbfOnly	5.1352663963437	5.49483352390171	0.359567127558017
chr11 101424818 101425179	EbfOnly	5.3406375188095	5.19529885739936	-0.145338661410146
chr11 101551650 101552060	EbfOnly	4.51015634768936	4.37267505611733	-0.137481291572031
chr11 101658221 101658613	EbfOnly	4.11336346311175	3.86218142692025	-0.251182036191496
chr11 102087817 102088178	EbfOnly	6.45763734938023	6.72315989110459	0.265522541724359
chr11 102218818 102219197	EbfOnly	5.15202546518809	5.40346736359791	0.251441898409823
chr11 102402115 102402519	EbfOnly	5.03967076754933	5.40173151954884	0.362060751999513
chr11 102890108 102890473	EbfOnly	5.09546147305876	4.49391861023635	-0.601542862822419
chr11 103116313 103116674	EbfOnly	5.11268658593685	4.61045998345642	-0.502226602480426
chr11 103697405 103698083	EbfOnly	5.4415823118716	5.84767010553084	0.406087793659236
chr11 103953512 103953930	EbfOnly	4.49277487586723	5.17714846676693	0.684373590899701
chr11 103966850 103967240	EbfOnly	5.39667297782368	5.84128067038557	0.444607692561883
chr11 104029263 104029687	EbfOnly	4.66183442073036	4.85854569128227	0.196711270551909
chr11 104307155 104307560	EbfOnly	5.75961371768603	6.67771457423554	0.918100856549509
chr11 105146155 105146561	EbfOnly	5.80305652837749	5.77662384563024	-0.0264326827472443
chr11 105180641 105181024	EbfOnly	5.16989410234737	5.68344109188183	0.513546989534456
chr11 106009737 106010156	EbfOnly	4.38608684700438	4.32539350296068	-0.0606933440436963
chr11 106019833 106020194	EbfOnly	5.54329910023086	5.06359289628544	-0.479706203945415
chr11 106193639 106194027	EbfOnly	4.99868282403608	5.13245450772735	0.133771683691272
chr11 106216273 106216641	EbfOnly	5.02238309723912	4.80931444085437	-0.213068656384746
chr11 106272277 106272671	EbfOnly	5.87953243380513	6.09903631593613	0.219503882130998
chr11 106545597 106546080	EbfOnly	4.84522932754629	4.13872079358352	-0.706508533962763
chr11 106679833 106680194	EbfOnly	4.50364198638411	4.79880090530779	0.295158918923686
chr11 106788766 106789215	EbfOnly	4.8348871879098	4.67259635227044	-0.162290835639364
chr11 106807458 106807843	EbfOnly	4.75961371768603	5.01517680975699	0.255563092070958
chr11 107315523 107315884	EbfOnly	4.81134268784542	2.88223817005946	-1.92910451778596
chr11 107385466 107385877	EbfOnly	4.5003737417904	4.98868330198592	0.488309560195519
chr11 107413356 107413717	EbfOnly	5.32778782916177	4.89740384253659	-0.430383986625176
chr11 107510841 107511271	EbfOnly	5.33456411015058	4.78937449376252	-0.54518961638806
chr11 107739466 107739829	EbfOnly	4.30242945304246	3.2861828675928	-1.01624658544966
chr11 107741932 107742314	EbfOnly	4.47290327562584	4.52155265479947	0.0486493791736251
chr11 107758846 107759207	EbfOnly	5.1705446702781	4.15761181435069	-1.01293285592741
chr11 107911606 107911975	EbfOnly	4.49933838004517	5.35641508648641	0.857076706441243
chr11 108267852 108268225	EbfOnly	4.85630678670872	5.44640603417206	0.590099247463337
chr11 109425950 109426318	EbfOnly	5.16989410234737	5.32642174218656	0.156527639839187
chr11 111070506 111070871	EbfOnly	5.47404280606357	4.7376814810437	-0.736361325019872
chr11 113103122 113103483	EbfOnly	6.20804036689585	6.29234333650756	0.0843029696117101
chr11 113412567 113412939	EbfOnly	5.51876918020526	5.60509706029746	0.0863278800922034
chr11 113683909 113684282	EbfOnly	4.62739515960991	4.43021430903583	-0.197180850574076
chr11 113697579 113698000	EbfOnly	4.76234493590726	5.92145146751346	1.1591065316062
chr11 114691633 114692121	EbfOnly	6.5862036215862	6.70409812079289	0.117894499206688
chr11 114695175 114695539	EbfOnly	5.20371011508679	4.72107339446013	-0.482636720626663
chr11 114725998 114726400	EbfOnly	5.06562617806798	4.69136578474485	-0.374260393323126
chr11 114763422 114763783	EbfOnly	4.91627071691261	4.97240316536019	0.0561324484475776
chr11 114766678 114767059	EbfOnly	4.9963646317345	5.52155265479947	0.52518802306497
chr11 115192298 115192697	EbfOnly	4.59308453360429	3.84695373809069	-0.746130795513597
chr11 115291475 115291837	EbfOnly	4.91135735879632	4.84440008992937	-0.0669572688669575
chr11 115367518 115367879	EbfOnly	5.11909334829598	5.40346736359791	0.284374015301927
chr11 115564035 115564405	EbfOnly	5.17465121696487	4.70989416008506	-0.464757056879808
chr11 115628061 115628451	EbfOnly	5.07513944775878	4.02098163538229	-1.05415781237649
chr11 115708477 115708887	EbfOnly	4.92116739848075	4.31436383706295	-0.606803561417795
chr11 115780142 115780534	EbfOnly	5.21035881647562	5.15142722096414	-0.0589315955114866
chr11 115814690 115815084	EbfOnly	6.33760401043141	5.9974007231963	-0.340203287235105
chr11 115842181 115842568	EbfOnly	4.23344113068362	3.67547262830894	-0.55796850237468
chr11 115859069 115859430	EbfOnly	4.62739515960991	4.87114536831396	0.243750208704052
chr11 115900305 115900666	EbfOnly	5.21634705902531	5.03224486024967	-0.184102198775641
chr11 115920139 115920500	EbfOnly	4.38254080422283	4.7376814810437	0.355140676820865
chr11 115951510 115951925	EbfOnly	4.22949878653336	4.53289440741309	0.303395620879729
chr11 116023977 116024362	EbfOnly	4.97694011880646	5.0692065197867	0.0922664009802423
chr11 116050744 116051136	EbfOnly	5.28932997037285	6.02373607566754	0.734406105294693
chr11 116075760 116076176	EbfOnly	4.80438227463731	4.60443570701054	-0.199946567626773
chr11 116103945 116104476	EbfOnly	5.3855265808341	5.39825355317917	0.0127269723450691
chr11 116358312 116358686	EbfOnly	3.98705443215099	4.5721984156101	0.585143983459109
chr11 116412173 116412554	EbfOnly	4.89074545133452	5.0083489418562	0.117603490521689
chr11 116595102 116595561	EbfOnly	4.57357281114071	4.59060040934788	0.0170275982071724
chr11 116623827 116624244	EbfOnly	5.26520720310221	5.67052431380467	0.405317110702454
chr11 116694273 116694922	EbfOnly	5.87827400738557	6.14877862129092	0.270504613905354
chr11 116721548 116721909	EbfOnly	4.84522932754629	5.25167015080967	0.406440823263381
chr11 116861059 116861437	EbfOnly	6.29683681408153	5.36256448582539	-0.934272328256133
chr11 116871600 116871961	EbfOnly	4.64323657752501	4.69420491941611	0.0509683418910978
chr11 116962995 116963356	EbfOnly	4.4584367089243	4.84184191365665	0.383405204732356
chr11 116968969 116969330	EbfOnly	5.2275235672296	5.34641220505013	0.118888637820524
chr11 117017593 117018136	EbfOnly	4.88574423655249	4.98405055040998	0.0983063138574982
chr11 117037900 117038297	EbfOnly	4.3442879351548	5.66827115758195	1.32398322242715
chr11 117113404 117113802	EbfOnly	4.55379358042867	4.5721984156101	0.0184048351814292
chr11 117295083 117295495	EbfOnly	5.15202546518809	5.7196807183679	0.567655253179808
chr11 117414781 117415142	EbfOnly	5.51774694093467	6.04007712225755	0.522330181322879
chr11 117653911 117654272	EbfOnly	6.75781331050064	6.74599877879557	-0.0118145317050784
chr11 117848963 117849356	EbfOnly	5.50527333644327	4.78405414163736	-0.721219194805909
chr11 117912678 117913040	EbfOnly	6.21367171208674	6.22191492436665	0.00824321227990854
chr11 117963336 117963788	EbfOnly	4.28233733669186	3.87505828111917	-0.40727905557269
chr11 118192970 118193356	EbfOnly	4.6983259638329	4.1261608857429	-0.572165078090006
chr11 118246762 118247143	EbfOnly	5.00634414491352	5.72723834895724	0.720894204043713
chr11 118289824 118290384	EbfOnly	4.95725049987664	4.92455160266744	-0.0326988972091948
chr11 118369664 118370032	EbfOnly	4.89323957230213	5.15761181435069	0.264372242048563
chr11 118428157 118428518	EbfOnly	6.11482533620776	6.1597941858197	0.0449688496119398
chr11 118503729 118504090	EbfOnly	5.83747968164321	5.88751518600908	0.0500355043658649
chr11 118511877 118512238	EbfOnly	4.94211441866992	5.43796172721319	0.495847308543274
chr11 118708196 118708584	EbfOnly	5.32292539221638	5.70127840770165	0.378353015485273
chr11 118799343 118799726	EbfOnly	4.31364513705086	5.33190121472232	1.01825607767146
chr11 118862955 118863349	EbfOnly	4.37071820960727	5.74257431507185	1.37185610546458
chr11 118994540 118994936	EbfOnly	4.99868282403608	4.45239123338263	-0.546291590653443
chr11 119026195 119026605	EbfOnly	5.05604976032831	5.43287131637365	0.376821556045332
chr11 119054348 119054761	EbfOnly	5.32904789108424	6.05637128498712	0.727323393902883
chr11 119058626 119058999	EbfOnly	5.05311660513913	5.93419046682984	0.881073861690703
chr11 119082247 119082608	EbfOnly	5.54011956806382	4.18612779027775	-1.35399177778607
chr11 119083379 119083758	EbfOnly	5.95127861382203	4.44903341495717	-1.50224519886486
chr11 119133748 119134123	EbfOnly	5.6974233903426	6.58602186935555	0.888598479012952
chr11 119184956 119185371	EbfOnly	4.04935616015702	4.5374493685836	0.488093208426577
chr11 119236957 119237326	EbfOnly	5.07004202286549	4.16581691232465	-0.90422511054084
chr11 119300177 119300538	EbfOnly	4.66183442073036	4.3635665799653	-0.298267840765067
chr11 119427242 119427603	EbfOnly	4.4828732892639	4.73216666824072	0.249293378976822
chr11 119666628 119666989	EbfOnly	4.71341132639851	4.38326941142351	-0.330141914974999
chr11 119880279 119880643	EbfOnly	7.0015458423484	6.0327365324687	-0.968809309879701
chr11 119945530 119945912	EbfOnly	4.86395622300602	4.71392394188324	-0.150032281122781
chr11 120029509 120029886	EbfOnly	5.13737195756751	4.40422754307369	-0.733144414493823
chr11 120045852 120046213	EbfOnly	6.31521181824287	6.19686288317375	-0.11834893506912
chr11 120086291 120086687	EbfOnly	5.00791852200543	5.59601739093591	0.588098868930478
chr11 120111051 120111412	EbfOnly	4.76507099332894	4.9437653594475	0.178694366118563
chr11 120190180 120190541	EbfOnly	5.24971947242519	5.21544556474052	-0.0342739076846721
chr11 120350188 120350555	EbfOnly	5.50424148622325	6.64667932466036	1.14243783843711
chr11 120467614 120468011	EbfOnly	4.62439585434754	4.59838616941173	-0.0260096849358087
chr11 120633535 120633911	EbfOnly	4.59614957552266	4.83927919318559	0.243129617662928
chr11 120713581 120714101	EbfOnly	4.35993918613343	4.28241450504263	-0.0775246810907992
chr11 120925391 120925822	EbfOnly	4.76865152841462	4.7083173840394	-0.0603341443752203
chr11 121014735 121015130	EbfOnly	4.43357907611189	3.74043100223952	-0.693148073872368
chr11 121307128 121307489	EbfOnly	5.07883336969386	5.52384990789081	0.445016538196951
chr11 121354236 121354705	EbfOnly	4.25422092093457	4.35999526449902	0.105774343564455
chr11 121691922 121692313	EbfOnly	4.68019556638907	4.19642408909656	-0.483771477292504
chr11 121695538 121695964	EbfOnly	4.95486471103446	5.05132943122916	0.0964647201947013
chr11 121721629 121722017	EbfOnly	4.55694315174337	4.19817846522078	-0.358764686522587
chr12 3426480 3426986	EbfOnly	4.36354114969847	4.39028933862738	0.0267481889289138
chr12 3808579 3809032	EbfOnly	5.17809922853223	5.74745061134914	0.569351382816912
chr12 3973642 3974040	EbfOnly	5.69787474767083	5.04467092800077	-0.653203819670058
chr12 3980467 3980828	EbfOnly	6.41323274659876	5.81454261628094	-0.598690130317826
chr12 4020495 4020921	EbfOnly	4.43700200957666	4.20441199304136	-0.232590016535303
chr12 4038466 4038912	EbfOnly	5.24129364659473	6.11395542513344	0.87266177853871
chr12 4121969 4122350	EbfOnly	4.59614957552266	3.94137758720757	-0.654771988315095
chr12 4138359 4138720	EbfOnly	6.56606373120367	5.66682653967438	-0.899237191529287
chr12 4143424 4143803	EbfOnly	5.55901233148225	3.94614918626817	-1.61286314521408
chr12 5226609 5226981	EbfOnly	4.64915137652617	5.63301216146931	0.983860784943144
chr12 5346720 5347100	EbfOnly	4.87236528877145	4.43361616320752	-0.43874912556393
chr12 5374484 5374853	EbfOnly	4.80967311038217	4.84695373809069	0.0372806277085207
chr12 8069864 8070267	EbfOnly	4.29490359555332	3.56736996485021	-0.727533630703108
chr12 8336894 8337304	EbfOnly	6.25712848641691	5.59905030108134	-0.658078185335569
chr12 8345446 8345853	EbfOnly	4.23344113068362	4.27104999652387	0.0376088658402498
chr12 8357900 8358261	EbfOnly	4.35993918613343	3.72385471994794	-0.636084466185489
chr12 8921787 8922148	EbfOnly	4.51664142614935	3.26342361671549	-1.25321780943386
chr12 11121814 11122226	EbfOnly	5.37485803947587	5.18726019492774	-0.187597844548126
chr12 11126202 11126590	EbfOnly	5.71199924937422	4.87004524586835	-0.841954003505862
chr12 12975458 12975819	EbfOnly	5.19564976604637	5.13780696495461	-0.0578428010917618
chr12 13100411 13100786	EbfOnly	4.64323657752501	3.11772645240876	-1.52551012511625
chr12 14644586 14645000	EbfOnly	4.22949878653336	3.35641508648641	-0.873083700046954
chr12 17636160 17636566	EbfOnly	4.70969085521498	4.75137698371417	0.0416861284991894
chr12 21373545 21373912	EbfOnly	4.77592400270605	5.29286946139507	0.516945458689017
chr12 24651064 24651425	EbfOnly	4.41524403726403	3.3635665799653	-1.05167745729873
chr12 25673473 25673908	EbfOnly	4.16229634253092	4.21235591303303	0.0500595705021096
chr12 26071594 26071959	EbfOnly	4.13593276452422	4.27484812153914	0.138915357014921
chr12 26468931 26469292	EbfOnly	4.98471746407762	4.81193089686125	-0.172786567216373
chr12 26469775 26470145	EbfOnly	4.69547069702204	4.58754966441786	-0.107921032604184
chr12 26532990 26533352	EbfOnly	4.73024931752171	4.88751518600908	0.157265868487362
chr12 28635658 28636150	EbfOnly	4.04935616015702	4.25744043795427	0.208084277797253
chr12 28715905 28716289	EbfOnly	4.73669746841736	5.03448699159905	0.297789523181691
chr12 29291022 29291383	EbfOnly	4.29867143164708	3.53606281506604	-0.762608616581038
chr12 29533095 29533477	EbfOnly	5.35270816724984	4.91970791300839	-0.433000254241442
chr12 29536426 29536806	EbfOnly	6.02382391457538	4.21235591303303	-1.81146800154235
chr12 29539099 29539462	EbfOnly	5.37429339476189	5.66538047377343	0.291087079011549
chr12 29882812 29883185	EbfOnly	4.41176902697429	5.01062849019443	0.598859463220146
chr12 29898023 29898390	EbfOnly	6.09260743980665	6.01744560358482	-0.0751618362218256
chr12 31351217 31351754	EbfOnly	4.86983478625648	4.18208842591056	-0.687746360345916
chr12 32661914 32662279	EbfOnly	4.35993918613343	5.21148756957933	0.851548383445899
chr12 33187890 33188251	EbfOnly	4.31736440569924	3.71269710037429	-0.604667305324952
chr12 33394831 33395213	EbfOnly	4.95649624834787	4.23811571129264	-0.718380537055229
chr12 33429449 33429839	EbfOnly	3.98237670429364	3.90477610699568	-0.0776005972979585
chr12 36042374 36042795	EbfOnly	4.71623134087234	4.34562093455872	-0.370610406313621
chr12 36373700 36374087	EbfOnly	4.32224558974397	4.49065617521358	0.168410585469608
chr12 36381956 36382349	EbfOnly	5.09762589281107	5.20950449254196	0.111878599730885
chr12 36411105 36411474	EbfOnly	4.41524403726403	4.42680441437781	0.0115603771137778
chr12 38702248 38702611	EbfOnly	4.14433276452638	3.35641508648641	-0.787917678039967
chr12 41526604 41527018	EbfOnly	4.69260976808725	4.86359877435467	0.170989006267424
chr12 44409538 44409969	EbfOnly	5.55586727911388	4.70268895312992	-0.853178325983962
chr12 52097495 52097856	EbfOnly	4.07294100226211	3.02549748273527	-1.04744351952685
chr12 52503551 52503987	EbfOnly	4.79823028648249	4.86863422060611	0.0704039341236244
chr12 52603374 52603767	EbfOnly	5.41350757839828	4.11349067203309	-1.30001690636519
chr12 52895676 52896046	EbfOnly	5.40828562623547	4.81193089686125	-0.596354729374223
chr12 54695398 54695789	EbfOnly	5.06492652353504	5.47495621247086	0.410029688935816
chr12 54984879 54985240	EbfOnly	5.5925991661918	5.465016458241	-0.127582707950798
chr12 55398583 55399093	EbfOnly	4.40479379443183	3.9677177538104	-0.437076040621425
chr12 55465968 55466363	EbfOnly	4.52089380077091	3.43021430903583	-1.09067949173508
chr12 56244403 56244764	EbfOnly	5.22689819801002	5.14405009584467	-0.0828481021653502
chr12 64964675 64965106	EbfOnly	4.35270816724984	3.77066678403704	-0.582041383212792
chr12 65172632 65173011	EbfOnly	4.37542246328459	4.23811571129264	-0.137306751991947
chr12 69790474 69790864	EbfOnly	5.65844222022636	6.12629058104388	0.467848360817523
chr12 69986822 69987277	EbfOnly	3.84861657539073	3.92696736280723	0.0783507874164968
chr12 70104105 70104469	EbfOnly	5.5003737417904	5.3198892104613	-0.180484531329109
chr12 70346012 70346373	EbfOnly	4.43357907611189	4.14935978414368	-0.284219291968212
chr12 70452839 70453390	EbfOnly	4.95725049987664	4.99330122457454	0.036050724697902
chr12 70544429 70544806	EbfOnly	4.44382360870572	4.03896082762666	-0.404862781079063
chr12 70968512 70968949	EbfOnly	4.64619700822949	4.65940243605887	0.0132054278293721
chr12 70974421 70974840	EbfOnly	4.23861415659816	4.15349169930816	-0.0851224572900007
chr12 71425986 71426373	EbfOnly	4.41871069742765	4.37621515926989	-0.0424955381577536
chr12 72085480 72085841	EbfOnly	4.92116739848075	4.78138658981772	-0.139780808663029
chr12 72407540 72407930	EbfOnly	4.38254080422283	3.9630170759506	-0.419523728272235
chr12 72760833 72761240	EbfOnly	5.88995560688537	6.17308384746436	0.283128240578995
chr12 73020921 73021282	EbfOnly	4.74863684358098	4.84440008992937	0.0957632463483913
chr12 73787675 73788068	EbfOnly	4.08608170287473	3.1428832476367	-0.943198455238032
chr12 73964331 73964692	EbfOnly	4.9341033339709	5.01645160836786	0.0823482743969608
chr12 75983904 75984282	EbfOnly	4.42326127683639	3.55492851114728	-0.868332765689114
chr12 76837482 76837889	EbfOnly	5.06119677561028	3.85204751400126	-1.20914926160902
chr12 76962270 76962715	EbfOnly	6.0501204407073	5.2872394259316	-0.762881014775705
chr12 77576059 77576450	EbfOnly	4.86729983741302	4.84695373809069	-0.0203460993223237
chr12 79793388 79793749	EbfOnly	4.96438428503982	4.77603664346431	-0.188347641575507
chr12 80089701 80090062	EbfOnly	5.14157388340804	4.2612745140418	-0.880299369366244
chr12 80440969 80441330	EbfOnly	5.41176902697429	5.46241805060148	0.050649023627189
chr12 80563679 80564071	EbfOnly	4.3406375188095	2.7294013363418	-1.6112361824677
chr12 80594854 80595261	EbfOnly	5.19968556971379	4.85458767350046	-0.345097896213332
chr12 80740379 80740741	EbfOnly	4.81494461377409	5.30324919730636	0.488304583532268
chr12 81631711 81632104	EbfOnly	5.68406629248601	5.64773298148431	-0.0363333110016999
chr12 81653380 81653773	EbfOnly	4.63729742901263	4.49391861023635	-0.143378818776283
chr12 82169832 82170200	EbfOnly	4.97854689496239	5.54306924620749	0.5645223512451
chr12 82646253 82646614	EbfOnly	5.51612964267463	5.32825054639342	-0.187879096281208
chr12 82814713 82815078	EbfOnly	4.84265073485294	5.48738634596701	0.644735611114071
chr12 83039949 83040364	EbfOnly	4.96201027392685	5.34641220505013	0.384401931123274
chr12 83110205 83110575	EbfOnly	4.90148015583331	4.8315636044208	-0.0699165514125122
chr12 83302263 83302676	EbfOnly	5.01323982704339	5.46574489657775	0.452505069534359
chr12 83492850 83493231	EbfOnly	4.42216904749812	4.08105197622376	-0.341117071274353
chr12 83688191 83688573	EbfOnly	5.11054466032764	5.54395352439054	0.433408864062896
chr12 83921425 83921820	EbfOnly	4.5369330130972	4.89878702177635	0.361854008679146
chr12 84176239 84176602	EbfOnly	5.16164204360581	6.18738451244436	1.02574246883855
chr12 84450928 84451289	EbfOnly	4.97384145600032	5.52315023167039	0.54930877567007
chr12 84876751 84877148	EbfOnly	5.16164204360581	4.48082437019788	-0.68081767340793
chr12 84896807 84897174	EbfOnly	5.6358088137373	4.64480080950345	-0.991008004233849
chr12 85130433 85130811	EbfOnly	4.54430339984307	3.50689507204935	-1.03740832779372
chr12 85169554 85169925	EbfOnly	5.27349491390826	6.27674344092707	1.00324852701881
chr12 85288620 85289005	EbfOnly	5.96793799300114	6.05305748927913	0.0851194962779962
chr12 85423822 85424198	EbfOnly	4.6183784724495	4.31436383706295	-0.30401463538655
chr12 85572083 85572465	EbfOnly	4.65983292470534	4.20441199304136	-0.455420931663979
chr12 85604985 85605367	EbfOnly	5.43700200957666	5.14612515018995	-0.290876859386716
chr12 85621633 85622007	EbfOnly	6.0204636156565	5.78405414163736	-0.236409474019143
chr12 85679499 85679860	EbfOnly	4.89900025273495	4.78138658981772	-0.117613662917232
chr12 85859485 85859846	EbfOnly	5.04640935059491	5.25467683111424	0.208267480519332
chr12 85951868 85952229	EbfOnly	4.8511845365545	4.15761181435069	-0.693572722203814
chr12 86064491 86064895	EbfOnly	4.56008586215248	4.24587669177775	-0.314209170374729
chr12 86082668 86083077	EbfOnly	4.1401388780748	4.54552650052749	0.405387622452687
chr12 86799258 86799619	EbfOnly	5.92476682279182	5.28429991670181	-0.640466906090008
chr12 86802866 86803294	EbfOnly	6.07883336969386	5.81193089686125	-0.266902472832611
chr12 86829914 86830275	EbfOnly	5.7320844317446	5.74180380029321	0.00971936854861166
chr12 86888316 86888776	EbfOnly	4.41871069742765	5.74197308639093	1.32326238896328
chr12 86941096 86941457	EbfOnly	4.31736440569924	5.48574864802068	1.16838424232144
chr12 87147269 87147784	EbfOnly	4.55379358042867	4.24200142030491	-0.311792160123768
chr12 90743479 90743888	EbfOnly	4.19224349505659	3.88005395751985	-0.312189537536741
chr12 91477500 91477892	EbfOnly	5.83659399044908	5.60358774480947	-0.233006245639607
chr12 91534888 91535249	EbfOnly	4.75774346416497	3.15117229961845	-1.60657116454653
chr12 91588938 91589299	EbfOnly	4.80172956271937	5.40346736359791	0.601737800878544
chr12 91589641 91590398	EbfOnly	4.6974233903426	5.05132943122916	0.353906040886564
chr12 91681865 91682240	EbfOnly	5.13171435237094	3.85204751400126	-1.27966683836968
chr12 91840355 91840766	EbfOnly	4.83229002712988	3.87004524586835	-0.962244781261524
chr12 91875100 91875519	EbfOnly	5.71482202266534	4.64480080950345	-1.07002121316189
chr12 98258855 98259478	EbfOnly	6.02352194237159	6.13153670002379	0.108014757652202
chr12 98714402 98714782	EbfOnly	4.57977959889613	4.20838942073682	-0.371390178159302
chr12 98920711 98921104	EbfOnly	5.08608170287473	4.37621515926989	-0.709866543604837
chr12 99340766 99341190	EbfOnly	4.66859498691844	3.94614918626817	-0.722445800650265
chr12 100147512 100147973	EbfOnly	6.09511884841051	4.84440008992937	-1.25071875848115
chr12 100153659 100154048	EbfOnly	5.98662546678887	4.06112424191464	-1.92550122487422
chr12 100187373 100187734	EbfOnly	4.57045937485088	4.29952520713433	-0.270934167716543
chr12 100199200 100199614	EbfOnly	5.83618401710876	5.31251733332306	-0.523666683785701
chr12 100241934 100242295	EbfOnly	5.40018449632755	4.33633948443533	-1.06384501189222
chr12 100256111 100256542	EbfOnly	5.03741756060987	4.84184191365665	-0.195575646953214
chr12 100288782 100289145	EbfOnly	4.97222942775545	4.08105197622376	-0.891177451531686
chr12 100317963 100318326	EbfOnly	5.37250690965577	5.71610696837184	0.34360005871607
chr12 100334206 100334567	EbfOnly	4.57667954288465	3.50042143085072	-1.07625811203393
chr12 100397414 100397806	EbfOnly	5.37185007847909	3.34922796610868	-2.02262211237041
chr12 100808934 100809295	EbfOnly	6.41811876770898	6.23074136319265	-0.187377404516325
chr12 101975318 101975723	EbfOnly	4.50364198638411	4.24587669177775	-0.257765294606362
chr12 102129488 102129884	EbfOnly	5.83877418360321	5.82380653042546	-0.0149676531777505
chr12 102147667 102148038	EbfOnly	4.71623134087234	4.2861828675928	-0.430048473279534
chr12 102158158 102158540	EbfOnly	4.67730415472136	4.14935978414368	-0.527944370577677
chr12 102188868 102189254	EbfOnly	4.7105857888869	3.43021430903583	-1.28037147985107
chr12 102195836 102196203	EbfOnly	6.19729838802845	6.21049637179397	0.0131979837655205
chr12 102346519 102346880	EbfOnly	4.91213557586385	4.91348004734646	0.00134447148260985
chr12 102570976 102571597	EbfOnly	6.22288731231466	5.47990052621646	-0.742986786098206
chr12 102577769 102578130	EbfOnly	5.64961808911005	5.56116264946879	-0.0884554396412636
chr12 102594480 102594878	EbfOnly	4.39667297782368	3.51694714542088	-0.879725832402803
chr12 102704988 102705449	EbfOnly	5.2471551114596	5.15761181435069	-0.089543297108909
chr12 103281927 103282288	EbfOnly	5.22887427311721	4.9979044128053	-0.230969860311906
chr12 104689910 104690271	EbfOnly	5.36050947575014	5.519953306881	0.159443831130858
chr12 104833038 104833399	EbfOnly	5.20233563156492	3.29369019140046	-1.90864544016446
chr12 104845606 104845987	EbfOnly	5.47518143713948	5.63596836653946	0.160786929399986
chr12 104896003 104896364	EbfOnly	3.91704628884066	3.93178678144292	0.0147404926022601
chr12 105009612 105010022	EbfOnly	5.15202546518809	6.65553650092245	1.50351103573437
chr12 105547180 105547573	EbfOnly	4.45168401835451	3.47423241141258	-0.977451606941934
chr12 106915512 106915950	EbfOnly	5.41752659502516	4.74745061134914	-0.67007598367602
chr12 107382408 107382776	EbfOnly	4.13593276452422	4.90615223949049	0.770219474966266
chr12 108006230 108006605	EbfOnly	4.4404168410199	4.64773298148431	0.207316140464409
chr12 108284783 108285205	EbfOnly	4.56008586215248	5.37698983096723	0.816903968814758
chr12 108294677 108295038	EbfOnly	5.32107411072066	5.65585570773386	0.334781597013202
chr12 108444250 108444611	EbfOnly	4.39315289142829	4.70268895312992	0.309536061701631
chr12 108484461 108484838	EbfOnly	5.00172864434929	4.72385471994794	-0.277873924401349
chr12 108758050 108758430	EbfOnly	4.75051893218581	5.19842521522372	0.447906283037908
chr12 108792637 108793038	EbfOnly	5.01323982704339	5.20640207758124	0.19316225053785
chr12 110508135 110508545	EbfOnly	4.76779190941756	4.47423241141258	-0.293559498004983
chr12 110511581 110511966	EbfOnly	4.57357281114071	3.42338644113505	-1.15018637000566
chr12 110696485 110696877	EbfOnly	4.68019556638907	5.24781043093042	0.567614864541349
chr12 110702973 110703335	EbfOnly	5.11909334829598	5.364567978535	0.245474630239013
chr12 110806837 110807224	EbfOnly	4.48948189202392	5.20042356948333	0.710941677459405
chr12 110889055 110889416	EbfOnly	4.85549785564327	4.6840672093632	-0.171430646280069
chr12 110983702 110984063	EbfOnly	5.60530582334071	5.09091356289594	-0.514392260444771
chr12 111670504 111670865	EbfOnly	5.50149178793879	5.2134679244912	-0.288023863447596
chr12 111671833 111672215	EbfOnly	5.08171475487821	4.80143648072337	-0.280278274154838
chr12 111677833 111678233	EbfOnly	5.69358838317834	5.63809059743926	-0.0554977857390782
chr12 112329122 112329494	EbfOnly	5.25554687297222	5.53517368564633	0.279626812674108
chr12 112786350 112786747	EbfOnly	5.72141097094394	5.94137758720757	0.219966616263629
chr12 112881966 112882327	EbfOnly	4.68019556638907	4.88005395751985	0.19985839113078
chr12 112903386 112903748	EbfOnly	4.84265073485294	4.65812832236249	-0.184522412490455
chr12 112926760 112927130	EbfOnly	4.46515793998614	2.78372528421607	-1.68143265577007
chr12 112929937 112930306	EbfOnly	5.22032545648695	5.31804976961709	0.0977243131301382
chr12 113022951 113023312	EbfOnly	5.03670408789058	5.08443567483577	0.0477315869451855
chr12 113024675 113025136	EbfOnly	5.57152442444154	5.08105197622376	-0.490472448217776
chr12 113038805 113039176	EbfOnly	4.2580963741846	4.54866731706564	0.290570942881049
chr12 113087236 113087623	EbfOnly	5.36770159579317	3.97240316536018	-1.39529843043298
chr12 116262816 116263177	EbfOnly	4.5828730078032	5.51424247822189	0.931369470418691
chr12 116366809 116367170	EbfOnly	5.13037740276919	4.30324919730636	-0.827128205462829
chr12 117205393 117205776	EbfOnly	4.35632820706516	3.3635665799653	-0.992761627099864
chr13 3610814 3611181	EbfOnly	4.68883519379307	5.28158733347018	0.59275213967712
chr13 9366717 9367105	EbfOnly	4.19224349505659	3.2861828675928	-0.906060627463788
chr13 9796178 9796611	EbfOnly	5.04640935059491	4.75834366324418	-0.288065687350732
chr13 12243674 12244035	EbfOnly	4.9251523838907	2.22811372019831	-2.69703866369239
chr13 12258085 12258446	EbfOnly	4.2580963741846	3.81307622091947	-0.44502015326513
chr13 12565608 12565991	EbfOnly	5.55329481035577	5.9037013424086	0.350406532052833
chr13 13651530 13651893	EbfOnly	4.9698683016363	4.60877063350306	-0.361097668133246
chr13 14574089 14574450	EbfOnly	6.54776454582368	6.67403520708727	0.12627066126359
chr13 14612988 14613349	EbfOnly	3.94768358045509	2.84184191365665	-1.10584166679844
chr13 14979051 14979431	EbfOnly	4.78033042272356	5.11349067203309	0.333160249309526
chr13 15759125 15759556	EbfOnly	5.2275235672296	5.02098163538229	-0.206541931847316
chr13 17803469 17803872	EbfOnly	4.50364198638411	4.34562093455872	-0.158021051825393
chr13 17805065 17805644	EbfOnly	4.97694011880646	5.26234946555347	0.285409346747011
chr13 20148942 20149321	EbfOnly	4.48948189202392	5.25359614534931	0.764114253325384
chr13 20469384 20469745	EbfOnly	4.23737273123829	3.93659015407831	-0.300782577159981
chr13 23517945 23518325	EbfOnly	4.49709807658501	3.99099411096801	-0.506103965617005
chr13 23711108 23711469	EbfOnly	4.671503888425	3.74043100223952	-0.931072886185473
chr13 23978532 23978902	EbfOnly	5.07224488702824	4.66971433039308	-0.402530556635155
chr13 24844847 24845237	EbfOnly	4.97694011880646	4.81193089686125	-0.165009221945209
chr13 24996625 24997005	EbfOnly	4.88323711268768	4.29369019140046	-0.589546921287225
chr13 25055047 25055499	EbfOnly	5.10625124528142	4.86863422060611	-0.237617024675307
chr13 25138860 25139221	EbfOnly	4.31364513705086	3.19642408909656	-1.1172210479543
chr13 30079337 30079698	EbfOnly	4.56008586215248	4.86863422060611	0.308548358453638
chr13 32834473 32834834	EbfOnly	4.24253170407013	3.22025633079966	-1.02227537327048
chr13 34138040 34138402	EbfOnly	4.76507099332894	4.81454261628094	0.0494716229519998
chr13 34249472 34249833	EbfOnly	6.10732579748712	5.24587669177775	-0.861449105709378
chr13 34280487 34280852	EbfOnly	5.18893277198126	5.39378653444429	0.204853762463039
chr13 35615856 35616217	EbfOnly	4.9917170421635	4.50547882549841	-0.486238216665083
chr13 36117518 36118016	EbfOnly	4.75138890189345	4.5374493685836	-0.213939533309849
chr13 36991005 36991390	EbfOnly	4.37071820960727	4.2612745140418	-0.109443695565472
chr13 38036939 38037435	EbfOnly	4.72834058164236	4.03896082762666	-0.6893797540157
chr13 38366209 38366570	EbfOnly	5.14223734524335	3.22025633079966	-1.9219810144437
chr13 40851983 40852541	EbfOnly	5.71013839144418	5.16492009197236	-0.545218299471823
chr13 40857261 40857622	EbfOnly	5.11550121091168	4.59060040934788	-0.524900801563801
chr13 40886561 40886930	EbfOnly	6.89612278781582	5.46999489559527	-1.42612789222055
chr13 40911954 40912344	EbfOnly	5.92033163709977	5.72663069372332	-0.193700943376451
chr13 41249501 41249890	EbfOnly	4.30991625533793	4.22246736542585	-0.0874488899120811
chr13 41336318 41336701	EbfOnly	4.53053871019053	4.66103355900983	0.130494848819301
chr13 41615259 41615660	EbfOnly	4.90395580344626	4.74043100223952	-0.163524801206742
chr13 42051406 42051770	EbfOnly	5.05088431658752	5.62856646489682	0.5776821483093
chr13 42230202 42230611	EbfOnly	5.21035881647562	5.33554266852786	0.125183852052241
chr13 42770780 42771160	EbfOnly	4.44722235062782	4.77335421214542	0.326131861517601
chr13 43494075 43494436	EbfOnly	4.72185488677872	3.94137758720757	-0.780477299571156
chr13 43603601 43603962	EbfOnly	4.66767361426378	5.22529330511639	0.55761969085261
chr13 43618075 43618454	EbfOnly	4.43700200957666	3.47423241141258	-0.962769598164083
chr13 43684458 43684941	EbfOnly	5.70730643026654	5.55580555236708	-0.151500877899461
chr13 43695544 43695905	EbfOnly	4.93167892542819	3.9770734094393	-0.954605515988893
chr13 43785314 43785675	EbfOnly	4.1401388780748	4.49717368440171	0.357034806326909
chr13 44222435 44222862	EbfOnly	5.62289386018255	5.02324132596623	-0.599652534216319
chr13 44534663 44535082	EbfOnly	4.71904585385787	3.8949380254953	-0.824107828362566
chr13 45931858 45932219	EbfOnly	4.11336346311175	3.77066678403704	-0.342696679074704
chr13 46272772 46273143	EbfOnly	4.54011956806382	4.46574489657775	-0.0743746714860745
chr13 46291848 46292220	EbfOnly	5.89487875605908	5.43361616320752	-0.461262592851563
chr13 46553797 46554169	EbfOnly	5.83229002712988	4.41114647083767	-1.4211435562922
chr13 46727780 46728214	EbfOnly	4.11336346311175	3.79731841375419	-0.316045049357561
chr13 46812672 46813062	EbfOnly	4.51987306635063	4.30696359958569	-0.212909466764943
chr13 47594109 47594494	EbfOnly	4.64713219497283	2.93659015407831	-1.71054204089452
chr13 47667244 47667631	EbfOnly	6.00597968574681	5.92023946611875	-0.0857402196280619
chr13 48081326 48081736	EbfOnly	5.59719583435542	5.17104723539104	-0.426148598964384
chr13 48262217 48262600	EbfOnly	4.79374203523779	5.18839171142426	0.394649676186474
chr13 49079078 49079448	EbfOnly	5.01323982704339	5.10164582243547	0.0884059953920886
chr13 49095534 49095941	EbfOnly	4.08608170287473	3.6074509896853	-0.478630713189435
chr13 49107995 49108376	EbfOnly	4.55379358042867	4.35999526449902	-0.193798315929651
chr13 49129832 49130219	EbfOnly	5.54697277464801	5.49391861023635	-0.0530541644116642
chr13 49338925 49339286	EbfOnly	4.50690284391109	4.37974659693218	-0.127156246978908
chr13 49355691 49356057	EbfOnly	5.37485803947587	5.3059213931415	-0.0689366463343699
chr13 51569278 51569651	EbfOnly	4.30617771073854	3.74591437408821	-0.560263336650329
chr13 52916429 52916790	EbfOnly	4.46180123856257	4.64480080950345	0.182999570940877
chr13 54270128 54270806	EbfOnly	5.29430676809394	5.2861828675928	-0.00812390050113532
chr13 54302887 54303299	EbfOnly	5.67593019826679	5.98882596361078	0.312895765343987
chr13 54693906 54694314	EbfOnly	5.84353271665297	5.6027392839148	-0.240793432738163
chr13 54968058 54968419	EbfOnly	4.25422092093457	2.91727995618979	-1.33694096474478
chr13 55321743 55322104	EbfOnly	4.36354114969847	3.78138658981772	-0.582154559880748
chr13 55362695 55363056	EbfOnly	5.07594621821932	5.49808653677645	0.422140318557133
chr13 55471492 55471853	EbfOnly	4.54329910023086	5.03224486024967	0.488945760018811
chr13 55563256 55563637	EbfOnly	5.77947773646596	4.50689507204935	-1.27258266441661
chr13 55574414 55574785	EbfOnly	5.30736134342572	4.06359289628544	-1.24376844714027
chr13 55575388 55575779	EbfOnly	4.72834058164236	3.42338644113505	-1.30495414050731
chr13 55692912 55693329	EbfOnly	4.62439585434754	5.06797751413716	0.44358165978962
chr13 56094493 56094880	EbfOnly	5.99520413721679	5.03224486024967	-0.962959276967116
chr13 56178752 56179172	EbfOnly	4.44829578345291	4.86359877435467	0.415302990901767
chr13 57537137 57537504	EbfOnly	5.63282696725566	6.10711359166719	0.474286624411527
chr13 57589009 57589375	EbfOnly	6.48700721216195	6.02373607566754	-0.463271136494409
chr13 57786453 57786814	EbfOnly	5.5219960630679	5.36534892793411	-0.156647135133785
chr13 57812458 57812995	EbfOnly	4.7990719642211	4.81193089686125	0.0128589326401443
chr13 57878699 57879060	EbfOnly	4.80172956271937	4.15349169930816	-0.648237863411204
chr13 57880512 57880891	EbfOnly	4.87741301701631	4.7376814810437	-0.13973153597261
chr13 58128783 58129278	EbfOnly	5.45399590781869	5.90439008551571	0.450394177697024
chr13 58357545 58357906	EbfOnly	4.35270816724984	4.01645160836786	-0.336256558881979
chr13 59505722 59506090	EbfOnly	5.06783578998506	4.8949380254953	-0.172897764489754
chr13 59509709 59510088	EbfOnly	5.15891609653356	4.54552650052749	-0.613389596006078
chr13 59658950 59659444	EbfOnly	5.40018449632755	6.34962266766909	0.949438171341544
chr13 59822851 59823261	EbfOnly	4.83406615365437	5.26151070591604	0.427444552261671
chr13 59856241 59856602	EbfOnly	3.90720809046513	3.9770734094393	0.0698653189741707
chr13 60358707 60359068	EbfOnly	4.85455784751222	3.20441199304136	-1.65014585447086
chr13 60684765 60685126	EbfOnly	5.51715302813772	4.91970791300839	-0.597445115129328
chr13 60738374 60738753	EbfOnly	4.64027005948125	3.90967010350108	-0.730599955980167
chr13 63028221 63028607	EbfOnly	5.06049496915421	5.26617053491507	0.205675565760858
chr13 63487589 63487962	EbfOnly	4.54011956806382	4.45239123338263	-0.087728334681187
chr13 69393020 69393454	EbfOnly	4.7705077035297	4.53111168698933	-0.239396016540371
chr13 69534544 69535027	EbfOnly	4.70117559088764	3.8949380254953	-0.806237565392336
chr13 71200658 71201019	EbfOnly	4.14433276452638	3.89986545225721	-0.244467312269173
chr13 71689196 71689557	EbfOnly	5.6037838118549	5.94204858062161	0.338264768766714
chr13 71756704 71757087	EbfOnly	6.78057789157632	4.1261608857429	-2.65441700583342
chr13 73479052 73479470	EbfOnly	5.35756359709513	4.71671907140343	-0.640844525691693
chr13 73603792 73604189	EbfOnly	4.37429339476189	4.34922796610868	-0.0250654286532059
chr13 73712269 73712636	EbfOnly	4.40018449632755	5.05354212062882	0.653357624301275
chr13 73742979 73743344	EbfOnly	5.43475008166751	5.66745990781913	0.232709826151619
chr13 73891716 73892114	EbfOnly	4.28613809160879	4.02999923891879	-0.256138852690003
chr13 74012668 74013099	EbfOnly	4.30991625533793	3.54237883135935	-0.767537423978583
chr13 77708490 77708852	EbfOnly	4.40018449632755	3.59535186130243	-0.80483263502512
chr13 80885560 80885960	EbfOnly	5.87827400738557	5.15645588780903	-0.72181811957654
chr13 81431581 81432023	EbfOnly	4.99709833037374	5.39028933862738	0.393191008253641
chr13 81602973 81603387	EbfOnly	4.64323657752501	3.60141410908901	-1.041822468436
chr13 82221504 82221930	EbfOnly	4.30242945304246	5.40520112159707	1.10277166855461
chr13 82859771 82860137	EbfOnly	5.78796843785854	1.85204751400126	-3.93592092385728
chr13 83721063 83721692	EbfOnly	6.06562617806798	6.07452955608722	0.00890337801924623
chr13 84472173 84472534	EbfOnly	4.96276164893382	5.42509643997124	0.462334791037422
chr13 90088844 90089243	EbfOnly	4.10478065380625	3.74043100223952	-0.364349651566727
chr13 91202553 91202914	EbfOnly	4.45168401835451	4.73492670974014	0.283242691385626
chr13 91392734 91393100	EbfOnly	5.61130055472176	4.81193089686125	-0.799369657860513
chr13 91462463 91462851	EbfOnly	4.36354114969847	4.33633948443533	-0.0272016652631404
chr13 92546994 92547372	EbfOnly	4.85199588907176	4.58142875262611	-0.270567136445651
chr13 93153679 93154040	EbfOnly	4.54329910023086	4.64480080950345	0.101501709272591
chr13 94595787 94596157	EbfOnly	4.5673392050148	4.49717368440171	-0.0701655206130916
chr13 95422695 95423062	EbfOnly	4.53053871019053	5.15966746785079	0.629128757660269
chr13 95428266 95428673	EbfOnly	4.30617771073854	4.63004988644309	0.32387217570455
chr13 96099297 96099658	EbfOnly	6.10981173693079	6.23464695795941	0.124835221028619
chr13 96130798 96131203	EbfOnly	5.63831427885653	5.86863422060611	0.230319941749583
chr13 96387934 96388327	EbfOnly	4.6253452757123	3.41652610514196	-1.20881917057035
chr13 96542380 96542745	EbfOnly	5.31677679995745	5.04244458022717	-0.274332219730286
chr13 97977729 97978115	EbfOnly	4.01167124941477	3.50689507204935	-0.504776177365416
chr13 98049429 98049790	EbfOnly	4.60530582334071	3.82348661171527	-0.781819211625442
chr13 98051321 98051692	EbfOnly	4.22554563991014	2.93659015407831	-1.28895548583182
chr13 98076833 98077217	EbfOnly	4.9268178515519	4.10924241869495	-0.817575432856945
chr13 98120418 98120779	EbfOnly	4.71341132639851	4.52155265479947	-0.191858671599043
chr13 98163358 98163840	EbfOnly	5.81487747939407	5.57065426822869	-0.244223211165376
chr13 98183460 98183843	EbfOnly	5.3417932257411	4.52295321738832	-0.818840008352787
chr13 98262788 98263330	EbfOnly	4.94211441866992	4.44377385977072	-0.498340558899193
chr13 99115573 99115934	EbfOnly	6.2477717630775	6.18467662788574	-0.0630951351917597
chr13 99190962 99191359	EbfOnly	4.4828732892639	4.47753215579728	-0.0053411334666249
chr13 99353253 99353617	EbfOnly	5.6234458077678	5.57903194401114	-0.0444138637566551
chr13 99513294 99513660	EbfOnly	5.53743747099152	5.82178064649229	0.284343175500764
chr13 99514887 99515264	EbfOnly	4.80786667888048	5.02549748273527	0.217630803854791
chr13 99898726 99899225	EbfOnly	5.74682267694158	5.31251733332306	-0.434305343618517
chr13 100650957 100651489	EbfOnly	4.98705443215099	4.95223790348359	-0.0348165286674007
chr13 100833230 100833604	EbfOnly	6.13387891908818	6.06469030066233	-0.0691886184258443
chr13 101539173 101539583	EbfOnly	4.66183442073036	4.41996035093771	-0.24187406979265
chr13 101551275 101551650	EbfOnly	4.99404270845327	5.02549748273527	0.0314547742819959
chr13 102906267 102906834	EbfOnly	5.10194501501996	4.55629705969137	-0.545647955328585
chr13 103178661 103179022	EbfOnly	5.19766907910226	5.26234946555347	0.0646803864512044
chr13 103422960 103423372	EbfOnly	4.62439585434754	4.41996035093771	-0.204435503409825
chr13 103771218 103771579	EbfOnly	4.51015634768936	4.50042143085072	-0.00973491683863514
chr13 104109063 104109437	EbfOnly	4.5807588303257	4.51514459746411	-0.0656142328615905
chr13 104178552 104178913	EbfOnly	4.35993918613343	3.59535186130243	-0.764587324831007
chr13 107870805 107871220	EbfOnly	5.32165996913851	3.9630170759506	-1.35864289318792
chr13 107890428 107890829	EbfOnly	4.93893996273109	5.75562810129943	0.816688138568344
chr13 107891598 107891959	EbfOnly	4.41524403726403	3.7182866965852	-0.696957340678827
chr13 109469054 109469421	EbfOnly	4.46850684953811	3.84695373809069	-0.621553111447422
chr13 110280101 110280462	EbfOnly	4.43014800208845	3.37068279801229	-1.05946520407616
chr13 112463539 112463900	EbfOnly	6.81556864791656	6.6798646829488	-0.135703964967755
chr13 112762975 112763346	EbfOnly	4.04487644423142	2.18031436202358	-1.86456208220784
chr13 112927270 112927632	EbfOnly	4.41980554714491	3.06112424191464	-1.35868130523027
chr13 116378001 116378426	EbfOnly	3.98237670429364	3.41652610514196	-0.565850599151687
chr13 117220277 117220647	EbfOnly	5.57977959889613	5.42167441306449	-0.158105185831636
chr13 117602938 117603386	EbfOnly	4.28233733669186	4.02999923891879	-0.252338097773069
chr14 10081952 10082313	EbfOnly	4.20032284419334	1.39880176618684	-2.8015210780065
chr14 12144123 12144492	EbfOnly	4.75961371768603	4.91834465628578	0.158730938599751
chr14 14604655 14605062	EbfOnly	4.8400675250732	3.41652610514196	-1.42354141993125
chr14 16364603 16365249	EbfOnly	6.96619245912947	6.92508137446637	-0.0411110846631022
chr14 16500421 16500887	EbfOnly	4.04487644423142	4.06359289628544	0.0187164520540222
chr14 20294485 20294846	EbfOnly	4.8400675250732	4.23421950836477	-0.605848016708435
chr14 20546073 20546445	EbfOnly	4.98163547854484	5.22136227168405	0.239726793139204
chr14 20654651 20655015	EbfOnly	4.57045937485088	4.33270004382663	-0.237759331024251
chr14 20707083 20707590	EbfOnly	4.45506431447335	3.9863687857713	-0.46869552870205
chr14 20818738 20819121	EbfOnly	4.51118397762162	4.05478347993972	-0.456400497681894
chr14 20929052 20929443	EbfOnly	5.73676834111249	6.40568766459338	0.668919323480892
chr14 21027605 21027996	EbfOnly	5.34610968545002	4.27484812153914	-1.07126156391088
chr14 21050766 21051127	EbfOnly	4.13593276452422	4.08538393157188	-0.0505488329523427
chr14 23911135 23911496	EbfOnly	6.02651582506094	5.93659015407831	-0.0899256709826242
chr14 24191653 24192231	EbfOnly	4.43357907611189	4.55804894765606	0.124469871544171
chr14 24535134 24535495	EbfOnly	5.03670408789058	3.72385471994794	-1.31284936794264
chr14 24565710 24566155	EbfOnly	4.77407478761017	3.27104999652387	-1.5030247910863
chr14 24779286 24779702	EbfOnly	5.02082443459827	4.7083173840394	-0.312507050558867
chr14 25135008 25135373	EbfOnly	4.19224349505659	3.42338644113505	-0.768857053921542
chr14 25209763 25210132	EbfOnly	5.35756359709513	5.02098163538229	-0.336581961712838
chr14 25224086 25224776	EbfOnly	5.02991991328394	4.95223790348359	-0.0776820098003492
chr14 25447100 25447495	EbfOnly	5.04864856865234	5.28241450504263	0.233765936390299
chr14 25518612 25519007	EbfOnly	4.08171475487821	4.76645981436337	0.684745059485163
chr14 25610888 25611249	EbfOnly	6.51851368828461	6.17816283480121	-0.340350853483398
chr14 26967972 26968357	EbfOnly	4.28233733669186	4.3106684632161	0.0283311265242379
chr14 27154565 27154926	EbfOnly	6.73552785847716	6.01921470283081	-0.716313155646347
chr14 27174767 27175162	EbfOnly	4.89323957230213	3.74043100223952	-1.1528085700626
chr14 27182963 27183333	EbfOnly	4.22949878653336	3.54866731706564	-0.680831469467721
chr14 27245199 27245560	EbfOnly	4.59614957552266	3.11772645240876	-1.4784231231139
chr14 27271356 27271741	EbfOnly	4.61536034347218	3.94137758720757	-0.673982756264616
chr14 27279020 27279385	EbfOnly	3.73113159265805	3.56116264946879	-0.16996894318926
chr14 29978167 29978543	EbfOnly	4.82102588855947	5.52225310605146	0.701227217491986
chr14 30129358 30129719	EbfOnly	5.38431491510375	5.26724184593842	-0.117073069165331
chr14 30353720 30354115	EbfOnly	4.73859518705233	5.51031980631163	0.771724619259299
chr14 30584138 30584523	EbfOnly	5.26966065988779	5.95512663425426	0.685465974366466
chr14 30977398 30977759	EbfOnly	4.19628882534181	4.06359289628544	-0.132695929056368
chr14 30996399 30996804	EbfOnly	4.64915137652617	5.66827115758195	1.01911978105578
chr14 31382355 31382716	EbfOnly	4.43700200957666	4.45908351520348	0.0220815056268151
chr14 31494931 31495293	EbfOnly	5.14642514476473	4.78821019034948	-0.358214954415252
chr14 31662337 31662707	EbfOnly	4.93893996273109	5.43965454729612	0.500714584565037
chr14 31723669 31724058	EbfOnly	4.68883519379307	3.88005395751985	-0.808781236273217
chr14 32085012 32085428	EbfOnly	4.74224195368636	4.86359877435467	0.121356820668313
chr14 34543549 34543971	EbfOnly	4.52411594028101	4.85347484740741	0.329358907126405
chr14 34582268 34582629	EbfOnly	4.71623134087234	3.40270678336003	-1.31352455751231
chr14 34673384 34673778	EbfOnly	5.17194976293033	5.36634909053888	0.19439932760855
chr14 37096947 37097328	EbfOnly	5.8998484596572	5.14197205261175	-0.757876407045442
chr14 39979453 39979838	EbfOnly	4.86221653804686	4.05478347993972	-0.807433058107139
chr14 40230611 40230987	EbfOnly	4.58385014253637	4.91834465628578	0.334494513749412
chr14 45219189 45219602	EbfOnly	5.02010270645111	5.09736249436801	0.0772597879169057
chr14 47055730 47056117	EbfOnly	4.3442879351548	2.51333979453026	-1.83094814062455
chr14 47234804 47235165	EbfOnly	4.56322174148209	5.0083489418562	0.445127200374111
chr14 47276815 47277176	EbfOnly	4.98864998926828	5.60895627104381	0.620306281775532
chr14 47298290 47298668	EbfOnly	5.69411394116226	6.05857626099008	0.364462319827817
chr14 47474573 47474954	EbfOnly	4.36713414266605	4.62838333376791	0.261249191101859
chr14 48151573 48151943	EbfOnly	5.26773970472973	4.71392394188324	-0.553815762846485
chr14 48238250 48238623	EbfOnly	4.94452136849803	5.14405009584467	0.199528727346645
chr14 49066356 49066722	EbfOnly	5.18957481292454	5.37444619353702	0.184871380612472
chr14 52019533 52019894	EbfOnly	5.50312556980414	4.73492670974014	-0.768198860064
chr14 52020426 52020787	EbfOnly	5.44382360870572	5.40173151954884	-0.0420920891568786
chr14 52257691 52258132	EbfOnly	3.94287622473168	4.05035851720894	0.10748229247726
chr14 54686651 54687127	EbfOnly	4.67440693652276	3.8315636044208	-0.842843332101958
chr14 54694593 54695041	EbfOnly	4.66475697170403	4.32539350296068	-0.339363468743353
chr14 54876534 54876980	EbfOnly	5.19298738317675	5.49554706534963	0.30255968217288
chr14 54960724 54961086	EbfOnly	4.50690284391109	5.06139558008846	0.554492736177377
chr14 55149024 55149452	EbfOnly	5.46294956840575	4.99919455856941	-0.46375500983634
chr14 55161372 55161749	EbfOnly	4.81314477490967	4.6194494923202	-0.19369528258947
chr14 55479175 55479549	EbfOnly	5.25941877078048	5.00377901115417	-0.255639759626312
chr14 55513801 55514198	EbfOnly	5.05088431658752	4.09642208088013	-0.95446223570739
chr14 55879652 55880023	EbfOnly	4.88323711268768	4.86863422060611	-0.0146028920815686
chr14 56667960 56668339	EbfOnly	6.39930741766083	6.67147183088269	0.272164413221867
chr14 59425088 59425465	EbfOnly	4.35632820706516	2.24370127098365	-2.11262693608152
chr14 59440653 59441014	EbfOnly	6.08355449942152	5.99919455856941	-0.0843599408521118
chr14 59533023 59533386	EbfOnly	4.10907844100216	2.75137698371417	-1.35770145728799
chr14 60251388 60251774	EbfOnly	5.2477717630775	4.84695373809069	-0.400818024986809
chr14 60265013 60265458	EbfOnly	4.79022330770329	4.63596836653946	-0.154254941163824
chr14 60485574 60485935	EbfOnly	5.56322174148209	5.34381403126944	-0.21940771021265
chr14 60634901 60635262	EbfOnly	5.05088431658752	5.32642174218656	0.27553742559904
chr14 61682301 61682730	EbfOnly	6.16891770005784	6.68344109188183	0.514523391823987
chr14 61757494 61757855	EbfOnly	5.58441722848856	6.37886454758667	0.794447319098115
chr14 61948935 61949296	EbfOnly	4.35270816724984	4.6840672093632	0.331359042113364
chr14 62332185 62332605	EbfOnly	4.95649624834787	5.23031275468711	0.273816506339242
chr14 62347147 62347510	EbfOnly	4.66767361426378	5.30034216056456	0.63266854630078
chr14 62453371 62453732	EbfOnly	5.53743747099152	5.99804616554846	0.460608694556938
chr14 62546510 62546871	EbfOnly	4.1705446702781	2.78372528421607	-1.38681938606203
chr14 62569465 62569839	EbfOnly	4.28233733669186	1.06989514231696	-3.2124421943749
chr14 62837048 62837648	EbfOnly	4.95725049987664	4.81193089686125	-0.14531960301539
chr14 62879359 62879727	EbfOnly	4.71815615439644	4.86611869438492	0.147962539988474
chr14 63158103 63158494	EbfOnly	6.38464054279278	6.02549748273527	-0.359143060057514
chr14 63180377 63180748	EbfOnly	4.55694315174337	3.58583325697477	-0.971109894768602
chr14 63919963 63920351	EbfOnly	4.75687731908798	5.32642174218656	0.569544423098581
chr14 64440428 64440866	EbfOnly	4.65303107672641	3.78138658981772	-0.871644486908687
chr14 64644559 64644933	EbfOnly	4.16642640117229	2.37068279801229	-1.79574360316
chr14 64949757 64950142	EbfOnly	6.95105876185751	5.48482795297836	-1.46623080887915
chr14 65266222 65266583	EbfOnly	4.50364198638411	3.40963299079401	-1.0940089955901
chr14 65343614 65343985	EbfOnly	5.67493952745767	6.70871173964133	1.03377221218366
chr14 65376527 65376888	EbfOnly	5.70827513018921	5.80069677827156	0.0924216480823512
chr14 66184862 66185245	EbfOnly	6.21833762911675	6.06029566571979	-0.158041963396965
chr14 66296728 66297241	EbfOnly	4.99941534497849	3.94137758720757	-1.05803775777092
chr14 66832113 66832519	EbfOnly	4.47290327562584	3.78138658981772	-0.691516685808123
chr14 66845931 66846306	EbfOnly	4.60626788690972	4.3635665799653	-0.242701306944425
chr14 67178758 67179119	EbfOnly	6.17227462040741	5.49646094720736	-0.675813673200047
chr14 67234382 67234911	EbfOnly	4.82447037371731	4.25744043795427	-0.567029935763035
chr14 67357613 67357994	EbfOnly	4.72465846093362	4.78937449376252	0.0647160328289003
chr14 67402890 67403251	EbfOnly	4.5369330130972	3.80784271907322	-0.729090294023975
chr14 67415382 67415748	EbfOnly	4.86983478625648	4.86863422060611	-0.0012005656503673
chr14 67608341 67608757	EbfOnly	5.0538220091528	5.03798155108393	-0.0158404580688618
chr14 69732382 69732842	EbfOnly	4.74034902908885	4.02999923891879	-0.71034979017006
chr14 69805579 69805972	EbfOnly	5.23406367075122	6.00034203819035	0.76627836743913
chr14 69852856 69853217	EbfOnly	4.71904585385787	5.15966746785079	0.440621613992926
chr14 69871959 69872323	EbfOnly	5.28233733669186	5.22332912730229	-0.0590082093895674
chr14 70261202 70261563	EbfOnly	4.83229002712988	4.96404856363693	0.131758536507051
chr14 70443148 70443512	EbfOnly	5.18014323927126	5.61496173963995	0.434818500368689
chr14 70457155 70457534	EbfOnly	4.67348926936332	5.31251733332306	0.639028063959739
chr14 70617799 70618206	EbfOnly	4.97458669594996	5.76181442787405	0.787227731924091
chr14 70625866 70626245	EbfOnly	5.21435373863358	5.24005987400404	0.0257061353704566
chr14 70635684 70636068	EbfOnly	5.87242980066988	6.32967694917572	0.457247148505834
chr14 70659016 70659437	EbfOnly	4.07294100226211	3.9863687857713	-0.086572216490814
chr14 70769199 70769629	EbfOnly	4.38254080422283	4.14935978414368	-0.233181020079153
chr14 71162224 71162611	EbfOnly	4.76047822197097	4.98042271698485	0.21994449501388
chr14 72230847 72231214	EbfOnly	4.25033502916459	5.25467683111424	1.00434180194965
chr14 72389818 72390215	EbfOnly	4.81577659932859	4.35282600183157	-0.462950597497019
chr14 72992035 72992427	EbfOnly	5.05159081265344	5.25467683111424	0.203086018460801
chr14 73552565 73552960	EbfOnly	4.3406375188095	3.93178678144292	-0.408850737366583
chr14 74732428 74732802	EbfOnly	4.90889439046	5.55023516490988	0.641340774449879
chr14 75456094 75456455	EbfOnly	6.09260743980665	5.98983916913864	-0.102768270668013
chr14 75471994 75472388	EbfOnly	4.19224349505659	3.74043100223952	-0.451812492817067
chr14 75530934 75531331	EbfOnly	4.27470565524856	4.11349067203309	-0.161214983215475
chr14 75845020 75845389	EbfOnly	5.00099729732901	5.43361616320752	0.432618865878507
chr14 76504203 76504785	EbfOnly	4.62139030065706	4.77453056186207	0.153140261205011
chr14 76528535 76529061	EbfOnly	4.63729742901263	5.16990202795863	0.532604598945997
chr14 76613571 76613932	EbfOnly	7.19141652628168	6.82206511415503	-0.369351412126651
chr14 76741354 76741722	EbfOnly	6.09904865989275	5.519953306881	-0.579095353011752
chr14 77156244 77156840	EbfOnly	4.64619700822949	4.6194494923202	-0.0267475159092889
chr14 77390447 77390855	EbfOnly	4.98163547854484	4.57970504316239	-0.40193043538245
chr14 78526948 78527379	EbfOnly	4.46850684953811	5.16786091606088	0.699354066522766
chr14 79480854 79481215	EbfOnly	4.44489957239152	3.93659015407831	-0.50830941831321
chr14 79651176 79651614	EbfOnly	4.60226019298459	5.54306924620749	0.940809053222895
chr14 79717482 79717876	EbfOnly	5.15891609653356	5.14313963772658	-0.0157764588069877
chr14 84442712 84443088	EbfOnly	5.12256808515383	4.11772645240876	-1.00484163274507
chr14 87215057 87215436	EbfOnly	4.80703011791206	5.59449854152809	0.787468423616025
chr14 93446286 93446647	EbfOnly	5.76234493590726	5.27188323006256	-0.490461705844703
chr14 93890686 93891072	EbfOnly	5.39491400822477	5.56514102821667	0.170227019991899
chr14 101892020 101892388	EbfOnly	4.60930507737054	2.98896861112986	-1.62033646624068
chr14 102769617 102770093	EbfOnly	5.77499969144355	5.61795512532711	-0.15704456611644
chr14 103346730 103347120	EbfOnly	4.30242945304246	4.23421950836477	-0.0682099446776903
chr14 106950119 106950524	EbfOnly	4.10478065380625	4.99689685767221	0.892116203865957
chr14 117831762 117832131	EbfOnly	4.49709807658501	4.24200142030491	-0.255096656280106
chr14 118650640 118651003	EbfOnly	5.57308083366133	5.0129044423852	-0.560176391276129
chr14 118668449 118668813	EbfOnly	5.40193705563426	5.77528379919482	0.373346743560563
chr14 118691788 118692180	EbfOnly	4.50690284391109	4.16172019647809	-0.345182647432999
chr14 119062764 119063163	EbfOnly	4.99477758858229	5.72524337451218	0.7304657859299
chr14 120137830 120138191	EbfOnly	4.7928972413204	5.20441199304136	0.411514751720963
chr14 120219435 120219827	EbfOnly	4.57045937485088	4.06797751413716	-0.502481860713718
chr14 120277425 120277786	EbfOnly	6.7000131636803	6.16479382345412	-0.535219340226184
chr14 120954693 120955082	EbfOnly	5.15684176704053	4.73922650536203	-0.417615261678502
chr14 120969593 120969977	EbfOnly	4.68883519379307	3.81600752267069	-0.872827671122375
chr14 121379324 121379809	EbfOnly	5.45790385177619	5.83542655670536	0.37752270492917
chr14 121430874 121431235	EbfOnly	4.60626788690972	4.45239123338263	-0.153876653527089
chr14 121470727 121471096	EbfOnly	4.14433276452638	2.98896861112986	-1.15536415339652
chr14 121743672 121744042	EbfOnly	4.04487644423142	4.14935978414368	0.104483339912258
chr14 121852460 121852830	EbfOnly	5.00403824038153	4.79202733024608	-0.212010910135452
chr14 121878441 121878925	EbfOnly	5.15268413904565	5.31517243324415	0.162488294198501
chr15 3995598 3996064	EbfOnly	4.70401960042175	4.65521722346858	-0.0488023769531738
chr15 4401321 4401692	EbfOnly	5.04935616015702	3.69011960107963	-1.35923655907739
chr15 4463283 4463858	EbfOnly	6.1172439566751	4.68120803419391	-1.43603592248118
chr15 5185323 5185757	EbfOnly	4.55379358042867	4.8610744451394	0.30728086471073
chr15 8616256 8616617	EbfOnly	6.37870453595894	5.10164582243547	-1.27705871352347
chr15 9140248 9140843	EbfOnly	4.55694315174337	4.61045998345642	0.0535168317130514
chr15 12037096 12037513	EbfOnly	4.33697784246877	3.89986545225721	-0.437112390211568
chr15 12248749 12249116	EbfOnly	4.35632820706516	2.38481078790241	-1.97151741916275
chr15 12375988 12376398	EbfOnly	4.87741301701631	4.79467529762961	-0.0827377193866914
chr15 12503654 12504174	EbfOnly	4.81314477490967	5.27104999652387	0.457905221614194
chr15 12739883 12740271	EbfOnly	5.3406375188095	4.56426964559325	-0.77636787321625
chr15 13589931 13590292	EbfOnly	5.37664161735319	5.30510759384596	-0.0715340235072262
chr15 25384479 25384840	EbfOnly	5.69975148093698	5.74471444845456	0.0449629675175798
chr15 25890956 25891377	EbfOnly	3.98237670429364	3.65230023862233	-0.330076465671312
chr15 27539778 27540259	EbfOnly	4.20032284419334	4.85854569128227	0.658222847088934
chr15 27905368 27905729	EbfOnly	5.19224349505659	4.64186266595902	-0.550380829097569
chr15 29868722 29869094	EbfOnly	4.04935616015702	4.6027392839148	0.553383123757781
chr15 30506452 30506849	EbfOnly	4.70685801453951	4.74864826434763	0.0417902498081215
chr15 30820845 30821206	EbfOnly	5.12614269162224	6.04244458022717	0.916301888604925
chr15 31449883 31450250	EbfOnly	5.60882513739238	5.94681796460431	0.337992827211931
chr15 31601459 31601820	EbfOnly	4.41871069742765	4.36556868249944	-0.0531420149282056
chr15 31901755 31902148	EbfOnly	4.56421227244355	3.9770734094393	-0.58713886300425
chr15 32921023 32921384	EbfOnly	5.21498456805207	4.64186266595902	-0.573121902093047
chr15 32972941 32973384	EbfOnly	4.16642640117229	3.73492670974014	-0.431499691432151
chr15 32978341 32978702	EbfOnly	5.69877703891709	5.0788811109575	-0.619895927959587
chr15 33024730 33025119	EbfOnly	4.46621811537203	2.47423241141258	-1.99198570395945
chr15 33426809 33427189	EbfOnly	5.92925043587596	5.75969952982159	-0.169550906054375
chr15 34309018 34309379	EbfOnly	5.8197153557622	5.7376814810437	-0.0820338747184985
chr15 36179054 36179431	EbfOnly	4.88244314573534	4.98868330198592	0.106240156250582
chr15 36421697 36422065	EbfOnly	5.28423896577778	5.22136227168405	-0.0628766940937355
chr15 36423956 36424323	EbfOnly	5.13803735414121	5.05575142158005	-0.0822859325611622
chr15 36848254 36848649	EbfOnly	6.23670150295669	6.59407169229688	0.357370189340188
chr15 36892579 36892940	EbfOnly	5.2754082263121	5.26043512903009	-0.0149730972820059
chr15 37141859 37142278	EbfOnly	7.1638728558751	7.09659104977195	-0.0672818061031579
chr15 38299334 38299727	EbfOnly	5.45905528674425	5.89123137967215	0.432176092927905
chr15 38373807 38374169	EbfOnly	5.4256191272212	6.07949111786439	0.653871990643183
chr15 38473404 38474018	EbfOnly	5.56791281696991	5.55336575826541	-0.0145470587045029
chr15 38661708 38662116	EbfOnly	4.04935616015702	3.50042143085072	-0.5489347293063
chr15 44363950 44364334	EbfOnly	4.47623427488912	4.52793237511327	0.0516981002241454
chr15 50180471 50180832	EbfOnly	4.28613809160879	3.13454629528749	-1.1515917963213
chr15 51736628 51737009	EbfOnly	4.82447037371731	5.44903341495717	0.624563041239862
chr15 52706865 52707242	EbfOnly	4.17465121696487	3.1640227137842	-1.01062850318068
chr15 56448044 56448405	EbfOnly	4.45506431447335	4.08105197622376	-0.374012338249587
chr15 57713775 57714217	EbfOnly	4.86649704852665	4.07234884668817	-0.794148201838484
chr15 58186753 58187137	EbfOnly	4.66767361426378	5.37345163053576	0.705778016271983
chr15 58255606 58255980	EbfOnly	4.51340253081203	4.29952520713433	-0.213877323677701
chr15 58651495 58651888	EbfOnly	4.14851449476088	4.03896082762666	-0.109553667134226
chr15 60824362 60824723	EbfOnly	4.67348926936332	3.48082437019788	-1.19266489916544
chr15 63998369 63998767	EbfOnly	5.02082443459827	4.78937449376252	-0.231449940835753
chr15 64115148 64115509	EbfOnly	4.62139030065706	4.96169415400528	0.340303853348225
chr15 64311202 64311564	EbfOnly	4.93486938087628	4.49065617521358	-0.444213205662698
chr15 67176970 67177389	EbfOnly	4.68974315452741	5.18031436202358	0.490571207496175
chr15 68258676 68259078	EbfOnly	6.05827407680386	5.93231390354811	-0.125960173255746
chr15 68928770 68929171	EbfOnly	5.52038352383442	4.83558520654483	-0.684798317289586
chr15 69035881 69036250	EbfOnly	4.77407478761017	3.91940857121904	-0.854666216391134
chr15 69079638 69080002	EbfOnly	4.62139030065706	4.66682653967438	0.0454362390173255
chr15 71141600 71142033	EbfOnly	4.35632820706516	5.02873636049188	0.672408153426718
chr15 72633625 72633988	EbfOnly	4.36713414266605	4.37974659693218	0.0126124542661321
chr15 73060986 73061383	EbfOnly	4.30617771073854	3.76224054107259	-0.543937169665952
chr15 73090582 73090986	EbfOnly	5.01094492654709	3.8949380254953	-1.11600690105179
chr15 73148955 73149316	EbfOnly	5.7763514603193	5.81323734757241	0.0368858872531117
chr15 73192004 73192402	EbfOnly	4.97458669594996	4.60443570701054	-0.370150988939422
chr15 73528287 73528679	EbfOnly	4.17874610777764	4.60141410908901	0.42266800131137
chr15 73553724 73554390	EbfOnly	4.55379358042867	4.49065617521358	-0.0631374052150946
chr15 73615158 73615519	EbfOnly	4.95725049987664	3.6313490291748	-1.32590147070184
chr15 73627560 73627936	EbfOnly	6.00713154821927	5.65585570773386	-0.35127584048541
chr15 73685372 73685733	EbfOnly	4.80172956271937	4.39923117013922	-0.402498392580147
chr15 73698061 73698438	EbfOnly	5.71251814429303	6.16741321042636	0.454895066133331
chr15 74334244 74334650	EbfOnly	5.43529155799911	4.16172019647809	-1.27357136152102
chr15 74722136 74722497	EbfOnly	6.50989932579374	6.20993932680684	-0.299959998986894
chr15 74749461 74749825	EbfOnly	5.09625696200157	5.88751518600908	0.791258224007509
chr15 74902028 74902412	EbfOnly	4.61137786303756	4.52155265479947	-0.0898252082380875
chr15 75690293 75690682	EbfOnly	4.11336346311175	3.90477610699568	-0.208587356116064
chr15 75797563 75797999	EbfOnly	4.35993918613343	4.02999923891879	-0.329939947214641
chr15 75841775 75842197	EbfOnly	4.44382360870572	3.33474541228724	-1.10907819641848
chr15 75929610 75930003	EbfOnly	4.4828732892639	3.70708576350037	-0.775787525763533
chr15 76069625 76069989	EbfOnly	5.26257180148395	4.43552343930286	-0.82704836218109
chr15 76077187 76077548	EbfOnly	5.10625124528142	5.21544556474052	0.109194319459095
chr15 76576072 76576505	EbfOnly	4.87741301701631	4.96169415400528	0.0842811369889773
chr15 76607317 76607709	EbfOnly	4.33330885903354	4.32539350296068	-0.00791535607285887
chr15 76710375 76710818	EbfOnly	4.99404270845327	4.32172630899861	-0.672316399454662
chr15 76998931 76999412	EbfOnly	5.49821866317476	6.56591626460998	1.06769760143522
chr15 77367144 77367521	EbfOnly	5.27218536281292	5.7376814810437	0.465496118230777
chr15 77928680 77929202	EbfOnly	4.65303107672641	4.38326941142351	-0.269761665302895
chr15 77970778 77971180	EbfOnly	4.68399278285501	4.54552650052749	-0.138466282327527
chr15 78167769 78168141	EbfOnly	5.0033080635268	5.88751518600908	0.884207122482279
chr15 78401912 78402290	EbfOnly	5.38254080422283	5.2055301420846	-0.17701066213823
chr15 78405831 78406219	EbfOnly	5.37429339476189	6.1878260641081	0.813532669346218
chr15 78430840 78431230	EbfOnly	5.37785974204155	5.14197205261175	-0.2358876894298
chr15 78468539 78468926	EbfOnly	6.47461223393301	6.55692768607236	0.0823154521393477
chr15 78605480 78605852	EbfOnly	6.77521357305809	6.96764537344079	0.192431800382692
chr15 79069993 79070400	EbfOnly	5.98471746407762	5.12523906416107	-0.859478399916553
chr15 79402936 79403377	EbfOnly	5.41066805905362	5.87935349494891	0.468685435895295
chr15 79505916 79506326	EbfOnly	5.21035881647562	5.08970291836363	-0.120655898111989
chr15 79659769 79660135	EbfOnly	4.5506371181865	4.41996035093771	-0.130676767248789
chr15 79661864 79662229	EbfOnly	4.39315289142829	3.8949380254953	-0.498214865932985
chr15 79768483 79768846	EbfOnly	4.38254080422283	3.99560465460571	-0.386936149617118
chr15 79774236 79774597	EbfOnly	4.87409278602309	4.89740384253659	0.0233110565134984
chr15 79777608 79777969	EbfOnly	5.62739515960991	5.23031275468711	-0.397082404922794
chr15 79785825 79786232	EbfOnly	4.7990719642211	4.41652610514196	-0.382545859079145
chr15 79804625 79804997	EbfOnly	5.22032545648695	5.51584816608888	0.295522709601928
chr15 79834221 79834601	EbfOnly	5.72885363326598	5.243940357228	-0.484913276037986
chr15 79851826 79852223	EbfOnly	6.06969330713686	6.56159934588751	0.491906038750654
chr15 80103551 80104182	EbfOnly	7.35270816724984	6.71081617804383	-0.641891989206006
chr15 80233833 80234261	EbfOnly	4.46180123856257	3.81600752267069	-0.645793715891882
chr15 80264165 80264573	EbfOnly	4.25422092093457	3.88005395751985	-0.374166963414719
chr15 80945868 80946229	EbfOnly	5.94692430932964	4.6869207293414	-1.26000357998824
chr15 80996563 80996924	EbfOnly	4.33330885903354	4.3635665799653	0.0302577209317585
chr15 81272326 81272755	EbfOnly	4.1401388780748	4.82753076048626	0.687391882411465
chr15 81399868 81400229	EbfOnly	5.30863936495301	4.77066678403704	-0.537972580915969
chr15 81729828 81730293	EbfOnly	5.12469224720704	4.22639539296252	-0.898296854244516
chr15 81810141 81810566	EbfOnly	4.69456633490099	4.46241805060148	-0.232148284299513
chr15 81824611 81824975	EbfOnly	5.03670408789058	5.14819722423317	0.111493136342589
chr15 81845703 81846064	EbfOnly	5.79732016105222	6.23367155004279	0.436351388990572
chr15 82206120 82206483	EbfOnly	5.69170361023232	5.34922796610868	-0.342475644123643
chr15 82271864 82272227	EbfOnly	6.96516467241237	6.65917365364132	-0.305991018771058
chr15 83148761 83149122	EbfOnly	5.34735385294925	5.83671191234333	0.489358059394089
chr15 83595063 83595437	EbfOnly	4.78217164194489	4.35282600183157	-0.429345640113322
chr15 83953065 83953426	EbfOnly	4.54329910023086	4.90232286899024	0.359023768759385
chr15 83964130 83964500	EbfOnly	4.5869348450465	5.07452955608722	0.487594711040721
chr15 83976678 83977039	EbfOnly	4.91704628884066	5.30034216056456	0.383295871723902
chr15 83999418 83999785	EbfOnly	4.3442879351548	4.20441199304136	-0.139875942113443
chr15 84003510 84003884	EbfOnly	5.45284042618103	4.92937908457266	-0.523461341608376
chr15 84181951 84182328	EbfOnly	4.8400675250732	4.57835853067433	-0.261708994398878
chr15 84201342 84201703	EbfOnly	4.96201027392685	4.32172630899861	-0.640283964928244
chr15 84380374 84380781	EbfOnly	4.50690284391109	4.45574125475588	-0.0511615891552033
chr15 84547392 84547753	EbfOnly	5.45453021004883	5.12944054107177	-0.325089668977061
chr15 84639945 84640306	EbfOnly	4.75961371768603	4.08538393157188	-0.674229786114151
chr15 84923102 84923466	EbfOnly	4.92271287400456	4.5247460414118	-0.397966832592755
chr15 84925003 84925364	EbfOnly	4.72185488677872	4.30115865164122	-0.420696235137507
chr15 84975676 84976043	EbfOnly	6.70756674636308	6.62847490223812	-0.0790918441249575
chr15 85131857 85132218	EbfOnly	4.89572938889139	4.53428400792039	-0.361445380970992
chr15 85335679 85336045	EbfOnly	4.3442879351548	5.09306641132037	0.748778476165569
chr15 85555627 85556030	EbfOnly	4.78486052654079	4.59060040934788	-0.194260117192905
chr15 85838515 85838902	EbfOnly	4.90889439046	5.09950574803885	0.190611357578853
chr15 85867718 85868086	EbfOnly	4.1705446702781	3.55492851114728	-0.615616159130816
chr15 86041426 86041787	EbfOnly	4.70401960042175	5.33554266852786	0.631523068106112
chr15 86130667 86131054	EbfOnly	4.94692430932964	5.24974158163426	0.302817272304617
chr15 88818925 88819373	EbfOnly	4.83747968164321	4.99330122457454	0.155821542931327
chr15 89074883 89075244	EbfOnly	4.30991625533793	3.92213179060626	-0.387784464731665
chr15 89126600 89126972	EbfOnly	5.38785660527063	4.63301216146931	-0.754844443801323
chr15 89128561 89128922	EbfOnly	4.80172956271937	5.150266326523	0.348536763803636
chr15 89177076 89177443	EbfOnly	5.7915608940052	6.16127058086031	0.36970968685511
chr15 89454786 89455180	EbfOnly	6.03747509866623	5.97123323826758	-0.0662418603986517
chr15 89461300 89461711	EbfOnly	4.93970344644597	4.69986648181132	-0.239836964634645
chr15 89465089 89465454	EbfOnly	5.42906097605821	5.44976996616886	0.020708990110653
chr15 91165102 91165483	EbfOnly	5.01323982704339	4.78138658981772	-0.231853237225666
chr15 91211763 91212142	EbfOnly	5.46797769950975	3.93178678144292	-1.53619091806683
chr15 92349224 92349585	EbfOnly	4.6183784724495	3.02549748273527	-1.59288098971424
chr15 92400669 92401044	EbfOnly	4.74776521224949	4.30696359958569	-0.440801612663805
chr15 94543335 94543816	EbfOnly	4.54011956806382	4.94748643306398	0.407366865000165
chr15 94589559 94589920	EbfOnly	6.17400249862033	6.00670736418573	-0.167295134434596
chr15 94773109 94773470	EbfOnly	3.95247497027037	3.6982787019055	-0.25419626836487
chr15 95373739 95374109	EbfOnly	4.27852654229775	2.37068279801229	-1.90784374428546
chr15 95599972 95600333	EbfOnly	4.61631572768952	2.25912220519257	-2.35719352249696
chr15 95867548 95867922	EbfOnly	5.97185624656671	5.6840672093632	-0.287789037203506
chr15 96082445 96082813	EbfOnly	4.81314477490967	4.55804894765606	-0.255095827253613
chr15 96114371 96114748	EbfOnly	5.51664142614935	4.83414005487055	-0.682501371278795
chr15 96161853 96162238	EbfOnly	4.44382360870572	5.31620798048546	0.872384371779741
chr15 96248890 96249257	EbfOnly	4.61536034347218	5.1800644946535	0.56470415118132
chr15 96285325 96285716	EbfOnly	5.33456411015058	5.72524337451218	0.390679264361608
chr15 97744848 97745227	EbfOnly	4.68308119475395	4.49717368440171	-0.185907510352245
chr15 97963999 97964421	EbfOnly	4.3442879351548	3.7182866965852	-0.626001238569601
chr15 98068480 98068872	EbfOnly	4.35632820706516	3.7294013363418	-0.626926870723362
chr15 98168071 98168531	EbfOnly	5.90278167948683	6.36099914418547	0.458217464698641
chr15 98170444 98170805	EbfOnly	6.2539140032787	6.57835853067433	0.324444527395626
chr15 98632891 98633264	EbfOnly	5.01094492654709	4.5247460414118	-0.486198885135288
chr15 98637739 98638100	EbfOnly	5.27731900462781	5.34279811781536	0.0654791131875561
chr15 98872073 98872434	EbfOnly	4.84088515202214	3.61346271450256	-1.22742243751958
chr15 98977764 98978145	EbfOnly	5.80040137541772	5.82105130437273	0.0206499289550095
chr15 98985734 98986110	EbfOnly	5.10194501501996	4.80143648072337	-0.300508534296585
chr15 99224284 99224645	EbfOnly	6.07189670341473	6.05022181260997	-0.0216748908047597
chr15 99437885 99438473	EbfOnly	4.76779190941756	4.75834366324418	-0.00944824617338824
chr15 99527645 99528020	EbfOnly	5.51015634768936	4.9037013424086	-0.606455005280754
chr15 99694943 99695304	EbfOnly	4.64915137652617	5.09091356289594	0.441762186369775
chr15 99754837 99755245	EbfOnly	4.81050814063129	4.35282600183157	-0.457682138799725
chr15 99770436 99770797	EbfOnly	6.41551848621828	5.84112264566267	-0.574395840555614
chr15 99940842 99941216	EbfOnly	4.20434561469223	3.6313490291748	-0.572996585517432
chr15 99941602 99941979	EbfOnly	4.7928972413204	4.56116264946879	-0.231734591851606
chr15 100082116 100082506	EbfOnly	4.64915137652617	4.41996035093771	-0.229191025588453
chr15 100468727 100469088	EbfOnly	5.60786477818681	6.12359538590364	0.515730607716829
chr15 100478719 100479080	EbfOnly	5.88284018383008	5.57133128649246	-0.311508897337626
chr15 100552002 100552475	EbfOnly	4.70969085521498	4.34562093455872	-0.364069920656267
chr15 100613268 100613673	EbfOnly	4.80172956271937	4.31804976961709	-0.483679793102278
chr15 100767785 100768169	EbfOnly	4.44382360870572	4.39028933862738	-0.0535342700783374
chr15 101242506 101242892	EbfOnly	4.94692430932964	4.20042356948333	-0.746500739846315
chr15 101246097 101246668	EbfOnly	5.62739515960991	5.94971755729487	0.322322397684961
chr15 101275991 101276386	EbfOnly	4.36354114969847	4.31804976961709	-0.045491380081379
chr15 101777527 101777913	EbfOnly	4.46850684953811	4.06797751413716	-0.400529335400955
chr15 102106726 102107132	EbfOnly	4.99868282403608	5.03350467254439	0.0348218485083152
chr15 102516865 102517286	EbfOnly	4.85037272748661	5.21544556474052	0.365072837253908
chr15 102722052 102722413	EbfOnly	4.4404168410199	3.57970504316239	-0.860711797857507
chr15 103532152 103532522	EbfOnly	5.64767494862657	5.67403520708727	0.0263602584606906
chr16 4543752 4544113	EbfOnly	6.35122799338491	6.65065920612591	0.299431212740999
chr16 4726590 4726957	EbfOnly	5.19968556971379	5.68058067435413	0.480895104640338
chr16 5049438 5049807	EbfOnly	4.91381612951934	5.31804976961709	0.40423364009775
chr16 5155231 5155602	EbfOnly	6.67562714114314	5.95275760734596	-0.722869533797177
chr16 5162096 5162474	EbfOnly	4.0538220091528	3.35641508648641	-0.697406922666385
chr16 5181815 5182187	EbfOnly	5.90148015583331	5.29847761134419	-0.603002544489118
chr16 5188734 5189118	EbfOnly	6.78486052654079	6.61121125232942	-0.173649274211368
chr16 9287525 9287905	EbfOnly	4.88574423655249	4.69703847781777	-0.188705758734711
chr16 9291527 9291898	EbfOnly	5.80570680373787	5.66166947492485	-0.144037328813018
chr16 10366406 10366939	EbfOnly	4.62439585434754	4.42680441437781	-0.197591439969731
chr16 10522828 10523189	EbfOnly	5.48835449605965	6.1037827269761	0.615428230916442
chr16 10769591 10769952	EbfOnly	5.62692120105157	5.55336575826541	-0.0735554427861684
chr16 14464776 14465250	EbfOnly	4.78486052654079	3.50042143085072	-1.28443909569006
chr16 14468447 14468823	EbfOnly	4.41524403726403	4.41996035093771	0.00471631367368364
chr16 16212985 16213393	EbfOnly	4.92360952086081	4.77603664346431	-0.147572877396501
chr16 17831768 17832129	EbfOnly	5.41697840860278	4.37974659693218	-1.0372318116706
chr16 17833224 17833594	EbfOnly	7.27092356362612	7.33903213790567	0.0681085742795444
chr16 18248737 18249209	EbfOnly	5.30371184905117	5.32642174218656	0.0227098931353931
chr16 18392968 18393329	EbfOnly	4.64619700822949	5.31251733332306	0.666320325093567
chr16 18552074 18552548	EbfOnly	6.12859644517548	5.96235576661449	-0.166240678560992
chr16 18627830 18628191	EbfOnly	5.11976722693974	4.63004988644309	-0.489717340496649
chr16 18686831 18687192	EbfOnly	5.26520720310221	5.76645981436337	0.501252611261158
chr16 18812338 18812738	EbfOnly	4.6183784724495	4.20042356948333	-0.417954902966176
chr16 20107414 20107776	EbfOnly	4.64027005948125	4.49717368440171	-0.143096375079544
chr16 20195528 20195900	EbfOnly	4.33330885903354	4.40963299079401	0.0763241317604697
chr16 20695935 20696321	EbfOnly	4.96912061972554	5.07452955608722	0.105408936361679
chr16 21422894 21423270	EbfOnly	5.74456937816954	6.03511605706636	0.290546678896828
chr16 21507057 21507426	EbfOnly	5.68497725854743	5.29847761134419	-0.386499647203238
chr16 21693939 21694315	EbfOnly	5.35032063160638	5.71950879600865	0.369188164402262
chr16 21729573 21730006	EbfOnly	4.6983259638329	4.94614918626817	0.24782322243527
chr16 22123345 22123731	EbfOnly	4.42216904749812	5.75562810129943	1.33345905380132
chr16 22545151 22545645	EbfOnly	4.5003737417904	4.77603664346431	0.275662901673908
chr16 22900465 22900843	EbfOnly	5.16577397307837	5.44398198819644	0.278208015118065
chr16 23107227 23107599	EbfOnly	4.6183784724495	4.72385471994794	0.10547624749844
chr16 23259576 23260014	EbfOnly	3.95247497027037	4.08105197622376	0.128577005953397
chr16 23270453 23270875	EbfOnly	5.84305887490575	5.87184982650737	0.0287909516016223
chr16 23930783 23931233	EbfOnly	6.54880610981368	6.39291302993009	-0.155893079883587
chr16 24948063 24948452	EbfOnly	5.52250577007338	5.35462166025811	-0.167884109815273
chr16 26904015 26904376	EbfOnly	5.00099729732901	5.08538393157188	0.0843866342428639
chr16 27398222 27398601	EbfOnly	4.33697784246877	3.56736996485021	-0.769607877618561
chr16 27457276 27457637	EbfOnly	4.38608684700438	4.09830229525141	-0.287784551752964
chr16 28340160 28340521	EbfOnly	6.03367360757536	5.65503744445617	-0.378636163119189
chr16 28439190 28439551	EbfOnly	6.55246580566514	5.44303424015966	-1.10943156550548
chr16 28445911 28446272	EbfOnly	5.04345650963825	4.05919491213374	-0.984261597504513
chr16 28610941 28611302	EbfOnly	4.11336346311175	4.40422754307369	0.29086407996194
chr16 28865003 28865366	EbfOnly	5.70917094222305	4.48738634596701	-1.22178459625604
chr16 28888327 28888688	EbfOnly	4.52411594028101	3.65812832236249	-0.865987617918519
chr16 29579068 29579474	EbfOnly	4.01167124941477	3.48738634596701	-0.524284903447757
chr16 30063205 30063626	EbfOnly	4.01625510104742	4.19642408909656	0.180168988049142
chr16 30769196 30769619	EbfOnly	4.49709807658501	4.24200142030491	-0.255096656280106
chr16 31201032 31201593	EbfOnly	4.58595979805017	4.34922796610868	-0.23673183194149
chr16 31520434 31520795	EbfOnly	4.73391721465951	4.24200142030491	-0.491915794354606
chr16 31875681 31876042	EbfOnly	6.44180832293094	6.00428047920636	-0.437527843724586
chr16 32231676 32232089	EbfOnly	4.2580963741846	4.71392394188324	0.455827567698647
chr16 32332778 32333151	EbfOnly	4.93167892542819	5.48082437019788	0.549145444769688
chr16 32419426 32419878	EbfOnly	4.3442879351548	3.84184191365665	-0.502446021498151
chr16 32499616 32499988	EbfOnly	5.5673392050148	4.96169415400528	-0.605645051009516
chr16 32659501 32659876	EbfOnly	4.47184800330908	5.19842521522372	0.726577211914639
chr16 32736126 32736487	EbfOnly	5.26196144484564	5.28052662617505	0.0185651813294054
chr16 32832949 32833347	EbfOnly	4.23344113068362	5.5013322312021	1.26789110051848
chr16 32878893 32879254	EbfOnly	5.89572938889139	5.32825054639342	-0.567478842497964
chr16 33337286 33337681	EbfOnly	4.63431866087818	5.11561011676194	0.481291455883767
chr16 33698002 33698383	EbfOnly	5.21697701764122	5.05132943122916	-0.165647586412063
chr16 33742035 33742415	EbfOnly	6.19394763584704	5.87755828165887	-0.316389354188167
chr16 33961209 33961570	EbfOnly	4.1401388780748	3.85204751400126	-0.288091364073538
chr16 34359070 34359472	EbfOnly	4.98938762077801	5.62094231302519	0.631554692247184
chr16 34397641 34398002	EbfOnly	6.62012332981845	6.40433450304032	-0.215788826778137
chr16 34560916 34561277	EbfOnly	4.26196144484564	4.32744924908654	0.065487804240898
chr16 35468673 35469035	EbfOnly	5.83187882872351	5.22529330511639	-0.606585523607123
chr16 35823395 35823757	EbfOnly	4.33697784246877	3.49391861023635	-0.843059232232427
chr16 37384610 37384992	EbfOnly	5.78486052654079	5.65731134740932	-0.127549179131461
chr16 37497978 37498366	EbfOnly	6.75301520749809	6.42557632051315	-0.327438886984945
chr16 37543335 37543696	EbfOnly	5.12189551381836	5.13571990317256	0.013824389354208
chr16 37689329 37689690	EbfOnly	6.71203529803199	6.78937449376252	0.0773391957305236
chr16 37968018 37968385	EbfOnly	4.60530582334071	4.93898585646676	0.333680033126049
chr16 38018043 38018404	EbfOnly	5.15684176704053	5.12405689574006	-0.0327848713004668
chr16 38089565 38089926	EbfOnly	5.13037740276919	4.97809489956953	-0.152282503199655
chr16 38522405 38522819	EbfOnly	4.84780331962845	4.58142875262611	-0.266374567002343
chr16 41408150 41408531	EbfOnly	4.63431866087818	2.86218142692025	-1.77213723395792
chr16 43889604 43890000	EbfOnly	5.20233563156492	4.28241450504263	-0.919921126522288
chr16 44026187 44026561	EbfOnly	4.44722235062782	4.50042143085072	0.0531990802229041
chr16 44054710 44055071	EbfOnly	6.34183981980913	5.97174614547513	-0.370093674334008
chr16 44139515 44139910	EbfOnly	6.33427381909127	6.44350819200343	0.109234372912162
chr16 44347407 44347830	EbfOnly	5.30558553003701	4.82380653042546	-0.48177899961155
chr16 46409740 46410107	EbfOnly	4.6183784724495	4.55180131074604	-0.0665771617034672
chr16 55822074 55822536	EbfOnly	5.10839954993745	5.8374333821606	0.729033832223151
chr16 57231117 57231795	EbfOnly	5.47684527020926	5.59516446483208	0.118319194622829
chr16 59639031 59639457	EbfOnly	4.52089380077091	3.7182866965852	-0.80260710418571
chr16 62786668 62787042	EbfOnly	5.51178035227306	4.9437653594475	-0.568014992825554
chr16 62829969 62830330	EbfOnly	5.2522792833779	4.37068279801229	-0.881596485365611
chr16 63270106 63270524	EbfOnly	4.84265073485294	4.55804894765606	-0.28460178719688
chr16 69940766 69941166	EbfOnly	4.27470565524856	3.09212319236177	-1.1825824628868
chr16 70314261 70314629	EbfOnly	5.11909334829598	5.65940243605887	0.540309087762881
chr16 70346127 70346488	EbfOnly	4.14433276452638	3.6194494923202	-0.524883272206173
chr16 75766658 75767296	EbfOnly	4.56421227244355	4.23421950836477	-0.329992764078778
chr16 78538657 78539026	EbfOnly	4.10907844100216	4.49717368440171	0.388095243399547
chr16 84834557 84834984	EbfOnly	4.81840363140478	4.88751518600908	0.0691115546043006
chr16 85172349 85172759	EbfOnly	4.9268178515519	4.56426964559325	-0.362548205958648
chr16 85215198 85215559	EbfOnly	4.27852654229775	4.68120803419391	0.402681491896161
chr16 87454737 87455100	EbfOnly	4.66767361426378	4.44229424117683	-0.225379373086954
chr16 90458816 90459274	EbfOnly	4.1004700252423	4.53111168698933	0.430641661747031
chr16 90727172 90727560	EbfOnly	4.99404270845327	4.76645981436337	-0.227582894089899
chr16 90923190 90923582	EbfOnly	4.32107411072066	4.43361616320752	0.112542052486861
chr16 91128387 91128777	EbfOnly	4.4584367089243	3.61346271450256	-0.844973994421733
chr16 91248119 91248515	EbfOnly	4.93893996273109	3.79202733024608	-1.14691263248501
chr16 91299386 91299747	EbfOnly	4.60530582334071	4.46241805060148	-0.142887772739235
chr16 91478920 91479281	EbfOnly	4.27087462194274	2.96507931436452	-1.30579530757823
chr16 91484725 91485151	EbfOnly	5.17400249862033	5.03448699159905	-0.13951550702128
chr16 91646842 91647243	EbfOnly	4.14433276452638	4.05671871423853	-0.0876140502878444
chr16 91885585 91885956	EbfOnly	4.67348926936332	5.0952160519627	0.42172678259938
chr16 91919085 91919446	EbfOnly	3.94768358045509	3.78671677023927	-0.160966810215817
chr16 91929310 91929686	EbfOnly	4.79374203523779	4.58754966441786	-0.206192370819933
chr16 93074515 93074959	EbfOnly	4.33330885903354	4.00020051086099	-0.333108348172545
chr16 94151410 94151774	EbfOnly	4.97222942775545	4.64773298148431	-0.324496446271141
chr16 94269671 94270047	EbfOnly	4.72465846093362	4.51514459746411	-0.209513863469502
chr16 94308020 94308396	EbfOnly	4.19628882534181	4.18031436202358	-0.015974463318229
chr16 95222364 95222733	EbfOnly	4.67440693652276	4.8289825445599	0.154575608037137
chr16 96192100 96192464	EbfOnly	5.04640935059491	4.8263968587653	-0.220012491829612
chr16 96683846 96684207	EbfOnly	4.08608170287473	3.06112424191464	-1.02495746096009
chr16 97251802 97252212	EbfOnly	5.57201693287215	3.26342361671549	-2.30859331615666
chr16 97763663 97764028	EbfOnly	6.44131277707044	7.25076567423156	0.809452897161121
chr16 97836348 97836709	EbfOnly	4.7767787913182	3.67547262830894	-1.10130616300927
chr17 3249308 3249708	EbfOnly	4.50364198638411	3.9863687857713	-0.517273200612808
chr17 5189664 5190128	EbfOnly	4.82968818246976	4.32744924908654	-0.502238933383218
chr17 5257953 5258314	EbfOnly	4.59308453360429	4.65940243605887	0.0663179024545757
chr17 5492226 5492602	EbfOnly	6.39579376109664	6.35641508648641	-0.0393786746102247
chr17 5553604 5553980	EbfOnly	4.61742445370222	5.41899668496888	0.801572231266664
chr17 5795846 5796213	EbfOnly	5.04864856865234	5.03770577291033	-0.0109427957420047
chr17 6079564 6079939	EbfOnly	4.22554563991014	4.50870795025264	0.283162310342507
chr17 6107628 6107989	EbfOnly	5.23344113068362	4.57355068711926	-0.659890443564358
chr17 6317448 6317876	EbfOnly	4.56322174148209	3.19642408909656	-1.36679765238553
chr17 6601400 6601761	EbfOnly	4.92116739848075	4.60575811054892	-0.315409287931832
chr17 6605311 6605685	EbfOnly	3.58903999789917	3.34922796610868	-0.239812031790492
chr17 6655221 6655600	EbfOnly	4.95725049987664	4.54552650052749	-0.41172399934915
chr17 6782417 6782853	EbfOnly	4.86221653804686	5.32356107118674	0.461344533139874
chr17 7034674 7035046	EbfOnly	5.17605231772891	6.20453484139523	1.02848252366632
chr17 8283922 8284313	EbfOnly	5.45737079774542	5.58840710297775	0.131036305232335
chr17 8409173 8409592	EbfOnly	3.98237670429364	3.99099411096801	0.00861740667436317
chr17 8949531 8949892	EbfOnly	4.01167124941477	3.11772645240876	-0.893944797006007
chr17 9167641 9168020	EbfOnly	4.68019556638907	5.09736249436801	0.417166927978946
chr17 12124978 12125339	EbfOnly	4.23344113068362	4.56116264946879	0.327721518785173
chr17 12216988 12217391	EbfOnly	4.31364513705086	4.86863422060611	0.554989083555254
chr17 13476858 13477243	EbfOnly	4.53373940423906	2.92696736280723	-1.60677204143183
chr17 13489226 13489587	EbfOnly	5.26581618840034	4.92213179060626	-0.343684397794078
chr17 13573568 13573929	EbfOnly	4.28613809160879	4.91484790639719	0.6287098147884
chr17 15229903 15230271	EbfOnly	4.64915137652617	4.78138658981772	0.132235213291553
chr17 15280152 15280513	EbfOnly	5.19564976604637	4.63596836653946	-0.559681399506908
chr17 15896029 15896475	EbfOnly	4.59614957552266	4.08538393157188	-0.510765643950784
chr17 20945017 20945477	EbfOnly	5.5348318993721	5.92145146751346	0.386619568141359
chr17 23563804 23564401	EbfOnly	4.88574423655249	4.45574125475588	-0.430002981796603
chr17 23660781 23661167	EbfOnly	5.24067421921152	5.51192986352839	0.271255644316871
chr17 23673397 23673796	EbfOnly	4.70117559088764	3.87505828111917	-0.826117309768468
chr17 23771383 23771747	EbfOnly	5.61591518021978	5.65065920612591	0.034744025906134
chr17 23802846 23803258	EbfOnly	5.08608170287473	5.04467092800077	-0.0414107748739561
chr17 24204999 24205360	EbfOnly	4.4404168410199	5.03672564379785	0.596308802777953
chr17 24206097 24206461	EbfOnly	5.78217164194489	5.13571990317256	-0.646451738772325
chr17 24242759 24243125	EbfOnly	4.20434561469223	4.99099411096801	0.786648496275779
chr17 24409565 24409953	EbfOnly	4.81314477490967	4.39028933862738	-0.422855436282293
chr17 24855961 24856322	EbfOnly	4.14851449476088	4.67547262830894	0.526958133548057
chr17 24891476 24891837	EbfOnly	4.27087462194274	4.49717368440171	0.226299062458963
chr17 25047171 25047560	EbfOnly	4.20835719939332	5.03798155108393	0.829624351690619
chr17 25133153 25133524	EbfOnly	5.44436169085549	5.48154487243398	0.0371831815784898
chr17 25273479 25273946	EbfOnly	5.19628882534181	4.56116264946879	-0.63512617587302
chr17 25431203 25431565	EbfOnly	4.8400675250732	4.87365215272441	0.0335846276512024
chr17 25565244 25565659	EbfOnly	5.06341317674779	4.74745061134914	-0.315962565398654
chr17 25716171 25716540	EbfOnly	6.26323110335191	5.40173151954884	-0.861499583803069
chr17 25716904 25717265	EbfOnly	6.71248210769828	5.67196523559685	-1.04051687210143
chr17 25723970 25724331	EbfOnly	4.66183442073036	4.90967010350108	0.24783568277072
chr17 25735695 25736109	EbfOnly	5.33088897527309	4.48738634596701	-0.843502629306082
chr17 26621483 26621844	EbfOnly	5.96438428503982	5.65212009572433	-0.312264189315488
chr17 27133920 27134281	EbfOnly	5.92764986494711	6.2810570773051	0.353407212357983
chr17 27699529 27699959	EbfOnly	5.60834503769991	6.88786348405152	1.27951844635161
chr17 27907605 27907966	EbfOnly	4.92438115862397	5.29847761134419	0.374096452720225
chr17 27929935 27930303	EbfOnly	5.95291420938027	5.67977631889916	-0.273137890481114
chr17 28021983 28022366	EbfOnly	4.89323957230213	4.03448699159905	-0.858752580703079
chr17 28072727 28073113	EbfOnly	5.1793926971037	5.57749509729456	0.398102400190861
chr17 28080009 28080370	EbfOnly	5.42162262258478	5.68994411944108	0.268321496856292
chr17 28164439 28164800	EbfOnly	4.6983259638329	5.20042356948333	0.502097605650424
chr17 28176712 28177074	EbfOnly	7.62214227629377	7.81233823177021	0.190195955476446
chr17 28691248 28691611	EbfOnly	6.22918656361768	5.94204858062161	-0.287137982996071
chr17 28699277 28699639	EbfOnly	4.23737273123829	3.6313490291748	-0.606023702063497
chr17 28869609 28870055	EbfOnly	5.00172864434929	4.88254532363853	-0.119183320710762
chr17 29292323 29292696	EbfOnly	5.49112932348408	5.06578687091904	-0.425342452565039
chr17 29492706 29493098	EbfOnly	5.02082443459827	4.23031275468711	-0.790511679911157
chr17 29493572 29493966	EbfOnly	5.20835719939332	4.89740384253659	-0.310953356856724
chr17 29660381 29660742	EbfOnly	5.4432853257925	5.68201159203314	0.238726266240644
chr17 30056237 30056598	EbfOnly	5.11696092054112	4.96639913724349	-0.150561783297627
chr17 30612435 30612815	EbfOnly	4.47623427488912	4.68567069850001	0.209436423610884
chr17 30619138 30619512	EbfOnly	4.98003214047503	4.10924241869495	-0.870789721780079
chr17 30963080 30963441	EbfOnly	6.1492280224226	5.90301227033824	-0.246215752084358
chr17 30970007 30970384	EbfOnly	6.97440042204962	6.06187741904438	-0.912523003005239
chr17 31058195 31058559	EbfOnly	5.90850445923797	6.01126804297451	0.102763583736534
chr17 31296493 31296913	EbfOnly	4.44722235062782	4.99330122457454	0.546078873946721
chr17 31521388 31521749	EbfOnly	4.38254080422283	3.37776408691892	-1.00477671730391
chr17 31568943 31569304	EbfOnly	4.40129349065199	4.08105197622376	-0.320241514428226
chr17 31595095 31595456	EbfOnly	5.84265073485294	5.98405055040998	0.141399815557043
chr17 31746563 31747014	EbfOnly	4.64323657752501	5.58754966441786	0.944313086892843
chr17 31790611 31791061	EbfOnly	4.86476042658832	4.72107339446013	-0.143687032128196
chr17 32036156 32036524	EbfOnly	4.30242945304246	4.1285208133393	-0.173908639703164
chr17 32321088 32321451	EbfOnly	4.70969085521498	4.04342083304675	-0.666270022168233
chr17 32364383 32364744	EbfOnly	4.57667954288465	4.96169415400528	0.385014611120631
chr17 32388514 32388882	EbfOnly	6.37579561424116	6.35602223912325	-0.0197733751179134
chr17 33755449 33755811	EbfOnly	5.63038824237074	6.00313612908128	0.372747886710535
chr17 34031487 34031885	EbfOnly	4.28992885980728	4.1303596828452	-0.159569176962084
chr17 34121492 34121859	EbfOnly	5.60530582334071	5.8053808380669	0.200075014726185
chr17 34135206 34135614	EbfOnly	4.99868282403608	5.17714846676693	0.178465642730859
chr17 34142907 34143401	EbfOnly	5.15891609653356	4.81861187921509	-0.340304217318474
chr17 34911949 34912310	EbfOnly	4.98163547854484	4.2595952553653	-0.722040223179538
chr17 34932246 34932641	EbfOnly	5.35575626188974	6.04293278921414	0.687176527324399
chr17 34959263 34959624	EbfOnly	4.67348926936332	5.26724184593842	0.593752576575097
chr17 34972135 34972516	EbfOnly	4.90317316032178	5.23811571129264	0.334942550970862
chr17 35135016 35135427	EbfOnly	5.09762589281107	4.63301216146931	-0.464613731341762
chr17 35140281 35140803	EbfOnly	4.67730415472136	4.86863422060611	0.191330065884758
chr17 35673637 35674003	EbfOnly	4.02537934174105	3.78671677023927	-0.238662571501782
chr17 35864902 35865303	EbfOnly	4.60226019298459	5.69136578474485	1.08910559176026
chr17 35896602 35896966	EbfOnly	5.20571818550758	5.49483352390171	0.289115338394132
chr17 36271424 36271799	EbfOnly	4.78754440893462	4.53289440741309	-0.254650001521525
chr17 36512862 36513223	EbfOnly	4.39778467368608	3.1428832476367	-1.25490142604938
chr17 36617161 36617619	EbfOnly	4.47955760101188	3.51975585551324	-0.959801745498643
chr17 36951473 36951834	EbfOnly	5.40073910004974	4.99919455856941	-0.401544541480336
chr17 42991840 42992221	EbfOnly	5.49873683886965	5.09830229525141	-0.400434543618239
chr17 43027149 43027548	EbfOnly	4.04935616015702	3.34200486208608	-0.707351298070946
chr17 43049454 43049884	EbfOnly	5.21896671933091	4.11349067203309	-1.10547604729782
chr17 45433682 45434057	EbfOnly	5.600252163378	6.11514589648791	0.514893733109909
chr17 45523718 45524107	EbfOnly	4.52733089944394	3.68120803419391	-0.846122865250023
chr17 45543098 45543620	EbfOnly	5.33880884107386	4.33837970325522	-1.00042913781864
chr17 45543951 45544320	EbfOnly	5.23344113068362	5.03224486024967	-0.201196270433949
chr17 45628187 45628548	EbfOnly	5.76097997311756	6.64438858879026	0.883408615672695
chr17 46153438 46153816	EbfOnly	4.41524403726403	4.81454261628094	0.399298579016908
chr17 46327832 46328303	EbfOnly	4.47955760101188	3.9770734094393	-0.502484191572584
chr17 46457852 46458257	EbfOnly	4.6983259638329	4.91348004734646	0.21515408351356
chr17 46796709 46797175	EbfOnly	4.70117559088764	4.93659015407831	0.235414563190673
chr17 47033660 47034021	EbfOnly	5.33330885903354	5.243940357228	-0.0893685018055397
chr17 47601802 47602163	EbfOnly	5.15202546518809	5.47330433518576	0.321278869997672
chr17 47611275 47611772	EbfOnly	4.63133372968026	4.04786709310891	-0.583466636571345
chr17 47736786 47737171	EbfOnly	4.37429339476189	3.9863687857713	-0.387924608990587
chr17 48107907 48108302	EbfOnly	4.13171435237094	5.0129044423852	0.88119009001426
chr17 48142303 48142677	EbfOnly	4.20835719939332	3.50689507204935	-0.701462127343962
chr17 48409869 48410230	EbfOnly	5.13947445027873	5.06015989953805	-0.0793145507406807
chr17 48643645 48644092	EbfOnly	4.42326127683639	4.39378653444429	-0.0294747423921002
chr17 49251471 49251852	EbfOnly	5.34726101881417	4.14935978414368	-1.19790123467049
chr17 50509718 50510079	EbfOnly	4.13593276452422	4.35999526449902	0.224062499974803
chr17 50682738 50683114	EbfOnly	5.15542187557203	5.95460778324252	0.799185907670484
chr17 51179247 51179639	EbfOnly	4.61440432615924	4.79467529762961	0.180270971470375
chr17 52601143 52601546	EbfOnly	5.62289386018255	6.37522181542799	0.752327955245438
chr17 52602112 52602473	EbfOnly	4.87741301701631	6.56591626460998	1.68850324759367
chr17 53478847 53479363	EbfOnly	6.11268658593685	6.65949205680838	0.546805470871529
chr17 53566896 53567272	EbfOnly	4.73581859155055	5.3947671820621	0.658948590511547
chr17 53587703 53588064	EbfOnly	4.60930507737054	4.38678364475397	-0.222521432616569
chr17 53689224 53689594	EbfOnly	4.96438428503982	5.44134538339661	0.476961098356793
chr17 55956221 55956584	EbfOnly	4.17465121696487	3.19642408909656	-0.978227127868308
chr17 56074908 56075305	EbfOnly	4.66183442073036	4.68120803419391	0.01937361346355
chr17 56453406 56453816	EbfOnly	4.22949878653336	3.99099411096801	-0.238504675565358
chr17 56584798 56585191	EbfOnly	4.89572938889139	4.3635665799653	-0.532162808926089
chr17 56609651 56610183	EbfOnly	4.98237670429364	4.96169415400528	-0.0206825502883596
chr17 56672991 56673452	EbfOnly	4.83229002712988	4.19642408909656	-0.635865938033314
chr17 56934405 56935033	EbfOnly	5.28553762615911	6.17759316193354	0.892055535774428
chr17 57020523 57020889	EbfOnly	5.3896241952288	3.67547262830894	-1.71415156691986
chr17 62883814 62884208	EbfOnly	5.37250690965577	5.2595952553653	-0.112911654290471
chr17 63008260 63008621	EbfOnly	6.64693616768388	6.45024171072131	-0.196694456962563
chr17 63863681 63864075	EbfOnly	4.23344113068362	4.16581691232465	-0.0676242183589704
chr17 63892195 63892575	EbfOnly	4.33697784246877	3.46761019435581	-0.869367648112966
chr17 65081092 65081477	EbfOnly	5.3490790211022	3.02549748273527	-2.32358153836694
chr17 65093423 65093784	EbfOnly	4.85886110798456	4.18839171142426	-0.6704693965603
chr17 65613934 65614305	EbfOnly	6.51284821227514	6.71789494995212	0.205046737676981
chr17 65836623 65836984	EbfOnly	5.68452184741854	5.43701001472242	-0.247511832696119
chr17 65872526 65872895	EbfOnly	4.97928970885007	5.32275716430102	0.343467455450945
chr17 66076984 66077400	EbfOnly	4.42216904749812	4.31804976961709	-0.104119277881027
chr17 66265184 66265602	EbfOnly	3.95725049987664	3.71269710037429	-0.244553399502343
chr17 66317125 66317580	EbfOnly	4.51766444876842	5.37875568246405	0.861091233695626
chr17 66325338 66325740	EbfOnly	5.18615415138976	5.01971083509064	-0.166443316299126
chr17 66433071 66433474	EbfOnly	6.13593276452422	5.79599746098804	-0.339935303536183
chr17 66436778 66437139	EbfOnly	5.51825815110998	5.36178202730726	-0.156476123802727
chr17 68782844 68783205	EbfOnly	5.06934450709931	3.88005395751985	-1.18929054957946
chr17 68832865 68833226	EbfOnly	6.28423896577778	5.81193089686125	-0.472308068916535
chr17 69076117 69076545	EbfOnly	5.27792289980161	5.10711359166719	-0.17080930813442
chr17 69181198 69181559	EbfOnly	4.88574423655249	5.52882597716843	0.643081740615945
chr17 69231795 69232169	EbfOnly	4.26966065988779	3.9677177538104	-0.301942906077393
chr17 70430424 70430785	EbfOnly	4.4584367089243	3.89986545225721	-0.558571256667091
chr17 71706370 71706744	EbfOnly	6.2529433045891	5.85601249724502	-0.396930807344076
chr17 71707773 71708146	EbfOnly	5.11550121091168	4.55180131074604	-0.563699900165644
chr17 72251213 72251577	EbfOnly	5.12189551381836	5.13989101186844	0.0179954980500812
chr17 73108071 73108444	EbfOnly	5.20169924575995	5.17511758856202	-0.0265816571979371
chr17 73709023 73709643	EbfOnly	4.89074545133452	3.73492670974014	-1.15581874159437
chr17 73804474 73804856	EbfOnly	5.76234493590726	5.82825683513937	0.0659118992321073
chr17 74338558 74338920	EbfOnly	4.72096691847465	5.05132943122916	0.330362512754514
chr17 78736425 78736828	EbfOnly	4.60530582334071	4.83269345413213	0.227387630791416
chr17 79260390 79260777	EbfOnly	4.35993918613343	3.38481078790241	-0.97512839823102
chr17 79895888 79896252	EbfOnly	4.51015634768936	4.50689507204935	-0.00326127564000345
chr17 79944866 79945275	EbfOnly	4.7990719642211	3.20441199304136	-1.59465997117974
chr17 80206978 80207551	EbfOnly	4.87236528877145	4.87865269212161	0.00628740335016342
chr17 80577253 80577614	EbfOnly	5.88995560688537	5.98223777402607	0.0922821671406995
chr17 80652821 80653182	EbfOnly	4.72185488677872	4.85458767350046	0.132732786721738
chr17 80944726 80945087	EbfOnly	4.85374793493194	3.66393295697344	-1.1898149779585
chr17 80953361 80953734	EbfOnly	3.98705443215099	3.34922796610868	-0.637826466042314
chr17 81669367 81669728	EbfOnly	4.94528190497934	3.87505828111917	-1.07022362386017
chr17 83347289 83347650	EbfOnly	5.04935616015702	1.57084487539623	-3.47851128476079
chr17 83902109 83902470	EbfOnly	4.8400675250732	5.57595661168916	0.735889086615958
chr17 85468665 85469026	EbfOnly	4.24643864249052	2.37068279801229	-1.87575584447822
chr17 86156983 86157344	EbfOnly	4.20434561469223	3.7294013363418	-0.474944278350429
chr17 86233698 86234074	EbfOnly	4.1401388780748	3.06112424191464	-1.07901463616016
chr17 86381474 86381888	EbfOnly	4.76234493590726	4.24974158163426	-0.512603354273
chr17 86963071 86963436	EbfOnly	5.65310618095762	6.07173581172261	0.418629630764995
chr17 87265847 87266225	EbfOnly	5.16924324091763	6.04911334297124	0.879870102053613
chr17 87563845 87564244	EbfOnly	4.53053871019053	4.39028933862738	-0.140249371563144
chr17 87586669 87587030	EbfOnly	4.85374793493194	4.79202733024608	-0.0617206046858634
chr17 88529797 88530159	EbfOnly	4.32107411072066	4.3106684632161	-0.0104056475045615
chr17 89776874 89777379	EbfOnly	4.04038277499115	3.72385471994794	-0.316528055043203
chr17 90236474 90236835	EbfOnly	4.44382360870572	4.6027392839148	0.158915675209084
chr17 90276577 90276955	EbfOnly	4.14851449476088	4.48738634596701	0.338871851206131
chr17 90963019 90963450	EbfOnly	4.57667954288465	5.45480120283051	0.878121659945855
chr18 3382923 3383340	EbfOnly	5.27410041158849	5.08105197622376	-0.193048435364731
chr18 5695571 5695972	EbfOnly	4.20032284419334	4.5406077994546	0.340284955261265
chr18 5809376 5809768	EbfOnly	5.50475750358377	5.08010086695437	-0.4246566366294
chr18 6135820 6136431	EbfOnly	5.31119201658098	5.3117072472332	0.000515230652220033
chr18 6515905 6516402	EbfOnly	4.41524403726403	3.76224054107259	-0.653003496191442
chr18 7597156 7597646	EbfOnly	3.94287622473168	3.56116264946879	-0.381713575262884
chr18 9957853 9958267	EbfOnly	4.75774346416497	2.92696736280723	-1.83077610135774
chr18 10181868 10182412	EbfOnly	5.18893277198126	5.29847761134419	0.10954483936294
chr18 11883418 11883779	EbfOnly	5.17670011521859	4.95564529873345	-0.221054816485144
chr18 11911575 11911956	EbfOnly	5.44775916687591	6.02034637515977	0.572587208283863
chr18 12384673 12385071	EbfOnly	4.50793279309728	2.34200486208608	-2.1659279310112
chr18 12810097 12810518	EbfOnly	5.66137164408221	6.27863627363352	0.617264629551308
chr18 15315942 15316354	EbfOnly	5.36949403752525	5.62178013890973	0.252286101384474
chr18 18108207 18108568	EbfOnly	4.54011956806382	2.85204751400126	-1.68807205406256
chr18 20896112 20896634	EbfOnly	4.75413572042423	3.88503239487412	-0.869103325550114
chr18 23309735 23310102	EbfOnly	4.43014800208845	3.98172858393031	-0.448419418158147
chr18 23514566 23514956	EbfOnly	6.12826160095201	5.18120166666005	-0.947059934291961
chr18 23812144 23812561	EbfOnly	3.98237670429364	4.2861828675928	0.303806163299159
chr18 26819777 26820249	EbfOnly	5.01167124941477	2.18031436202358	-2.83135688739119
chr18 28134337 28134736	EbfOnly	4.42326127683639	2.88223817005946	-1.54102310677694
chr18 30935375 30935787	EbfOnly	4.24643864249052	2.06989514231696	-2.17654350017356
chr18 31447322 31447683	EbfOnly	4.42216904749812	4.52793237511327	0.105763327615152
chr18 31634344 31634749	EbfOnly	4.55379358042867	4.43021430903583	-0.123579271392844
chr18 32067516 32067911	EbfOnly	4.20032284419334	3.35641508648641	-0.843907757706928
chr18 32861511 32861872	EbfOnly	5.05827407680386	1.8315636044208	-3.22671047238306
chr18 33090606 33090992	EbfOnly	4.72185488677872	4.66971433039308	-0.0521405563856394
chr18 33162808 33163169	EbfOnly	4.5474737347975	4.12194983284939	-0.42552390194811
chr18 33213772 33214152	EbfOnly	4.94211441866992	5.38326941142351	0.441154992753595
chr18 33794650 33795011	EbfOnly	5.26773970472973	5.3885375565282	0.12079785179847
chr18 34220998 34221376	EbfOnly	5.00791852200543	5.52315023167039	0.515231709664959
chr18 34623950 34624335	EbfOnly	5.01854157683305	4.77603664346431	-0.242504933368735
chr18 34759736 34760284	EbfOnly	5.96082180181342	5.39127236547791	-0.569549436335508
chr18 34772658 34773020	EbfOnly	6.90766132770321	5.66393295697344	-1.24372837072977
chr18 34849542 34849903	EbfOnly	4.81314477490967	4.86863422060611	0.0554894456964394
chr18 34859662 34860049	EbfOnly	5.50750099053893	6.37963779835077	0.872136807811836
chr18 35771203 35771564	EbfOnly	4.59308453360429	3.6869207293414	-0.906163804262888
chr18 36366763 36367126	EbfOnly	4.57667954288465	4.93178678144292	0.355107238558265
chr18 38061539 38061952	EbfOnly	6.10551613692224	5.91035600368184	-0.195160133240408
chr18 38068003 38068432	EbfOnly	5.22293790925713	5.21544556474052	-0.00749234451661263
chr18 38097947 38098354	EbfOnly	4.88072562434267	5.04689384539718	0.166168221054511
chr18 38104744 38105146	EbfOnly	4.97384145600032	6.1450879960908	1.17124654009048
chr18 38186548 38186909	EbfOnly	5.40018449632755	5.74334441855349	0.343159922225949
chr18 38190571 38190993	EbfOnly	5.03895840853984	5.31251733332306	0.273558924783217
chr18 38210540 38210901	EbfOnly	4.32107411072066	4.66230511066224	0.341230999941585
chr18 38296544 38297140	EbfOnly	4.46180123856257	4.3106684632161	-0.151132775346474
chr18 38398484 38398894	EbfOnly	5.18143487737322	3.77066678403704	-1.41076809333617
chr18 38500764 38501176	EbfOnly	5.53373940423906	5.958672896532	0.42493349229294
chr18 40327375 40327736	EbfOnly	4.20835719939332	4.08970291836363	-0.118654281029682
chr18 40400389 40400815	EbfOnly	4.65504202485896	4.10924241869495	-0.545799606164007
chr18 40755272 40755635	EbfOnly	5.58644740392165	5.47660620052919	-0.109841203392464
chr18 42091729 42092090	EbfOnly	4.29370969363125	4.76105412333147	0.467344429700223
chr18 42728136 42728497	EbfOnly	5.85030722167791	3.04342083304675	-2.80688638863116
chr18 43207329 43207723	EbfOnly	5.69404094172332	5.53833709704212	-0.1557038446812
chr18 43656267 43656649	EbfOnly	4.55694315174337	4.44039590114371	-0.116547250599664
chr18 44774271 44774686	EbfOnly	3.97768376023757	2.88223817005946	-1.09544559017811
chr18 44785142 44785511	EbfOnly	5.92803465642327	5.13780696495461	-0.790227691468663
chr18 45573649 45574018	EbfOnly	6.22981094189349	5.23421950836477	-0.995591433528724
chr18 46450834 46451214	EbfOnly	4.11336346311175	2.05229969227695	-2.06106377083479
chr18 47129276 47129637	EbfOnly	3.84861657539073	4.11772645240876	0.269109877018027
chr18 47370164 47370599	EbfOnly	4.42326127683639	3.27863627363352	-1.14462500320288
chr18 47786829 47787198	EbfOnly	4.48948189202392	3.02549748273527	-1.46398440928866
chr18 49832089 49832464	EbfOnly	4.91872113518691	5.27295030892745	0.354229173740538
chr18 50371938 50372403	EbfOnly	4.37185007847909	4.23811571129264	-0.133734367186444
chr18 50948588 50948960	EbfOnly	4.29867143164708	4.49065617521358	0.191984743566498
chr18 52465492 52465877	EbfOnly	4.32594278067825	3.802590163102	-0.523352617576252
chr18 53176671 53177032	EbfOnly	5.76779190941756	5.89192610030685	0.124134190889282
chr18 54091531 54091897	EbfOnly	5.54797452105441	5.34742557762263	-0.200548943431778
chr18 54898762 54899138	EbfOnly	4.78132004354303	4.38326941142351	-0.398050632119522
chr18 54949853 54950250	EbfOnly	4.20835719939332	4.26724184593842	0.0588846465451036
chr18 56867904 56868283	EbfOnly	4.77321839491281	4.96404856363693	0.190830168724122
chr18 56906180 56906558	EbfOnly	4.66568020835096	3.9770734094393	-0.688606798911665
chr18 56942912 56943273	EbfOnly	4.44829578345291	4.07861304186974	-0.369682741583165
chr18 57454887 57455257	EbfOnly	5.50364198638411	5.16492009197236	-0.338721894411749
chr18 57547845 57548206	EbfOnly	4.80172956271937	4.92561095179929	0.123881389079921
chr18 57695575 57695974	EbfOnly	4.44382360870572	3.18031436202358	-1.26350924668214
chr18 57961293 57961696	EbfOnly	4.54430339984307	5.16581691232465	0.621513512481577
chr18 60649002 60649379	EbfOnly	4.79106966837898	4.22639539296252	-0.564674275416461
chr18 60842830 60843205	EbfOnly	4.94211441866992	4.79995669636298	-0.14215772230694
chr18 60978283 60978644	EbfOnly	4.07294100226211	3.61346271450256	-0.459478287759551
chr18 61072221 61072582	EbfOnly	6.31580006161328	5.55336575826541	-0.762434303347869
chr18 61157078 61157579	EbfOnly	6.48178300173117	6.05464719401174	-0.427135807719432
chr18 61176682 61177212	EbfOnly	4.93970344644597	5.02324132596623	0.0835378795202661
chr18 61487226 61487602	EbfOnly	5.9983164240425	6.29193264658483	0.293616222542334
chr18 61498317 61498678	EbfOnly	4.7705077035297	5.16786091606088	0.397353212531178
chr18 61578197 61578558	EbfOnly	4.13593276452422	2.74043100223952	-1.3955017622847
chr18 63692245 63692613	EbfOnly	4.71623134087234	4.27104999652387	-0.445181344348468
chr18 63708518 63708928	EbfOnly	4.22158163145122	4.23031275468711	0.0087311232358962
chr18 65519015 65519386	EbfOnly	4.69456633490099	3.50689507204935	-1.18767126285164
chr18 65800344 65800742	EbfOnly	5.11200939103869	5.53041552457546	0.418406133536777
chr18 66519414 66519805	EbfOnly	4.63729742901263	4.79467529762961	0.157377868616986
chr18 67133430 67133793	EbfOnly	5.53903107124962	4.8899937117497	-0.649037359499912
chr18 67364535 67364896	EbfOnly	3.9963646317345	4.13872079358352	0.142356161849026
chr18 68704865 68705226	EbfOnly	4.22949878653336	4.49391861023635	0.264419823702982
chr18 70602060 70602421	EbfOnly	4.23737273123829	4.49065617521358	0.253283443975286
chr18 72549697 72550078	EbfOnly	4.66568020835096	4.11349067203309	-0.552189536317875
chr18 73607477 73607844	EbfOnly	5.77812889502892	5.8230782120138	0.0449493169848791
chr18 74444332 74444731	EbfOnly	4.63729742901263	3.94137758720757	-0.695919841805062
chr18 74463530 74463985	EbfOnly	5.50260896830527	5.94562709595359	0.443018127648314
chr18 74587397 74587823	EbfOnly	6.10659123658894	5.47845751714688	-0.628133719442062
chr18 74733465 74733885	EbfOnly	4.5474737347975	4.1843586896414	-0.363115045156094
chr18 75601036 75601397	EbfOnly	4.36354114969847	4.93178678144292	0.568245631744451
chr18 75697543 75697907	EbfOnly	3.90564590694984	3.61346271450256	-0.292183192447276
chr18 76618505 76618876	EbfOnly	4.8614109147738	4.2861828675928	-0.575228047180999
chr18 76944045 76944566	EbfOnly	4.72465846093362	4.71549460552848	-0.00916385540513609
chr18 77717532 77717903	EbfOnly	4.04487644423142	4.9437653594475	0.898888915216081
chr18 78597685 78598070	EbfOnly	3.88574423655249	3.03448699159905	-0.851257244953437
chr18 78916202 78916563	EbfOnly	4.93728843835955	4.84184191365665	-0.0954465247028935
chr18 78951988 78952351	EbfOnly	4.74776521224949	4.93524276445254	0.187477552203046
[truncated: 7,027 more rows]
