# Supplementary material for: Cooperative interactions enable singular olfactory receptor expression in mouse olfactory neurons
Source: eLife. 2017 Sep 21;6:e28620. doi: 10.7554/eLife.28620 (PMC5608512; doi:10.7554/eLife.28620)
Supplement: Figure 4—source data 4. [file elife-28620-fig4-data4.txt]

Row.names	baseMean	log2FoldChange	lfcSE	stat	pvalue	padj	Lhx2
Olfr1002	22.97934746	-3.113338394	0.796665275	-3.907962972	9.31E-05	0.000677074	TRUE
Olfr1008	9.290677982	-0.912677263	0.811898915	-1.124126718	0.260959272	0.456376598	TRUE
Olfr1009	153.2549893	-4.467899456	0.576198525	-7.754097354	8.90E-15	3.44E-13	TRUE
Olfr1010	13.0795344	-1.099532209	0.843469878	-1.303582069	0.192376118	0.372102977	TRUE
Olfr1012	41.86944365	-2.445347804	0.768071484	-3.183750282	0.001453804	0.007512137	TRUE
Olfr1014	22.31746601	-1.721308228	0.759078845	-2.267627717	0.023351907	0.076358468	TRUE
Olfr1015	75.52307958	-2.689325938	0.646419805	-4.160339639	3.18E-05	0.000258518	TRUE
Olfr1018	299.3948312	-4.766901391	0.483805993	-9.852919279	6.66E-23	5.52E-21	TRUE
Olfr1022	16.035967	-1.499587365	0.890300573	-1.684360778	0.092111966	0.220443799	TRUE
Olfr1024	63.74077763	-5.202162386	0.741169512	-7.018856419	2.24E-12	6.24E-11	TRUE
Olfr1028	32.83709794	-4.245055067	0.787788234	-5.388573836	7.10E-08	9.98E-07	TRUE
Olfr1029	18.00149173	-3.465094719	0.876905756	-3.951501851	7.77E-05	0.000576876	TRUE
Olfr1031	201.5992795	-0.300517433	0.440007123	-0.682983109	0.494617516	0.679171475	TRUE
Olfr1036	24.79061986	-3.100260839	0.843616513	-3.67496462	0.000237882	0.001552088	TRUE
Olfr1038-ps	65.90129306	-2.561679003	0.902035967	-2.839885656	0.004512971	0.019765521	TRUE
Olfr1039	51.22149123	-4.376955506	0.790212766	-5.538958234	3.04E-08	4.52E-07	TRUE
Olfr1044	71.9740551	-3.347327368	0.750344192	-4.461055878	8.16E-06	7.54E-05	TRUE
Olfr1048	43.45943068	-3.576304273	0.703243637	-5.085441354	3.67E-07	4.53E-06	TRUE
Olfr1054	41.10604881	-3.978159323	0.78247872	-5.08404794	3.69E-07	4.55E-06	TRUE
Olfr1055	67.12062331	-4.410454157	0.751360362	-5.869958521	4.36E-09	7.42E-08	TRUE
Olfr1056	123.9157849	-6.423005746	0.677987653	-9.473632326	2.70E-21	1.97E-19	TRUE
Olfr1058	27.77345408	-3.328522008	0.87271231	-3.813996856	0.000136737	0.000947985	TRUE
Olfr1062	21.86673527	-3.471784044	0.837058345	-4.147601018	3.36E-05	0.00027136	TRUE
Olfr1065	120.4775207	-4.277486759	0.468292139	-9.134227135	6.59E-20	4.12E-18	TRUE
Olfr1080	48.60570683	-2.859444662	0.733118625	-3.900384692	9.60E-05	0.000695021	TRUE
Olfr1082	48.18812202	-3.231963254	0.755245768	-4.279353011	1.87E-05	0.000159739	TRUE
Olfr1087	112.065816	-4.244611779	0.593626218	-7.150310494	8.66E-13	2.54E-11	TRUE
Olfr1095	7.173818309	-0.727176046	0.905095971	-0.803424244	0.421729567	0.618419184	TRUE
Olfr1097	142.0529868	-4.117718892	0.591393422	-6.962740431	3.34E-12	9.11E-11	TRUE
Olfr1104	120.4651537	-3.465109098	0.777497561	-4.456745938	8.32E-06	7.67E-05	TRUE
Olfr1105	47.14947852	-5.036941975	0.745298662	-6.758286622	1.40E-11	3.58E-10	TRUE
Olfr1112	597.9712587	-4.259924581	0.449909278	-9.468407937	2.84E-21	2.06E-19	TRUE
Olfr1113	17.72236042	-3.340501452	0.853463426	-3.914053434	9.08E-05	0.000662214	TRUE
Olfr1115	26.99626655	-4.013362408	0.815200466	-4.923160099	8.52E-07	9.69E-06	TRUE
Olfr112	40.05536488	-1.286649535	0.88870161	-1.447785758	0.147676977	0.309907791	TRUE
Olfr1124	234.5684441	-2.946545052	0.643787873	-4.576888097	4.72E-06	4.56E-05	TRUE
Olfr1131	9.11783313	-2.011330005	0.86448698	-2.326616885	0.019985665	0.067190777	TRUE
Olfr1132	31.34438186	-3.405493294	0.795505636	-4.280916616	1.86E-05	0.000159104	TRUE
Olfr1133	12.38875036	-3.010240065	0.89214175	-3.374172396	0.00074038	0.004181085	TRUE
Olfr1134	32.28996585	-3.983780721	0.790125661	-5.041958412	4.61E-07	5.58E-06	TRUE
Olfr1135	24.16029927	-2.91188018	0.805180383	-3.616432097	0.000298692	0.00189524	TRUE
Olfr1136	6.233098686	-1.308748704	0.87050755	-1.503431767	0.13272774	0.287477189	TRUE
Olfr1138	22.62999548	-3.544957597	0.876493791	-4.044475422	5.24E-05	0.000406208	TRUE
Olfr1143	97.40002084	-3.733526807	0.561374977	-6.65068263	2.92E-11	7.16E-10	TRUE
Olfr115	111.8730344	-4.741046667	0.604082643	-7.848341156	4.22E-15	1.72E-13	TRUE
Olfr1152	36.9368219	-3.261154029	0.751833447	-4.337601691	1.44E-05	0.000125556	TRUE
Olfr1155	108.4050741	-4.435605477	0.652818123	-6.794550151	1.09E-11	2.82E-10	TRUE
Olfr1160	44.12425985	-4.996737532	0.804902903	-6.207876147	5.37E-10	1.09E-08	TRUE
Olfr1166	12.44667608	-2.568042309	0.904587179	-2.838910798	0.004526781	0.019810549	TRUE
Olfr1167	32.24369539	-2.771901595	0.837034145	-3.311575295	0.000927723	0.005090534	TRUE
Olfr117	107.8810995	-3.72398846	0.461663854	-8.066450145	7.24E-16	3.25E-14	TRUE
Olfr1170	40.00131365	-2.287829171	0.676867448	-3.380025407	0.000724791	0.004104064	TRUE
Olfr1176	296.7050457	-4.390544689	0.497239507	-8.829838799	1.05E-18	5.86E-17	TRUE
Olfr1178	606.937127	-3.204239557	0.524065761	-6.114193669	9.70E-10	1.87E-08	TRUE
Olfr1183	196.6467491	-1.642279708	0.617441541	-2.659814085	0.007818379	0.031347979	TRUE
Olfr1189	162.1689496	-3.082464905	0.498377475	-6.185000441	6.21E-10	1.24E-08	TRUE
Olfr119	119.1397939	-3.526412891	0.517377962	-6.815931769	9.37E-12	2.45E-10	TRUE
Olfr1193	128.8919108	-1.728013297	0.477877189	-3.616019631	0.000299168	0.001896688	TRUE
Olfr1196	355.3116962	-1.017442896	0.583331581	-1.744193062	0.081125431	0.20111177	TRUE
Olfr1197	298.5026022	-2.009092507	0.58035923	-3.461808483	0.000536559	0.00317263	TRUE
Olfr1199	291.845594	-3.657556998	0.535500193	-6.830169335	8.48E-12	2.23E-10	TRUE
Olfr1201	25.72658473	-0.911432971	0.891865715	-1.021939688	0.306809447	0.50767254	TRUE
Olfr1202	78.47549505	-3.115605287	0.809241891	-3.850029665	0.000118104	0.000834255	TRUE
Olfr1205	110.249962	-1.327303431	0.765300628	-1.734355602	0.082855008	0.204225941	TRUE
Olfr1206	236.0535413	-1.866428692	0.691157959	-2.700437242	0.00692484	0.028304443	TRUE
Olfr1208	216.9406676	-2.057196848	0.571986345	-3.596583847	0.000322424	0.002026732	TRUE
Olfr1209	225.1275754	-4.143674852	0.482026835	-8.596357197	8.23E-18	4.30E-16	TRUE
Olfr1215	78.11817957	-0.870135168	0.453237451	-1.919821865	0.054880404	0.149134421	TRUE
Olfr1217	101.7743472	-1.336478388	0.452069233	-2.956357764	0.003112958	0.014429455	TRUE
Olfr1219	169.3626638	-1.251960293	0.458100713	-2.732936792	0.006277238	0.026055875	TRUE
Olfr1220	276.3014622	-3.97944506	0.485197567	-8.201700362	2.37E-16	1.11E-14	TRUE
Olfr1221	85.2819223	-0.867382302	0.396060342	-2.190025634	0.028522378	0.089361273	TRUE
Olfr1229	794.2738076	-1.372413876	0.452643066	-3.032000223	0.00242939	0.011682162	TRUE
Olfr123	111.8307086	-3.519289788	0.671206867	-5.243226736	1.58E-07	2.08E-06	TRUE
Olfr1230	9.311610766	-0.130088323	0.895775056	-0.14522432	0.884533765	0.940617638	TRUE
Olfr1231	141.2311029	-4.723001337	0.631483318	-7.479217901	7.48E-14	2.57E-12	TRUE
Olfr124	491.7255571	-2.420302451	0.436921108	-5.539449591	3.03E-08	4.51E-07	TRUE
Olfr1245	14.27453769	-2.087205475	0.905176688	-2.305854209	0.02111878	0.070284635	TRUE
Olfr1255	42.29301056	-2.326309028	0.694292211	-3.350619509	0.00080631	0.004509552	TRUE
Olfr1256	223.9759181	-2.33880619	0.477194271	-4.901161498	9.53E-07	1.07E-05	TRUE
Olfr1258	307.2868179	-1.614422507	0.528943997	-3.052161508	0.002271998	0.011030687	TRUE
Olfr126	58.7530999	-3.54656449	0.721210389	-4.917517198	8.76E-07	9.93E-06	TRUE
Olfr1261	125.4994132	-2.845352151	0.775166584	-3.670633138	0.00024195	0.001577408	TRUE
Olfr1263	254.9387997	-4.292210902	0.511506309	-8.391315669	4.81E-17	2.38E-15	TRUE
Olfr1264	1053.090289	-3.415824814	0.446782394	-7.64538814	2.08E-14	7.58E-13	TRUE
Olfr1273-ps	47.83033593	-4.427701067	0.814022179	-5.439287995	5.35E-08	7.64E-07	TRUE
Olfr1276	25.9780539	-1.262706579	0.795936304	-1.586441744	0.112639137	0.255673685	TRUE
Olfr1278	145.3936551	-0.234536079	0.553492853	-0.423738224	0.671756735	0.81283408	TRUE
Olfr1287	5.124296366	-1.191664448	0.906875119	-1.314033678	0.188834871	0.367245551	TRUE
Olfr13	36.17656702	-3.908579927	0.701305825	-5.57328884	2.50E-08	3.77E-07	TRUE
Olfr1301	576.2334479	-3.759611467	0.503241748	-7.470786123	7.97E-14	2.73E-12	TRUE
Olfr1305	188.8561387	-5.158710248	0.700351744	-7.365884775	1.76E-13	5.74E-12	TRUE
Olfr1306	29.97694483	-1.851478833	0.822326668	-2.251512575	0.024353091	0.078925945	TRUE
Olfr1308	114.3255978	-3.427906917	0.644068073	-5.322274242	1.02E-07	1.41E-06	TRUE
Olfr1310	75.99865498	-2.532903936	0.540137155	-4.689371789	2.74E-06	2.79E-05	TRUE
Olfr1311	118.9492597	-2.92138392	0.701148901	-4.166567067	3.09E-05	0.000252291	TRUE
Olfr1314	18.38058815	-2.134750301	0.907283369	-2.352903596	0.018627463	0.06366683	TRUE
Olfr1318	88.61112869	-2.727892949	0.63634448	-4.286817965	1.81E-05	0.000155331	TRUE
Olfr133	22.17647561	-2.788573113	0.862002837	-3.234992963	0.001216457	0.006441868	TRUE
Olfr1336	204.6567847	-4.239388046	0.541176797	-7.8336471	4.74E-15	1.92E-13	TRUE
Olfr1353	89.77649921	-3.850480982	0.663304488	-5.80499763	6.44E-09	1.06E-07	TRUE
Olfr1355	8.866185927	-1.994556861	0.905480309	-2.202761166	0.027611587	0.08702585	TRUE
Olfr1356	89.26076299	-4.205279549	0.638029968	-6.59103766	4.37E-11	1.05E-09	TRUE
Olfr136	125.4117752	-3.282977941	0.57538631	-5.705693518	1.16E-08	1.85E-07	TRUE
Olfr1361	250.5176455	-5.65420332	0.545434217	-10.36642576	3.52E-25	3.71E-23	TRUE
Olfr1362	199.7189218	-3.264260516	0.563513582	-5.792691823	6.93E-09	1.14E-07	TRUE
Olfr138	218.7958445	-3.902883866	0.54349049	-7.181144722	6.91E-13	2.08E-11	TRUE
Olfr1383	123.5489816	-4.992258876	0.724943884	-6.886407325	5.72E-12	1.53E-10	TRUE
Olfr1388	50.28264228	-3.492652502	0.747906634	-4.66990443	3.01E-06	3.04E-05	TRUE
Olfr1404	185.6465935	-5.005390999	0.513208569	-9.75313216	1.79E-22	1.45E-20	TRUE
Olfr141	80.58908887	-2.739865756	0.657826163	-4.165030079	3.11E-05	0.000253751	TRUE
Olfr1412	149.9771241	-4.722272083	0.597913209	-7.897922328	2.84E-15	1.18E-13	TRUE
Olfr142	89.17750609	-3.575003036	0.679930368	-5.257895818	1.46E-07	1.94E-06	TRUE
Olfr1420	260.129374	-3.908243167	0.475513882	-8.21898859	2.05E-16	9.74E-15	TRUE
Olfr1423	299.0316903	-3.802864965	0.414796764	-9.168019853	4.82E-20	3.08E-18	TRUE
Olfr1426	576.6784243	-4.669116779	0.572023893	-8.162450624	3.28E-16	1.53E-14	TRUE
Olfr1427	561.4150208	-4.57184553	0.351125031	-13.02056284	9.35E-39	2.16E-36	TRUE
Olfr1437	177.225894	-5.167834532	0.520143266	-9.935406006	2.92E-23	2.52E-21	TRUE
Olfr1440	935.2448767	-5.593360463	0.382336749	-14.62940843	1.82E-48	6.98E-46	TRUE
Olfr1442	228.5375514	-2.60804462	0.505201769	-5.162382197	2.44E-07	3.11E-06	TRUE
Olfr1457	8.552564346	-0.679794943	0.906555588	-0.749865703	0.453335593	0.645566301	TRUE
Olfr1469	18.92948565	-3.383496729	0.836089627	-4.046811037	5.19E-05	0.000402548	TRUE
Olfr1471	66.79903954	-3.100295691	0.664863048	-4.663059104	3.12E-06	3.14E-05	TRUE
Olfr1472	44.91394912	-4.252750708	0.730214591	-5.823973886	5.75E-09	9.57E-08	TRUE
Olfr1474	42.67364717	-3.708520293	0.724345919	-5.119819408	3.06E-07	3.83E-06	TRUE
Olfr1477	116.4082382	-4.182552444	0.651768099	-6.417240199	1.39E-10	3.06E-09	TRUE
Olfr1484	72.08728076	-3.42155257	0.634688516	-5.39091615	7.01E-08	9.87E-07	TRUE
Olfr1490	127.8265028	-3.275787486	0.443418116	-7.38758154	1.50E-13	4.93E-12	TRUE
Olfr1494	397.2393076	-5.407987653	0.35221122	-15.3543878	3.31E-53	1.69E-50	TRUE
Olfr15	307.7123929	-2.897287694	0.518308884	-5.589886225	2.27E-08	3.47E-07	TRUE
Olfr150	58.65975202	-4.547009893	0.694578524	-6.546430299	5.89E-11	1.38E-09	TRUE
Olfr1504	7.406425268	-2.127176835	0.902564309	-2.356814704	0.018432442	0.063089903	TRUE
Olfr152	31.6622299	-3.692116471	0.769003428	-4.801170367	1.58E-06	1.70E-05	TRUE
Olfr153	28.55809449	-3.542379535	0.778477212	-4.550395926	5.35E-06	5.12E-05	TRUE
Olfr155	63.94908388	-5.02888895	0.70979513	-7.084986551	1.39E-12	3.98E-11	TRUE
Olfr156	43.13102709	-3.686679787	0.750805736	-4.910297844	9.09E-07	1.03E-05	TRUE
Olfr161	6.030167117	-1.314053164	0.901174207	-1.458156651	0.144797369	0.305615455	TRUE
Olfr166	550.202677	-4.380072624	0.558249352	-7.846086354	4.29E-15	1.75E-13	TRUE
Olfr167	248.1128177	-3.491906775	0.507835092	-6.876064358	6.15E-12	1.64E-10	TRUE
Olfr17	460.2010942	-3.403398941	0.244384593	-13.92640548	4.38E-44	1.29E-41	TRUE
Olfr170	109.1695886	-2.914088737	0.627166447	-4.646435964	3.38E-06	3.37E-05	TRUE
Olfr172	25.52692771	-3.342715622	0.856354973	-3.903422912	9.48E-05	0.000687827	TRUE
Olfr173	34.82612133	-3.06044909	0.744665651	-4.109829807	3.96E-05	0.000313867	TRUE
Olfr178	21.19338126	-3.567105866	0.843149266	-4.230693201	2.33E-05	0.000194766	TRUE
Olfr18	32.47970876	-2.413975106	0.858598059	-2.811531055	0.004930633	0.021246638	TRUE
Olfr180	115.5716194	-4.290278839	0.604650081	-7.095473849	1.29E-12	3.70E-11	TRUE
Olfr190	100.8043629	-2.94369173	0.674390752	-4.36496456	1.27E-05	0.000112571	TRUE
Olfr192	125.0260432	-5.2121961	0.705392334	-7.389073918	1.48E-13	4.88E-12	TRUE
Olfr195	548.6909011	-4.393557189	0.481046152	-9.133338193	6.64E-20	4.14E-18	TRUE
Olfr197	21.63319603	-2.633088404	0.806946552	-3.26302702	0.00110229	0.005911645	TRUE
Olfr202	118.1180924	-4.441903017	0.592901203	-7.491809762	6.79E-14	2.35E-12	TRUE
Olfr204	38.31714914	-3.108456973	0.639750201	-4.85886049	1.18E-06	1.29E-05	TRUE
Olfr205	38.5362408	-2.767821657	0.629362603	-4.397817159	1.09E-05	9.83E-05	TRUE
Olfr206	38.74223866	-3.693734037	0.70197611	-5.261908468	1.43E-07	1.90E-06	TRUE
Olfr212	729.9424129	-5.653620035	0.608749977	-9.287261183	1.58E-20	1.07E-18	TRUE
Olfr218	106.5719469	-5.421078136	0.629064838	-8.617677876	6.83E-18	3.60E-16	TRUE
Olfr222	275.165071	-4.304945261	0.403630406	-10.66556235	1.48E-26	1.71E-24	TRUE
Olfr235	329.5210622	-6.531974874	0.600963027	-10.86917926	1.62E-27	2.03E-25	TRUE
Olfr263	103.201407	-2.688905615	0.537928657	-4.998628687	5.77E-07	6.87E-06	TRUE
Olfr27	5.784257065	-1.599196026	0.906177402	-1.764771469	0.077602181	0.194641158	TRUE
Olfr270	18.01850758	-3.384223938	0.850374857	-3.979684854	6.90E-05	0.000521109	TRUE
Olfr275	14.57854088	-3.030830474	0.892931397	-3.394247849	0.000688174	0.003920449	TRUE
Olfr292	24.82591391	-3.02958618	0.825901475	-3.668217422	0.000244247	0.001591767	TRUE
Olfr293	49.52290796	-3.089449439	0.73470463	-4.205022419	2.61E-05	0.000215394	TRUE
Olfr295	50.11370033	-4.286217797	0.696093456	-6.157532095	7.39E-10	1.45E-08	TRUE
Olfr297	571.4546178	-6.597654152	0.638106063	-10.33943185	4.67E-25	4.89E-23	TRUE
Olfr298	46.93112558	-3.988736511	0.726081702	-5.493509206	3.94E-08	5.75E-07	TRUE
Olfr301	44.97789924	-3.125300548	0.822736789	-3.798663912	0.000145478	0.001002395	TRUE
Olfr303	98.50559068	-2.164724678	0.588587363	-3.677830707	0.000235226	0.001536542	TRUE
Olfr305	70.43237229	-3.732614248	0.632694852	-5.899548948	3.64E-09	6.32E-08	TRUE
Olfr307	49.73745138	-2.756112581	0.712871618	-3.866211687	0.000110539	0.000786735	TRUE
Olfr309	512.1605389	-4.142663748	0.631407918	-6.560994298	5.35E-11	1.26E-09	TRUE
Olfr315	64.4783589	-3.32122392	0.706928861	-4.698102034	2.63E-06	2.69E-05	TRUE
Olfr316	83.79250856	-4.424865559	0.723749646	-6.113806872	9.73E-10	1.87E-08	TRUE
Olfr323	151.7860497	-3.300791467	0.87971014	-3.752135297	0.000175335	0.001186275	TRUE
Olfr329-ps	228.1753635	-4.0128076	0.642013444	-6.250348244	4.10E-10	8.40E-09	TRUE
Olfr331	20.74478215	-1.677510667	0.894088055	-1.876225343	0.060624344	0.160762561	TRUE
Olfr342	145.2491377	-3.428580873	0.486192615	-7.051898299	1.76E-12	4.99E-11	TRUE
Olfr347	25.32784939	-2.668621033	0.707163346	-3.77369818	0.000160845	0.001100177	TRUE
Olfr352	12.68043494	-1.658343393	0.90108054	-1.840394192	0.065710385	0.171613352	TRUE
Olfr361	77.53761887	-0.870228595	0.521265534	-1.669453547	0.095027529	0.22551629	TRUE
Olfr362	149.6754084	-2.761234145	0.561852377	-4.914518932	8.90E-07	1.01E-05	TRUE
Olfr370	185.8187212	-4.239386134	0.474997473	-8.925070921	4.45E-19	2.58E-17	TRUE
Olfr372	30.33833257	-3.16022086	0.728616084	-4.337292205	1.44E-05	0.000125667	TRUE
Olfr38	19.04611919	-2.531899805	0.761440022	-3.325146738	0.00088372	0.004885701	TRUE
Olfr381	29.00878959	-2.728327344	0.678326164	-4.0221467	5.77E-05	0.000443657	TRUE
Olfr39	203.8787374	-3.905718268	0.633994741	-6.160490005	7.25E-10	1.43E-08	TRUE
Olfr390	175.2216942	-3.815255945	0.711531899	-5.36203078	8.23E-08	1.15E-06	TRUE
Olfr392	300.3841466	-4.506906541	0.612318104	-7.360400601	1.83E-13	5.97E-12	TRUE
Olfr412	34.15778086	-4.414706328	0.790157999	-5.587118441	2.31E-08	3.51E-07	TRUE
Olfr414	298.1158175	-3.054642504	0.396220828	-7.709444543	1.26E-14	4.76E-13	TRUE
Olfr417	203.8471215	-4.136508758	0.42583013	-9.713987959	2.63E-22	2.11E-20	TRUE
Olfr419	422.3358926	-4.151004197	0.463379744	-8.958104564	3.30E-19	1.94E-17	TRUE
Olfr420	34.14792097	-3.739571383	0.826206232	-4.526196048	6.01E-06	5.70E-05	TRUE
Olfr424	99.74129638	-5.20945917	0.622185266	-8.37284239	5.62E-17	2.75E-15	TRUE
Olfr43	112.7197491	-3.558643219	0.553463186	-6.429774026	1.28E-10	2.85E-09	TRUE
Olfr433	35.08398523	-4.154844407	0.852810825	-4.871941449	1.11E-06	1.22E-05	TRUE
Olfr435	31.52822855	-3.084660695	0.743544439	-4.148589557	3.35E-05	0.000270451	TRUE
Olfr437	154.11126	-4.319938849	0.470135392	-9.18871227	3.98E-20	2.57E-18	TRUE
Olfr441	37.55549504	-2.333319331	0.641757547	-3.635826868	0.00027709	0.001774221	TRUE
Olfr450	78.56937653	-3.945235035	0.621713	-6.345749619	2.21E-10	4.73E-09	TRUE
Olfr453	37.33406917	-4.14351273	0.713531244	-5.807051568	6.36E-09	1.05E-07	TRUE
Olfr458	22.01205681	-3.345038714	0.86353931	-3.873638034	0.000107223	0.000765421	TRUE
Olfr463	30.25944248	-1.268197636	0.621271574	-2.041293516	0.041221661	0.119499531	TRUE
Olfr466	85.8509388	-3.930427259	0.617104972	-6.369138868	1.90E-10	4.11E-09	TRUE
Olfr477	58.48576182	-5.001159904	0.771756082	-6.480233874	9.16E-11	2.08E-09	TRUE
Olfr478	23.31710606	-3.629301738	0.872907698	-4.157715355	3.21E-05	0.000260875	TRUE
Olfr48	209.3862813	-2.887803213	0.70948694	-4.070269723	4.70E-05	0.000366718	TRUE
Olfr480	12.66773484	-1.924725014	0.872969606	-2.204801864	0.027468001	0.086670628	TRUE
Olfr481	50.76950867	-5.272719917	0.789727451	-6.676632434	2.44E-11	6.09E-10	TRUE
Olfr487	68.75075467	-3.441774253	0.716965781	-4.800472135	1.58E-06	1.70E-05	TRUE
Olfr488	77.73600265	-5.831633734	0.766094722	-7.612157562	2.70E-14	9.66E-13	TRUE
Olfr490	18.531861	-3.080901778	0.786936385	-3.915058238	9.04E-05	0.000659748	TRUE
Olfr494	6.630325734	-1.620222838	0.882988685	-1.834930464	0.066515993	0.172992946	TRUE
Olfr495	34.96271984	-4.439628286	0.789198884	-5.625487282	1.85E-08	2.87E-07	TRUE
Olfr5	190.4449997	-4.891628988	0.644339035	-7.59170052	3.16E-14	1.12E-12	TRUE
Olfr509	83.57397153	-3.821418919	0.564150334	-6.773759922	1.25E-11	3.24E-10	TRUE
Olfr510	83.37309486	-4.578626667	0.592814063	-7.723545972	1.13E-14	4.29E-13	TRUE
Olfr518	77.97238272	-3.092971334	0.503933787	-6.137654213	8.37E-10	1.63E-08	TRUE
Olfr531	203.0821436	-3.574275581	0.491825591	-7.26736397	3.67E-13	1.14E-11	TRUE
Olfr538	20.33849212	-1.423913675	0.846255236	-1.682605453	0.092451495	0.221030579	TRUE
Olfr544	30.25852619	-4.076715611	0.799324442	-5.100201363	3.39E-07	4.22E-06	TRUE
Olfr547	55.64647355	-2.074512309	0.665178989	-3.118727955	0.001816336	0.009076289	TRUE
Olfr550	95.74619557	-0.340184368	0.458777972	-0.741501094	0.458389668	0.649487515	TRUE
Olfr555	31.59046852	-2.960965587	0.841781267	-3.517499978	0.000435632	0.002640767	TRUE
Olfr568	58.98889984	-5.266381013	0.79681632	-6.609278548	3.86E-11	9.30E-10	TRUE
Olfr582	85.48424713	-4.688706001	0.675724952	-6.938778843	3.96E-12	1.07E-10	TRUE
Olfr584	60.2082722	-2.965195349	0.732307838	-4.049110492	5.14E-05	0.000399165	TRUE
Olfr60	247.3393769	-4.395549762	0.574174876	-7.655419887	1.93E-14	7.05E-13	TRUE
Olfr603	25.16234526	-4.281622002	0.835975921	-5.121704939	3.03E-07	3.80E-06	TRUE
Olfr615	206.8176137	-4.170458004	0.6340693	-6.577290531	4.79E-11	1.14E-09	TRUE
Olfr618	68.25070509	-2.009383632	0.692450169	-2.901845825	0.003709711	0.016712253	TRUE
Olfr642	53.94191688	-4.313574261	0.768408271	-5.61364892	1.98E-08	3.05E-07	TRUE
Olfr646	45.16138868	-1.504175344	0.84081561	-1.788947928	0.073623202	0.187028922	TRUE
Olfr694	23.85816127	-1.943646243	0.731106084	-2.658500981	0.007848912	0.031440457	TRUE
Olfr701	231.9475701	-3.264262447	0.47571562	-6.861793709	6.80E-12	1.80E-10	TRUE
Olfr702	8.868497725	-1.094494839	0.872722933	-1.254114906	0.209800243	0.394356077	TRUE
Olfr706	100.1031778	-3.266365131	0.619160199	-5.275476582	1.32E-07	1.78E-06	TRUE
Olfr71	91.40158984	-5.252043987	0.626653412	-8.381098532	5.24E-17	2.59E-15	TRUE
Olfr714	65.37057619	-2.892136886	0.586212254	-4.93360019	8.07E-07	9.28E-06	TRUE
Olfr715	61.04006754	-2.672385361	0.733567438	-3.642998887	0.00026948	0.001730756	TRUE
Olfr720	97.74656625	-3.041570903	0.65686956	-4.630403184	3.65E-06	3.63E-05	TRUE
Olfr722	760.7534797	-3.889549969	0.50862763	-7.647146435	2.05E-14	7.51E-13	TRUE
Olfr723	63.63275048	-4.55447826	0.737595366	-6.174765289	6.63E-10	1.32E-08	TRUE
Olfr724	74.01815329	-5.046743461	0.78557096	-6.424299927	1.32E-10	2.94E-09	TRUE
Olfr726	420.5295234	-1.702089008	0.47266561	-3.601042621	0.000316944	0.001996757	TRUE
Olfr727	668.1477297	-3.985208199	0.351003693	-11.35375006	7.10E-30	1.06E-27	TRUE
Olfr729	320.9642973	-3.851280604	0.35946197	-10.71401406	8.75E-27	1.06E-24	TRUE
Olfr736	171.1905552	-3.796150271	0.453080568	-8.378532523	5.36E-17	2.64E-15	TRUE
Olfr738	25.05466888	-3.425954853	0.776256363	-4.413432233	1.02E-05	9.20E-05	TRUE
Olfr74	38.41913259	-2.920127317	0.900819546	-3.241634053	0.001188465	0.006309507	TRUE
Olfr740	80.38156501	-3.116185153	0.671999025	-4.637187015	3.53E-06	3.52E-05	TRUE
Olfr745	74.34644509	-3.895484801	0.648735327	-6.004736657	1.92E-09	3.47E-08	TRUE
Olfr748	20.07816772	-2.103734169	0.879454036	-2.392091095	0.016752684	0.058413544	TRUE
Olfr768	28.62719212	-2.60945386	0.885383672	-2.947257719	0.003206059	0.014767514	TRUE
Olfr770	42.85916261	-3.031724323	0.65015151	-4.663104331	3.11E-06	3.14E-05	TRUE
Olfr771	81.0797943	-3.318519531	0.686407496	-4.834620176	1.33E-06	1.45E-05	TRUE
Olfr772	13.27876157	-3.170418341	0.886304147	-3.577122313	0.000347398	0.002162727	TRUE
Olfr775	138.8354904	-3.109500929	0.481727606	-6.454894609	1.08E-10	2.44E-09	TRUE
Olfr776	80.11398575	-3.284923301	0.595789155	-5.513566798	3.52E-08	5.17E-07	TRUE
Olfr777	142.4761594	-3.538259209	0.537082944	-6.587919522	4.46E-11	1.07E-09	TRUE
Olfr787	81.04821763	-3.136071995	0.604054671	-5.191702252	2.08E-07	2.69E-06	TRUE
Olfr788	366.413353	-3.385843656	0.622381267	-5.440143908	5.32E-08	7.62E-07	TRUE
Olfr789	270.0479912	-4.080827025	0.532909632	-7.657634202	1.89E-14	6.95E-13	TRUE
Olfr796	22.8261522	-2.426721769	0.795461712	-3.050708455	0.002283021	0.011075444	TRUE
Olfr800	63.38113905	-4.544771256	0.625144656	-7.269951386	3.60E-13	1.12E-11	TRUE
Olfr805	215.3990444	-1.632178004	0.412265584	-3.959045015	7.53E-05	0.000563205	TRUE
Olfr807	55.69551438	-5.287891451	0.792806718	-6.669836836	2.56E-11	6.33E-10	TRUE
Olfr811	154.5225566	-5.568104125	0.524090457	-10.62431886	2.30E-26	2.60E-24	TRUE
Olfr820	485.5180404	-3.235952304	0.706909932	-4.57760198	4.70E-06	4.54E-05	TRUE
Olfr823	8.439812568	-1.606395659	0.903692335	-1.77759133	0.075470999	0.190401741	TRUE
Olfr824	24.80130436	-2.759003094	0.818277845	-3.371719168	0.000747006	0.004214264	TRUE
Olfr826	98.03880439	-5.663491473	0.692702263	-8.17593904	2.94E-16	1.37E-14	TRUE
Olfr829	10.60457175	-0.812815353	0.897670671	-0.905471661	0.365215567	0.56470757	TRUE
Olfr830	9.077925557	-1.01961558	0.888676944	-1.147341097	0.251240675	0.444795646	TRUE
Olfr834	49.58549603	-3.126555912	0.587980423	-5.317448996	1.05E-07	1.44E-06	TRUE
Olfr835	530.5225542	-4.640470992	0.515426863	-9.003160926	2.19E-19	1.31E-17	TRUE
Olfr837	12.91528636	-2.834960841	0.898492135	-3.155242802	0.001603646	0.008173546	TRUE
Olfr843	108.6593593	-3.371165227	0.545445575	-6.180571223	6.39E-10	1.28E-08	TRUE
Olfr845	117.2958595	-4.375585002	0.674217137	-6.489875085	8.59E-11	1.97E-09	TRUE
Olfr854	23.50393124	-2.447444851	0.824271505	-2.969221716	0.002985551	0.013942506	TRUE
Olfr860	56.20856182	-2.011363501	0.744316521	-2.702295922	0.006886244	0.028167198	TRUE
Olfr862	19.51521463	-3.614877891	0.870659099	-4.151886651	3.30E-05	0.000267096	TRUE
Olfr866	13.13281489	-0.580890882	0.814756324	-0.712962716	NA	NA	TRUE
Olfr867	211.1636964	-5.887641121	0.666470821	-8.834056852	1.01E-18	5.69E-17	TRUE
Olfr868	280.5878856	-3.972356751	0.589846935	-6.734555213	1.64E-11	4.18E-10	TRUE
Olfr872	93.25246874	-3.048324879	0.661899143	-4.605422006	4.12E-06	4.02E-05	TRUE
Olfr877	24.77954245	-1.822841674	0.828612358	-2.199872663	0.027815931	0.087586407	TRUE
Olfr91	29.4930936	-2.780312006	0.801828134	-3.467466268	0.00052539	0.003114242	TRUE
Olfr914	77.05927709	-3.807149229	0.696111026	-5.469169551	4.52E-08	6.54E-07	TRUE
Olfr915	9.707203128	-1.759308072	0.898910052	-1.957156967	0.050329017	0.139858191	TRUE
Olfr916	49.76690759	-1.570932692	0.898176039	-1.749025385	0.080286632	0.199590622	TRUE
Olfr919	28.53248525	-3.663957273	0.835601265	-4.384815374	1.16E-05	0.000103761	TRUE
Olfr92	11.6035242	-2.218573064	0.896272729	-2.475332554	0.013311216	0.048506402	TRUE
Olfr921	215.3991549	-3.475725184	0.703150605	-4.943073587	7.69E-07	8.89E-06	TRUE
Olfr94	14.51559515	-2.061674155	0.826130335	-2.495579774	0.012575148	0.046399098	TRUE
Olfr944	9.208937454	-1.672175216	0.859362084	-1.945833132	0.051674787	0.142647265	TRUE
Olfr947-ps1	64.12326193	-3.027725568	0.612201748	-4.945633657	7.59E-07	8.80E-06	TRUE
Olfr948	32.89044281	-4.181526787	0.849831061	-4.920421223	8.64E-07	9.81E-06	TRUE
Olfr95	110.04306	-5.234802823	0.601478404	-8.703226559	3.23E-18	1.74E-16	TRUE
Olfr955	11.56793597	-2.139780781	0.88674323	-2.413078226	0.015818424	0.055728507	TRUE
Olfr957	180.5283114	-5.740914946	0.66106081	-8.684397645	3.81E-18	2.04E-16	TRUE
Olfr963	50.40572757	-4.516197422	0.720796975	-6.265561006	3.71E-10	7.66E-09	TRUE
Olfr971	22.22384083	-3.606638595	0.842333692	-4.281721872	1.85E-05	0.00015861	TRUE
Olfr978	15.58901664	-1.857262695	0.897173676	-2.070126159	0.038440532	0.113329579	TRUE
Olfr979	12.26306579	-1.90286896	0.900160564	-2.113921712	0.034521954	0.103923796	TRUE
Olfr981	41.99992931	-4.187758549	0.74919237	-5.589697277	2.27E-08	3.47E-07	TRUE
Olfr986	94.39161247	-4.700575662	0.676566745	-6.947689489	3.71E-12	1.01E-10	TRUE
Olfr994	84.20307441	-3.005233609	0.612034124	-4.910238643	9.10E-07	1.03E-05	TRUE
Olfr1000	116.6066324	-4.443309959	0.728360541	-6.100426519	1.06E-09	2.02E-08	FALSE
Olfr101	46.86572557	-4.505750904	0.687649532	-6.552394345	5.66E-11	1.33E-09	FALSE
Olfr1020	61.65718521	-4.116744903	0.666535761	-6.176330126	6.56E-10	1.31E-08	FALSE
Olfr1043	105.5272334	-3.235457689	0.611482668	-5.291168264	1.22E-07	1.64E-06	FALSE
Olfr1047	43.21774072	-3.675084434	0.736429698	-4.990407696	6.03E-07	7.13E-06	FALSE
Olfr1093	182.2374167	-5.734269546	0.609525581	-9.407758636	5.07E-21	3.62E-19	FALSE
Olfr1099	357.239827	-4.563723771	0.480788002	-9.49217482	2.26E-21	1.66E-19	FALSE
Olfr11	107.6185391	-0.797121787	0.811709055	-0.982028946	0.326085588	0.526842685	FALSE
Olfr110	154.7427536	-3.185331207	0.577523168	-5.51550376	3.48E-08	5.12E-07	FALSE
Olfr111	45.87831898	-1.463231708	0.530866491	-2.756308286	0.005845787	0.024564681	FALSE
Olfr1123	260.0683667	-3.085096448	0.477260939	-6.464171263	1.02E-10	2.31E-09	FALSE
Olfr1126	87.38406886	-3.924349733	0.677800705	-5.789828346	7.05E-09	1.16E-07	FALSE
Olfr1129	28.841246	-1.547038036	0.786544316	-1.966879685	0.049197083	0.137461238	FALSE
Olfr113	44.33194095	-3.452582005	0.72072256	-4.790445306	1.66E-06	1.78E-05	FALSE
Olfr1130	26.92110132	-2.147579146	0.785003762	-2.735756502	0.006223706	0.025878323	FALSE
Olfr114	15.47830931	-2.520131866	0.869225904	-2.899282975	0.003740172	0.016831772	FALSE
Olfr1156	109.8497212	-3.327946518	0.581700504	-5.721065217	1.06E-08	1.70E-07	FALSE
Olfr116	83.7694497	-2.97900111	0.535003039	-5.56819474	2.57E-08	3.86E-07	FALSE
Olfr1161	14.10287106	-2.901179359	0.863020218	-3.361658624	0.000774758	0.004350427	FALSE
Olfr118	13.88774099	-0.070770351	0.794038675	-0.089127083	0.928980914	0.963529726	FALSE
Olfr1184	133.5859924	-2.773240708	0.649432191	-4.270254455	1.95E-05	0.000165726	FALSE
Olfr120	89.78519935	-4.107233638	0.509391972	-8.06301211	7.44E-16	3.32E-14	FALSE
Olfr1213	576.15798	-1.757005804	0.473504351	-3.71064342	0.000206733	0.001373328	FALSE
Olfr1214	136.6519365	-1.645035239	0.704510471	-2.335004667	0.019543177	0.066032725	FALSE
Olfr1218	21.38761578	-1.758292327	0.855926202	-2.054256925	0.039950831	0.116713183	FALSE
Olfr1222	807.3679704	-1.943705095	0.387784243	-5.012336447	5.38E-07	6.44E-06	FALSE
Olfr1223	64.80742082	-3.577913074	0.599652005	-5.966649066	2.42E-09	4.31E-08	FALSE
Olfr1225	101.0217831	-2.120458887	0.513173582	-4.132049974	3.60E-05	0.000287634	FALSE
Olfr1233	87.55791568	-1.753524978	0.528797213	-3.316063196	0.000912952	0.005020937	FALSE
Olfr1243	123.6798108	-2.497505314	0.49037286	-5.093074106	3.52E-07	4.38E-06	FALSE
Olfr1246	137.7511049	-3.470610359	0.71191077	-4.87506371	1.09E-06	1.20E-05	FALSE
Olfr1247	914.8922696	-2.336026485	0.586187653	-3.985117173	6.74E-05	0.000511393	FALSE
Olfr1250	129.7938723	-2.672408768	0.532491129	-5.018691624	5.20E-07	6.25E-06	FALSE
Olfr1251	261.4439966	-1.488240164	0.614513096	-2.421820094	0.015442994	0.054680407	FALSE
Olfr1253	229.6885805	-2.631725861	0.426002346	-6.177726214	6.50E-10	1.30E-08	FALSE
Olfr1257	287.8208776	-3.289151985	0.648804439	-5.069558391	3.99E-07	4.90E-06	FALSE
Olfr1269	22.71932588	-2.527300166	0.80196982	-3.151365678	0.001625089	0.008255354	FALSE
Olfr1286	29.49618843	-1.779117637	0.695671609	-2.557410156	0.01054548	0.040123334	FALSE
Olfr1313	50.00150649	-3.697209194	0.748049653	-4.942464953	7.71E-07	8.91E-06	FALSE
Olfr1317	20.48820542	-1.732602189	0.784080769	-2.209724123	0.027124315	0.08591703	FALSE
Olfr1321	663.7589946	-4.65093854	0.649614863	-7.159532219	8.10E-13	2.39E-11	FALSE
Olfr1341	56.96211589	-2.624814224	0.638164514	-4.113068284	3.90E-05	0.000310268	FALSE
Olfr1350	64.04521954	-0.464286241	0.503038943	-0.922962819	0.356026582	0.555189151	FALSE
Olfr1366	111.9920467	-3.992876426	0.557173774	-7.166303599	7.70E-13	2.30E-11	FALSE
Olfr1372-ps1	815.4474151	-6.731497527	0.588560813	-11.43721665	2.72E-30	4.17E-28	FALSE
Olfr1381	10.46310447	-1.302434346	0.847162853	-1.53740729	0.124193602	0.274318598	FALSE
Olfr1387	71.68517839	-2.888992918	0.543733119	-5.313255379	1.08E-07	1.47E-06	FALSE
Olfr1395	176.9169096	-3.42900537	0.417513308	-8.212924718	2.16E-16	1.02E-14	FALSE
Olfr1418	80.61801961	-3.843752097	0.725021928	-5.301566683	1.15E-07	1.56E-06	FALSE
Olfr1419	117.0559712	-4.017107357	0.721227485	-5.569820124	2.55E-08	3.84E-07	FALSE
Olfr1441	6.256204441	0.932499069	0.898785511	1.037510127	0.299498179	0.500039277	FALSE
Olfr1443	767.7601508	-4.785164386	0.596722685	-8.019075705	1.07E-15	4.66E-14	FALSE
Olfr1444	37.16508436	-3.15470953	0.695502019	-4.53587401	5.74E-06	5.45E-05	FALSE
Olfr1447	34.78195826	-4.409642226	0.774474812	-5.693719353	1.24E-08	1.97E-07	FALSE
Olfr145	96.73837857	-5.17463352	0.676908333	-7.644511473	2.10E-14	7.61E-13	FALSE
Olfr1467	56.74775288	-3.396113902	0.736017057	-4.614178257	3.95E-06	3.88E-05	FALSE
Olfr147	87.52314689	-4.177484086	0.639305784	-6.534406842	6.39E-11	1.49E-09	FALSE
Olfr1491	239.6794709	-4.495869538	0.451152509	-9.965298761	2.16E-23	1.89E-21	FALSE
Olfr1495	173.9597655	-7.162916129	0.701533161	-10.21037427	1.78E-24	1.75E-22	FALSE
Olfr1499	26.24491488	-3.840622463	0.784035295	-4.898532613	9.66E-07	1.08E-05	FALSE
Olfr1512	39.25543712	-3.179905349	0.691767515	-4.596783286	4.29E-06	4.16E-05	FALSE
Olfr16	270.8860639	-4.376262344	0.469674119	-9.317657002	1.19E-20	8.14E-19	FALSE
Olfr164	298.5215184	-2.849502501	0.541852495	-5.258815876	1.45E-07	1.93E-06	FALSE
Olfr171	82.40664497	-3.11320982	0.634666073	-4.905272159	9.33E-07	1.05E-05	FALSE
Olfr175-ps1	204.9248067	-4.714010277	0.620275282	-7.599868016	2.96E-14	1.06E-12	FALSE
Olfr183	152.4814416	-3.192900873	0.715733559	-4.461018815	8.16E-06	7.54E-05	FALSE
Olfr19	61.40216317	-3.151002394	0.594150086	-5.303377834	1.14E-07	1.55E-06	FALSE
Olfr191	71.35809498	-3.386730026	0.751693947	-4.505464012	6.62E-06	6.23E-05	FALSE
Olfr196	24.68234492	-1.587738665	0.831396492	-1.909724999	0.05616863	0.151924147	FALSE
Olfr198	21.82909101	-1.251692421	0.833139017	-1.50238123	0.132998681	0.287867742	FALSE
Olfr199	29.83312111	-1.416380864	0.774731217	-1.828222271	0.0675162	0.174811081	FALSE
Olfr201	67.01809382	-3.143298321	0.578315685	-5.435263826	5.47E-08	7.80E-07	FALSE
Olfr220	236.5126624	-1.97300181	0.609613101	-3.236481973	0.001210129	0.006413722	FALSE
Olfr231	96.75657994	-4.324611773	0.646959369	-6.684518353	2.32E-11	5.78E-10	FALSE
Olfr237-ps1	77.34525483	-4.227541734	0.649550722	-6.508408956	7.60E-11	1.75E-09	FALSE
Olfr239	241.6653155	-3.9774995	0.472587117	-8.416436584	3.88E-17	1.93E-15	FALSE
Olfr279	270.8937626	-5.092443161	0.459536676	-11.08169039	1.54E-28	2.06E-26	FALSE
Olfr287	74.3578903	-2.043282939	0.820112128	-2.491467777	0.012721651	0.046775676	FALSE
Olfr288	52.41343404	-1.186822238	0.723938878	-1.639395638	0.10113089	0.236435399	FALSE
Olfr308	327.1487657	-2.770803568	0.375737831	-7.374300211	1.65E-13	5.40E-12	FALSE
Olfr314	378.0371206	-4.373189857	0.65074879	-6.720242776	1.81E-11	4.58E-10	FALSE
Olfr33	45.01204906	-2.060425855	0.804376362	-2.561519648	0.010421535	0.039768557	FALSE
Olfr330	170.2772046	-2.764984694	0.800292409	-3.454968037	0.000550358	0.003239437	FALSE
Olfr351	87.10338268	-5.277444973	0.717709177	-7.353180286	1.94E-13	6.29E-12	FALSE
Olfr354	70.71307405	-3.713987869	0.548446171	-6.771836629	1.27E-11	3.27E-10	FALSE
Olfr357	33.25642885	-2.581361968	0.687828268	-3.752916371	0.000174789	0.001183059	FALSE
Olfr367-ps	7.065487398	-1.638682515	0.907185264	-1.806337229	0.07086568	0.181889659	FALSE
Olfr368	97.28536189	-2.495070383	0.647039135	-3.856135197	0.000115194	0.000815754	FALSE
Olfr374	78.2496531	-4.301957807	0.61168646	-7.032945941	2.02E-12	5.69E-11	FALSE
Olfr393	147.5818847	-3.597747868	0.527788009	-6.816653287	9.32E-12	2.44E-10	FALSE
Olfr398	63.57479559	-3.478147367	0.729451869	-4.768165677	1.86E-06	1.97E-05	FALSE
Olfr402	14.22332072	-2.75064091	0.864098798	-3.183248162	0.001456327	0.007520562	FALSE
Olfr429	85.80667304	-3.978056206	0.598967572	-6.641521829	3.10E-11	7.56E-10	FALSE
Olfr430	39.08677355	-4.598816494	0.781019767	-5.888220361	3.90E-09	6.72E-08	FALSE
Olfr434	45.32493767	-3.63127243	0.758587769	-4.786885026	1.69E-06	1.81E-05	FALSE
Olfr446	144.6225259	-4.636778669	0.657122517	-7.056185948	1.71E-12	4.84E-11	FALSE
Olfr448	96.27368816	-2.831246913	0.573402434	-4.937626254	7.91E-07	9.11E-06	FALSE
Olfr45	45.59553883	-3.429042718	0.813580993	-4.214752737	2.50E-05	0.000207509	FALSE
Olfr46	84.49054589	-3.631784981	0.713794037	-5.088001291	3.62E-07	4.47E-06	FALSE
Olfr460	415.1174089	-5.488571683	0.5368358	-10.22393008	1.55E-24	1.55E-22	FALSE
Olfr461	60.93219802	-1.218594652	0.757896441	-1.607864328	0.107864896	0.247809666	FALSE
Olfr462	23.95331175	-2.471696565	0.730483211	-3.38364596	0.000715302	0.004055785	FALSE
Olfr464	162.5494337	-2.480151997	0.535236977	-4.633745621	3.59E-06	3.57E-05	FALSE
Olfr50	98.2081473	-6.150161834	0.68468553	-8.982462114	2.65E-19	1.57E-17	FALSE
Olfr502	28.65643403	-3.264153346	0.749751928	-4.353644483	1.34E-05	0.000117619	FALSE
Olfr506	75.3027639	-4.222273339	0.679243463	-6.216141294	5.10E-10	1.04E-08	FALSE
Olfr51	28.08636264	-0.722969411	0.728438878	-0.992491523	0.320957813	0.521560317	FALSE
Olfr522	104.5876652	-3.783104871	0.562084461	-6.730491831	1.69E-11	4.29E-10	FALSE
Olfr524	100.3706441	-3.833367049	0.661548683	-5.794535077	6.85E-09	1.13E-07	FALSE
Olfr525	46.17675668	-1.633266493	0.616416128	-2.64961674	0.008058313	0.03214925	FALSE
Olfr53	126.3523647	-4.115150155	0.743670196	-5.533568747	3.14E-08	4.66E-07	FALSE
Olfr532	139.3819398	-3.780727206	0.600414102	-6.296866101	3.04E-10	6.33E-09	FALSE
Olfr533	1045.415621	-3.829544036	0.526832753	-7.268993834	3.62E-13	1.13E-11	FALSE
Olfr536	5156.616164	-4.056569456	0.347393485	-11.67716043	1.67E-31	2.73E-29	FALSE
Olfr539	32.34387938	-1.992713929	0.849587716	-2.345506994	0.019001222	0.064590347	FALSE
Olfr545	16.7028404	-2.447191613	0.846250179	-2.891806317	0.00383034	0.017191611	FALSE
Olfr549	447.7675417	-1.475428762	0.575233008	-2.564923679	0.01031985	0.039416257	FALSE
Olfr553	181.0771988	-1.582249156	0.502577839	-3.14826686	0.001642417	0.008325797	FALSE
Olfr554	48.51445829	-1.611394054	0.67392819	-2.391047115	0.016800397	0.058526827	FALSE
Olfr558	94.59655008	-1.834705446	0.620896711	-2.954928595	0.003127414	0.014483812	FALSE
Olfr559	28.00024454	-4.374717747	0.833024064	-5.251610289	1.51E-07	2.00E-06	FALSE
Olfr56	60.12040603	-1.727716255	0.882247255	-1.958312984	0.050193298	0.139573174	FALSE
Olfr566	29.54093615	1.766253024	0.769824752	2.294357281	0.021769985	0.072024861	FALSE
Olfr57	144.4928855	-0.056902151	0.587024897	-0.096933113	0.922779512	0.960952702	FALSE
Olfr572	90.2828507	-3.173453075	0.727341533	-4.363085195	1.28E-05	0.000113423	FALSE
Olfr575	67.0583577	-5.343229104	0.74537225	-7.168537738	7.58E-13	2.27E-11	FALSE
Olfr578	74.393667	-3.221563999	0.753755153	-4.274019204	1.92E-05	0.000163116	FALSE
Olfr586	143.4759044	-3.437128302	0.661344692	-5.197181356	2.02E-07	2.62E-06	FALSE
Olfr592	122.3611431	-3.084912892	0.728615117	-4.233940282	2.30E-05	0.000192292	FALSE
Olfr596	25.42529945	-3.185173144	0.803471419	-3.964264402	7.36E-05	0.000552252	FALSE
Olfr597	6.132505045	1.937712802	0.906833776	2.136789402	0.032615125	0.09935577	FALSE
Olfr599	140.7842998	-3.440291819	0.599090255	-5.742526758	9.33E-09	1.51E-07	FALSE
Olfr6	824.5913985	-3.937330188	0.476010708	-8.271515996	1.32E-16	6.35E-15	FALSE
Olfr600	162.5336931	-4.798457952	0.591851076	-8.107542839	5.17E-16	2.34E-14	FALSE
Olfr608	74.87739736	-2.670648312	0.804379267	-3.320135691	0.000899737	0.0049661	FALSE
Olfr61	71.30399	-3.02199102	0.665932876	-4.537981421	5.68E-06	5.40E-05	FALSE
Olfr613	129.6653909	-4.456163802	0.639313732	-6.970230079	3.16E-12	8.69E-11	FALSE
Olfr622	92.97370783	-3.551176852	0.587428988	-6.045287047	1.49E-09	2.77E-08	FALSE
Olfr623	170.4171048	-3.551436992	0.702449828	-5.055787403	4.29E-07	5.23E-06	FALSE
Olfr624	14.51908198	-1.906541682	0.866263928	-2.200878532	0.027744624	0.087396085	FALSE
Olfr63	64.07165556	-2.478799428	0.51104483	-4.850453975	1.23E-06	1.34E-05	FALSE
Olfr631	16.02093222	-2.516232697	0.827927897	-3.039193036	0.002372128	0.011442749	FALSE
Olfr635	22.45853366	-1.808086242	0.894335207	-2.021709789	0.043206342	0.123969838	FALSE
Olfr638	5.807052713	-1.417438813	0.894945377	-1.58382718	0.113233052	0.256503175	FALSE
Olfr639	92.25460723	-4.456688296	0.711142291	-6.266943134	3.68E-10	7.61E-09	FALSE
Olfr64	74.68074077	-2.074736913	0.748796594	-2.770761685	0.005592534	0.023692648	FALSE
Olfr643	162.3241733	-6.313397661	0.722004084	-8.744268634	2.24E-18	1.22E-16	FALSE
Olfr648	50.83783801	-2.96110298	0.835533935	-3.543964949	0.000394158	0.002418075	FALSE
Olfr649	97.37698364	-1.828226841	0.686942236	-2.661398214	0.007781686	0.031230601	FALSE
Olfr651	78.35021305	-3.067715514	0.779340831	-3.936295127	8.27E-05	0.000611183	FALSE
Olfr652	61.10327512	-3.061871178	0.820396945	-3.732182567	0.000189828	0.001268532	FALSE
Olfr653	293.0239391	-0.690293457	0.544591829	-1.26754281	0.204961266	0.388251279	FALSE
Olfr654	110.6817077	-1.074550042	0.489262996	-2.196262646	0.02807315	0.088282323	FALSE
Olfr656	153.4398245	-3.899569939	0.453942256	-8.59045371	8.66E-18	4.51E-16	FALSE
Olfr66	27.91251116	-3.361862572	0.849887791	-3.955654625	7.63E-05	0.000568977	FALSE
Olfr667	101.0738842	-1.710538017	0.517334916	-3.306442234	0.000944888	0.005176291	FALSE
Olfr672	1139.781149	-3.249480408	0.619434908	-5.245878727	1.56E-07	2.05E-06	FALSE
Olfr678	17.83344414	-2.156354559	0.772549824	-2.791217463	0.005251018	0.022449135	FALSE
Olfr683	159.4802764	-5.402716353	0.541936112	-9.969286477	2.08E-23	1.82E-21	FALSE
Olfr685	304.0400123	-3.471166417	0.583412203	-5.949766559	2.69E-09	4.74E-08	FALSE
Olfr690	157.625179	-5.439109801	0.567569654	-9.583158223	9.41E-22	7.17E-20	FALSE
Olfr698	30.58883995	-2.77985832	0.78452953	-3.543344403	0.000395086	0.002422889	FALSE
Olfr710	19.96019332	-2.481823951	0.790017034	-3.141481571	0.001680954	0.008496124	FALSE
Olfr711	418.1148948	-4.168428211	0.541963599	-7.691343512	1.46E-14	5.46E-13	FALSE
Olfr728	1850.618935	-4.704816268	0.301345016	-15.61272302	5.96E-55	3.59E-52	FALSE
Olfr734	50.10098002	-3.389471679	0.640229753	-5.294148956	1.20E-07	1.62E-06	FALSE
Olfr741	426.2704505	-3.752912828	0.559372565	-6.709147109	1.96E-11	4.92E-10	FALSE
Olfr742	179.8852838	-2.664053718	0.676684961	-3.936918758	8.25E-05	0.000609865	FALSE
Olfr749	53.36271544	-3.11299865	0.605455364	-5.141582409	2.72E-07	3.44E-06	FALSE
Olfr76	157.863026	-4.694364656	0.544009244	-8.629200158	6.18E-18	3.28E-16	FALSE
Olfr763	11.61058297	-2.862927955	0.89683886	-3.192243425	0.001411723	0.00733521	FALSE
Olfr769	78.52793333	-3.419907965	0.510219089	-6.702822458	2.04E-11	5.12E-10	FALSE
Olfr77	296.3543113	-6.026166251	0.496648593	-12.13366218	7.00E-34	1.34E-31	FALSE
Olfr78	73.13885175	-1.692943839	0.690756379	-2.450855166	0.014251729	0.051227131	FALSE
Olfr781	44.5327656	-4.919905547	0.754257175	-6.522848847	6.90E-11	1.60E-09	FALSE
Olfr784	103.1359279	-3.641715848	0.550792593	-6.611773466	3.80E-11	9.17E-10	FALSE
Olfr786	308.101858	-1.216076102	0.42297339	-2.875065268	0.00403944	0.018014875	FALSE
Olfr799	128.4565667	-2.553764121	0.514576027	-4.962850939	6.95E-07	8.13E-06	FALSE
Olfr8	24.87067368	-2.569060346	0.866107841	-2.966213011	0.003014916	0.014044588	FALSE
Olfr802	52.88479414	-2.452135155	0.732427826	-3.34795466	0.000814103	0.004547098	FALSE
Olfr806	131.1797976	-3.279245632	0.511062737	-6.416522656	1.39E-10	3.07E-09	FALSE
Olfr819	13.62369535	-2.660195573	0.903139761	-2.94549713	0.003224361	0.014829829	FALSE
Olfr821	215.6541638	-5.262152386	0.610377217	-8.621148097	6.63E-18	3.50E-16	FALSE
Olfr825	129.5093263	-5.103566453	0.584624315	-8.729651365	2.55E-18	1.39E-16	FALSE
Olfr827	479.0195337	-5.978957764	0.496685554	-12.03771222	2.25E-33	4.21E-31	FALSE
Olfr875	100.7017823	-3.696736092	0.615071586	-6.010253405	1.85E-09	3.37E-08	FALSE
Olfr878	113.0486143	-4.844768392	0.672496473	-7.204154356	5.84E-13	1.78E-11	FALSE
Olfr884	156.2063791	-6.745844018	0.664790552	-10.14732233	3.41E-24	3.28E-22	FALSE
Olfr887	38.86184282	-4.701660195	0.767535803	-6.125655866	9.03E-10	1.75E-08	FALSE
Olfr889	21.51875938	-2.55960496	0.7752011	-3.301859297	0.000960462	0.005254771	FALSE
Olfr893	27.32739285	-2.3419357	0.906644079	-2.583081668	0.009792214	0.037734756	FALSE
Olfr9	14.95899114	-2.405069441	0.848599051	-2.834164662	0.004594565	0.020065476	FALSE
Olfr901	47.28733313	-4.416630883	0.740700068	-5.962779096	2.48E-09	4.40E-08	FALSE
Olfr905	27.42127262	-3.677561103	0.83206129	-4.419819968	9.88E-06	8.96E-05	FALSE
Olfr906	30.56200835	-2.579330054	0.803576379	-3.209813181	0.001328213	0.006965774	FALSE
Olfr910	55.01942658	-4.41968701	0.718501284	-6.151258332	7.69E-10	1.50E-08	FALSE
Olfr967	25.24644517	-4.043649445	0.851698729	-4.747746251	2.06E-06	2.16E-05	FALSE
Olfr970	62.45912947	-3.53025406	0.616835841	-5.72316624	1.05E-08	1.68E-07	FALSE
Olfr982	22.23277207	-1.476199116	0.827676613	-1.783545762	0.074497506	0.18859561	FALSE
Olfr983	92.1079636	-3.424800707	0.678887728	-5.044723251	4.54E-07	5.51E-06	FALSE
Olfr984	225.2575262	-3.193874117	0.485198773	-6.58260963	4.62E-11	1.10E-09	FALSE
Olfr99	337.1093617	-5.31233833	0.496083561	-10.70855547	9.28E-27	1.11E-24	FALSE
Olfr992	30.48474036	-2.226825256	0.754798936	-2.9502231	0.003175445	0.014654563	FALSE
Olfr995	12.66055213	-2.950575968	0.869492006	-3.39344807	0.000690186	0.003929256	FALSE
Olfr996	69.29416747	-4.148446156	0.595750484	-6.963395363	3.32E-12	9.08E-11	FALSE
Olfr10	5.627833793	0.384678979	0.875380367	0.439442091	0.660341233	0.805866104	FALSE
Olfr1006	66.9270171	-3.483602765	0.673503422	-5.172360898	2.31E-07	2.96E-06	FALSE
Olfr1019	80.9754872	-4.328619883	0.732077264	-5.912791033	3.36E-09	5.88E-08	FALSE
Olfr1026	68.25842983	-4.493046753	0.629231683	-7.140528483	9.30E-13	2.72E-11	FALSE
Olfr103	34.89421266	-3.402364001	0.762305384	-4.463255897	8.07E-06	7.48E-05	FALSE
Olfr1033	142.819771	-4.406224218	0.592929762	-7.431275167	1.08E-13	3.60E-12	FALSE
Olfr1034	35.23211952	-2.992317186	0.848636523	-3.526029229	0.00042184	0.002566399	FALSE
Olfr1042	116.3290046	-5.069507792	0.613472587	-8.263625629	1.41E-16	6.76E-15	FALSE
Olfr1045	54.97741671	-3.080380607	0.581531719	-5.297012197	1.18E-07	1.60E-06	FALSE
Olfr1076	5.692562879	-1.209063501	0.8598552	-1.406124545	0.159687145	0.326985837	FALSE
Olfr1084	11.0423591	-1.019993432	0.831369852	-1.226882872	0.219866617	0.406918763	FALSE
Olfr1085	12.54239671	-1.03383599	0.88680889	-1.165793445	0.243697968	0.436155433	FALSE
Olfr109	31.26811433	-2.340220863	0.752609038	-3.10947749	0.001874186	0.00930569	FALSE
Olfr1090	92.82872969	-0.489494525	0.458477471	-1.067652298	0.285677384	0.484764927	FALSE
Olfr1098	28.44786099	-2.570585778	0.840399686	-3.058765754	0.002222509	0.010826452	FALSE
Olfr1100	145.7718241	-4.161403898	0.616838379	-6.746343999	1.52E-11	3.87E-10	FALSE
Olfr1107	97.05289069	-3.150354809	0.700888005	-4.494804857	6.96E-06	6.53E-05	FALSE
Olfr1111	96.21265987	-6.04568746	0.696561296	-8.679333019	3.98E-18	2.13E-16	FALSE
Olfr1121	11.76479259	-1.369636448	0.878206709	-1.55958322	0.118858404	0.265590056	FALSE
Olfr1164	39.25512999	-1.124496915	0.846007246	-1.329181186	NA	NA	FALSE
Olfr1179	54.86297454	-1.712855097	0.865203784	-1.979712905	0.047735798	0.13422455	FALSE
Olfr1180	73.63753689	-2.098001806	0.768934039	-2.728454848	0.00636318	0.026347665	FALSE
Olfr1181	19.60338298	-1.002093256	0.840055775	-1.192888955	0.232912865	0.422698745	FALSE
Olfr1188	7.355579061	-1.522841239	0.906117319	-1.680622593	0.092836244	0.221744969	FALSE
Olfr1200	225.7323364	-1.953823584	0.657939172	-2.969611278	0.002981768	0.013928703	FALSE
Olfr1212	204.3875516	-3.322682748	0.595571635	-5.578980855	2.42E-08	3.66E-07	FALSE
Olfr1226	1447.186453	-1.814517225	0.442495354	-4.100646951	4.12E-05	0.000325576	FALSE
Olfr1228	563.0691943	-2.624559672	0.550114305	-4.770935142	1.83E-06	1.94E-05	FALSE
Olfr1240	354.7543724	-3.335267326	0.444575533	-7.502138731	6.28E-14	2.18E-12	FALSE
Olfr1241	273.1701449	-2.788548522	0.755116991	-3.692869521	0.000221738	0.00146033	FALSE
Olfr1260	612.5170798	-3.205401929	0.584800016	-5.481193304	4.22E-08	6.14E-07	FALSE
Olfr1265	121.0350665	-2.248707854	0.746605651	-3.011908431	0.002596109	0.012360327	FALSE
Olfr127	67.50870082	-1.872492724	0.819587799	-2.284676181	0.022331822	0.073681012	FALSE
Olfr1270	48.57293994	-3.54472034	0.672326583	-5.272319178	1.35E-07	1.81E-06	FALSE
Olfr1271	513.7843726	-3.751904511	0.497137371	-7.547017642	4.45E-14	1.56E-12	FALSE
Olfr1272	13.56299343	-2.514258013	0.897930158	-2.800059659	0.005109316	0.021943608	FALSE
Olfr1275	71.32631714	-1.272522219	0.575359834	-2.211698044	0.026987536	0.085617869	FALSE
Olfr1279	18.44270416	0.791717423	0.90349272	0.876285337	0.380874935	0.579323481	FALSE
Olfr128	52.85536735	-2.638580416	0.777468561	-3.393809791	0.000689275	0.003925397	FALSE
Olfr1280	133.6785983	-1.084129733	0.686600036	-1.578982925	0.114339974	0.25848908	FALSE
Olfr1281	106.5262248	-0.988067692	0.563421153	-1.753692929	0.079483138	0.198060971	FALSE
Olfr1289	31.51893754	-2.33359673	0.721042036	-3.236422586	0.001210381	0.006413722	FALSE
Olfr1294	270.4731934	-4.19587485	0.59412689	-7.062253737	1.64E-12	4.67E-11	FALSE
Olfr130	130.3362848	-3.867136571	0.52122941	-7.419260111	1.18E-13	3.94E-12	FALSE
Olfr1303	37.32079857	-2.146260666	0.702894983	-3.053458507	0.0022622	0.010994357	FALSE
Olfr1309	57.68176848	-2.485546155	0.75777444	-3.280060695	0.001037848	0.005608907	FALSE
Olfr131	496.5097424	-3.362872971	0.478802837	-7.023502606	2.16E-12	6.05E-11	FALSE
Olfr132	131.6912419	-3.905338316	0.550527137	-7.093816185	1.30E-12	3.74E-11	FALSE
Olfr1324	92.21532095	-2.460349033	0.674139622	-3.649613451	0.000262635	0.001693253	FALSE
Olfr1325	340.3581455	-3.867202196	0.529895589	-7.29804565	2.92E-13	9.29E-12	FALSE
Olfr1330	110.0268323	-3.321094531	0.480034849	-6.918444652	4.57E-12	1.23E-10	FALSE
Olfr1335	6.446011201	-0.100235433	0.886230147	-0.113103163	0.909948767	0.954201987	FALSE
Olfr1338	10.83083832	-2.466303496	0.90577505	-2.722865347	0.006471843	0.026699127	FALSE
Olfr1346	213.7086243	-3.824714894	0.583757984	-6.551884508	5.68E-11	1.33E-09	FALSE
Olfr1347	206.1254126	-3.922933129	0.609352716	-6.437869276	1.21E-10	2.72E-09	FALSE
Olfr1348	846.2894573	-4.737559508	0.512143322	-9.25045648	2.24E-20	1.47E-18	FALSE
Olfr1351	13.12877632	0.370896807	0.831598567	0.446004625	0.655593905	0.802515182	FALSE
Olfr1354	153.7260822	-4.606784313	0.57695546	-7.984644625	1.41E-15	6.10E-14	FALSE
Olfr1364	993.2282755	-4.405293387	0.435611569	-10.11289346	4.84E-24	4.53E-22	FALSE
Olfr1367	31.88786145	-3.733965796	0.872536105	-4.279439868	1.87E-05	0.000159739	FALSE
Olfr137	82.82843734	-4.8566416	0.690943913	-7.028995419	2.08E-12	5.83E-11	FALSE
Olfr1370	137.4533189	-2.838528404	0.606350017	-4.681336394	2.85E-06	2.89E-05	FALSE
Olfr1380	17.83523029	-1.554769175	0.846150848	-1.837460991	0.06614187	0.172286016	FALSE
Olfr1382	78.84242216	-3.789749054	0.630195713	-6.013606527	1.81E-09	3.31E-08	FALSE
Olfr1385	81.26555242	-3.209506979	0.726138153	-4.419967424	9.87E-06	8.96E-05	FALSE
Olfr1386	194.2155557	-3.174933559	0.40938078	-7.755453394	8.80E-15	3.41E-13	FALSE
Olfr1389	240.5863879	-3.574128126	0.377995865	-9.455468852	3.22E-21	2.31E-19	FALSE
Olfr1393	21.06993289	-2.206093648	0.896949145	-2.459552651	0.013911029	0.05028804	FALSE
Olfr1396	180.4460057	-3.673809158	0.484161847	-7.587977417	3.25E-14	1.15E-12	FALSE
Olfr140	670.6099177	-1.968741365	0.572858392	-3.436698131	0.000588851	0.003430045	FALSE
Olfr1402	12.87747934	-2.990400041	0.893282676	-3.347652565	0.000814991	0.004549039	FALSE
Olfr1414	60.42116195	-3.776720957	0.799924861	-4.72134464	2.34E-06	2.43E-05	FALSE
Olfr1417	92.6998981	-3.950332131	0.599503394	-6.589340725	4.42E-11	1.06E-09	FALSE
Olfr1424	151.3090436	-6.201436594	0.616489603	-10.05927199	8.36E-24	7.65E-22	FALSE
Olfr1425	86.73890639	-4.649720719	0.736795688	-6.310732801	2.78E-10	5.82E-09	FALSE
Olfr1428	1129.398214	-5.844537753	0.404509746	-14.4484473	2.56E-47	9.60E-45	FALSE
Olfr1431	122.9414919	-5.414112412	0.665412568	-8.136474528	4.07E-16	1.88E-14	FALSE
Olfr1449	18.52365762	-3.094285004	0.829012329	-3.732495761	0.000189592	0.001267458	FALSE
Olfr1450	80.89287107	-4.242480056	0.81220078	-5.223437556	1.76E-07	2.30E-06	FALSE
Olfr1451	8.746780271	-2.454167107	0.905420064	-2.710528743	0.006717603	0.02757115	FALSE
Olfr148	38.30676566	-4.506264239	0.789909277	-5.704787081	1.16E-08	1.86E-07	FALSE
Olfr1501	95.80283235	-4.788136789	0.665028438	-7.199897796	6.03E-13	1.83E-11	FALSE
Olfr1502	17.73370303	-1.9022336	0.849692118	-2.238732782	0.025173308	0.081055973	FALSE
Olfr1507	1931.701705	-2.984436841	0.496895224	-6.006169306	1.90E-09	3.45E-08	FALSE
Olfr1509	708.08833	-5.382945519	0.477268732	-11.27864692	1.67E-29	2.45E-27	FALSE
Olfr151	11.70901683	-1.598265585	0.890936282	-1.793916823	0.072826446	0.185705231	FALSE
Olfr1532-ps1	13.92346916	-2.275801287	0.865405914	-2.629750098	0.008544765	0.033675135	FALSE
Olfr154	7.296158709	-1.899658662	0.907170531	-2.094048029	0.036255702	0.108291242	FALSE
Olfr168	211.6176622	-2.998743336	0.628952617	-4.767836646	1.86E-06	1.97E-05	FALSE
Olfr181	474.2813293	-6.01908494	0.492567102	-12.21982735	2.44E-34	4.83E-32	FALSE
Olfr187	122.4652546	-4.430631172	0.551813552	-8.029217764	9.81E-16	4.31E-14	FALSE
Olfr193	62.67499809	-2.491232079	0.78482159	-3.174265475	0.001502162	0.007719381	FALSE
Olfr194	10.84531963	-1.875312347	0.883055254	-2.123663653	0.033698279	0.101972869	FALSE
Olfr2	80.22491217	-3.224268077	0.603756505	-5.340345074	9.28E-08	1.29E-06	FALSE
Olfr203	30.53360648	-3.602476808	0.798251708	-4.51295847	6.39E-06	6.03E-05	FALSE
Olfr211	204.762738	-4.337909758	0.572346775	-7.579163455	3.48E-14	1.23E-12	FALSE
Olfr223	21.35064562	-3.464230426	0.814058367	-4.255506197	2.09E-05	0.000175884	FALSE
Olfr224	342.1285976	-4.001339463	0.510212543	-7.842495288	4.42E-15	1.79E-13	FALSE
Olfr229	48.19856214	-4.956835508	0.811222938	-6.110324638	9.94E-10	1.90E-08	FALSE
Olfr24	71.5206778	-1.579003496	0.803449125	-1.965281245	0.049381695	0.13777133	FALSE
Olfr243	24.1437659	-3.587503076	0.811254671	-4.422166309	9.77E-06	8.87E-05	FALSE
Olfr25	53.4185885	-4.259984445	0.757504774	-5.623706397	1.87E-08	2.90E-07	FALSE
Olfr259	24.88745264	-1.429369562	0.849540667	-1.68252047	0.092467959	0.221030579	FALSE
Olfr266	39.65679123	-1.850906539	0.81771233	-2.263517954	0.023603779	0.077107205	FALSE
Olfr267	265.807546	-4.623032633	0.575041603	-8.039475072	9.02E-16	4.00E-14	FALSE
Olfr281	180.0667963	-2.471959904	0.543089397	-4.551662982	5.32E-06	5.10E-05	FALSE
Olfr282	5.937222297	-1.824144385	0.902464084	-2.021293054	0.043249438	0.124053914	FALSE
Olfr284	5.671994145	-1.249338912	0.89647836	-1.393607439	0.163436181	0.332278798	FALSE
Olfr286	226.7423396	-2.747553481	0.625550667	-4.392215734	1.12E-05	0.000100507	FALSE
Olfr299	18.43771722	-3.271050608	0.803306827	-4.071981585	4.66E-05	0.000364436	FALSE
Olfr30	30.39597899	-2.086986087	0.829398089	-2.516265849	0.011860568	0.044178714	FALSE
Olfr312	12.8038963	-1.224928637	0.861499519	-1.421856438	0.155067932	0.320922203	FALSE
Olfr313	5.261413761	-1.679512329	0.907043743	-1.851633222	0.064078509	0.168028977	FALSE
Olfr318	157.7940497	-4.438708334	0.570908617	-7.774814049	7.56E-15	2.95E-13	FALSE
Olfr319	202.1484559	-4.957697017	0.677437136	-7.318313024	2.51E-13	8.05E-12	FALSE
Olfr32	306.0986054	-4.10024463	0.546057692	-7.508812144	5.97E-14	2.08E-12	FALSE
Olfr320	52.73557136	-1.514978775	0.894339304	-1.693964213	0.090272084	0.217309768	FALSE
Olfr328	162.2232123	-2.400878377	0.756159908	-3.175093458	0.001497882	0.007699738	FALSE
Olfr332	560.7391298	-2.219036538	0.283438185	-7.82899644	4.92E-15	1.99E-13	FALSE
Olfr341	13.46586506	-1.756042951	0.855934689	-2.051608579	0.040207718	0.117351798	FALSE
Olfr350	25.56842893	-3.35362013	0.74678878	-4.490721099	7.10E-06	6.64E-05	FALSE
Olfr356	18.21892268	-1.985046188	0.803131575	-2.471632607	0.013449766	0.048961102	FALSE
Olfr365	127.7065717	-0.90458923	0.396990202	-2.278618526	0.022689752	0.074598871	FALSE
Olfr371	154.2583122	0.779714186	0.787556707	0.99004196	0.32215361	0.522479163	FALSE
Olfr373	13.40887188	-3.004563375	0.867820204	-3.462195696	0.000535787	0.003169182	FALSE
Olfr389	225.0212092	-2.982052397	0.641232637	-4.650500031	3.31E-06	3.32E-05	FALSE
Olfr399	58.23670813	-4.254267314	0.718222735	-5.923325879	3.15E-09	5.53E-08	FALSE
Olfr403	17.64870588	-2.174544858	0.813246212	-2.673907146	0.007497321	0.03024069	FALSE
Olfr410	38.44017841	-2.946778612	0.732018876	-4.025550038	5.68E-05	0.000437488	FALSE
Olfr432	38.19369044	-4.855154645	0.809575633	-5.997160052	2.01E-09	3.63E-08	FALSE
Olfr444	32.44362707	-0.931882903	0.729730198	-1.2770239	0.201593809	0.383901363	FALSE
Olfr447	49.29758533	-5.369170807	0.780486593	-6.879260774	6.02E-12	1.60E-10	FALSE
Olfr449	195.044472	-2.304051076	0.467846678	-4.924799478	8.44E-07	9.63E-06	FALSE
Olfr452	90.29825871	-2.734580871	0.594436397	-4.600291783	4.22E-06	4.10E-05	FALSE
Olfr469	48.01179392	-3.816152068	0.668979207	-5.704440477	1.17E-08	1.86E-07	FALSE
Olfr47	96.03731347	-3.952491997	0.583156081	-6.77776007	1.22E-11	3.15E-10	FALSE
Olfr476	51.81925577	-2.918861805	0.830514267	-3.514523377	0.000440544	0.0026667	FALSE
Olfr482	31.54930226	-4.59898833	0.821207283	-5.600277083	2.14E-08	3.28E-07	FALSE
Olfr483	13.41282781	-3.15117113	0.887282688	-3.55148497	0.000383064	0.00235907	FALSE
Olfr484	28.83685243	-3.942615853	0.827040309	-4.767138686	1.87E-06	1.97E-05	FALSE
Olfr493	11.12384184	-1.941920123	0.878071525	-2.211573963	0.026996116	0.085617869	FALSE
Olfr498	6.872602372	-1.882709164	0.903683181	-2.083373027	0.037217235	0.110535844	FALSE
Olfr508	24.28324267	-3.075785725	0.753273262	-4.083227003	4.44E-05	0.000349016	FALSE
Olfr517	52.65922022	-4.673971389	0.735631028	-6.353689838	2.10E-10	4.52E-09	FALSE
Olfr52	56.72210945	-3.554678189	0.690293954	-5.149513722	2.61E-07	3.31E-06	FALSE
Olfr530	35.33068157	-3.775385909	0.72717344	-5.191864421	2.08E-07	2.69E-06	FALSE
Olfr535	173.6477217	-3.794976924	0.647900309	-5.857346992	4.70E-09	7.93E-08	FALSE
Olfr54	21.01265847	-0.395548287	0.761222602	-0.519622362	0.603326809	0.765364971	FALSE
Olfr55	380.4759164	-4.230200174	0.439629063	-9.6222032	6.44E-22	4.98E-20	FALSE
Olfr551	22.62720192	-1.226546773	0.685043095	-1.790466587	0.073378934	0.18659995	FALSE
Olfr556	70.76748178	-3.10533592	0.556568372	-5.57943296	2.41E-08	3.65E-07	FALSE
Olfr557	67.32587424	-3.860370288	0.740877009	-5.210541346	1.88E-07	2.45E-06	FALSE
Olfr564	20.94208819	-3.672337173	0.868913642	-4.226354606	2.38E-05	0.000198099	FALSE
Olfr576	59.16162984	-2.668456006	0.781395374	-3.414988232	0.000637848	0.003681067	FALSE
Olfr577	20.92985379	-3.484358663	0.849987223	-4.099307107	4.14E-05	0.000327159	FALSE
Olfr583	6.950320153	-2.075164601	0.906838729	-2.288350216	0.022117134	0.07302991	FALSE
Olfr585	206.5524329	-4.70518962	0.686341993	-6.855459331	7.11E-12	1.88E-10	FALSE
Olfr59	66.61941226	-2.400083494	0.632592149	-3.794045652	0.000148212	0.001019982	FALSE
Olfr591	205.9166064	-1.611191106	0.525891766	-3.063731379	0.002185951	0.010677727	FALSE
Olfr593	49.18284285	-2.196366325	0.690486963	-3.180894706	0.00146821	0.007572635	FALSE
Olfr598	219.2839143	-3.04684353	0.825111454	-3.692644813	0.000221934	0.00146105	FALSE
Olfr606	54.05527867	-3.500880821	0.777726143	-4.501431322	6.75E-06	6.34E-05	FALSE
Olfr609	281.0530362	-2.217381336	0.590696387	-3.753842724	0.000174144	0.001179641	FALSE
Olfr617	111.2842259	-3.84314614	0.486151186	-7.905248926	2.67E-15	1.12E-13	FALSE
Olfr619	106.3239729	-2.428381275	0.831703207	-2.919769041	0.003502909	0.015899996	FALSE
Olfr620	55.59915464	-2.568313552	0.790410837	-3.249340002	0.001156731	0.006164353	FALSE
Olfr628	50.44162995	-4.761886818	0.715336587	-6.656847846	2.80E-11	6.88E-10	FALSE
Olfr641	26.65606582	-2.370643087	0.760976483	-3.115264586	0.0018378	0.009161797	FALSE
Olfr644	98.53340894	-4.465917815	0.724297191	-6.165863776	7.01E-10	1.39E-08	FALSE
Olfr655	146.8046849	-3.136961632	0.80230528	-3.909935173	9.23E-05	0.00067215	FALSE
Olfr657	65.00146215	-2.016673144	0.586755457	-3.43699086	0.000588215	0.003427525	FALSE
Olfr658	158.1513637	-2.184137441	0.517013133	-4.224529902	2.39E-05	0.000199514	FALSE
Olfr659	55.80420906	-1.906526243	0.566768275	-3.363854906	0.000768619	0.004318836	FALSE
Olfr661	236.2180178	-3.162807974	0.504693664	-6.266787557	3.69E-10	7.61E-09	FALSE
Olfr676	14.46288771	-1.895903289	0.890804859	-2.128303713	0.03331191	0.101086966	FALSE
Olfr69	37.31911433	-2.944874804	0.716864735	-4.107992289	3.99E-05	0.000315988	FALSE
Olfr692	44.62367493	-2.955776337	0.833599732	-3.545798088	0.000391426	0.002403067	FALSE
Olfr704	137.3478913	-5.104292599	0.532511675	-9.585315857	9.22E-22	7.06E-20	FALSE
Olfr725	64.64164004	-2.163195887	0.828936974	-2.609602365	0.009064752	0.035327569	FALSE
Olfr73	121.027318	-3.70710874	0.536417425	-6.910865613	4.82E-12	1.30E-10	FALSE
Olfr730	557.5468921	-5.269150219	0.394912097	-13.34259006	1.31E-40	3.19E-38	FALSE
Olfr731	500.4481462	-3.960550849	0.351529277	-11.26663157	1.92E-29	2.76E-27	FALSE
Olfr732	109.0349895	-3.367234875	0.447126101	-7.530839443	5.04E-14	1.76E-12	FALSE
Olfr739	38.18923279	-3.967853733	0.733016194	-5.413050581	6.20E-08	8.79E-07	FALSE
Olfr743	154.0871306	-2.849122008	0.674414267	-4.224587389	2.39E-05	0.000199514	FALSE
Olfr746	13.65808462	-3.15527332	0.887305772	-3.556015774	0.000376521	0.002322572	FALSE
Olfr750	39.60823452	-4.317954721	0.748454382	-5.769162187	7.97E-09	1.30E-07	FALSE
Olfr761	41.98049206	-3.870929826	0.838569497	-4.616110937	3.91E-06	3.85E-05	FALSE
Olfr785	34.1561568	-3.348331028	0.790977224	-4.233157325	2.30E-05	0.000192868	FALSE
Olfr814	24.15684922	-3.717084609	0.791850908	-4.694172311	2.68E-06	2.74E-05	FALSE
Olfr815	15.73116718	-2.449459407	0.836972689	-2.926570293	0.00342722	0.015602701	FALSE
Olfr816	93.581517	-4.285622444	0.557524375	-7.686879056	1.51E-14	5.63E-13	FALSE
Olfr818	129.082478	-4.795890578	0.504148571	-9.512851667	1.86E-21	1.38E-19	FALSE
Olfr832	9.511361388	-0.180110537	0.890970638	-0.202150923	0.839798738	0.916571761	FALSE
Olfr836	46.46662216	-4.652962121	0.719967243	-6.462741417	1.03E-10	2.33E-09	FALSE
Olfr851	39.48650888	-1.302150352	0.652634823	-1.995220462	0.04601884	0.130354461	FALSE
Olfr853	22.99754169	-3.835783491	0.861812588	-4.450832519	8.55E-06	7.88E-05	FALSE
Olfr857	18.82929884	-3.454997502	0.878065955	-3.9347813	8.33E-05	0.000613705	FALSE
Olfr870	156.4184113	-6.719563861	0.668600563	-10.05019175	9.17E-24	8.33E-22	FALSE
Olfr871	8.130977778	-1.568305258	0.90659265	-1.729889668	0.08364999	0.205734749	FALSE
Olfr874	21.07844191	-1.859926287	0.825158214	-2.254023842	0.024194668	0.078504472	FALSE
Olfr888	35.40602827	-4.77717688	0.812337791	-5.88077636	4.08E-09	7.01E-08	FALSE
Olfr890	14.32587451	-2.420254973	0.85837687	-2.819571515	0.004808781	0.020844242	FALSE
Olfr898	7.225997835	-1.683484481	0.90728898	-1.855510778	0.063523322	0.166981145	FALSE
Olfr907	56.66635919	-3.953990976	0.642352206	-6.155487499	7.48E-10	1.47E-08	FALSE
Olfr911-ps1	6.952400484	-0.494584329	0.718342283	-0.688507889	0.491133004	0.676340346	FALSE
Olfr912	40.43096244	-2.733236293	0.876229687	-3.119314872	0.001812721	0.009063607	FALSE
Olfr913	27.69731855	-0.634350771	0.884328339	-0.717324938	NA	NA	FALSE
Olfr920	80.93608029	-4.456394531	0.619102343	-7.198154846	6.10E-13	1.85E-11	FALSE
Olfr924	40.86797152	-4.405856944	0.758319519	-5.810027084	6.25E-09	1.04E-07	FALSE
Olfr930	8.558481533	-1.005911434	0.871843775	-1.153774866	0.248592481	0.441359766	FALSE
Olfr933	62.24650353	-4.908997071	0.708131329	-6.932325788	4.14E-12	1.12E-10	FALSE
Olfr935	105.8600435	-6.136974256	0.685116769	-8.957559547	3.32E-19	1.94E-17	FALSE
Olfr958	82.80854925	-2.742500265	0.802145442	-3.418956364	0.000628618	0.003632783	FALSE
Olfr959	147.6969551	-4.317019621	0.558548789	-7.728992893	1.08E-14	4.14E-13	FALSE
Olfr96	142.4176427	-4.013254325	0.51512128	-7.790892125	6.65E-15	2.62E-13	FALSE
Olfr965	58.77780886	-3.640938487	0.789564168	-4.6113269	4.00E-06	3.92E-05	FALSE
Olfr980	20.4511804	-3.678503487	0.829638574	-4.433862654	9.26E-06	8.46E-05	FALSE
Olfr998	18.74297931	-2.772426611	0.822714285	-3.369853497	0.000752082	0.004238639	FALSE
Gm4461	118.9551229	-3.83023492	0.781378227	-4.901896144	9.49E-07	1.06E-05	TRUE
Olfr1	115.4672146	-3.298503054	0.442906411	-7.447404183	9.52E-14	3.21E-12	TRUE
Olfr1013	18.96425398	-2.703891497	0.865355511	-3.124601928	0.001780458	0.008918179	TRUE
Olfr1016	16.00560326	-1.931785423	0.76664516	-2.519790803	0.01174246	0.04384546	TRUE
Olfr1023	9.670917513	-2.394043137	0.906422781	-2.641199213	0.008261313	0.032726536	TRUE
Olfr1032	39.8499254	-4.026682782	0.749405077	-5.373172543	7.74E-08	1.08E-06	TRUE
Olfr1037	78.51984427	-3.418832723	0.625650425	-5.464445618	4.64E-08	6.70E-07	TRUE
Olfr1046	111.215361	-4.530895144	0.621779081	-7.28698549	3.17E-13	1.00E-11	TRUE
Olfr1051	6.813046893	-1.298086659	0.903494637	-1.43673975	0.150791956	0.314468921	TRUE
Olfr1052	139.6501805	-5.233582437	0.555747902	-9.417187933	4.63E-21	3.32E-19	TRUE
Olfr1057	34.1911778	-4.371073343	0.777369381	-5.622903925	1.88E-08	2.91E-07	TRUE
Olfr1079	78.38495494	-4.333137558	0.71357369	-6.0724458	1.26E-09	2.36E-08	TRUE
Olfr108	5.510363266	-0.733493683	0.769736353	-0.952915476	0.340632898	0.540442623	TRUE
Olfr1086	34.15247087	-3.536077464	0.728394615	-4.854617798	1.21E-06	1.32E-05	TRUE
Olfr1094	61.13235147	-5.028937473	0.719401954	-6.990441777	2.74E-12	7.58E-11	TRUE
Olfr1101	35.44839331	-3.157780878	0.732891859	-4.308658689	1.64E-05	0.000141625	TRUE
Olfr1102	57.60617605	-1.417138768	0.586589328	-2.415895927	0.015696547	0.055391838	TRUE
Olfr1106	78.15527285	-4.55405051	0.623987763	-7.298300994	2.91E-13	9.29E-12	TRUE
Olfr1109	101.2291901	-3.295390121	0.628335614	-5.244633673	1.57E-07	2.06E-06	TRUE
Olfr1110	463.8938231	-2.999587317	0.646780044	-4.637723978	3.52E-06	3.51E-05	TRUE
Olfr1118	116.6327222	-3.301662777	0.823560441	-4.009010889	6.10E-05	0.00046609	TRUE
Olfr1120	68.44813939	-3.569169025	0.703047066	-5.0767142	3.84E-07	4.73E-06	TRUE
Olfr1122	141.882155	-2.070859799	0.379761044	-5.453060111	4.95E-08	7.11E-07	TRUE
Olfr1137	28.00025208	-3.645726393	0.874807584	-4.167460892	3.08E-05	0.000251426	TRUE
Olfr1140	660.5036366	-5.973610853	0.433192309	-13.78974354	2.94E-43	8.39E-41	TRUE
Olfr1148	44.95067414	-2.654812073	0.698919654	-3.79845102	0.000145603	0.001002846	TRUE
Olfr1151	26.35844826	-3.438126258	0.782994871	-4.390994608	1.13E-05	0.000101016	TRUE
Olfr1153	11.84334631	-2.801927275	0.898873606	-3.117153799	0.001826063	0.00911678	TRUE
Olfr1154	93.46360396	-6.117435587	0.75266475	-8.127703052	4.38E-16	2.01E-14	TRUE
Olfr1157	143.4147242	-5.382578451	0.584336808	-9.211431445	3.22E-20	2.09E-18	TRUE
Olfr1162	58.89997068	-3.470958942	0.777721866	-4.462982325	8.08E-06	7.48E-05	TRUE
Olfr1163	15.06435358	-2.154454635	0.81356731	-2.648157822	0.008093173	0.032234872	TRUE
Olfr1168	23.65677816	-3.233874999	0.755720311	-4.279195558	1.88E-05	0.000159771	TRUE
Olfr1173	71.64186798	-3.420275994	0.650242214	-5.260002995	1.44E-07	1.92E-06	TRUE
Olfr1182	135.4580227	-2.053517476	0.642461584	-3.196327264	0.001391891	0.00724782	TRUE
Olfr1186	60.68107962	-1.121589425	0.624677922	-1.795468328	0.072579115	0.185242845	TRUE
Olfr1195	584.2733789	-3.416734651	0.368462288	-9.272956189	1.81E-20	1.21E-18	TRUE
Olfr1198	211.2987567	-1.584940449	0.812149201	-1.951538519	0.050993019	0.141214017	TRUE
Olfr12	140.4455586	-4.643670105	0.510311241	-9.099682171	9.06E-20	5.61E-18	TRUE
Olfr1204	61.14723423	-1.918953162	0.855759132	-2.242398695	0.024935616	0.080505325	TRUE
Olfr121	330.8919199	-4.829726445	0.619733107	-7.79323614	6.53E-15	2.58E-13	TRUE
Olfr1211	404.3051371	-1.849567724	0.484541709	-3.817148639	0.000135003	0.000939441	TRUE
Olfr1216	93.59732932	-1.395189817	0.576900083	-2.418425406	0.015587841	0.055089034	TRUE
Olfr122	87.08880527	-3.139009355	0.617318665	-5.084909192	3.68E-07	4.54E-06	TRUE
Olfr1232	93.70058379	-3.255865607	0.663548206	-4.906750671	9.26E-07	1.04E-05	TRUE
Olfr1234	120.8198903	-3.486114483	0.450774928	-7.733603325	1.05E-14	4.00E-13	TRUE
Olfr1238	162.1003879	-2.076144709	0.561603856	-3.696813488	0.000218323	0.001441184	TRUE
Olfr1239	214.7772823	-5.095473097	0.666662315	-7.643259535	2.12E-14	7.67E-13	TRUE
Olfr1242	247.7009545	-3.177909549	0.666445729	-4.768444616	1.86E-06	1.97E-05	TRUE
Olfr1249	5.769059334	0.343024543	0.876818984	0.391214777	0.695638486	0.829114029	TRUE
Olfr125	224.0296557	-3.453703023	0.506450047	-6.819434692	9.14E-12	2.40E-10	TRUE
Olfr1252	675.7356464	-6.255403101	0.425346197	-14.7066158	5.85E-49	2.29E-46	TRUE
Olfr1254	304.7941132	-2.254713732	0.516422994	-4.366021188	1.27E-05	0.000112146	TRUE
Olfr1259	77.73047215	-1.486310809	0.651726136	-2.280575731	0.022573565	0.074274879	TRUE
Olfr1262	244.461704	-3.316305415	0.553056692	-5.99632093	2.02E-09	3.64E-08	TRUE
Olfr1274-ps	142.240668	-4.509244219	0.514571598	-8.763103599	1.90E-18	1.04E-16	TRUE
Olfr1277	222.0923425	-2.634230622	0.665504757	-3.958244614	7.55E-05	0.000563988	TRUE
Olfr1283	81.07530229	-1.918469052	0.724247693	-2.648912894	0.008075114	0.0321934	TRUE
Olfr1284	48.89457787	-2.472316999	0.865475667	-2.856599086	0.004282063	0.018904347	TRUE
Olfr1288	111.2045247	-1.283748261	0.622835992	-2.061133713	0.039290285	0.115189485	TRUE
Olfr129	266.7937835	-3.781182966	0.395203082	-9.567696037	1.09E-21	8.29E-20	TRUE
Olfr1290	118.7152627	-3.367605572	0.720522472	-4.673838366	2.96E-06	2.99E-05	TRUE
Olfr1295	247.5838822	-4.288959093	0.48444535	-8.853339371	8.49E-19	4.82E-17	TRUE
Olfr1297	654.7902383	-4.272583669	0.402536206	-10.61415993	2.56E-26	2.86E-24	TRUE
Olfr1298	29.81020268	-3.010421407	0.70098099	-4.294583521	1.75E-05	0.000150376	TRUE
Olfr1299	180.0182749	-3.724451613	0.611273708	-6.092936054	1.11E-09	2.10E-08	TRUE
Olfr1300-ps1	11.33139725	-1.196224473	0.879383866	-1.360298408	0.173735512	0.346196429	TRUE
Olfr1302	53.20326923	-3.344017929	0.678044362	-4.93185714	8.15E-07	9.33E-06	TRUE
Olfr1307	83.51926436	-0.984680028	0.675373972	-1.45797746	0.144846756	0.305666588	TRUE
Olfr1312	109.0537198	-2.941242807	0.51065548	-5.759740024	8.42E-09	1.37E-07	TRUE
Olfr1316	11.34014825	-1.972129633	0.849062417	-2.322714554	0.020194492	0.06775757	TRUE
Olfr1320	301.1177004	-5.897721796	0.603905233	-9.765972332	1.58E-22	1.28E-20	TRUE
Olfr1322	372.5605074	-5.043990127	0.557593304	-9.046001976	1.48E-19	9.02E-18	TRUE
Olfr1323	112.4835668	-4.219788117	0.689892623	-6.116586805	9.56E-10	1.84E-08	TRUE
Olfr1328	74.45689347	-1.333784209	0.606318956	-2.199806216	0.027820647	0.087586407	TRUE
Olfr1331	11.92810414	-1.35635193	0.869794065	-1.559394326	0.118903078	0.265595947	TRUE
Olfr1333	16.32720328	-2.413497179	0.864328787	-2.792336915	0.005232884	0.022394349	TRUE
Olfr1339	43.37247964	-3.532248839	0.672336841	-5.253689258	1.49E-07	1.98E-06	TRUE
Olfr134	17.64984504	-3.017429214	0.878041222	-3.436546189	0.000589182	0.003430782	TRUE
Olfr1340	67.87846031	-4.604827123	0.63147552	-7.292170443	3.05E-13	9.65E-12	TRUE
Olfr1342	82.11036093	-2.420633303	0.687744456	-3.519669673	0.000432085	0.002621147	TRUE
Olfr1344	288.1025704	-6.362171095	0.504120188	-12.6203458	1.63E-36	3.61E-34	TRUE
Olfr1349	268.44043	-3.824891165	0.397035491	-9.63362534	5.77E-22	4.47E-20	TRUE
Olfr135	12.39991318	-2.316709026	0.897110706	-2.582411526	0.009811251	0.037799468	TRUE
Olfr1352	215.6900661	-3.871915125	0.476373036	-8.127905725	4.37E-16	2.01E-14	TRUE
Olfr1357	255.6422754	-6.904669087	0.586275041	-11.77718409	5.12E-32	8.62E-30	TRUE
Olfr1359	19.8609547	-2.542285223	0.866764819	-2.933073849	0.00335624	0.015320979	TRUE
Olfr1368	349.4893644	-4.414324551	0.482891222	-9.141447078	6.16E-20	3.90E-18	TRUE
Olfr1377	21.2077552	-3.071376757	0.830838281	-3.696720321	0.000218403	0.001441184	TRUE
Olfr1378	17.90236875	-3.181002132	0.812961876	-3.912855234	9.12E-05	0.000665222	TRUE
Olfr1384	422.33577	-4.040847106	0.415459497	-9.726211916	2.33E-22	1.88E-20	TRUE
Olfr139	159.7184214	-5.739177754	0.614411926	-9.340928318	9.55E-21	6.59E-19	TRUE
Olfr1390	5.890591095	-1.874871176	0.906497887	-2.068257635	0.038615803	0.113706964	TRUE
Olfr1391	127.2669337	-3.004946545	0.55203234	-5.443424829	5.23E-08	7.49E-07	TRUE
Olfr1392	198.6887581	-3.250632276	0.527248856	-6.165271367	7.04E-10	1.39E-08	TRUE
Olfr1394	19.86174625	-2.887583406	0.811939397	-3.55640263	0.000375968	0.002320006	TRUE
Olfr1406	356.5941479	-6.305674504	0.479654044	-13.14629697	1.79E-39	4.18E-37	TRUE
Olfr1408	218.1390491	-3.881303813	0.35850351	-10.82640396	2.58E-27	3.20E-25	TRUE
Olfr1410	31.17593765	-2.531591231	0.745137885	-3.397480228	0.000680095	0.003882305	TRUE
Olfr1411	55.2338891	-3.571775	0.790396245	-4.518967573	6.21E-06	5.88E-05	TRUE
Olfr1415	43.15399031	-3.955043517	0.753877131	-5.246270715	1.55E-07	2.05E-06	TRUE
Olfr1416	31.26736983	-4.33768063	0.838900059	-5.170676275	2.33E-07	2.98E-06	TRUE
Olfr143	21.26900701	-3.849188559	0.859276378	-4.479569854	7.48E-06	6.97E-05	TRUE
Olfr1446	44.62237529	-4.639576166	0.733165985	-6.328138864	2.48E-10	5.25E-09	TRUE
Olfr1448	57.53849088	-2.886343521	0.650766818	-4.435296085	9.19E-06	8.42E-05	TRUE
Olfr1454	42.53174005	-4.405423054	0.745297507	-5.91095906	3.40E-09	5.94E-08	TRUE
Olfr1459	37.31724609	-2.549255846	0.611554585	-4.168484561	3.07E-05	0.000250421	TRUE
Olfr146	60.60131232	-5.710273352	0.762646645	-7.487443086	7.02E-14	2.42E-12	TRUE
Olfr1461	99.4739334	-4.250283773	0.632535371	-6.719440479	1.82E-11	4.60E-10	TRUE
Olfr1463	110.2029114	-5.171960469	0.613861414	-8.425290065	3.60E-17	1.80E-15	TRUE
Olfr1466	194.1278057	-5.339124886	0.541130557	-9.866611338	5.81E-23	4.84E-21	TRUE
Olfr1480	17.03681122	-2.867693936	0.833389375	-3.441001314	0.000579566	0.003389383	TRUE
Olfr1487	30.39008089	-2.677255224	0.684486473	-3.911334012	9.18E-05	0.000668558	TRUE
Olfr1489	68.98621307	-3.392760899	0.556794432	-6.093381512	1.11E-09	2.10E-08	TRUE
Olfr1496	42.29159542	-3.454177606	0.666498162	-5.182576343	2.19E-07	2.82E-06	TRUE
Olfr1497	29.87431149	-3.800183271	0.73711126	-5.155508372	2.53E-07	3.22E-06	TRUE
Olfr1500	50.21981109	-4.184763796	0.66930774	-6.25237622	4.04E-10	8.31E-09	TRUE
Olfr1505	30.50709396	-3.682351249	0.744273454	-4.947578379	7.51E-07	8.72E-06	TRUE
Olfr1508	898.5110031	-3.68249642	0.317835951	-11.58615447	4.84E-31	7.84E-29	TRUE
Olfr1510	73.07495349	-3.54131143	0.517391696	-6.844546328	7.67E-12	2.02E-10	TRUE
Olfr1511	82.3678771	-3.976435881	0.598132254	-6.64808803	2.97E-11	7.25E-10	TRUE
Olfr1513	41.55170849	-4.076226486	0.767237262	-5.312863032	1.08E-07	1.48E-06	TRUE
Olfr157	45.30788086	-3.441492564	0.695884775	-4.945491966	7.60E-07	8.80E-06	TRUE
Olfr160	48.61718685	-4.909100876	0.765063207	-6.416595165	1.39E-10	3.07E-09	TRUE
Olfr165	81.9994926	-3.933920762	0.662320731	-5.939600824	2.86E-09	5.03E-08	TRUE
Olfr169	194.8545789	-3.445585829	0.531855246	-6.478427828	9.27E-11	2.11E-09	TRUE
Olfr186	150.9127571	-3.836868339	0.632571767	-6.065506776	1.32E-09	2.46E-08	TRUE
Olfr20	45.00026708	-4.124110327	0.836079481	-4.932677359	8.11E-07	9.31E-06	TRUE
Olfr213	595.1957939	-5.425632427	0.521024328	-10.41339557	2.15E-25	2.33E-23	TRUE
Olfr214	81.74241273	-1.630118063	0.528926073	-3.081939322	0.002056568	0.010099912	TRUE
Olfr215	65.09303829	-3.76416522	0.639943507	-5.882027365	4.05E-09	6.96E-08	TRUE
Olfr221	35.96508673	-2.575275886	0.636321501	-4.047130078	5.18E-05	0.000402371	TRUE
Olfr228	54.15340998	-3.866017602	0.783730732	-4.932839101	8.10E-07	9.31E-06	TRUE
Olfr23	17.96415016	-1.602541388	0.869377442	-1.843320646	0.065282208	0.170706893	TRUE
Olfr272	126.2903494	-6.065568522	0.725034076	-8.365908203	5.97E-17	2.90E-15	TRUE
Olfr273	272.8492764	-7.253589397	0.721761754	-10.04983897	9.20E-24	8.33E-22	TRUE
Olfr283	22.14348113	-2.876475224	0.877754855	-3.27708267	0.001048857	0.005661136	TRUE
Olfr290	13.86833136	-2.764851507	0.860395245	-3.213466745	0.00131143	0.006884189	TRUE
Olfr291	69.92784663	-4.713049814	0.700437107	-6.728726629	1.71E-11	4.33E-10	TRUE
Olfr3	73.00835238	-2.787549393	0.494918305	-5.632342478	1.78E-08	2.77E-07	TRUE
Olfr31	120.9384469	-1.324554954	0.718539852	-1.843398039	0.065270916	0.170703872	TRUE
Olfr317	57.30700276	-2.030586684	0.738735728	-2.748732201	0.005982624	0.025060389	TRUE
Olfr324	121.6232188	-5.449948404	0.683540675	-7.973114989	1.55E-15	6.65E-14	TRUE
Olfr325	98.87962032	-2.687925222	0.706187461	-3.806248866	0.00014109	0.000975354	TRUE
Olfr338	25.0071563	-3.810002537	0.812592594	-4.688699558	2.75E-06	2.80E-05	TRUE
Olfr339	138.6129311	-4.563485731	0.530047888	-8.60957252	7.33E-18	3.85E-16	TRUE
Olfr344	16.71445743	-3.429024603	0.8412022	-4.076338132	4.58E-05	0.000358844	TRUE
Olfr346	38.21809401	-1.790800005	0.759867198	-2.356727608	0.018436765	0.063091877	TRUE
Olfr348	126.2386378	-5.605111064	0.631732543	-8.872601425	7.15E-19	4.07E-17	TRUE
Olfr353	118.0854849	-2.685070493	0.441574556	-6.080673037	1.20E-09	2.25E-08	TRUE
Olfr355	29.825055	-3.412507929	0.789272678	-4.323610868	1.53E-05	0.000132967	TRUE
Olfr358	249.3387391	-7.150186828	0.600806918	-11.90097286	1.17E-32	2.05E-30	TRUE
Olfr360	549.9698763	-4.490921544	0.436514263	-10.28814388	7.97E-25	8.09E-23	TRUE
Olfr366	33.98927496	-2.906880892	0.705311886	-4.121412028	3.77E-05	0.000299963	TRUE
Olfr376	26.23531253	-2.933671455	0.859353607	-3.413811768	0.000640608	0.003693202	TRUE
Olfr378	80.75795708	-3.149647171	0.709510354	-4.439184226	9.03E-06	8.28E-05	TRUE
Olfr380	166.9337431	-4.502739485	0.44414048	-10.13809749	3.74E-24	3.58E-22	TRUE
Olfr382	5.304690592	-1.551707085	0.890581683	-1.742352346	0.081446809	0.201789652	TRUE
Olfr391-ps	325.9223909	-5.680366134	0.585115964	-9.708103158	2.78E-22	2.21E-20	TRUE
Olfr394	216.9012027	-6.10337742	0.500139616	-12.20334726	2.98E-34	5.79E-32	TRUE
Olfr397	57.7730042	-3.808894618	0.629819032	-6.047601656	1.47E-09	2.74E-08	TRUE
Olfr411	341.7981494	-6.09364442	0.590261162	-10.32364115	5.51E-25	5.69E-23	TRUE
Olfr44	106.5150404	-3.739431635	0.654787264	-5.710910767	1.12E-08	1.80E-07	TRUE
Olfr455	390.5521794	-2.902020179	0.398879301	-7.275434386	3.45E-13	1.09E-11	TRUE
Olfr457	73.02638061	-5.141953016	0.812841349	-6.325899912	2.52E-10	5.31E-09	TRUE
Olfr459	196.6862662	-5.282507834	0.707895204	-7.462273801	8.50E-14	2.90E-12	TRUE
Olfr467	71.93393511	-3.94967581	0.581110084	-6.796777269	1.07E-11	2.78E-10	TRUE
Olfr472	116.9005013	-3.747354006	0.609384138	-6.149411796	7.78E-10	1.52E-08	TRUE
Olfr473	51.41723622	-3.39945092	0.587844026	-5.7829131	7.34E-09	1.21E-07	TRUE
Olfr479	278.997439	-4.882312715	0.409341699	-11.9272303	8.54E-33	1.51E-30	TRUE
Olfr49	274.6626325	-3.318974742	0.596301888	-5.565930296	2.61E-08	3.91E-07	TRUE
Olfr491	135.8087322	-4.59037362	0.552399496	-8.309880174	9.58E-17	4.62E-15	TRUE
Olfr497	8.558628363	-1.578517882	0.90498789	-1.744241993	0.081116902	0.20111177	TRUE
Olfr516	26.77925932	-3.648212358	0.745608944	-4.892929982	9.93E-07	1.11E-05	TRUE
Olfr523	680.5973922	-6.4071998	0.41425468	-15.46681333	5.81E-54	3.26E-51	TRUE
Olfr527	125.9661171	-4.179737967	0.54357158	-7.689397527	1.48E-14	5.53E-13	TRUE
Olfr541	199.4215625	-4.093149535	0.573906817	-7.132080352	9.89E-13	2.89E-11	TRUE
Olfr543	172.062756	-5.126622589	0.659806059	-7.769893168	7.86E-15	3.06E-13	TRUE
Olfr552	96.64888579	-3.076972146	0.791479144	-3.887622521	0.000101231	0.000726653	TRUE
Olfr561	38.236536	-2.301594991	0.786756712	-2.925421489	0.0034399	0.015647734	TRUE
Olfr569	67.57431813	-2.636341358	0.670720553	-3.930610664	8.47E-05	0.000623083	TRUE
Olfr570	216.6089968	-5.579463216	0.671941465	-8.303495925	1.01E-16	4.86E-15	TRUE
Olfr571	42.92876926	-2.640634403	0.586039267	-4.505900123	6.61E-06	6.22E-05	TRUE
Olfr58	22.08004981	-3.855879584	0.85970175	-4.485136367	7.29E-06	6.81E-05	TRUE
Olfr594	220.6394689	-2.869920417	0.606220805	-4.734117325	2.20E-06	2.30E-05	TRUE
Olfr601	104.4842975	-2.340351913	0.49028359	-4.773465722	1.81E-06	1.92E-05	TRUE
Olfr610	238.7778382	-4.701142287	0.533218384	-8.816542023	1.18E-18	6.58E-17	TRUE
Olfr611	11.25653836	-2.075094255	0.89065393	-2.32985471	0.019813831	0.066773048	TRUE
Olfr612	53.00694488	-2.935039569	0.819674038	-3.580739943	0.000342623	0.002136158	TRUE
Olfr616	97.06040308	-4.117607074	0.69906294	-5.890180752	3.86E-09	6.66E-08	TRUE
Olfr62	65.74143235	-4.710988271	0.667164643	-7.061207935	1.65E-12	4.70E-11	TRUE
Olfr629	107.5593904	-4.446936742	0.745117654	-5.968100097	2.40E-09	4.27E-08	TRUE
Olfr630	22.87954648	-2.951651328	0.838549019	-3.519950847	0.000431627	0.002619314	TRUE
Olfr632	211.7470622	-6.135693191	0.613164189	-10.0066072	1.43E-23	1.27E-21	TRUE
Olfr633	144.2051628	-5.768252875	0.644258993	-8.953313715	3.45E-19	2.00E-17	TRUE
Olfr640	482.6010742	-5.649684321	0.559180581	-10.10350594	5.33E-24	4.96E-22	TRUE
Olfr645	10.77439204	-0.887737701	0.901498586	-0.984735545	0.324753988	0.525369639	TRUE
Olfr65	186.3779134	-0.840843704	0.565175025	-1.487758071	0.136814707	0.293572842	TRUE
Olfr665	331.1858383	-4.167210314	0.365993844	-11.38601203	4.91E-30	7.38E-28	TRUE
Olfr666	97.63420243	-0.678802403	0.589744001	-1.151011967	0.249727312	0.442996625	TRUE
Olfr668	111.764801	-2.388218844	0.637729829	-3.744875549	0.000180483	0.001216221	TRUE
Olfr669	153.1853327	-1.406106418	0.523105107	-2.687999791	0.007188144	0.029210509	TRUE
Olfr67	72.63574292	-1.50248331	0.734869021	-2.044559327	0.040898323	0.118787126	TRUE
Olfr670	180.1861857	-3.045522939	0.725432801	-4.198215101	2.69E-05	0.00022132	TRUE
Olfr671	30.28390539	-3.135383536	0.777481846	-4.032741797	5.51E-05	0.00042528	TRUE
Olfr675	46.7227502	-3.563198177	0.757088808	-4.706446772	2.52E-06	2.60E-05	TRUE
Olfr677	133.2848806	-5.14797749	0.697414837	-7.38151415	1.56E-13	5.14E-12	TRUE
Olfr679	22.91374083	-3.070349056	0.839718714	-3.656401846	0.00025578	0.001656032	TRUE
Olfr68	24.68888064	-2.211698974	0.853605098	-2.591009564	0.009569483	0.037020468	TRUE
Olfr681	118.8871352	-5.053697819	0.546893523	-9.240734442	2.45E-20	1.60E-18	TRUE
Olfr684	52.81646878	-5.480229812	0.774778786	-7.073283251	1.51E-12	4.32E-11	TRUE
Olfr686	208.066776	-4.846351071	0.455908776	-10.63008944	2.16E-26	2.47E-24	TRUE
Olfr689	184.3123963	-3.35991893	0.544266443	-6.173297973	6.69E-10	1.33E-08	TRUE
Olfr691	51.32680949	-3.545751421	0.797778418	-4.444531641	8.81E-06	8.09E-05	TRUE
Olfr693	61.15411968	-4.252390453	0.644275219	-6.600270088	4.10E-11	9.85E-10	TRUE
Olfr695	340.923286	-3.921742535	0.369569706	-10.61164502	2.63E-26	2.91E-24	TRUE
Olfr699	58.09461355	-2.728115444	0.614996273	-4.435986954	9.17E-06	8.40E-05	TRUE
Olfr70	158.1257297	-3.694881931	0.516068507	-7.159673334	8.09E-13	2.39E-11	TRUE
Olfr703	23.10182501	-2.608462587	0.846942115	-3.079859346	0.002070984	0.01016182	TRUE
Olfr705	134.2848695	-3.304318373	0.627813935	-5.263212851	1.42E-07	1.89E-06	TRUE
Olfr707	25.84749686	-3.578066882	0.752575367	-4.754429971	1.99E-06	2.09E-05	TRUE
Olfr713	24.53045562	-2.386349855	0.733692022	-3.252522561	0.001143855	0.006105395	TRUE
Olfr716	158.2494492	-4.328319569	0.416278746	-10.39764727	2.54E-25	2.71E-23	TRUE
Olfr733	158.5577369	-3.437488453	0.565269548	-6.081149187	1.19E-09	2.25E-08	TRUE
Olfr735	190.3239072	-5.25147733	0.497508554	-10.55555184	4.79E-26	5.27E-24	TRUE
Olfr744	66.19806538	-3.575471407	0.593069692	-6.028754218	1.65E-09	3.03E-08	TRUE
Olfr747	67.14369856	-1.486606578	0.665329908	-2.23439013	0.025457415	0.081751118	TRUE
Olfr75-ps1	9.776568799	-1.11728064	0.858371337	-1.301628553	0.193043394	0.3727185	TRUE
Olfr765	48.05600044	-3.361237139	0.722454031	-4.65252735	3.28E-06	3.29E-05	TRUE
Olfr767	73.41479874	-5.721163083	0.706287792	-8.10032843	5.48E-16	2.47E-14	TRUE
Olfr774	42.2621386	-3.810485725	0.777113631	-4.903382946	9.42E-07	1.06E-05	TRUE
Olfr780	44.44163787	-4.872663266	0.760100544	-6.410550952	1.45E-10	3.18E-09	TRUE
Olfr790	104.2399848	-2.304294432	0.571994637	-4.028524541	5.61E-05	0.000432584	TRUE
Olfr791	307.3013183	-4.120284893	0.465801015	-8.845590191	9.10E-19	5.15E-17	TRUE
Olfr792	43.48495938	-4.738724261	0.774517054	-6.118295572	9.46E-10	1.82E-08	TRUE
Olfr794	479.2933969	-5.790140371	0.401309543	-14.42811533	3.44E-47	1.26E-44	TRUE
Olfr798	103.4237386	-4.510688951	0.583834277	-7.72597487	1.11E-14	4.22E-13	TRUE
Olfr801	138.3621569	-2.545136394	0.555799004	-4.579238851	4.67E-06	4.51E-05	TRUE
Olfr803	22.63551697	-4.032632807	0.849483023	-4.747161151	2.06E-06	2.16E-05	TRUE
Olfr804	35.55428582	-3.555240263	0.755572896	-4.705357063	2.53E-06	2.61E-05	TRUE
Olfr808	86.21470513	-4.159386334	0.706353507	-5.888533567	3.90E-09	6.72E-08	TRUE
Olfr809	57.3144831	-4.720760728	0.723590928	-6.524073959	6.84E-11	1.59E-09	TRUE
Olfr810	150.1215089	-5.539158511	0.55972986	-9.8961283	4.33E-23	3.66E-21	TRUE
Olfr812	74.3690438	-1.097952266	0.590107575	-1.860596802	0.062801137	0.16537469	TRUE
Olfr813	125.5538983	-5.421362189	0.582976677	-9.299449537	1.41E-20	9.59E-19	TRUE
Olfr822	72.28459661	-3.334697948	0.530661091	-6.284044572	3.30E-10	6.85E-09	TRUE
Olfr828	52.9804154	-3.003499936	0.595165881	-5.046492134	4.50E-07	5.47E-06	TRUE
Olfr846	30.71997374	-4.124864305	0.851633938	-4.84347103	1.28E-06	1.39E-05	TRUE
Olfr847	82.07771737	-4.951692273	0.668661161	-7.405383417	1.31E-13	4.34E-12	TRUE
Olfr849	172.2428657	-3.181144103	0.468962314	-6.783368314	1.17E-11	3.04E-10	TRUE
Olfr855	29.22814725	-0.780981534	0.78921771	-0.989564127	NA	NA	TRUE
Olfr859	128.2431733	-5.96030476	0.661806001	-9.006120752	2.13E-19	1.28E-17	TRUE
Olfr869	126.8087445	-3.789988733	0.485034974	-7.813846291	5.55E-15	2.22E-13	TRUE
Olfr873	173.0522776	-3.530232752	0.459486368	-7.682997803	1.55E-14	5.79E-13	TRUE
Olfr876	57.23903992	-3.615455997	0.789084895	-4.581833994	4.61E-06	4.46E-05	TRUE
Olfr881	37.1851991	-3.771609095	0.761226015	-4.954650814	7.25E-07	8.44E-06	TRUE
Olfr894	20.14553164	-3.17369866	0.784864668	-4.043625342	5.26E-05	0.000407497	TRUE
Olfr895	94.85720437	-4.945730215	0.628019164	-7.875126273	3.40E-15	1.40E-13	TRUE
Olfr90	6.061775242	-1.368074697	0.901959291	-1.516780979	0.129321991	0.282550622	TRUE
Olfr902	61.54346645	-2.329518162	0.893534575	-2.607082284	0.009131741	0.035539294	TRUE
Olfr904	121.2271707	-4.888214539	0.6812292	-7.175579873	7.20E-13	2.17E-11	TRUE
Olfr918	72.98366392	-5.357090252	0.736691964	-7.271818495	3.55E-13	1.11E-11	TRUE
Olfr922	78.56038291	-5.434179887	0.735016852	-7.393272513	1.43E-13	4.74E-12	TRUE
Olfr923	125.4322759	-3.644301106	0.588448798	-6.193064062	5.90E-10	1.19E-08	TRUE
Olfr93	32.20294627	-2.857661066	0.722795181	-3.953624958	7.70E-05	0.000572813	TRUE
Olfr934	20.97556098	-3.92414012	0.854323157	-4.593273739	4.36E-06	4.23E-05	TRUE
Olfr937	68.71681488	-4.980645137	0.786736553	-6.330766147	2.44E-10	5.17E-09	TRUE
Olfr938	32.32838197	-4.462364813	0.778778424	-5.72995434	1.00E-08	1.62E-07	TRUE
Olfr943	105.2657546	-2.544950596	0.61225	-4.156718003	3.23E-05	0.00026189	TRUE
Olfr954	42.47521254	-4.94607271	0.807100518	-6.128199153	8.89E-10	1.72E-08	TRUE
Olfr960	35.91063753	-4.343240759	0.748307098	-5.804088682	6.47E-09	1.07E-07	TRUE
Olfr961	52.34113874	-3.560581144	0.775211105	-4.593047134	4.37E-06	4.23E-05	TRUE
Olfr968	57.02145519	-3.953278623	0.703553293	-5.619018008	1.92E-08	2.97E-07	TRUE
Olfr969	825.8332326	-8.177729025	0.515958376	-15.84959061	1.41E-56	9.53E-54	TRUE
Olfr97	76.50515813	-4.197735827	0.655616978	-6.402725935	1.53E-10	3.33E-09	TRUE
Olfr972	365.9081264	-6.06956471	0.618353719	-9.815684008	9.64E-23	7.92E-21	TRUE
Olfr974	81.56128949	-3.016193721	0.551507744	-5.468996135	4.53E-08	6.54E-07	TRUE
Olfr976	80.41780969	-5.014533358	0.648969471	-7.726917189	1.10E-14	4.20E-13	TRUE
Olfr98	28.4742937	-3.799075693	0.839490873	-4.525452052	6.03E-06	5.71E-05	TRUE
Olfr985	55.00162821	-3.821326758	0.728339652	-5.246627376	1.55E-07	2.05E-06	TRUE
Olfr987	59.37653073	-3.253035084	0.582736188	-5.582346091	2.37E-08	3.60E-07	TRUE
Olfr988	55.13199124	-2.579042392	0.555011367	-4.646828055	3.37E-06	3.37E-05	TRUE
