# Supplementary material for: Cooperative interactions enable singular olfactory receptor expression in mouse olfactory neurons
Source: eLife. 2017 Sep 21;6:e28620. doi: 10.7554/eLife.28620 (PMC5608512; doi:10.7554/eLife.28620)
Supplement: Figure 5—source code 1. [file elife-28620-fig5-code1.r]

# R Code for Figure 5 - Figure Supplement 3
library(DiffBind)
library(pheatmap)
library(gplots)
library(reshape)
library(RColorBrewer)
library(ggplot2)
library(gridExtra)
# setup reference intervals 
OR_clusters <- read.table("/media/storageA/kevin/eLife/annotation/OR-clusters.mm10.bed", header =F)
colnames(OR_clusters) <- c('chr','start','end','id')
OR_clusters <- with(OR_clusters, GRanges(chr, IRanges(start+1, end),strand = "+", score = "0", id=id))

Islands <- read.table("/media/storageA/kevin/eLife/annotation/OMP-Ebf+Lhx2.ORclust+tK9.bed")
colnames(Islands) <- c('chr','start','end','id', 'score', 'strand')
Islands <- with(Islands, GRanges(chr, IRanges(start+1,end),strand = "+", score = "0", id=id))

Cobound <- read.table("/media/storageA/kevin/eLife/annotation/OMP-Ebf+Lhx2.bed")
colnames(Cobound) <- c('chr','start','end','id', 'score', 'strand')
Cobound <- with(Cobound, GRanges(chr, IRanges(start+1,end),strand = "+", score = "0", id=id))
Cobound.nonIsland <- Cobound[!Cobound %over% Islands,]

EbfOnly <- read.table("/media/storageA/kevin/eLife/annotation/OMP-Ebf_noLhx2.bed")
colnames(EbfOnly) <- c('chr','start','end','id', 'score', 'strand')
EbfOnly  <- with(EbfOnly, GRanges(chr, IRanges(start+1,end),strand = "+", score = "0", id=id))

Lhx2Only <- read.table("/media/storageA/kevin/eLife/annotation/OMP-Lhx2_noEbf.bed")
colnames(Lhx2Only) <- c('chr','start','end','id', 'score', 'strand')
Lhx2Only  <- with(Lhx2Only, GRanges(chr, IRanges(start+1,end),strand = "+", score = "0", id=id))


# load sample data and assign to diffbind object
samples_atac_fusion <- read.csv("SampleTable_Fusion_ATAC.txt", sep="\t")
ATAC_Fusion <- dba(sampleSheet = samples_atac_fusion)

# generate counts for peak intervals in diffbind object
ATAC_Fusion.eff <- dba.count(ATAC_Fusion, bParallel=TRUE, score=DBA_SCORE_TMM_READS_EFFECTIVE)
ATAC_Fusion.contrast <-dba.contrast (ATAC_Fusion.eff, categories = c(DBA_CONDITION, DBA_FACTOR), minMembers = 2)
ATAC_Fusion.contrast <- dba.analyze(ATAC_Fusion.contrast, bTagwise=FALSE, bFullLibrarySize=FALSE )
ATAC_Fusion.contrast
report.ATAC_Fusion <- dba.report(ATAC_Fusion.contrast, contrast = 1, th=1)

# generate peak groups
Ranges_Islands <- report.ATAC_Fusion[report.ATAC_Fusion %over% Islands,]
Ranges_forward <- report.ATAC_Fusion[!report.ATAC_Fusion %over% Islands,]
Ranges_Cobound <- Ranges_forward[Ranges_forward %over% Cobound,]
Ranges_forward <- Ranges_forward[!Ranges_forward %over% Cobound,]
Ranges_EbfOnly <- Ranges_forward[Ranges_forward %over% EbfOnly,]
Ranges_forward <- Ranges_forward[!Ranges_forward %over% EbfOnly,]
Ranges_Lhx2Only <- Ranges_forward[Ranges_forward %over% Lhx2Only,]
Ranges_forward <- Ranges_forward[!Ranges_forward %over% Lhx2Only,]
Ranges_Negative <- Ranges_forward

Peaks_Islands <- data.frame(mcols(Ranges_Islands))
rownames(Peaks_Islands) <- paste (seqnames=seqnames(Ranges_Islands),starts=start(Ranges_Islands)-1,ends=end(Ranges_Islands))
Peaks_Islands$set <- "Greek Islands"
Peaks_Cobound <- data.frame(mcols(Ranges_Cobound))
rownames(Peaks_Cobound) <- paste (seqnames=seqnames(Ranges_Cobound),starts=start(Ranges_Cobound)-1,ends=end(Ranges_Cobound))
Peaks_Cobound$set <- "Cobound"
Peaks_EbfOnly <- data.frame(mcols(Ranges_EbfOnly))
rownames(Peaks_EbfOnly) <- paste (seqnames=seqnames(Ranges_EbfOnly),starts=start(Ranges_EbfOnly)-1,ends=end(Ranges_EbfOnly))
Peaks_EbfOnly$set <- "EbfOnly"
Peaks_Lhx2Only <- data.frame(mcols(Ranges_Lhx2Only))
rownames(Peaks_Lhx2Only) <- paste (seqnames=seqnames(Ranges_Lhx2Only),starts=start(Ranges_Lhx2Only)-1,ends=end(Ranges_Lhx2Only))
Peaks_Lhx2Only$set <- "Lhx2Only"
Peaks_Negative <- data.frame(mcols(Ranges_Negative))
rownames(Peaks_Negative) <- paste (seqnames=seqnames(Ranges_Negative),starts=start(Ranges_Negative)-1,ends=end(Ranges_Negative))
Peaks_Negative$set <- "Negative"
Peaks_Fusion <- rbind(Peaks_Negative,Peaks_EbfOnly,Peaks_Lhx2Only,Peaks_Cobound,Peaks_Islands)
Peaks_Fusion$set <- factor(Peaks_Fusion$set, levels = c('Negative','EbfOnly','Lhx2Only','Cobound','Greek Islands'),ordered = TRUE)
write.table(Peaks_Fusion,file="Figure 5 - Source Data 3 - Change in ATAC-seq signal in Fusion Protein expressing mOSNs by peak type", quote=F, sep="\t", row.names=T, col.names=T)
pdf("FigS5C_Fusion_ATAC_Peak-Subsets.violin.pdf",width=8,height=8)
ggplot(Peaks_Fusion, aes(x = factor(set),y = -Fold))+geom_violin()+ylab("Log2 Fold Change in Fusion") + xlab("Set") + coord_cartesian(ylim=c(-8,8))
dev.off()
