# Supplementary material for: Cooperative interactions enable singular olfactory receptor expression in mouse olfactory neurons
Source: eLife. 2017 Sep 21;6:e28620. doi: 10.7554/eLife.28620 (PMC5608512; doi:10.7554/eLife.28620)
Supplement: Figure 5—source code 2. [file elife-28620-fig5-code2.r]

# R code for Figures 5G,H,I, Figure 5 - Figure Supplement 4
library("BiocParallel")
register(SerialParam())
library("GenomicFeatures")
library("GenomicRanges")
library("Rsamtools")
library("GenomicAlignments")
library("DESeq2")
library("ggplot2")
library("AnnotationDbi")
library("org.Mm.eg.db")
library("gplots")
library("xlsx")
library("pheatmap")
library("RColorBrewer")
library("PoiClaClu")
library("genefilter")
library("vsn")
library("tsne")
library("reshape2")
library("rtracklayer")
library(gridExtra)
'%nin%' <- Negate('%in%')

# Reference annotation
genes <-import("/media/storageA/kevin/eLife/annotation/genes.gtf")
genes_txdb <- makeTxDbFromGRanges(genes)
exonsByGene <- exonsBy(genes_txdb, by="gene")

# Load Fusion RNAseq count data
Fusion_sampleTable <- read.delim("SampleTable.RNAseq.Fusion.txt",header =T)
Fusion_bamfiles <- filenames <- file.path(Fusion_sampleTable$data)
Fusion_bamfiles <- BamFileList(Fusion_bamfiles)
Fusion.rna <- summarizeOverlaps(features=exonsByGene, reads=Fusion_bamfiles, mode="Union", singleEnd=TRUE, ignore.strand=FALSE, preprocess.reads=invertStrand)
colData(Fusion.rna) <- DataFrame(Fusion_sampleTable)
colnames(Fusion.rna)<-Fusion_sampleTable$library

# Count data to DESeq2
dds_Fusion.rna <- DESeqDataSet(Fusion.rna, design = ~ geno)
# Set wild-type as refrence genotype
dds_Fusion.rna$geno <- relevel(dds_Fusion.rna$geno, ref="wt") 
# Filter out genes with no counts in any condition
dds_Fusion.rna <- dds_Fusion.rna[ rowSums(counts(dds_Fusion.rna)) > 1, ]

#Load refernce Olfr annotation
Olfr_reference <- scan(file = "/media/storageA/kevin/eLife/annotation/Olfr-geneID-for-DESeq2.txt", what = character())

# Generate List of Olfr transcripts present in RNAseq data set
Olfr_Fusion <- merge(Olfr_reference, rownames(dds_Fusion.rna), by=1)
Olfr_Fusion <- as.character(Olfr_Fusion$x)
nonOlfr_Fusion <- rownames(dds_Fusion.rna[rownames(dds_Fusion.rna) %nin% Olfr_reference,])

# Differential expression analysis
dds_Fusion.rna <- DESeq(dds_Fusion.rna)
# Output results with padj cutoff of 0.05
res_Fusion <- results(dds_Fusion.rna, alpha=0.05)

### Figure 5G: OR MAplot
write.table(res_Fusion[Olfr_Fusion,],file="Figure 5 - Source Data 1 - RNA-seq MA plot of Olfr Expression in mOSNs versus Fusion Protein expressing mOSNs.txt", quote=F, sep="\t", row.names=T, col.names=T)
pdf("Fig5G_Fusion_Olfr_MAplot.pdf",height=7,width=5,useDingbats=FALSE)
plotMA(res_Fusion[Olfr_Fusion,], main="OR Expression in Fusion", ylim=c(-9,9))
dev.off()

### Figure 5H + 5I  genes grouped by promoter binding of Ebf/Lhx2
# Load gene sets grouped by promoter binding of Ebf/Lhx2
Promoter_EbfOnly <- scan(file = "Genes-with-OMP-Ebf-only-within-1kbTSS-from-Homer.txt", what = character())
Promoter_Lhx2Only <- scan(file = "Genes-with-OMP-Lhx2-only-within-1kbTSS-from-Homer.txt", what = character())
Promoter_EbfLhx2 <- scan(file = "Genes-with-OMP-Ebf+Lhx2-within-1kbTSS-from-Homer.all.txt", what = character(), skip=1) #has a comment line

# Generate results data frames for subsets of genes
# ORs
res_Olfr <- res_Fusion[Olfr_Fusion,]
# All non-OR genes
res_Fusion_nonOR <- res_Fusion[nonOlfr_Fusion,]
# NonOR Genes grouped by promoter binding 
Promoter_EbfOnly_NonOR <- intersect(Promoter_EbfOnly,rownames(res_Fusion_nonOR))
res_Promoter_EbfOnly_NonOR <- res_Fusion[Promoter_EbfOnly_NonOR,]
Promoter_Lhx2Only_NonOR <- intersect(Promoter_Lhx2Only,rownames(res_Fusion_nonOR))
res_Promoter_Lhx2Only_NonOR <- res_Fusion[Promoter_Lhx2Only_NonOR,]
Promoter_EbfLhx2_NonOR <- intersect(Promoter_EbfLhx2,rownames(res_Fusion_nonOR))
res_Promoter_EbfLhx2_NonOR <- res_Fusion[Promoter_EbfLhx2_NonOR,]
Promoter_NonBound_NonOR <- setdiff(rownames(res_Fusion_nonOR),Reduce(union, list(Promoter_EbfOnly_NonOR,Promoter_Lhx2Only_NonOR,Promoter_EbfLhx2_NonOR)))
res_Promoter_NonBound_NonOR <- res_Fusion[Promoter_NonBound_NonOR,]

### Figure 5H: Violin plot of Log2FC in Genes grouped by promoter binding
log2fc_Fusion <- data.frame(set= "NonOR_No-Ebf-or-Lhx2", GeneID= row.names(res_Fusion[Promoter_NonBound_NonOR,]), log2fc = res_Fusion[Promoter_NonBound_NonOR,]$log2FoldChange,padj=res_Fusion[Promoter_NonBound_NonOR,]$padj)
log2fc_Fusion <- rbind(log2fc_Fusion, data.frame (set= "NonOR_Ebf-Bound", GeneID= row.names(res_Fusion[Promoter_EbfOnly_NonOR,]), log2fc = res_Fusion[Promoter_EbfOnly_NonOR,]$log2FoldChange,padj=res_Fusion[Promoter_EbfOnly_NonOR,]$padj))
log2fc_Fusion <- rbind(log2fc_Fusion, data.frame (set= "NonOR_Lhx2-Bound", GeneID= row.names(res_Fusion[Promoter_Lhx2Only_NonOR,]), log2fc = res_Fusion[Promoter_Lhx2Only_NonOR,]$log2FoldChange,padj=res_Fusion[Promoter_Lhx2Only_NonOR,]$padj))
log2fc_Fusion <- rbind(log2fc_Fusion, data.frame (set= "NonOR_Ebf+Lhx2-Bound", GeneID= row.names(res_Fusion[Promoter_EbfLhx2_NonOR,]), log2fc = res_Fusion[Promoter_EbfLhx2_NonOR,]$log2FoldChange,padj=res_Fusion[Promoter_EbfLhx2_NonOR,]$padj))
log2fc_Fusion <- rbind(log2fc_Fusion, data.frame (set= "ORs", GeneID= row.names(res_Fusion[Olfr_Fusion,]), log2fc = res_Fusion[Olfr_Fusion,]$log2FoldChange,padj=res_Fusion[Olfr_Fusion,]$padj))

write.table(log2fc_Fusion,file="Figure 5 - Source Data 2 - RNA-seq Log2 fod change in mOSNs versus Fusion Protein Expressing mOSNs.txt", quote=F, sep="\t", row.names=F, col.names=T)
pdf("Fig5H_Fusion_log2FC_violin.pdf", width = 4, height =4.8,useDingbats=FALSE)
ggplot(log2fc_Fusion, aes(x = factor(set),y = log2fc))+geom_violin()+ylab("Log2 Fold Change with Fusion Protein") + xlab("Gene Sets") + coord_cartesian(ylim=c(-10,10))
dev.off()


### Figure 5I: Heatmap genes grouped by promoter binding 
#sort results by fold change
res_Olfr_SortFold <- res_Olfr[order(res_Olfr$log2FoldChange),]
mat_Olfr_SortFold <- as.matrix(res_Olfr_SortFold)

res_Promoter_EbfOnly_NonOR_SortFold <- res_Promoter_EbfOnly_NonOR[order(res_Promoter_EbfOnly_NonOR$log2FoldChange),]
mat_Promoter_EbfOnly_NonOR_SortFold <- as.matrix(res_Promoter_EbfOnly_NonOR_SortFold)

res_Promoter_Lhx2Only_NonOR_SortFold <- res_Promoter_Lhx2Only_NonOR[order(res_Promoter_Lhx2Only_NonOR$log2FoldChange),]
mat_Promoter_Lhx2Only_NonOR_SortFold <- as.matrix(res_Promoter_Lhx2Only_NonOR_SortFold)

res_Promoter_EbfLhx2_NonOR_SortFold <- res_Promoter_EbfLhx2_NonOR[order(res_Promoter_EbfLhx2_NonOR$log2FoldChange),]
mat_Promoter_EbfLhx2_NonOR_SortFold <- as.matrix(res_Promoter_EbfLhx2_NonOR_SortFold)

res_Promoter_NonBound_NonOR_SortFold <- res_Promoter_NonBound_NonOR[order(res_Promoter_NonBound_NonOR$log2FoldChange),]
mat_Promoter_NonBound_NonOR_SortFold <- as.matrix(res_Promoter_NonBound_NonOR_SortFold)

sorted_matrix <- rbind(mat_Olfr_SortFold,mat_Promoter_EbfLhx2_NonOR_SortFold,mat_Promoter_Lhx2Only_NonOR_SortFold,mat_Promoter_EbfOnly_NonOR_SortFold,mat_Promoter_NonBound_NonOR_SortFold)

#Determine length of each subset in order to place breaks in heatmap
length(mat_Olfr_SortFold[,2])
#length = 1080
length(mat_Promoter_EbfLhx2_NonOR_SortFold[,2])
#length = 383
length(mat_Promoter_Lhx2Only_NonOR_SortFold[,2])
#length = 713
length(mat_Promoter_EbfOnly_NonOR_SortFold[,2])
#length = 1276
length(mat_Promoter_NonBound_NonOR_SortFold[,2])
#length = 16141

# Generate Heatmap
pdf("Fig5I_Fusion_RNAseq_promoter_group_heatmap.pdf", width = 2, height =12,useDingbats=FALSE)
pheatmap(sorted_matrix[,2],cluster_rows=FALSE,cluster_cols = FALSE, gaps_row=c(1080,1080+383,1080+383+713,1080+383+713+1276),color = colorRampPalette(c("red", "beige","blue"))(100),border_color = NA)
dev.off()


### Generate data frame with OR RNAseq data and information about Clusters, Greek Islands, & Promoters
#Convert RNAseq results to data frame
df.res_Fusion <- data.frame(res_Fusion)

# Load data about distance between Olfr and closest Greek Island
# for "Olfr+Distance+Island.subst.txt", ORs on a Chr without a greek island have distance set to 100,000,000
OlfrIslandDist <- read.delim("Olfr+Distance+Island.subst.txt",header =T, row.names=1)

# Merge distance data to RNASeq data frame. Merge will keep only OR transcripts  
df.Olfr_Fusion_RNAseq <- merge(df.res_Fusion,OlfrIslandDist,by=0)

# Load OR promoter motif data
ORs_promoterMotifs_noEbf_noLhx2 <- scan(file = "/media/storageA/kevin/eLife/annotation/OR-500bp-promoter.without-Lhx2+Ebf-motif.txt", what = character())
ORs_promoterMotifs_noEbf_Lhx2 <- scan(file = "/media/storageA/kevin/eLife/annotation/OR-500bp-promoter.with-Lhx2_without-Ebf-motif.txt", what = character())
ORs_promoterMotifs_Ebf_noLhx2 <- scan(file = "/media/storageA/kevin/eLife/annotation/OR-500bp-promoter.with-Ebf_without-Lhx2-motif.txt", what = character())
ORs_promoterMotifs_Ebf_Lhx2 <- scan(file = "/media/storageA/kevin/eLife/annotation/OR-500bp-promoter.with-Ebf+Lhx2-motif.txt", what = character())
# Generate data frame with promoter-type indicated for each OR 
ORs_promoterMotifs <- data.frame(OR=ORs_promoterMotifs_noEbf_noLhx2,Promoter_Motifs="NoLhx2_NoEbf")
ORs_promoterMotifs <- rbind(ORs_promoterMotifs, data.frame(OR=ORs_promoterMotifs_noEbf_Lhx2,Promoter_Motifs="Lhx2"))
ORs_promoterMotifs <- rbind(ORs_promoterMotifs, data.frame(OR=ORs_promoterMotifs_Ebf_noLhx2,Promoter_Motifs="Ebf"))
ORs_promoterMotifs <- rbind(ORs_promoterMotifs, data.frame(OR=ORs_promoterMotifs_Ebf_Lhx2,Promoter_Motifs="Ebf+Lhx2"))

# add promoter motif data to data frame
df.Olfr_Fusion_RNAseq <- merge(df.Olfr_Fusion_RNAseq,ORs_promoterMotifs,by=1)

# Filter ORs with low level of expression (Base mean <=5)
df.Olfr_Fusion_RNAseq.notLow <- df.Olfr_Fusion_RNAseq[df.Olfr_Fusion_RNAseq$baseMean>5,]

### Figure 5 - Figure Supplement 4:  Density Plots of OR Log2FC by Promoter motif
df.Olfr_Fusion_RNAseq.Lhx2_only.notLow <- df.Olfr_Fusion_RNAseq.notLow[df.Olfr_Fusion_RNAseq.notLow$Promoter_Motifs=="Lhx2",]
df.Olfr_Fusion_RNAseq.Lhx2_Ebf.notLow <- df.Olfr_Fusion_RNAseq.notLow[df.Olfr_Fusion_RNAseq.notLow$Promoter_Motifs=="Ebf+Lhx2",]
df.Olfr_Fusion_RNAseq.Ebf_only.notLow <- df.Olfr_Fusion_RNAseq.notLow[df.Olfr_Fusion_RNAseq.notLow$Promoter_Motifs=="Ebf",]
df.Olfr_Fusion_RNAseq.no_motif.notLow <- df.Olfr_Fusion_RNAseq.notLow[df.Olfr_Fusion_RNAseq.notLow$Promoter_Motifs=="NoLhx2_NoEbf",]
p_both.notLow <- ggplot(df.Olfr_Fusion_RNAseq.Lhx2_Ebf.notLow, aes(x=log2FoldChange))+geom_density(alpha=0.3,color="orange",fill="orange") + ylim(0,0.5) + xlim(-9,2.5) + coord_cartesian(xlim=c(-9,2.5),ylim=c(0,0.35))
p_Lhx2.notLow <- ggplot(df.Olfr_Fusion_RNAseq.Lhx2_only.notLow, aes(x=log2FoldChange))+geom_density(alpha=0.3,color="red",fill="red") + ylim(0,0.5) + xlim(-9,2.5) + coord_cartesian(xlim=c(-9,2.5),ylim=c(0,0.35))
p_Ebf.notLow <- ggplot(df.Olfr_Fusion_RNAseq.Ebf_only.notLow, aes(x=log2FoldChange))+geom_density(alpha=0.3,color="blue",fill="blue") + ylim(0,0.5) + xlim(-9,2.5) + coord_cartesian(xlim=c(-9,2.5),ylim=c(0,0.35))
p_None.notLow <- ggplot(df.Olfr_Fusion_RNAseq.no_motif.notLow, aes(x=log2FoldChange))+geom_density(alpha=0.3,color="black",fill="black") + ylim(0,0.5) + xlim(-9,2.5) + coord_cartesian(xlim=c(-9,2.5),ylim=c(0,0.35))
pdf("Fusion_RNAseq_Log2FC-density-by-promoter-type.notLow.pdf", useDingbats=FALSE, width=4, height=7)
grid.arrange(p_both.notLow,p_Lhx2.notLow,p_Ebf.notLow,p_None.notLow,nrow=4)
dev.off()
write.table(df.Olfr_Fusion_RNAseq.notLow,file="Figure 5 - Source Data 4 - Change in OR expression in Fusion Protein expressing mOSNs versus promoter motifs.txt", quote=F, sep="\t", row.names=F, col.names=T)
