# Supplementary material for: Cooperative interactions enable singular olfactory receptor expression in mouse olfactory neurons
Source: eLife. 2017 Sep 21;6:e28620. doi: 10.7554/eLife.28620 (PMC5608512; doi:10.7554/eLife.28620)
Supplement: Figure 5—source data 2. [file elife-28620-fig5-data2.txt]

set	GeneID	log2fc	padj
NonOR_No-Ebf-or-Lhx2	0610005C13Rik	0.428045059181969	NA
NonOR_No-Ebf-or-Lhx2	0610007P14Rik	0.647857569224215	0.000926358080821305
NonOR_No-Ebf-or-Lhx2	0610009L18Rik	1.53640280958435	5.91979457506379e-08
NonOR_No-Ebf-or-Lhx2	0610009O20Rik	-0.379189032810401	0.0196418562219327
NonOR_No-Ebf-or-Lhx2	0610010F05Rik	0.214479093153196	0.526924124007563
NonOR_No-Ebf-or-Lhx2	0610010K14Rik	-0.333572927910522	0.132677127051827
NonOR_No-Ebf-or-Lhx2	0610011F06Rik	0.157519465265049	0.38244597955964
NonOR_No-Ebf-or-Lhx2	0610012G03Rik	-0.104393557119133	0.566901766697228
NonOR_No-Ebf-or-Lhx2	0610030E20Rik	-0.385877194661948	0.0787798118864572
NonOR_No-Ebf-or-Lhx2	0610038B21Rik	-0.0648534312264269	NA
NonOR_No-Ebf-or-Lhx2	0610040B10Rik	1.49676091872198	0.0102498739622524
NonOR_No-Ebf-or-Lhx2	0610040F04Rik	0.629272192354065	0.643901208879877
NonOR_No-Ebf-or-Lhx2	0610040J01Rik	2.00513884054147	0.0235882487073326
NonOR_No-Ebf-or-Lhx2	0610043K17Rik	1.84043699771007	0.00423215300310736
NonOR_No-Ebf-or-Lhx2	1010001N08Rik	-0.601592099585614	NA
NonOR_No-Ebf-or-Lhx2	1110004E09Rik	-0.945884892789314	5.53129461995665e-05
NonOR_No-Ebf-or-Lhx2	1110004F10Rik	-0.0257167808299161	0.919998636915433
NonOR_No-Ebf-or-Lhx2	1110006O24Rik	-1.12042143679394	0.0154180744036493
NonOR_No-Ebf-or-Lhx2	1110007C09Rik	1.56176527414684	3.58919802083916e-05
NonOR_No-Ebf-or-Lhx2	1110008F13Rik	-0.0774178131360362	0.700155987372191
NonOR_No-Ebf-or-Lhx2	1110008P14Rik	0.343242114857982	0.0464214967154677
NonOR_No-Ebf-or-Lhx2	1110017D15Rik	-2.08649892037565	1.47146210230574e-13
NonOR_No-Ebf-or-Lhx2	1110019D14Rik	-1.50041065059993	0.00783850847150174
NonOR_No-Ebf-or-Lhx2	1110032A03Rik	-0.651434992827821	0.0146773962280679
NonOR_No-Ebf-or-Lhx2	1110032F04Rik	-0.37840021692504	NA
NonOR_No-Ebf-or-Lhx2	1110034G24Rik	0.339217825424353	0.376481587038508
NonOR_No-Ebf-or-Lhx2	1110036E04Rik	0.428045059181969	NA
NonOR_No-Ebf-or-Lhx2	1110038B12Rik	0.186744313910062	0.662090136887507
NonOR_No-Ebf-or-Lhx2	1110038F14Rik	-0.124071583939546	0.589982991407207
NonOR_No-Ebf-or-Lhx2	1110046J04Rik	-0.0340606405363341	0.966459691236762
NonOR_No-Ebf-or-Lhx2	1110051M20Rik	0.0322775167894783	0.921507430843288
NonOR_No-Ebf-or-Lhx2	1110059G10Rik	0.125479201050498	0.676379327926512
NonOR_No-Ebf-or-Lhx2	1110065P20Rik	1.33193127372017	1.55612370393834e-08
NonOR_No-Ebf-or-Lhx2	1190002F15Rik	0.60863952676686	0.649476753343529
NonOR_No-Ebf-or-Lhx2	1190002N15Rik	-1.27450466040218	2.70088688238412e-14
NonOR_No-Ebf-or-Lhx2	1190003K10Rik	-1.59017906042513	0.188003567175167
NonOR_No-Ebf-or-Lhx2	1190007I07Rik	1.06512472850715	0.018093628141293
NonOR_No-Ebf-or-Lhx2	1200014J11Rik	0.344189493718301	0.0139084873083265
NonOR_No-Ebf-or-Lhx2	1300002E11Rik	-0.978119938287415	0.000606015716292243
NonOR_No-Ebf-or-Lhx2	1300017J02Rik	0.621352216601084	0.649994440267998
NonOR_No-Ebf-or-Lhx2	1500004A13Rik	-1.31700691563828	9.60321792924722e-06
NonOR_No-Ebf-or-Lhx2	1500009C09Rik	4.32733321871713	4.31667461445545e-05
NonOR_No-Ebf-or-Lhx2	1500009L16Rik	-1.98902067676134	0.0927792838038481
NonOR_No-Ebf-or-Lhx2	1500011B03Rik	-0.200065554202708	0.263019857570427
NonOR_No-Ebf-or-Lhx2	1500011K16Rik	0.0232365828638578	0.938511543575436
NonOR_No-Ebf-or-Lhx2	1500012F01Rik	0.955420772309503	2.10405657910632e-08
NonOR_No-Ebf-or-Lhx2	1500012K07Rik	-0.429793351828942	0.752433590960534
NonOR_No-Ebf-or-Lhx2	1500015A07Rik	1.42934517178533	9.1799901748422e-07
NonOR_No-Ebf-or-Lhx2	1500015L24Rik	-0.52118636455402	0.707136687818729
NonOR_No-Ebf-or-Lhx2	1500015O10Rik	-0.654340737165255	NA
NonOR_No-Ebf-or-Lhx2	1500017E21Rik	-5.72306058518497	5.25521252032237e-29
NonOR_No-Ebf-or-Lhx2	1500026H17Rik	-0.045873434671844	0.943986304119046
NonOR_No-Ebf-or-Lhx2	1600002H07Rik	0.327534716928774	0.185654615425979
NonOR_No-Ebf-or-Lhx2	1600002K03Rik	0.756505070867422	0.0169201469896199
NonOR_No-Ebf-or-Lhx2	1600010M07Rik	0.601226082508824	NA
NonOR_No-Ebf-or-Lhx2	1600012H06Rik	-0.0333355607996393	0.899228206349314
NonOR_No-Ebf-or-Lhx2	1600014C10Rik	0.202687118474319	0.267190173973957
NonOR_No-Ebf-or-Lhx2	1600014C23Rik	0.943647225071308	NA
NonOR_No-Ebf-or-Lhx2	1600020E01Rik	0.0247637570464828	0.931166729023096
NonOR_No-Ebf-or-Lhx2	1600023N17Rik	-0.0890601305641544	0.804090004432837
NonOR_No-Ebf-or-Lhx2	1600029I14Rik	1.39990278833483	0.0947810063355104
NonOR_No-Ebf-or-Lhx2	1600029O15Rik	3.88275812695157	0.000365625037343631
NonOR_No-Ebf-or-Lhx2	1700001C02Rik	1.20697935234142	0.3119900554956
NonOR_No-Ebf-or-Lhx2	1700001C19Rik	-0.328832751049594	NA
NonOR_No-Ebf-or-Lhx2	1700001F09Rik	0.031782538400469	NA
NonOR_No-Ebf-or-Lhx2	1700001G11Rik	0.648236785078428	0.228395680619436
NonOR_No-Ebf-or-Lhx2	1700001G17Rik	-0.748016840398757	0.0697657282221556
NonOR_No-Ebf-or-Lhx2	1700001J03Rik	-1.42830518589194	0.228229104218287
NonOR_No-Ebf-or-Lhx2	1700001J11Rik	0.325326937985223	0.809481150932699
NonOR_No-Ebf-or-Lhx2	1700001K19Rik	0.24581890830922	NA
NonOR_No-Ebf-or-Lhx2	1700001K23Rik	1.92066476713852	0.0214556613902612
NonOR_No-Ebf-or-Lhx2	1700001L05Rik	-0.64023156642372	0.31673023656381
NonOR_No-Ebf-or-Lhx2	1700001L19Rik	-0.529478746162219	0.0477836953230979
NonOR_No-Ebf-or-Lhx2	1700001O22Rik	1.50112155471772	2.18978264056059e-10
NonOR_No-Ebf-or-Lhx2	1700001P01Rik	-1.39842705450151	0.160843162255341
NonOR_No-Ebf-or-Lhx2	1700003D09Rik	0.337399766018487	NA
NonOR_No-Ebf-or-Lhx2	1700003E16Rik	-0.184537439390334	0.421232292431079
NonOR_No-Ebf-or-Lhx2	1700003F12Rik	1.06534311617723	0.315182358810508
NonOR_No-Ebf-or-Lhx2	1700003G13Rik	-0.462626764379394	NA
NonOR_No-Ebf-or-Lhx2	1700003G18Rik	-0.438746005961431	NA
NonOR_No-Ebf-or-Lhx2	1700003M02Rik	-0.875892005491667	7.37155019599461e-06
NonOR_No-Ebf-or-Lhx2	1700003M07Rik	6.12786806291054	2.18761496445734e-13
NonOR_No-Ebf-or-Lhx2	1700006E09Rik	-0.345555559655108	NA
NonOR_No-Ebf-or-Lhx2	1700006F04Rik	0.495556207392787	0.719092699837833
NonOR_No-Ebf-or-Lhx2	1700007B14Rik	-0.0748130184195739	NA
NonOR_No-Ebf-or-Lhx2	1700007F19Rik	1.16720500362489	NA
NonOR_No-Ebf-or-Lhx2	1700007G11Rik	-3.69031944284967	2.15106130599953e-13
NonOR_No-Ebf-or-Lhx2	1700007K09Rik	-0.0710063481698499	NA
NonOR_No-Ebf-or-Lhx2	1700007K13Rik	-1.42604817630439	5.49634544832791e-09
NonOR_No-Ebf-or-Lhx2	1700007L15Rik	0.983182124788358	0.0293392118129364
NonOR_No-Ebf-or-Lhx2	1700008J07Rik	0.0489445030539781	0.898774256627658
NonOR_No-Ebf-or-Lhx2	1700008O03Rik	3.01619026096769	0.00630243237868787
NonOR_No-Ebf-or-Lhx2	1700009J07Rik	-1.99934546152556	0.0761570901200041
NonOR_No-Ebf-or-Lhx2	1700010B08Rik	-0.316574775039036	NA
NonOR_No-Ebf-or-Lhx2	1700010I14Rik	-1.18131888738131	0.00018663382278826
NonOR_No-Ebf-or-Lhx2	1700011A15Rik	0.579619784162471	NA
NonOR_No-Ebf-or-Lhx2	1700011E24Rik	-1.75162598923827	0.0911698739946647
NonOR_No-Ebf-or-Lhx2	1700011I03Rik	2.33703492694255	0.000103361177138644
NonOR_No-Ebf-or-Lhx2	1700011L22Rik	-0.473211658737985	0.730858526516796
NonOR_No-Ebf-or-Lhx2	1700012B07Rik	0.4496714684851	NA
NonOR_No-Ebf-or-Lhx2	1700012C14Rik	-0.456863109050845	NA
NonOR_No-Ebf-or-Lhx2	1700012D01Rik	1.55308897359734	0.177664135107853
NonOR_No-Ebf-or-Lhx2	1700012D14Rik	-1.02923899080015	0.00422508001984735
NonOR_No-Ebf-or-Lhx2	1700012D16Rik	0.679158977464663	NA
NonOR_No-Ebf-or-Lhx2	1700012H19Rik	-0.15928429614002	NA
NonOR_No-Ebf-or-Lhx2	1700012P22Rik	-0.811379468607787	NA
NonOR_No-Ebf-or-Lhx2	1700013H16Rik	3.76445736105657	0.000170373599075789
NonOR_No-Ebf-or-Lhx2	1700015F17Rik	0.393385911634629	NA
NonOR_No-Ebf-or-Lhx2	1700015G11Rik	0.0502530424214352	NA
NonOR_No-Ebf-or-Lhx2	1700016C15Rik	-0.0339330570220336	0.981978941784403
NonOR_No-Ebf-or-Lhx2	1700016D06Rik	-0.501054412662612	0.53253922140534
NonOR_No-Ebf-or-Lhx2	1700016G22Rik	-0.426820831291137	NA
NonOR_No-Ebf-or-Lhx2	1700016H13Rik	1.60586697577008	0.19024492498781
NonOR_No-Ebf-or-Lhx2	1700016L04Rik	-0.230544287923396	NA
NonOR_No-Ebf-or-Lhx2	1700017B05Rik	-1.56634561405466	1.1199215616394e-14
NonOR_No-Ebf-or-Lhx2	1700017J07Rik	0.66852464089885	NA
NonOR_No-Ebf-or-Lhx2	1700017N19Rik	0.244025321158312	NA
NonOR_No-Ebf-or-Lhx2	1700018B08Rik	1.20667348321533	NA
NonOR_No-Ebf-or-Lhx2	1700018B24Rik	0.253780636307812	NA
NonOR_No-Ebf-or-Lhx2	1700018C11Rik	0.27741095804206	0.84745877936919
NonOR_No-Ebf-or-Lhx2	1700018F24Rik	2.89126667500353	0.011436459097698
NonOR_No-Ebf-or-Lhx2	1700018L02Rik	0.711457196968165	0.541019345547912
NonOR_No-Ebf-or-Lhx2	1700019A02Rik	-0.512489657837541	NA
NonOR_No-Ebf-or-Lhx2	1700019B03Rik	-2.55083570805933	0.0271316269948616
NonOR_No-Ebf-or-Lhx2	1700019B21Rik	0.633705036513116	NA
NonOR_No-Ebf-or-Lhx2	1700019D03Rik	-0.626504495757656	0.581840185667779
NonOR_No-Ebf-or-Lhx2	1700019G17Rik	0.887539295852321	0.0245547046567372
NonOR_No-Ebf-or-Lhx2	1700019L03Rik	-2.20255493979587	5.97025449517137e-24
NonOR_No-Ebf-or-Lhx2	1700019N19Rik	0.0488316014517347	0.974091152585667
NonOR_No-Ebf-or-Lhx2	1700020A23Rik	-0.345555559655107	NA
NonOR_No-Ebf-or-Lhx2	1700020D05Rik	-1.13334365300669	0.0853320607014479
NonOR_No-Ebf-or-Lhx2	1700020I14Rik	-0.38194081422286	0.0212819774941183
NonOR_No-Ebf-or-Lhx2	1700020L24Rik	-0.109884140006609	NA
NonOR_No-Ebf-or-Lhx2	1700020N01Rik	-0.131066199678474	NA
NonOR_No-Ebf-or-Lhx2	1700020N18Rik	4.12219872805113	6.25040280383642e-07
NonOR_No-Ebf-or-Lhx2	1700021F05Rik	0.0598951710498695	0.881827976968375
NonOR_No-Ebf-or-Lhx2	1700021K19Rik	-0.206323325825314	0.168734978112504
NonOR_No-Ebf-or-Lhx2	1700021N21Rik	1.55972145563761	0.194698074249772
NonOR_No-Ebf-or-Lhx2	1700022E09Rik	-0.345555559655108	NA
NonOR_No-Ebf-or-Lhx2	1700022H01Rik	0.243435868223034	0.867951421814771
NonOR_No-Ebf-or-Lhx2	1700022I11Rik	0.760744403307517	NA
NonOR_No-Ebf-or-Lhx2	1700023F06Rik	-0.527037574888846	0.575916806045319
NonOR_No-Ebf-or-Lhx2	1700024F13Rik	-0.345555559655108	NA
NonOR_No-Ebf-or-Lhx2	1700024G13Rik	0.819714880787498	0.431490400075131
NonOR_No-Ebf-or-Lhx2	1700024P16Rik	-0.802705872817746	0.24567983483273
NonOR_No-Ebf-or-Lhx2	1700025F24Rik	0.19331131728802	NA
NonOR_No-Ebf-or-Lhx2	1700025G04Rik	0.961571519948893	3.3565401282734e-06
NonOR_No-Ebf-or-Lhx2	1700025N23Rik	-0.699259833313278	NA
NonOR_No-Ebf-or-Lhx2	1700026D08Rik	1.95742341914683	0.00701315558190768
NonOR_No-Ebf-or-Lhx2	1700026J14Rik	-0.107955209984267	0.871375471536998
NonOR_No-Ebf-or-Lhx2	1700026L06Rik	2.89534521348916	4.36390727309449e-11
NonOR_No-Ebf-or-Lhx2	1700027A15Rik	-1.39965425383422	NA
NonOR_No-Ebf-or-Lhx2	1700027J07Rik	-0.345555559655108	NA
NonOR_No-Ebf-or-Lhx2	1700028B04Rik	0.438234075194664	NA
NonOR_No-Ebf-or-Lhx2	1700028J19Rik	0.614133470841407	0.560208538130734
NonOR_No-Ebf-or-Lhx2	1700028K03Rik	-0.593009222361507	0.58481776525475
NonOR_No-Ebf-or-Lhx2	1700028P14Rik	-0.724495948041871	0.00477955759739762
NonOR_No-Ebf-or-Lhx2	1700029H14Rik	0.783560964137019	NA
NonOR_No-Ebf-or-Lhx2	1700029I15Rik	0.297979375833221	0.644336536812157
NonOR_No-Ebf-or-Lhx2	1700029M20Rik	2.24042450333439	0.0532880566173448
NonOR_No-Ebf-or-Lhx2	1700030C10Rik	0.138003647100559	NA
NonOR_No-Ebf-or-Lhx2	1700030J22Rik	-0.965415791053888	0.000128063042138918
NonOR_No-Ebf-or-Lhx2	1700030K09Rik	-1.36649496981106	7.01681953594307e-05
NonOR_No-Ebf-or-Lhx2	1700030M09Rik	0.428045059181969	NA
NonOR_No-Ebf-or-Lhx2	1700031P21Rik	-0.0173074889016083	NA
NonOR_No-Ebf-or-Lhx2	1700034E13Rik	-0.806656579615782	0.369800409291724
NonOR_No-Ebf-or-Lhx2	1700034G24Rik	0.428045059181969	NA
NonOR_No-Ebf-or-Lhx2	1700034H15Rik	1.34869054119568	0.0498402156854042
NonOR_No-Ebf-or-Lhx2	1700034I23Rik	-0.50717051488115	0.712129922879006
NonOR_No-Ebf-or-Lhx2	1700034P13Rik	-0.0142313951686225	NA
NonOR_No-Ebf-or-Lhx2	1700037C18Rik	1.43649904905905	5.45747303430928e-07
NonOR_No-Ebf-or-Lhx2	1700037H04Rik	0.862849397194702	9.52912532611511e-14
NonOR_No-Ebf-or-Lhx2	1700040L02Rik	0.0440376671876431	0.896022504252169
NonOR_No-Ebf-or-Lhx2	1700047M11Rik	0.0502530424214353	NA
NonOR_No-Ebf-or-Lhx2	1700048O20Rik	3.22249120044586	2.15696448159823e-13
NonOR_No-Ebf-or-Lhx2	1700049E15Rik	0.322342466195681	NA
NonOR_No-Ebf-or-Lhx2	1700049G17Rik	-0.0338977926172138	0.916459169929646
NonOR_No-Ebf-or-Lhx2	1700054A03Rik	0.253780636307812	NA
NonOR_No-Ebf-or-Lhx2	1700056E22Rik	-0.524646530865419	NA
NonOR_No-Ebf-or-Lhx2	1700057H21Rik	-2.00243219173823	0.000445838709901375
NonOR_No-Ebf-or-Lhx2	1700060C16Rik	0.964596520540176	NA
NonOR_No-Ebf-or-Lhx2	1700061J23Rik	0.139739791254079	NA
NonOR_No-Ebf-or-Lhx2	1700063D05Rik	0.4496714684851	NA
NonOR_No-Ebf-or-Lhx2	1700064M15Rik	-0.313097387098011	0.754679509083136
NonOR_No-Ebf-or-Lhx2	1700065D16Rik	-0.345555559655108	NA
NonOR_No-Ebf-or-Lhx2	1700066B19Rik	1.56021929265872	0.202036103992737
NonOR_No-Ebf-or-Lhx2	1700066J03Rik	2.09865095571375	0.0776421283688671
NonOR_No-Ebf-or-Lhx2	1700066O22Rik	-0.115525106039812	NA
NonOR_No-Ebf-or-Lhx2	1700067G17Rik	0.4496714684851	NA
NonOR_No-Ebf-or-Lhx2	1700067K01Rik	2.07398766899136	0.00323384433019428
NonOR_No-Ebf-or-Lhx2	1700067P10Rik	-1.48084380598238	0.220379140789264
NonOR_No-Ebf-or-Lhx2	1700069L16Rik	0.562624501670657	NA
NonOR_No-Ebf-or-Lhx2	1700073E17Rik	0.0502530424214353	NA
NonOR_No-Ebf-or-Lhx2	1700080E11Rik	-0.208480574112273	NA
NonOR_No-Ebf-or-Lhx2	1700084C01Rik	2.10292008848042	0.0347817184315623
NonOR_No-Ebf-or-Lhx2	1700084E18Rik	-0.729004800171637	0.311444561493414
NonOR_No-Ebf-or-Lhx2	1700086L19Rik	0.00961455114082293	0.97369277518736
NonOR_No-Ebf-or-Lhx2	1700086O06Rik	0.0845909754300811	0.817910098587981
NonOR_No-Ebf-or-Lhx2	1700088E04Rik	-0.0680859248543012	0.81764093910581
NonOR_No-Ebf-or-Lhx2	1700092K14Rik	-0.224653531628665	NA
NonOR_No-Ebf-or-Lhx2	1700092M07Rik	0.0455967317347077	0.975846738961162
NonOR_No-Ebf-or-Lhx2	1700093K21Rik	0.78738086562297	0.477882238560998
NonOR_No-Ebf-or-Lhx2	1700094D03Rik	2.26185938441184	4.36832302433233e-24
NonOR_No-Ebf-or-Lhx2	1700095J12Rik	0.0502530424214353	NA
NonOR_No-Ebf-or-Lhx2	1700096K18Rik	0.155275276748893	0.717513609997819
NonOR_No-Ebf-or-Lhx2	1700096P03Rik	0.220527153523251	NA
NonOR_No-Ebf-or-Lhx2	1700097N02Rik	-1.82177062156168	0.0697220669424989
NonOR_No-Ebf-or-Lhx2	1700100I10Rik	-0.548563891449591	NA
NonOR_No-Ebf-or-Lhx2	1700100L14Rik	0.679158977464663	NA
NonOR_No-Ebf-or-Lhx2	1700101E01Rik	-2.08689028176389	1.05856211575506e-06
NonOR_No-Ebf-or-Lhx2	1700101I11Rik	1.09893862159562	0.125195273253658
NonOR_No-Ebf-or-Lhx2	1700102H20Rik	-0.0705729899139203	0.955406658695638
NonOR_No-Ebf-or-Lhx2	1700102P08Rik	-0.8719744737933	0.0631588922044982
NonOR_No-Ebf-or-Lhx2	1700105P06Rik	1.22542653458363	0.17040721144495
NonOR_No-Ebf-or-Lhx2	1700108F19Rik	0.312959434492993	0.742562044896081
NonOR_No-Ebf-or-Lhx2	1700109G14Rik	0.0881862219221673	NA
NonOR_No-Ebf-or-Lhx2	1700109G15Rik	0.438234075194664	NA
NonOR_No-Ebf-or-Lhx2	1700109H08Rik	-0.626114264462901	0.139601138738308
NonOR_No-Ebf-or-Lhx2	1700110C19Rik	-0.599262717889791	0.479823815295675
NonOR_No-Ebf-or-Lhx2	1700110K17Rik	0.0990344370105033	NA
NonOR_No-Ebf-or-Lhx2	1700111N16Rik	-0.345555559655108	NA
NonOR_No-Ebf-or-Lhx2	1700112E06Rik	1.04045724680634	0.317495469561583
NonOR_No-Ebf-or-Lhx2	1700112J05Rik	0.0502530424214353	NA
NonOR_No-Ebf-or-Lhx2	1700112J16Rik	-0.872431190145397	0.0705547302104144
NonOR_No-Ebf-or-Lhx2	1700113A16Rik	0.0181187983190391	0.977642821528432
NonOR_No-Ebf-or-Lhx2	1700113H08Rik	-0.345555559655108	NA
NonOR_No-Ebf-or-Lhx2	1700120C14Rik	0.249012914559829	0.865794615318773
NonOR_No-Ebf-or-Lhx2	1700120K04Rik	-1.12034424382795	0.355182200470736
NonOR_No-Ebf-or-Lhx2	1700122O11Rik	-0.345555559655108	NA
NonOR_No-Ebf-or-Lhx2	1700123I01Rik	0.552304644504008	0.662470965361054
NonOR_No-Ebf-or-Lhx2	1700123J17Rik	-0.100759896838556	NA
NonOR_No-Ebf-or-Lhx2	1700123M08Rik	-2.14179888916431	1.14217897739237e-06
NonOR_No-Ebf-or-Lhx2	1700123O20Rik	-0.123012248199729	0.575916806045319
NonOR_No-Ebf-or-Lhx2	1700124L16Rik	-0.825113779821997	0.518541700106557
NonOR_No-Ebf-or-Lhx2	1700125H03Rik	-0.474079434266873	NA
NonOR_No-Ebf-or-Lhx2	1700125H20Rik	-0.83502110457526	NA
NonOR_No-Ebf-or-Lhx2	1810008I18Rik	1.52748184892958	0.0974596329571327
NonOR_No-Ebf-or-Lhx2	1810009A15Rik	-0.2996127353632	NA
NonOR_No-Ebf-or-Lhx2	1810010D01Rik	-0.527123792354885	NA
NonOR_No-Ebf-or-Lhx2	1810011H11Rik	2.31939105405136	0.0311708621440103
NonOR_No-Ebf-or-Lhx2	1810011O10Rik	-0.0765438051455968	0.934455720117878
NonOR_No-Ebf-or-Lhx2	1810012K16Rik	-0.617569832596186	0.300578468695252
NonOR_No-Ebf-or-Lhx2	1810013A23Rik	-0.827116483786344	0.512376378061406
NonOR_No-Ebf-or-Lhx2	1810013L24Rik	0.197319188373182	0.186758103464639
NonOR_No-Ebf-or-Lhx2	1810014B01Rik	-0.265972966350162	0.658897113179133
NonOR_No-Ebf-or-Lhx2	1810019D21Rik	2.24869954344887	2.97078114992921e-08
NonOR_No-Ebf-or-Lhx2	1810020O05Rik	-1.01539826939379	0.00499541558919861
NonOR_No-Ebf-or-Lhx2	1810022K09Rik	0.508175578227205	0.301459137924977
NonOR_No-Ebf-or-Lhx2	1810024B03Rik	-0.162838649247552	NA
NonOR_No-Ebf-or-Lhx2	1810026B05Rik	-0.240941527546636	0.30111186647048
NonOR_No-Ebf-or-Lhx2	1810026J23Rik	0.0872121726409972	0.62483065115614
NonOR_No-Ebf-or-Lhx2	1810030O07Rik	0.206287843005639	0.3213301959479
NonOR_No-Ebf-or-Lhx2	1810032O08Rik	0.166210569175558	0.721227953341312
NonOR_No-Ebf-or-Lhx2	1810034E14Rik	0.49394895959961	0.719092699837833
NonOR_No-Ebf-or-Lhx2	1810037I17Rik	-0.0187698455000401	0.968802718492069
NonOR_No-Ebf-or-Lhx2	1810041H14Rik	1.90565045877208	0.00328132326500904
NonOR_No-Ebf-or-Lhx2	1810041L15Rik	-0.459738544279493	0.00300271755757274
NonOR_No-Ebf-or-Lhx2	1810043G02Rik	-0.121846938288785	0.565896498441166
NonOR_No-Ebf-or-Lhx2	1810043H04Rik	0.251028879709037	0.603807492272675
NonOR_No-Ebf-or-Lhx2	1810044D09Rik	0.0912619509086627	0.862910109303636
NonOR_No-Ebf-or-Lhx2	1810046K07Rik	1.7073349985482	0.117773939074587
NonOR_No-Ebf-or-Lhx2	1810055G02Rik	0.10066358028857	0.696582623730174
NonOR_No-Ebf-or-Lhx2	1810058I24Rik	-0.193922653309101	0.471237979083413
NonOR_No-Ebf-or-Lhx2	1810062G17Rik	0.096989258476566	0.865343562810055
NonOR_No-Ebf-or-Lhx2	1810063I02Rik	-1.61464391255773	0.188115158728569
NonOR_No-Ebf-or-Lhx2	1810064F22Rik	0.194117249200451	NA
NonOR_No-Ebf-or-Lhx2	1810065E05Rik	0.571196907517259	NA
NonOR_No-Ebf-or-Lhx2	2010001A14Rik	1.2121348005359	0.0245690316986422
NonOR_No-Ebf-or-Lhx2	2010003K11Rik	0.67537949729038	NA
NonOR_No-Ebf-or-Lhx2	2010005H15Rik	0.891978270043267	NA
NonOR_No-Ebf-or-Lhx2	2010012O05Rik	-0.0698035103133055	0.853179202057703
NonOR_No-Ebf-or-Lhx2	2010016I18Rik	-0.574482217271272	0.667107917574095
NonOR_No-Ebf-or-Lhx2	2010107E04Rik	0.583228718250985	0.0113754927745558
NonOR_No-Ebf-or-Lhx2	2010107G12Rik	0.872941835239746	0.427519910222589
NonOR_No-Ebf-or-Lhx2	2010107G23Rik	-0.408921305935862	0.0233880952373866
NonOR_No-Ebf-or-Lhx2	2010109A12Rik	-0.633871976418319	0.551203203867351
NonOR_No-Ebf-or-Lhx2	2010109I03Rik	2.76876311422387	0.0157968409851087
NonOR_No-Ebf-or-Lhx2	2010111I01Rik	-1.91471879430851	1.08383109893382e-28
NonOR_No-Ebf-or-Lhx2	2010204K13Rik	-2.09319761867022	1.07251904900613e-25
NonOR_No-Ebf-or-Lhx2	2010300C02Rik	2.08811429943979	2.53775597298775e-08
NonOR_No-Ebf-or-Lhx2	2010310C07Rik	-0.526333700126734	NA
NonOR_No-Ebf-or-Lhx2	2010315B03Rik	-0.546469255381642	0.0146593094618486
NonOR_No-Ebf-or-Lhx2	2200002D01Rik	-1.75586594051251	0.0290000001492343
NonOR_No-Ebf-or-Lhx2	2210011C24Rik	3.21564024112857	2.89233024563334e-11
NonOR_No-Ebf-or-Lhx2	2210013O21Rik	0.858141863411967	0.00453512074931964
NonOR_No-Ebf-or-Lhx2	2210015D19Rik	0.489559362497577	0.108577317559988
NonOR_No-Ebf-or-Lhx2	2210016F16Rik	0.672724349700136	6.73921361104994e-05
NonOR_No-Ebf-or-Lhx2	2210016L21Rik	0.395346042705774	0.0029536729766015
NonOR_No-Ebf-or-Lhx2	2210018M11Rik	-0.608143442245676	2.68284761873189e-05
NonOR_No-Ebf-or-Lhx2	2210039B01Rik	-0.24145847131409	NA
NonOR_No-Ebf-or-Lhx2	2210404O09Rik	-0.430744396291544	0.424084081659555
NonOR_No-Ebf-or-Lhx2	2210406O10Rik	-0.448714360966949	0.540196792413191
NonOR_No-Ebf-or-Lhx2	2210407C18Rik	-0.0376718958515419	NA
NonOR_No-Ebf-or-Lhx2	2210408F21Rik	0.354283714262338	0.603927606686752
NonOR_No-Ebf-or-Lhx2	2210408I21Rik	-0.165191775200477	0.6174778965566
NonOR_No-Ebf-or-Lhx2	2210409D07Rik	-1.14195271268237	0.327412591412288
NonOR_No-Ebf-or-Lhx2	2210409E12Rik	0.428045059181969	NA
NonOR_No-Ebf-or-Lhx2	2210414B05Rik	0.4496714684851	NA
NonOR_No-Ebf-or-Lhx2	2210416O15Rik	-0.367923542816653	NA
NonOR_No-Ebf-or-Lhx2	2210417A02Rik	0.713435883735483	NA
NonOR_No-Ebf-or-Lhx2	2300005B03Rik	0.292111902486411	0.780077088213969
NonOR_No-Ebf-or-Lhx2	2310001H17Rik	0.660148987834996	0.618526468355565
NonOR_No-Ebf-or-Lhx2	2310001K24Rik	0.571196907517259	NA
NonOR_No-Ebf-or-Lhx2	2310002D06Rik	0.237816261353653	NA
NonOR_No-Ebf-or-Lhx2	2310003N18Rik	3.45834387416981	1.58045508973374e-10
NonOR_No-Ebf-or-Lhx2	2310007B03Rik	2.76647919765068	0.00191957648715022
NonOR_No-Ebf-or-Lhx2	2310008N11Rik	1.49098890838606	0.224589144466154
NonOR_No-Ebf-or-Lhx2	2310009A05Rik	-0.18171672005088	0.618312914501634
NonOR_No-Ebf-or-Lhx2	2310009B15Rik	-1.06441069520155	0.0334569248560788
NonOR_No-Ebf-or-Lhx2	2310010G23Rik	1.38359550829918	0.00664085145251824
NonOR_No-Ebf-or-Lhx2	2310010J17Rik	-0.716333610656157	0.04935316389488
NonOR_No-Ebf-or-Lhx2	2310011J03Rik	0.0152577342558115	0.95337727220745
NonOR_No-Ebf-or-Lhx2	2310015A10Rik	0.956914417073629	2.81226145363765e-07
NonOR_No-Ebf-or-Lhx2	2310015D24Rik	-0.345555559655108	NA
NonOR_No-Ebf-or-Lhx2	2310020H05Rik	0.428045059181969	NA
NonOR_No-Ebf-or-Lhx2	2310022A10Rik	-0.335632086042524	0.260602657261096
NonOR_No-Ebf-or-Lhx2	2310022B05Rik	-1.7419151317357	1.39760309401189e-06
NonOR_No-Ebf-or-Lhx2	2310030G06Rik	1.77921691880608	0.0278222387323853
NonOR_No-Ebf-or-Lhx2	2310033P09Rik	0.633542404084529	0.005936271190411
NonOR_No-Ebf-or-Lhx2	2310034G01Rik	0.38678007826528	0.253378744384046
NonOR_No-Ebf-or-Lhx2	2310034O05Rik	-4.01928626922872	1.14900552778973e-14
NonOR_No-Ebf-or-Lhx2	2310035C23Rik	-0.456108155757828	0.0242565811448604
NonOR_No-Ebf-or-Lhx2	2310036O22Rik	-0.375458044819818	0.120761496873248
NonOR_No-Ebf-or-Lhx2	2310039H08Rik	0.148252867989772	0.729472947164727
NonOR_No-Ebf-or-Lhx2	2310043L19Rik	0.0502530424214353	NA
NonOR_No-Ebf-or-Lhx2	2310045N01Rik	-0.253864384210197	0.218095467547565
NonOR_No-Ebf-or-Lhx2	2310047M10Rik	0.511258318901662	0.0292871995380807
NonOR_No-Ebf-or-Lhx2	2310057J18Rik	-0.70048258855875	0.590948048543381
NonOR_No-Ebf-or-Lhx2	2310057M21Rik	-0.463259402273432	0.248602231044031
NonOR_No-Ebf-or-Lhx2	2310067B10Rik	-1.49615190271384	1.58621368275533e-08
NonOR_No-Ebf-or-Lhx2	2310068J16Rik	-0.417108074511276	0.62601774292303
NonOR_No-Ebf-or-Lhx2	2310069B03Rik	-0.0950844049335924	NA
NonOR_No-Ebf-or-Lhx2	2310069G16Rik	1.14596187005185	0.0178172891498688
NonOR_No-Ebf-or-Lhx2	2310075C17Rik	-0.50169988034231	NA
NonOR_No-Ebf-or-Lhx2	2400006E01Rik	0.579619784162471	NA
NonOR_No-Ebf-or-Lhx2	2410002F23Rik	0.501603284483504	0.0334569248560788
NonOR_No-Ebf-or-Lhx2	2410004B18Rik	0.478819583994487	0.0292454132324032
NonOR_No-Ebf-or-Lhx2	2410004P03Rik	-3.61090632349255	3.86343092518448e-75
NonOR_No-Ebf-or-Lhx2	2410016O06Rik	-0.897876561704313	0.0252375486192785
NonOR_No-Ebf-or-Lhx2	2410018L13Rik	-0.0662732460763318	NA
NonOR_No-Ebf-or-Lhx2	2410089E03Rik	-0.621398889865536	4.40345060154764e-07
NonOR_No-Ebf-or-Lhx2	2410124H12Rik	-0.345555559655107	NA
NonOR_No-Ebf-or-Lhx2	2410127L17Rik	-1.99170501504884	0.00364254805901536
NonOR_No-Ebf-or-Lhx2	2410131K14Rik	1.55031832699064	3.26346226309865e-19
NonOR_No-Ebf-or-Lhx2	2500002B13Rik	-1.23993957814667	0.0235680706965251
NonOR_No-Ebf-or-Lhx2	2500004C02Rik	0.0229672769113512	0.96283350162107
NonOR_No-Ebf-or-Lhx2	2510002D24Rik	0.0615248671483164	0.807224812841553
NonOR_No-Ebf-or-Lhx2	2510039O18Rik	-0.292921362184451	0.0216410517893569
NonOR_No-Ebf-or-Lhx2	2610001J05Rik	-0.606147027513341	0.0209487156441326
NonOR_No-Ebf-or-Lhx2	2610002M06Rik	-0.559784180626204	0.00053481589472404
NonOR_No-Ebf-or-Lhx2	2610005L07Rik	0.579774203573264	0.187535055988706
NonOR_No-Ebf-or-Lhx2	2610008E11Rik	-0.659048385328139	0.00221360089609312
NonOR_No-Ebf-or-Lhx2	2610015P09Rik	-0.722683379299674	0.0012159504270916
NonOR_No-Ebf-or-Lhx2	2610016A17Rik	0.143266520556904	0.910024048836121
NonOR_No-Ebf-or-Lhx2	2610020C07Rik	2.40563344374599	4.4078152769087e-13
NonOR_No-Ebf-or-Lhx2	2610020H08Rik	-0.258075814488027	0.625161924913363
NonOR_No-Ebf-or-Lhx2	2610028H24Rik	0.0809992628171442	0.957579302423882
NonOR_No-Ebf-or-Lhx2	2610035D17Rik	-0.598440643678124	NA
NonOR_No-Ebf-or-Lhx2	2610042L04Rik	-1.36919358464888	0.252862679538502
NonOR_No-Ebf-or-Lhx2	2610044O15Rik8	-1.2202303503263	0.0144489456362854
NonOR_No-Ebf-or-Lhx2	2610203C22Rik	5.67009801656873	1.30496989513515e-11
NonOR_No-Ebf-or-Lhx2	2610301B20Rik	0.404872699864457	0.128847679814576
NonOR_No-Ebf-or-Lhx2	2610305D13Rik	1.73261121124314	0.145982738936232
NonOR_No-Ebf-or-Lhx2	2610307P16Rik	0.562193591699445	0.261492267340241
NonOR_No-Ebf-or-Lhx2	2610318N02Rik	0.333474321117587	NA
NonOR_No-Ebf-or-Lhx2	2610507B11Rik	0.410787232771962	0.00163906309381396
NonOR_No-Ebf-or-Lhx2	2610507I01Rik	0.689189929078758	0.169498901818469
NonOR_No-Ebf-or-Lhx2	2610524H06Rik	-0.515622756672753	0.0246815042324883
NonOR_No-Ebf-or-Lhx2	2610528A11Rik	0.595889593828895	NA
NonOR_No-Ebf-or-Lhx2	2610528J11Rik	-1.10440899731855	0.370999540790045
NonOR_No-Ebf-or-Lhx2	2700029M09Rik	-0.650402054382149	0.000444045449855234
NonOR_No-Ebf-or-Lhx2	2700038G22Rik	2.48452917976572	0.00559497376742469
NonOR_No-Ebf-or-Lhx2	2700046A07Rik	0.700999641035262	NA
NonOR_No-Ebf-or-Lhx2	2700046G09Rik	4.32743427651366	2.31585927905689e-12
NonOR_No-Ebf-or-Lhx2	2700049A03Rik	-0.456247120561113	0.0148125805670189
NonOR_No-Ebf-or-Lhx2	2700054A10Rik	2.08388081821479	2.18518217104001e-07
NonOR_No-Ebf-or-Lhx2	2700060E02Rik	0.0213930376820695	0.950073934729254
NonOR_No-Ebf-or-Lhx2	2700062C07Rik	-0.176114625010356	0.481165284478286
NonOR_No-Ebf-or-Lhx2	2700069I18Rik	-0.0783764904229464	NA
NonOR_No-Ebf-or-Lhx2	2700070H01Rik	2.06548527983946	0.0729816099061749
NonOR_No-Ebf-or-Lhx2	2700081O15Rik	0.903086441987862	0.0361141760982355
NonOR_No-Ebf-or-Lhx2	2700089I24Rik	0.519216024935042	NA
NonOR_No-Ebf-or-Lhx2	2700094K13Rik	0.820802347799401	0.00824555343947268
NonOR_No-Ebf-or-Lhx2	2700097O09Rik	-0.00373376379611894	0.991958890874639
NonOR_No-Ebf-or-Lhx2	2700099C18Rik	0.0395750271504087	0.975589862541838
NonOR_No-Ebf-or-Lhx2	2810001G20Rik	-0.738199779964066	0.0001969007326185
NonOR_No-Ebf-or-Lhx2	2810002D19Rik	-0.176511496379187	0.561611882685662
NonOR_No-Ebf-or-Lhx2	2810004N23Rik	0.634752357968561	0.00377803970542536
NonOR_No-Ebf-or-Lhx2	2810006K23Rik	0.304145726968298	0.181727122841127
NonOR_No-Ebf-or-Lhx2	2810013P06Rik	-0.212885908659409	0.467817305695716
NonOR_No-Ebf-or-Lhx2	2810021J22Rik	-0.104274625975395	0.785179380030381
NonOR_No-Ebf-or-Lhx2	2810025M15Rik	1.05305598068727	1.88177459621066e-05
NonOR_No-Ebf-or-Lhx2	2810029C07Rik	-0.783306326139182	0.0060463044266378
NonOR_No-Ebf-or-Lhx2	2810032G03Rik	2.22622127890849	0.00249695857276219
NonOR_No-Ebf-or-Lhx2	2810047C21Rik1	-0.0131371701197688	NA
NonOR_No-Ebf-or-Lhx2	2810049E08Rik	4.6501829441183	1.22578365342773e-08
NonOR_No-Ebf-or-Lhx2	2810403A07Rik	0.180753280116139	0.205053590770061
NonOR_No-Ebf-or-Lhx2	2810403D21Rik	-0.695843049857445	0.155462883545735
NonOR_No-Ebf-or-Lhx2	2810408I11Rik	2.14504600380972	0.00621253075085818
NonOR_No-Ebf-or-Lhx2	2810417H13Rik	1.37106596961107	0.0864421829325603
NonOR_No-Ebf-or-Lhx2	2810428I15Rik	-0.596447079738162	0.0452895812523035
NonOR_No-Ebf-or-Lhx2	2810429I04Rik	0.290876194959157	NA
NonOR_No-Ebf-or-Lhx2	2810433D01Rik	0.227305879025263	NA
NonOR_No-Ebf-or-Lhx2	2810454H06Rik	0.725037956986386	0.0287014186256275
NonOR_No-Ebf-or-Lhx2	2810459M11Rik	0.0930236973019221	0.948547543669451
NonOR_No-Ebf-or-Lhx2	2810468N07Rik	1.94286601212344	7.37565092477736e-07
NonOR_No-Ebf-or-Lhx2	2810474O19Rik	0.374023173344636	0.107531095666933
NonOR_No-Ebf-or-Lhx2	2900005J15Rik	-1.69019446055557	0.083207162094067
NonOR_No-Ebf-or-Lhx2	2900008C10Rik	1.79152434931584	0.0432004006798205
NonOR_No-Ebf-or-Lhx2	2900011O08Rik	0.276593397893052	0.777301683036235
NonOR_No-Ebf-or-Lhx2	2900026A02Rik	0.380370725872916	0.748204083855211
NonOR_No-Ebf-or-Lhx2	2900041M22Rik	2.47093699421845	0.001857284795503
NonOR_No-Ebf-or-Lhx2	2900052N01Rik	-0.321088429684754	0.824832435466289
NonOR_No-Ebf-or-Lhx2	2900076A07Rik	-0.0242291020552083	0.958643713888603
NonOR_No-Ebf-or-Lhx2	2900079G21Rik	0.863035025405973	0.252649586153219
NonOR_No-Ebf-or-Lhx2	2900097C17Rik	0.560915409350041	0.00275166965330401
NonOR_No-Ebf-or-Lhx2	3000002C10Rik	0.75984099660073	0.21957479088448
NonOR_No-Ebf-or-Lhx2	3010001F23Rik	0.597284050448407	0.278473293487505
NonOR_No-Ebf-or-Lhx2	3010026O09Rik	0.898549593564675	0.00523874925843106
NonOR_No-Ebf-or-Lhx2	3110001I22Rik	0.235220683583563	0.475361328993618
NonOR_No-Ebf-or-Lhx2	3110002H16Rik	-0.309891893981925	0.381434564290703
NonOR_No-Ebf-or-Lhx2	3110009E18Rik	-1.34182297182993	0.0010025304954716
NonOR_No-Ebf-or-Lhx2	3110009F21Rik	0.579619784162471	NA
NonOR_No-Ebf-or-Lhx2	3110021N24Rik	-1.45076738251469	0.102294225503863
NonOR_No-Ebf-or-Lhx2	3110035E14Rik	1.04697714593999	NA
NonOR_No-Ebf-or-Lhx2	3110039I08Rik	0.57464722136231	0.597204417309326
NonOR_No-Ebf-or-Lhx2	3110039M20Rik	-1.29673157999798	NA
NonOR_No-Ebf-or-Lhx2	3110040N11Rik	0.56579814758096	0.13086399744445
NonOR_No-Ebf-or-Lhx2	3110043O21Rik	-0.232352467615471	0.35306285490156
NonOR_No-Ebf-or-Lhx2	3110045C21Rik	-0.747792309285877	0.255288380469097
NonOR_No-Ebf-or-Lhx2	3110052M02Rik	-2.12149072494663	5.25895039671319e-14
NonOR_No-Ebf-or-Lhx2	3110056K07Rik	-0.202040812450502	0.404689579051535
NonOR_No-Ebf-or-Lhx2	3110057O12Rik	-0.503134775219957	0.142030267737055
NonOR_No-Ebf-or-Lhx2	3110062M04Rik	-0.136148786384049	0.735853917545493
NonOR_No-Ebf-or-Lhx2	3110070M22Rik	0.443040040513312	0.33805997749071
NonOR_No-Ebf-or-Lhx2	3110082I17Rik	0.145701463643841	0.606916340538187
NonOR_No-Ebf-or-Lhx2	3300002I08Rik	-1.90081126487277	0.0522110420909619
NonOR_No-Ebf-or-Lhx2	3425401B19Rik	2.1564140350549	0.0658388025148591
NonOR_No-Ebf-or-Lhx2	3632451O06Rik	-1.08363486777132	0.000711507805935902
NonOR_No-Ebf-or-Lhx2	3830406C13Rik	0.823564516559079	0.00122712719946031
NonOR_No-Ebf-or-Lhx2	3830408C21Rik	0.664569599070687	0.0728674803443779
NonOR_No-Ebf-or-Lhx2	3830432H09Rik	-0.729209160437737	0.585490744323626
NonOR_No-Ebf-or-Lhx2	3930402G23Rik	1.66366941154454	0.0281582025860325
NonOR_No-Ebf-or-Lhx2	4430402I18Rik	-1.33300496790691	6.50541005358333e-08
NonOR_No-Ebf-or-Lhx2	4631405J19Rik	1.43508388280194	NA
NonOR_No-Ebf-or-Lhx2	4632415L05Rik	-0.027990370793077	0.907343635239913
NonOR_No-Ebf-or-Lhx2	4632427E13Rik	0.605027398684429	0.0752389844527269
NonOR_No-Ebf-or-Lhx2	4632428C04Rik	-0.650335553375136	0.553645529956568
NonOR_No-Ebf-or-Lhx2	4632428N05Rik	3.25374006609511	1.90156745956744e-10
NonOR_No-Ebf-or-Lhx2	4732416N19Rik	0.0890728142999842	0.90763568703062
NonOR_No-Ebf-or-Lhx2	4732456N10Rik	-2.5957821121927	6.42046419411605e-11
NonOR_No-Ebf-or-Lhx2	4732471J01Rik	0.821164098286379	0.360309378574948
NonOR_No-Ebf-or-Lhx2	4732490B19Rik	0.0502530424214353	NA
NonOR_No-Ebf-or-Lhx2	4732491K20Rik	-0.120031356861444	0.691479593533571
NonOR_No-Ebf-or-Lhx2	4831440E17Rik	0.782777983383877	7.9088089771711e-05
NonOR_No-Ebf-or-Lhx2	4833411C07Rik	2.22374705305884	0.0549182475537744
NonOR_No-Ebf-or-Lhx2	4833412C05Rik	0.458857748627835	0.734331863924717
NonOR_No-Ebf-or-Lhx2	4833418N02Rik	-0.597143333843804	0.0287538988824848
NonOR_No-Ebf-or-Lhx2	4833419F23Rik	0.0297955941605222	0.97515189640248
NonOR_No-Ebf-or-Lhx2	4833420G17Rik	0.606616102689222	0.00915175611535916
NonOR_No-Ebf-or-Lhx2	4833422C13Rik	0.471117156584246	0.733005594981504
NonOR_No-Ebf-or-Lhx2	4833422M21Rik	-0.184427467566607	0.848869936129756
NonOR_No-Ebf-or-Lhx2	4833423E24Rik	-0.445253589019652	0.734589988904697
NonOR_No-Ebf-or-Lhx2	4833427F10Rik	-0.0966640520525196	NA
NonOR_No-Ebf-or-Lhx2	4833427G06Rik	1.04271959983236	0.396375014174969
NonOR_No-Ebf-or-Lhx2	4833428L15Rik	1.64716623471965	0.177403478830662
NonOR_No-Ebf-or-Lhx2	4833439L19Rik	0.0527118606399981	0.702963387248144
NonOR_No-Ebf-or-Lhx2	4921504A21Rik	-1.10969848572261	NA
NonOR_No-Ebf-or-Lhx2	4921506M07Rik	-1.26765782611163	NA
NonOR_No-Ebf-or-Lhx2	4921507L20Rik	0.225868075254538	NA
NonOR_No-Ebf-or-Lhx2	4921507P07Rik	2.62765783525263	0.00179204093444386
NonOR_No-Ebf-or-Lhx2	4921511C10Rik	-0.601959604794296	NA
NonOR_No-Ebf-or-Lhx2	4921524J17Rik	-0.0352885691164851	0.955536342547655
NonOR_No-Ebf-or-Lhx2	4921525O09Rik	2.33053791212162	0.0471956191387541
NonOR_No-Ebf-or-Lhx2	4921531C22Rik	0.812074658074934	0.000776023684562897
NonOR_No-Ebf-or-Lhx2	4921534H16Rik	-1.0558414081458	0.244844920293126
NonOR_No-Ebf-or-Lhx2	4921536K21Rik	-0.654416038843322	0.266861903702742
NonOR_No-Ebf-or-Lhx2	4922502D21Rik	1.43856038856479	NA
NonOR_No-Ebf-or-Lhx2	4930402H24Rik	0.264236332889235	0.0647577603081608
NonOR_No-Ebf-or-Lhx2	4930404H11Rik	1.12462716718277	NA
NonOR_No-Ebf-or-Lhx2	4930404I05Rik	-0.794124243112721	0.542974529851254
NonOR_No-Ebf-or-Lhx2	4930404N11Rik	-1.08175652674712	0.277591355155238
NonOR_No-Ebf-or-Lhx2	4930405A21Rik	0.103533675030505	0.848873270232833
NonOR_No-Ebf-or-Lhx2	4930405O22Rik	-1.1572637945549	0.0789079571874512
NonOR_No-Ebf-or-Lhx2	4930407G08Rik	-0.442152284078954	NA
NonOR_No-Ebf-or-Lhx2	4930407I10Rik	0.34303629512453	NA
NonOR_No-Ebf-or-Lhx2	4930413F20Rik	0.157115527469122	0.898392629134186
NonOR_No-Ebf-or-Lhx2	4930413G21Rik	0.104897716032892	0.925713148871505
NonOR_No-Ebf-or-Lhx2	4930413M19Rik	-1.32916922013737	0.271134273179407
NonOR_No-Ebf-or-Lhx2	4930415F15Rik	0.0502530424214352	NA
NonOR_No-Ebf-or-Lhx2	4930415O20Rik	0.574610334394906	NA
NonOR_No-Ebf-or-Lhx2	4930425K10Rik	0.438234075194664	NA
NonOR_No-Ebf-or-Lhx2	4930426D05Rik	1.13606404549266	0.288292390177266
NonOR_No-Ebf-or-Lhx2	4930426L09Rik	-0.575239958821719	0.141420395907069
NonOR_No-Ebf-or-Lhx2	4930427A07Rik	2.56832718513891	2.04040439696441e-30
NonOR_No-Ebf-or-Lhx2	4930429B21Rik	0.287372143125128	0.285677306437621
NonOR_No-Ebf-or-Lhx2	4930429D17Rik	0.674084344899847	NA
NonOR_No-Ebf-or-Lhx2	4930429F24Rik	-1.41557189848858	0.0341982768679802
NonOR_No-Ebf-or-Lhx2	4930430A15Rik	-1.67664505183654	0.0122490956548002
NonOR_No-Ebf-or-Lhx2	4930430F21Rik	-0.488821763160563	NA
NonOR_No-Ebf-or-Lhx2	4930431F12Rik	0.0502530424214353	NA
NonOR_No-Ebf-or-Lhx2	4930431P03Rik	1.06765649813919	NA
NonOR_No-Ebf-or-Lhx2	4930432K21Rik	0.0192681295377399	0.981978941784403
NonOR_No-Ebf-or-Lhx2	4930434J06Rik	0.679158977464663	NA
NonOR_No-Ebf-or-Lhx2	4930438E09Rik	0.56354601357936	0.674765898713927
NonOR_No-Ebf-or-Lhx2	4930441J16Rik	0.438234075194664	NA
NonOR_No-Ebf-or-Lhx2	4930444M15Rik	1.08662518255931	NA
NonOR_No-Ebf-or-Lhx2	4930444P10Rik	-0.560054439342261	0.360650884756852
NonOR_No-Ebf-or-Lhx2	4930445N18Rik	0.771581038027498	0.525303017519092
NonOR_No-Ebf-or-Lhx2	4930447C04Rik	0.790864696162467	NA
NonOR_No-Ebf-or-Lhx2	4930447J18Rik	0.4496714684851	NA
NonOR_No-Ebf-or-Lhx2	4930447K03Rik	0.784971856476744	NA
NonOR_No-Ebf-or-Lhx2	4930447M23Rik	-0.0666229481828024	0.953278178137652
NonOR_No-Ebf-or-Lhx2	4930447N08Rik	-0.0714347545771257	NA
NonOR_No-Ebf-or-Lhx2	4930448K20Rik	0.356062263211704	NA
NonOR_No-Ebf-or-Lhx2	4930449E01Rik	0.4496714684851	NA
NonOR_No-Ebf-or-Lhx2	4930449E18Rik	1.59353941133041	0.192286840096307
NonOR_No-Ebf-or-Lhx2	4930451G09Rik	0.187329564644933	0.551250564489647
NonOR_No-Ebf-or-Lhx2	4930451I11Rik	0.428045059181969	NA
NonOR_No-Ebf-or-Lhx2	4930452B06Rik	-0.874172926651904	6.16469362830926e-05
NonOR_No-Ebf-or-Lhx2	4930452G13Rik	-1.52687825842971	0.129347977447741
NonOR_No-Ebf-or-Lhx2	4930453N24Rik	-0.257892369864169	0.251099378598528
NonOR_No-Ebf-or-Lhx2	4930455B14Rik	0.606412235698787	0.593007189220624
NonOR_No-Ebf-or-Lhx2	4930455D15Rik	0.4496714684851	NA
NonOR_No-Ebf-or-Lhx2	4930456L15Rik	0.428045059181969	NA
NonOR_No-Ebf-or-Lhx2	4930459C07Rik	0.428045059181969	NA
NonOR_No-Ebf-or-Lhx2	4930465K10Rik	1.22035535546395	0.328602609039713
NonOR_No-Ebf-or-Lhx2	4930467K11Rik	0.968966403036511	0.440993744301419
NonOR_No-Ebf-or-Lhx2	4930471C04Rik	0.0502530424214353	NA
NonOR_No-Ebf-or-Lhx2	4930471M09Rik	-0.185738485028552	0.884369256808788
NonOR_No-Ebf-or-Lhx2	4930474N09Rik	0.0502530424214352	NA
NonOR_No-Ebf-or-Lhx2	4930479D17Rik	-0.470569840538939	0.712549085349397
NonOR_No-Ebf-or-Lhx2	4930480K23Rik	0.274428386769026	0.608437079391537
NonOR_No-Ebf-or-Lhx2	4930481A15Rik	0.330121898089428	0.817319142982077
NonOR_No-Ebf-or-Lhx2	4930483J18Rik	0.816682049668224	0.489799708903682
NonOR_No-Ebf-or-Lhx2	4930483O08Rik	0.259081887003125	NA
NonOR_No-Ebf-or-Lhx2	4930486L24Rik	2.09206002095936	0.0786814096028324
NonOR_No-Ebf-or-Lhx2	4930500L23Rik	2.0204844408905	0.00165620799422328
NonOR_No-Ebf-or-Lhx2	4930502E09Rik	0.428045059181969	NA
NonOR_No-Ebf-or-Lhx2	4930502E18Rik	0.572025916537009	NA
NonOR_No-Ebf-or-Lhx2	4930503B20Rik	1.99166596279122	0.0616415748772335
NonOR_No-Ebf-or-Lhx2	4930503E14Rik	-0.228800802856709	NA
NonOR_No-Ebf-or-Lhx2	4930503E24Rik	0.129986961552617	NA
NonOR_No-Ebf-or-Lhx2	4930503L19Rik	0.276135234530503	0.601891631348033
NonOR_No-Ebf-or-Lhx2	4930505K13Rik	-0.0950844049335924	NA
NonOR_No-Ebf-or-Lhx2	4930506C21Rik	-0.163713987498079	0.882684990473838
NonOR_No-Ebf-or-Lhx2	4930507D05Rik	1.75046848022602	0.0275278731163376
NonOR_No-Ebf-or-Lhx2	4930509E16Rik	0.0726882278148417	NA
NonOR_No-Ebf-or-Lhx2	4930511A02Rik	0.639603853956847	0.631572490429625
NonOR_No-Ebf-or-Lhx2	4930511A08Rik	-2.40048236283397	0.000258319554591249
NonOR_No-Ebf-or-Lhx2	4930511E03Rik	-0.924304613914859	NA
NonOR_No-Ebf-or-Lhx2	4930511M06Rik	-1.24538374747043	0.00681988993256528
NonOR_No-Ebf-or-Lhx2	4930512B01Rik	0.4496714684851	NA
NonOR_No-Ebf-or-Lhx2	4930513D17Rik	-0.763132578636609	0.539151641067724
NonOR_No-Ebf-or-Lhx2	4930513N10Rik	0.055899237836399	0.960646684026
NonOR_No-Ebf-or-Lhx2	4930515B02Rik	-1.45440517596536	0.0843931753124492
NonOR_No-Ebf-or-Lhx2	4930515G01Rik	0.338653699358448	0.599469291765558
NonOR_No-Ebf-or-Lhx2	4930519F09Rik	0.338807417524489	NA
NonOR_No-Ebf-or-Lhx2	4930519F16Rik	-0.509352584309231	NA
NonOR_No-Ebf-or-Lhx2	4930520O04Rik	0.567120570873545	NA
NonOR_No-Ebf-or-Lhx2	4930522O17Rik	0.562624501670657	NA
NonOR_No-Ebf-or-Lhx2	4930523C07Rik	-0.989006865482753	0.40508202004129
NonOR_No-Ebf-or-Lhx2	4930524B15Rik	2.4220839387853	0.0338252599094033
NonOR_No-Ebf-or-Lhx2	4930524C18Rik	-0.345555559655107	NA
NonOR_No-Ebf-or-Lhx2	4930525G20Rik	-1.48552590854644	0.113990399147772
NonOR_No-Ebf-or-Lhx2	4930526I15Rik	-0.610807148809526	0.385287143107443
NonOR_No-Ebf-or-Lhx2	4930526L06Rik	0.409359295302791	NA
NonOR_No-Ebf-or-Lhx2	4930527F14Rik	0.438234075194664	NA
NonOR_No-Ebf-or-Lhx2	4930528A17Rik	-0.388739403293246	0.706128945119835
NonOR_No-Ebf-or-Lhx2	4930528D03Rik	2.47350382159193	0.0323037200853464
NonOR_No-Ebf-or-Lhx2	4930528H21Rik	-0.131066199678474	NA
NonOR_No-Ebf-or-Lhx2	4930529C04Rik	0.0502530424214353	NA
NonOR_No-Ebf-or-Lhx2	4930529K09Rik	1.37555403118487	NA
NonOR_No-Ebf-or-Lhx2	4930538K18Rik	-1.02591439851147	0.000263146686850932
NonOR_No-Ebf-or-Lhx2	4930539E08Rik	2.76793177607103	0.00271110465179789
NonOR_No-Ebf-or-Lhx2	4930544D05Rik	0.208155646422998	NA
NonOR_No-Ebf-or-Lhx2	4930544M13Rik	0.4496714684851	NA
NonOR_No-Ebf-or-Lhx2	4930545H06Rik	-0.375612031337741	0.784366353469667
NonOR_No-Ebf-or-Lhx2	4930546K05Rik	2.60403107544665	0.0202037335889392
NonOR_No-Ebf-or-Lhx2	4930548H24Rik	-0.354815920891496	NA
NonOR_No-Ebf-or-Lhx2	4930549C01Rik	0.662880573120599	NA
NonOR_No-Ebf-or-Lhx2	4930550C14Rik	-0.641810607362103	0.607242675059802
NonOR_No-Ebf-or-Lhx2	4930550L24Rik	-0.345555559655108	NA
NonOR_No-Ebf-or-Lhx2	4930552N02Rik	-1.47652348036297	0.234231928875549
NonOR_No-Ebf-or-Lhx2	4930552P12Rik	0.0502530424214352	NA
NonOR_No-Ebf-or-Lhx2	4930554I06Rik	0.662880573120599	NA
NonOR_No-Ebf-or-Lhx2	4930555G01Rik	0.0502530424214353	NA
NonOR_No-Ebf-or-Lhx2	4930556M19Rik	-0.11017516029674	0.939397778434327
NonOR_No-Ebf-or-Lhx2	4930557F10Rik	-0.345555559655108	NA
NonOR_No-Ebf-or-Lhx2	4930558C23Rik	1.07160768791687	NA
NonOR_No-Ebf-or-Lhx2	4930558J18Rik	-0.903038996103807	0.390042789568968
NonOR_No-Ebf-or-Lhx2	4930558K02Rik	1.28311170615634	NA
NonOR_No-Ebf-or-Lhx2	4930563E22Rik	-0.262120175203314	0.602767727634975
NonOR_No-Ebf-or-Lhx2	4930572O13Rik	0.0502530424214353	NA
NonOR_No-Ebf-or-Lhx2	4930577N17Rik	-0.555633509880932	0.553687077649966
NonOR_No-Ebf-or-Lhx2	4930578C19Rik	0.571196907517259	NA
NonOR_No-Ebf-or-Lhx2	4930579F01Rik	-0.521600931761939	NA
NonOR_No-Ebf-or-Lhx2	4930579G24Rik	-1.32201248131234	0.000290113711603753
NonOR_No-Ebf-or-Lhx2	4930579K19Rik	-0.211717033474004	0.618854233041212
NonOR_No-Ebf-or-Lhx2	4930581F22Rik	-0.668641956418979	0.0991037450176668
NonOR_No-Ebf-or-Lhx2	4930583K01Rik	0.923397624475613	0.464254979750735
NonOR_No-Ebf-or-Lhx2	4930590J08Rik	-0.175132749794955	0.889891671254884
NonOR_No-Ebf-or-Lhx2	4930592A05Rik	-1.45816180953145	0.228692657492864
NonOR_No-Ebf-or-Lhx2	4930592I03Rik	-1.37141614029401	NA
NonOR_No-Ebf-or-Lhx2	4930593A02Rik	-2.06515550816341	0.00108422447414273
NonOR_No-Ebf-or-Lhx2	4930594C11Rik	1.99829547275028	0.0626789268241647
NonOR_No-Ebf-or-Lhx2	4930595D18Rik	1.8456714016535	0.109229864119103
NonOR_No-Ebf-or-Lhx2	4930596I21Rik	-1.01389663054413	0.434879872172875
NonOR_No-Ebf-or-Lhx2	4930597A21Rik	-0.11754231638429	NA
NonOR_No-Ebf-or-Lhx2	4930599N23Rik	0.16231411672818	0.889139916912779
NonOR_No-Ebf-or-Lhx2	4931403E22Rik	0.0502530424214353	NA
NonOR_No-Ebf-or-Lhx2	4931406C07Rik	0.63979729899627	0.0198735476612395
NonOR_No-Ebf-or-Lhx2	4931406P16Rik	-0.254865917918317	0.0638429617562328
NonOR_No-Ebf-or-Lhx2	4931408D14Rik	-0.191106369361765	0.85801846519753
NonOR_No-Ebf-or-Lhx2	4931414P19Rik	0.970002939985209	0.011573412269495
NonOR_No-Ebf-or-Lhx2	4931419H13Rik	0.323070681992274	NA
NonOR_No-Ebf-or-Lhx2	4931423N10Rik	-0.515251765037309	0.662151824766584
NonOR_No-Ebf-or-Lhx2	4931428F04Rik	0.503015854240872	0.245931583547109
NonOR_No-Ebf-or-Lhx2	4931428L18Rik	0.0881862219221673	NA
NonOR_No-Ebf-or-Lhx2	4931429L15Rik	1.33837279675545	NA
NonOR_No-Ebf-or-Lhx2	4931431C16Rik	-0.343927088729027	0.641213162003814
NonOR_No-Ebf-or-Lhx2	4931440F15Rik	-1.98462823698239	9.32124421239324e-05
NonOR_No-Ebf-or-Lhx2	4931440J10Rik	-0.008204440729341	NA
NonOR_No-Ebf-or-Lhx2	4931440P22Rik	-0.149176861676235	0.880902056406151
NonOR_No-Ebf-or-Lhx2	4932411E22Rik	0.288078273622318	0.841853184731278
NonOR_No-Ebf-or-Lhx2	4932412D23Rik	1.28377667524388	0.000746660809508676
NonOR_No-Ebf-or-Lhx2	4932413F04Rik	0.715183451810044	NA
NonOR_No-Ebf-or-Lhx2	4932414J04Rik	0.67029790614643	NA
NonOR_No-Ebf-or-Lhx2	4932416H05Rik	0.840938483746568	2.9951539243614e-05
NonOR_No-Ebf-or-Lhx2	4932418E24Rik	-0.350685076782519	0.00753358756973659
NonOR_No-Ebf-or-Lhx2	4932438A13Rik	-0.324535293765379	0.153776169909602
NonOR_No-Ebf-or-Lhx2	4932438H23Rik	1.44457568571174	0.1914096391681
NonOR_No-Ebf-or-Lhx2	4932441J04Rik	-0.275786459688934	0.826366021931902
NonOR_No-Ebf-or-Lhx2	4932443I19Rik	0.9358468862482	0.0502733647017727
NonOR_No-Ebf-or-Lhx2	4932702P03Rik	-0.475058213120166	0.721572627623687
NonOR_No-Ebf-or-Lhx2	4933400L20Rik	0.71174545657505	NA
NonOR_No-Ebf-or-Lhx2	4933402D24Rik	0.66852464089885	NA
NonOR_No-Ebf-or-Lhx2	4933402J15Rik	0.47891355112861	NA
NonOR_No-Ebf-or-Lhx2	4933404G15Rik	0.0502530424214352	NA
NonOR_No-Ebf-or-Lhx2	4933404O12Rik	-2.08771047915615	5.83884478545777e-08
NonOR_No-Ebf-or-Lhx2	4933405D12Rik	-0.737209140652799	0.570306010355642
NonOR_No-Ebf-or-Lhx2	4933405E24Rik	0.739237364611895	NA
NonOR_No-Ebf-or-Lhx2	4933405L10Rik	0.468814438880608	NA
NonOR_No-Ebf-or-Lhx2	4933406C10Rik	-0.717248513605365	0.0784924636593139
NonOR_No-Ebf-or-Lhx2	4933406I18Rik	0.692068996801944	NA
NonOR_No-Ebf-or-Lhx2	4933406M09Rik	0.996061809302231	0.380416979016067
NonOR_No-Ebf-or-Lhx2	4933407G14Rik	0.581532208389063	0.641606861771064
NonOR_No-Ebf-or-Lhx2	4933407K13Rik	-0.620722775107743	0.185759695570487
NonOR_No-Ebf-or-Lhx2	4933407L21Rik	3.19545973295193	1.17317886774915e-21
NonOR_No-Ebf-or-Lhx2	4933408B17Rik	0.214510381800714	0.789426649536223
NonOR_No-Ebf-or-Lhx2	4933408J17Rik	-0.11860956481162	0.912810122075622
NonOR_No-Ebf-or-Lhx2	4933408N05Rik	3.17267600718887	0.000438959990501931
NonOR_No-Ebf-or-Lhx2	4933411E08Rik	0.688661758032977	NA
NonOR_No-Ebf-or-Lhx2	4933411K16Rik	-0.34909049869723	0.74523491482955
NonOR_No-Ebf-or-Lhx2	4933412E12Rik	1.28154256629178	0.000221140832449798
NonOR_No-Ebf-or-Lhx2	4933416M07Rik	0.428045059181969	NA
NonOR_No-Ebf-or-Lhx2	4933417A18Rik	-0.512835512297127	NA
NonOR_No-Ebf-or-Lhx2	4933417D19Rik	0.250789870604849	0.757540985498905
NonOR_No-Ebf-or-Lhx2	4933417E11Rik	3.2685258895148	0.000362209996430329
NonOR_No-Ebf-or-Lhx2	4933417G07Rik	0.0911801100360742	NA
NonOR_No-Ebf-or-Lhx2	4933421O10Rik	0.278566354203848	0.206633699291634
NonOR_No-Ebf-or-Lhx2	4933422A05Rik	-0.0548721216895998	NA
NonOR_No-Ebf-or-Lhx2	4933424G05Rik	0.4496714684851	NA
NonOR_No-Ebf-or-Lhx2	4933424G06Rik	0.10990200728188	0.914831004512144
NonOR_No-Ebf-or-Lhx2	4933425B07Rik	-0.345555559655108	NA
NonOR_No-Ebf-or-Lhx2	4933427D14Rik	-0.342958285832031	0.0711835313714895
NonOR_No-Ebf-or-Lhx2	4933427E11Rik	0.341979499909948	0.779263383905568
NonOR_No-Ebf-or-Lhx2	4933427E13Rik	0.0502530424214353	NA
NonOR_No-Ebf-or-Lhx2	4933427G17Rik	-0.963984246308333	0.186968153411419
NonOR_No-Ebf-or-Lhx2	4933428G20Rik	0.945312269382354	NA
NonOR_No-Ebf-or-Lhx2	4933429K18Rik	-0.208480574112273	NA
NonOR_No-Ebf-or-Lhx2	4933430M04Rik	0.0502530424214353	NA
NonOR_No-Ebf-or-Lhx2	4933431E20Rik	0.108962044101949	0.837167145386171
NonOR_No-Ebf-or-Lhx2	4933431G14Rik	-0.0966640520525196	NA
NonOR_No-Ebf-or-Lhx2	4933432I03Rik	0.718573007038385	NA
NonOR_No-Ebf-or-Lhx2	4933432I09Rik	-0.23479449310885	0.847409003432646
NonOR_No-Ebf-or-Lhx2	4933433C11Rik	-2.00961325430295	0.0883695259727281
NonOR_No-Ebf-or-Lhx2	4933433G15Rik	0.0550958537522418	0.948917908665492
NonOR_No-Ebf-or-Lhx2	4933433G19Rik	0.433518663266377	NA
NonOR_No-Ebf-or-Lhx2	4933433H22Rik	0.4496714684851	NA
NonOR_No-Ebf-or-Lhx2	4933434E20Rik	1.05059045933102	2.05920396298009e-08
NonOR_No-Ebf-or-Lhx2	4933439C10Rik	1.76595093833734	2.93595904685633e-06
NonOR_No-Ebf-or-Lhx2	4933440M02Rik	0.793568764514011	NA
NonOR_No-Ebf-or-Lhx2	5031414D18Rik	3.64660974072014	5.46828455317025e-05
NonOR_No-Ebf-or-Lhx2	5031425E22Rik	0.20030439742391	0.327264495412849
NonOR_No-Ebf-or-Lhx2	5031425F14Rik	2.72992063189382	0.0174829926015237
NonOR_No-Ebf-or-Lhx2	5031426D15Rik	0.370885807873623	0.788791604313488
NonOR_No-Ebf-or-Lhx2	5031439G07Rik	0.0441492622508196	0.863128580269
NonOR_No-Ebf-or-Lhx2	5033403F01Rik	-0.0358232100876633	0.960850624986671
NonOR_No-Ebf-or-Lhx2	5033406O09Rik	-0.345555559655108	NA
NonOR_No-Ebf-or-Lhx2	5330411J11Rik	1.75211608299837	0.0243830790712932
NonOR_No-Ebf-or-Lhx2	5330413P13Rik	0.815368627302901	0.00176960823039327
NonOR_No-Ebf-or-Lhx2	5330417C22Rik	-0.344157326449168	0.160054178638264
NonOR_No-Ebf-or-Lhx2	5330426P16Rik	0.399746773002594	0.500297220086851
NonOR_No-Ebf-or-Lhx2	5330434G04Rik	-2.06962369713882	3.31985458844226e-06
NonOR_No-Ebf-or-Lhx2	5430401F13Rik	-0.558857329612955	NA
NonOR_No-Ebf-or-Lhx2	5430402E10Rik	-1.47965436242986	0.230704516776672
NonOR_No-Ebf-or-Lhx2	5430402O13Rik	-0.128359407824268	0.888164598016146
NonOR_No-Ebf-or-Lhx2	5430403N17Rik	0.0909594230008692	0.94381716848725
NonOR_No-Ebf-or-Lhx2	5430405H02Rik	-0.256786382196972	0.345441492170662
NonOR_No-Ebf-or-Lhx2	5430416N02Rik	-0.612733480542801	0.0820446226341449
NonOR_No-Ebf-or-Lhx2	5430416O09Rik	0.428045059181969	NA
NonOR_No-Ebf-or-Lhx2	5430419D17Rik	-1.13917621270385	0.064325270184786
NonOR_No-Ebf-or-Lhx2	5430421N21Rik	0.652773695774793	NA
NonOR_No-Ebf-or-Lhx2	5430427O19Rik	4.19536463412759	3.24136771634987e-10
NonOR_No-Ebf-or-Lhx2	5430431A17Rik	0.233193318118265	NA
NonOR_No-Ebf-or-Lhx2	5430437J10Rik	0.725210323860827	NA
NonOR_No-Ebf-or-Lhx2	5530601H04Rik	-1.24111298033138	0.00219486026039913
NonOR_No-Ebf-or-Lhx2	5730405O15Rik	0.409859926212522	0.362995984280918
NonOR_No-Ebf-or-Lhx2	5730408K05Rik	-0.390912850281355	0.606896877413325
NonOR_No-Ebf-or-Lhx2	5730409E04Rik	0.754826301635625	0.00341105068882426
NonOR_No-Ebf-or-Lhx2	5730416F02Rik	-0.372149884269359	NA
NonOR_No-Ebf-or-Lhx2	5730420D15Rik	-0.872829700669457	0.483847646441136
NonOR_No-Ebf-or-Lhx2	5730422E09Rik	0.197205980953607	0.804060377607906
NonOR_No-Ebf-or-Lhx2	5730455P16Rik	0.268384345146527	0.286738886923305
NonOR_No-Ebf-or-Lhx2	5730480H06Rik	-1.6535642075864	4.44125387638051e-05
NonOR_No-Ebf-or-Lhx2	5730507C01Rik	-0.980784711675278	0.44853061095255
NonOR_No-Ebf-or-Lhx2	5730508B09Rik	-2.752979179211	1.57848142469393e-12
NonOR_No-Ebf-or-Lhx2	5730522E02Rik	-0.0773852538867939	NA
NonOR_No-Ebf-or-Lhx2	5730559C18Rik	-0.626208448414693	0.633000160809773
NonOR_No-Ebf-or-Lhx2	5830411N06Rik	-0.509352584309231	NA
NonOR_No-Ebf-or-Lhx2	5830415F09Rik	-0.753835524290237	0.0210974832179089
NonOR_No-Ebf-or-Lhx2	5830416I19Rik	-0.413707455458451	0.7605981920985
NonOR_No-Ebf-or-Lhx2	5830416P10Rik	3.8460557997674	2.66734236683222e-07
NonOR_No-Ebf-or-Lhx2	5830417I10Rik	-0.306667823359144	0.403688002219089
NonOR_No-Ebf-or-Lhx2	5830418P13Rik	0.197581573632728	0.893670055429747
NonOR_No-Ebf-or-Lhx2	5830428M24Rik	0.742765160115797	0.581119957401594
NonOR_No-Ebf-or-Lhx2	5830432E09Rik	1.26662684731782	NA
NonOR_No-Ebf-or-Lhx2	5830444B04Rik	0.166579985603376	0.893940432191085
NonOR_No-Ebf-or-Lhx2	5830454E08Rik	0.273036768503005	0.537646591705011
NonOR_No-Ebf-or-Lhx2	5930403L14Rik	0.689103664454811	0.609008192382393
NonOR_No-Ebf-or-Lhx2	5930412G12Rik	-0.50169988034231	NA
NonOR_No-Ebf-or-Lhx2	5930430L01Rik	0.742021461146724	0.154859816330445
NonOR_No-Ebf-or-Lhx2	5930438M14Rik	-0.859046586330912	0.294594833165776
NonOR_No-Ebf-or-Lhx2	6030407O03Rik	1.84077316813484	0.120869031165219
NonOR_No-Ebf-or-Lhx2	6030408B16Rik	-0.297955419454899	0.728088836631651
NonOR_No-Ebf-or-Lhx2	6030419C18Rik	-0.378425042041991	0.577016319547547
NonOR_No-Ebf-or-Lhx2	6030440G07Rik	1.19564971292652	0.330891653492508
NonOR_No-Ebf-or-Lhx2	6030443J06Rik	-2.08690147435896	3.77204620885942e-08
NonOR_No-Ebf-or-Lhx2	6030458C11Rik	-0.516878744274613	0.00241876537774362
NonOR_No-Ebf-or-Lhx2	6030466F02Rik	0.657150164441612	NA
NonOR_No-Ebf-or-Lhx2	6030468B19Rik	2.58157248156615	0.0254494916871401
NonOR_No-Ebf-or-Lhx2	6030469F06Rik	0.674084344899847	NA
NonOR_No-Ebf-or-Lhx2	6230400D17Rik	-0.251121964230396	0.685026074382774
NonOR_No-Ebf-or-Lhx2	6330403K07Rik	4.44305232854187	2.78586397760961e-32
NonOR_No-Ebf-or-Lhx2	6330407A03Rik	2.40411808065116	0.0396460446423933
NonOR_No-Ebf-or-Lhx2	6330408A02Rik	-0.462684025451877	0.108729973250615
NonOR_No-Ebf-or-Lhx2	6330415B21Rik	-0.757585930683512	0.0800491688862056
NonOR_No-Ebf-or-Lhx2	6330415G19Rik	0.521677100575456	0.104409292123944
NonOR_No-Ebf-or-Lhx2	6330416G13Rik	-1.99127131732446	6.9626222196238e-69
NonOR_No-Ebf-or-Lhx2	6330418K02Rik	0.438439823561441	0.293267001509599
NonOR_No-Ebf-or-Lhx2	6330549D23Rik	-1.63558716076862	0.0371419367991503
NonOR_No-Ebf-or-Lhx2	6430411K18Rik	3.12444708388819	0.00582718579791449
NonOR_No-Ebf-or-Lhx2	6430531B16Rik	-0.369048784777216	0.597832056382268
NonOR_No-Ebf-or-Lhx2	6430550D23Rik	0.530084300516212	0.638753079843506
NonOR_No-Ebf-or-Lhx2	6430562O15Rik	-0.696483213251126	0.575047183663853
NonOR_No-Ebf-or-Lhx2	6430571L13Rik	2.07972703964229	0.00059540728525623
NonOR_No-Ebf-or-Lhx2	6430573F11Rik	0.470174907230527	0.689863798073254
NonOR_No-Ebf-or-Lhx2	6430584L05Rik	7.21517957721262	5.32979813143818e-77
NonOR_No-Ebf-or-Lhx2	6430710C18Rik	4.22455782229592	1.77364913712718e-06
NonOR_No-Ebf-or-Lhx2	6530402F18Rik	2.9696261583679	1.9076736618414e-05
NonOR_No-Ebf-or-Lhx2	6720468P15Rik	0.267864337698258	NA
NonOR_No-Ebf-or-Lhx2	6720489N17Rik	0.265532957832445	0.813655143871611
NonOR_No-Ebf-or-Lhx2	6820408C15Rik	0.810309781931139	0.0323235935454629
NonOR_No-Ebf-or-Lhx2	6820431F20Rik	-0.503940684920721	0.483495556827436
NonOR_No-Ebf-or-Lhx2	7420461P10Rik	-0.447058917104183	NA
NonOR_No-Ebf-or-Lhx2	7420700N18Rik	-0.515387645701717	NA
NonOR_No-Ebf-or-Lhx2	8030423F21Rik	0.916030601111992	0.476538733878141
NonOR_No-Ebf-or-Lhx2	8030443G20Rik	0.4496714684851	NA
NonOR_No-Ebf-or-Lhx2	8030455M16Rik	0.188753310606845	0.885924607092922
NonOR_No-Ebf-or-Lhx2	8030462N17Rik	0.195735689210263	0.130041829474989
NonOR_No-Ebf-or-Lhx2	8430408G22Rik	-0.995027235968939	0.443730086663305
NonOR_No-Ebf-or-Lhx2	8430419L09Rik	-0.291244336172759	0.0178530107470777
NonOR_No-Ebf-or-Lhx2	8430429K09Rik	-1.17418300870604	1.04093579049952e-05
NonOR_No-Ebf-or-Lhx2	8430431K14Rik	2.50225907714011	0.030227999169957
NonOR_No-Ebf-or-Lhx2	9030025P20Rik	-0.826922929558579	0.113726807726366
NonOR_No-Ebf-or-Lhx2	9030612E09Rik	0.533600037440596	0.189652954673743
NonOR_No-Ebf-or-Lhx2	9030617O03Rik	1.37228618031639	9.42022233954588e-09
NonOR_No-Ebf-or-Lhx2	9030619P08Rik	0.587897197887375	NA
NonOR_No-Ebf-or-Lhx2	9030624G23Rik	-0.969268804833516	0.459723557392407
NonOR_No-Ebf-or-Lhx2	9030624J02Rik	-0.15875045038874	0.440832450452969
NonOR_No-Ebf-or-Lhx2	9130008F23Rik	-0.701306864667807	0.516427327079315
NonOR_No-Ebf-or-Lhx2	9130019O22Rik	0.309205252924073	0.322481105719624
NonOR_No-Ebf-or-Lhx2	9130019P16Rik	1.64745541455859	0.120492783027655
NonOR_No-Ebf-or-Lhx2	9130023H24Rik	0.0711895126635477	0.772724539682435
NonOR_No-Ebf-or-Lhx2	9130024F11Rik	-1.13179382952781	0.121532753719128
NonOR_No-Ebf-or-Lhx2	9130204L05Rik	-0.345555559655108	NA
NonOR_No-Ebf-or-Lhx2	9130209A04Rik	3.32151380761064	0.00228946113756256
NonOR_No-Ebf-or-Lhx2	9130221F21Rik	0.4496714684851	NA
NonOR_No-Ebf-or-Lhx2	9130221H12Rik	-0.0314046166061206	0.948431612136396
NonOR_No-Ebf-or-Lhx2	9130230L23Rik	-0.0612026211871384	NA
NonOR_No-Ebf-or-Lhx2	9130401M01Rik	-0.253195550725295	0.171758687151139
NonOR_No-Ebf-or-Lhx2	9130409I23Rik	0.530391510666713	NA
NonOR_No-Ebf-or-Lhx2	9130409J20Rik	1.15727060977295	0.365120159743618
NonOR_No-Ebf-or-Lhx2	9230009I02Rik	0.0911801100360742	NA
NonOR_No-Ebf-or-Lhx2	9230110C19Rik	0.156403915241803	0.669480046418957
NonOR_No-Ebf-or-Lhx2	9230112J17Rik	-1.37293461751939	0.206286178515034
NonOR_No-Ebf-or-Lhx2	9230114K14Rik	0.741086179174022	0.0162750396890902
NonOR_No-Ebf-or-Lhx2	9230116L04Rik	-0.395731708692774	0.667802155370856
NonOR_No-Ebf-or-Lhx2	9230116N13Rik	-0.15132813665784	0.737688068062247
NonOR_No-Ebf-or-Lhx2	9230117E06Rik	-0.533342926769886	0.582345938756358
NonOR_No-Ebf-or-Lhx2	9330020H09Rik	-0.0437731020523036	0.920722938768556
NonOR_No-Ebf-or-Lhx2	9330102E08Rik	0.211388312520825	0.626050873404042
NonOR_No-Ebf-or-Lhx2	9330111N05Rik	1.26553024488387	NA
NonOR_No-Ebf-or-Lhx2	9330117O12Rik	1.35502030948403	NA
NonOR_No-Ebf-or-Lhx2	9330133O14Rik	0.338063679296075	0.183406705452525
NonOR_No-Ebf-or-Lhx2	9330136K24Rik	1.54719040868694	0.172778462720203
NonOR_No-Ebf-or-Lhx2	9330151L19Rik	-0.101509991042909	0.671907170882028
NonOR_No-Ebf-or-Lhx2	9330158H04Rik	-0.345555559655108	NA
NonOR_No-Ebf-or-Lhx2	9330159F19Rik	1.3363727592921	3.49567253620938e-11
NonOR_No-Ebf-or-Lhx2	9330159M07Rik	0.579619784162471	NA
NonOR_No-Ebf-or-Lhx2	9330162012Rik	0.980535623175137	0.000314030808069375
NonOR_No-Ebf-or-Lhx2	9330175E14Rik	3.51924065613565	0.000553495865154894
NonOR_No-Ebf-or-Lhx2	9330179D12Rik	-0.603397553840219	NA
NonOR_No-Ebf-or-Lhx2	9330182L06Rik	-2.18242849823987	5.28769806809176e-35
NonOR_No-Ebf-or-Lhx2	9430020K01Rik	-1.7272210239956	0.0469898501992962
NonOR_No-Ebf-or-Lhx2	9430021M05Rik	0.486201589941966	NA
NonOR_No-Ebf-or-Lhx2	9430037G07Rik	0.0444156592161473	0.977088889295121
NonOR_No-Ebf-or-Lhx2	9430038I01Rik	1.17192239928917	0.0666267679159997
NonOR_No-Ebf-or-Lhx2	9430041J12Rik	2.11668056667471	0.0684895326674884
NonOR_No-Ebf-or-Lhx2	9430060I03Rik	0.30798309114193	0.639003663906676
NonOR_No-Ebf-or-Lhx2	9430065F17Rik	0.722740388207469	0.466824139305547
NonOR_No-Ebf-or-Lhx2	9430069I07Rik	-0.345555559655108	NA
NonOR_No-Ebf-or-Lhx2	9430076C15Rik	0.12625615645558	0.923374967732121
NonOR_No-Ebf-or-Lhx2	9430078K24Rik	4.19607647093135	4.36267411970182e-06
NonOR_No-Ebf-or-Lhx2	9430083A17Rik	0.398648540871911	0.155091893680118
NonOR_No-Ebf-or-Lhx2	9430091E24Rik	-0.960768875581669	7.74573432114324e-05
NonOR_No-Ebf-or-Lhx2	9530026P05Rik	4.12201467226662	1.08671631699521e-06
NonOR_No-Ebf-or-Lhx2	9530027J09Rik	-0.424928561228285	0.643901208879877
NonOR_No-Ebf-or-Lhx2	9530051G07Rik	0.70413226677096	0.352192045723621
NonOR_No-Ebf-or-Lhx2	9530052E02Rik	-0.756853780662553	0.516863946429886
NonOR_No-Ebf-or-Lhx2	9530053A07Rik	4.66408529836677	1.16806071663273e-06
NonOR_No-Ebf-or-Lhx2	9530059O14Rik	0.4058341624169	0.770453775381711
NonOR_No-Ebf-or-Lhx2	9530062K07Rik	0.0161747541990138	0.98756451658631
NonOR_No-Ebf-or-Lhx2	9530068E07Rik	-0.194578222258559	0.11811711403988
NonOR_No-Ebf-or-Lhx2	9530077C05Rik	0.248751191918868	0.406981357572072
NonOR_No-Ebf-or-Lhx2	9530082P21Rik	0.265339858511302	0.797539176329995
NonOR_No-Ebf-or-Lhx2	9530091C08Rik	-0.319593996307388	0.798679195286302
NonOR_No-Ebf-or-Lhx2	9630001P10Rik	-0.519994900836972	NA
NonOR_No-Ebf-or-Lhx2	9630028B13Rik	0.428045059181969	NA
NonOR_No-Ebf-or-Lhx2	9630028H03Rik	-0.507802668124046	NA
NonOR_No-Ebf-or-Lhx2	9630028I04Rik	0.70919208477621	0.596852151603195
NonOR_No-Ebf-or-Lhx2	9830107B12Rik	-0.247830634798509	NA
NonOR_No-Ebf-or-Lhx2	9830132P13Rik	-0.490259723120452	NA
NonOR_No-Ebf-or-Lhx2	9830147E19Rik	0.851693537578627	0.494380855859838
NonOR_No-Ebf-or-Lhx2	9930014A18Rik	-0.147367838145305	0.685619794008447
NonOR_No-Ebf-or-Lhx2	9930104L06Rik	0.0867727202448888	0.763056207069231
NonOR_No-Ebf-or-Lhx2	9930111J21Rik1	2.10869769729593	0.0761468812779574
NonOR_No-Ebf-or-Lhx2	A130010J15Rik	0.55208676939116	0.020721409237791
NonOR_No-Ebf-or-Lhx2	A130077B15Rik	2.16519391811788	0.0618668252843698
NonOR_No-Ebf-or-Lhx2	A230020J21Rik	-0.715102540772927	NA
NonOR_No-Ebf-or-Lhx2	A230028O05Rik	-0.516956249695826	0.709887736598154
NonOR_No-Ebf-or-Lhx2	A230046K03Rik	-0.0765935422149761	0.800393113212882
NonOR_No-Ebf-or-Lhx2	A230050P20Rik	2.31351704271051	9.77508787133463e-06
NonOR_No-Ebf-or-Lhx2	A230056J06Rik	1.29817810374032	0.0916969570915775
NonOR_No-Ebf-or-Lhx2	A230056P14Rik	-3.21516863993662	0.00276487827024803
NonOR_No-Ebf-or-Lhx2	A230057D06Rik	0.0552670762148476	0.96630276329573
NonOR_No-Ebf-or-Lhx2	A230070E04Rik	0.772594951064355	0.487368331361271
NonOR_No-Ebf-or-Lhx2	A230072C01Rik	-0.256340964961649	0.515004223403413
NonOR_No-Ebf-or-Lhx2	A230072E10Rik	-0.0959063466084136	0.931566924056799
NonOR_No-Ebf-or-Lhx2	A230077H06Rik	-0.471946422834134	NA
NonOR_No-Ebf-or-Lhx2	A230103J11Rik	-1.83788200828402	1.05198281083171e-07
NonOR_No-Ebf-or-Lhx2	A230108P19Rik	0.973542387877591	0.444459888388295
NonOR_No-Ebf-or-Lhx2	A2m	0.107684952720377	NA
NonOR_No-Ebf-or-Lhx2	A330009N23Rik	3.77371333054634	1.7449574947655e-07
NonOR_No-Ebf-or-Lhx2	A330015K06Rik	0.579619784162471	NA
NonOR_No-Ebf-or-Lhx2	A330035P11Rik	0.511133777054716	0.107125328246783
NonOR_No-Ebf-or-Lhx2	A330040F15Rik	-0.486983378668337	0.700495050675624
NonOR_No-Ebf-or-Lhx2	A330041J22Rik	2.44384252889845	8.90776619729952e-07
NonOR_No-Ebf-or-Lhx2	A330048O09Rik	3.4272257556012	5.91618144243393e-07
NonOR_No-Ebf-or-Lhx2	A330049N07Rik	0.222698412790016	NA
NonOR_No-Ebf-or-Lhx2	A330050F15Rik	-0.112385338924407	NA
NonOR_No-Ebf-or-Lhx2	A330069E16Rik	0.334380773763289	0.518886346899266
NonOR_No-Ebf-or-Lhx2	A330074K22Rik	4.7109347955245	1.31584709181476e-13
NonOR_No-Ebf-or-Lhx2	A330093E20Rik	-0.345555559655108	NA
NonOR_No-Ebf-or-Lhx2	A330102I10Rik	0.816552998391391	0.536228751993097
NonOR_No-Ebf-or-Lhx2	A3galt2	-2.02531118169196	4.65909010133291e-05
NonOR_No-Ebf-or-Lhx2	A430005L14Rik	-0.295591787932903	0.196875534010291
NonOR_No-Ebf-or-Lhx2	A430033K04Rik	-0.831927545242977	0.000469367881850369
NonOR_No-Ebf-or-Lhx2	A430035B10Rik	-2.69582748261671	5.37200373649264e-19
NonOR_No-Ebf-or-Lhx2	A430046D13Rik	-0.748583309894116	0.00120335459806497
NonOR_No-Ebf-or-Lhx2	A430078G23Rik	2.14468720438271	0.0617611217751522
NonOR_No-Ebf-or-Lhx2	A430088P11Rik	-0.402257669363574	NA
NonOR_No-Ebf-or-Lhx2	A430093F15Rik	0.519216024935042	NA
NonOR_No-Ebf-or-Lhx2	A430105I19Rik	2.44546751102189	0.000168827320809645
NonOR_No-Ebf-or-Lhx2	A4galt	4.44980813503507	2.5378494348362e-54
NonOR_No-Ebf-or-Lhx2	A4gnt	0.463680223767544	NA
NonOR_No-Ebf-or-Lhx2	A530013C23Rik	-0.513698887570364	0.469122884172123
NonOR_No-Ebf-or-Lhx2	A530016L24Rik	-0.504704034677283	NA
NonOR_No-Ebf-or-Lhx2	A530032D15Rik	0.428045059181969	NA
NonOR_No-Ebf-or-Lhx2	A530058N18Rik	1.9932039928662	0.0850935772701782
NonOR_No-Ebf-or-Lhx2	A530064D06Rik	0.579584673534004	NA
NonOR_No-Ebf-or-Lhx2	A530065N20Rik	0.790864696162467	NA
NonOR_No-Ebf-or-Lhx2	A530072M11Rik	-1.09425637754927	0.282895413045167
NonOR_No-Ebf-or-Lhx2	A530088E08Rik	1.51005126209803	0.117893295403434
NonOR_No-Ebf-or-Lhx2	A530099J19Rik	0.4496714684851	NA
NonOR_No-Ebf-or-Lhx2	A630001G21Rik	0.984929049504519	0.305301449274734
NonOR_No-Ebf-or-Lhx2	A630012P03Rik	0.101611295917644	NA
NonOR_No-Ebf-or-Lhx2	A630020A06	1.98610760796868	0.0268308906478381
NonOR_No-Ebf-or-Lhx2	A630023A22Rik	1.18078583766897	0.32049619760233
NonOR_No-Ebf-or-Lhx2	A630033H20Rik	2.80998274324425	0.0109485146381534
NonOR_No-Ebf-or-Lhx2	A630066F11Rik	0.150968133699342	0.672277163639612
NonOR_No-Ebf-or-Lhx2	A630072M18Rik	0.196169330494663	0.563757820210062
NonOR_No-Ebf-or-Lhx2	A630073D07Rik	-0.610319122849046	NA
NonOR_No-Ebf-or-Lhx2	A630089N07Rik	-0.739861044954606	0.567420564790182
NonOR_No-Ebf-or-Lhx2	A630095N17Rik	1.31401449848139	0.23833117763056
NonOR_No-Ebf-or-Lhx2	A730006G06Rik	-1.74851981905829	0.146278326858397
NonOR_No-Ebf-or-Lhx2	A730008H23Rik	-0.345555559655107	NA
NonOR_No-Ebf-or-Lhx2	A730017C20Rik	-1.71055092753506	0.153877105129752
NonOR_No-Ebf-or-Lhx2	A730017L22Rik	-1.40441053807266	7.10184910737867e-09
NonOR_No-Ebf-or-Lhx2	A730020E08Rik	-3.3029586090623	1.78125049307168e-31
NonOR_No-Ebf-or-Lhx2	A730036I17Rik	-0.0950844049335924	NA
NonOR_No-Ebf-or-Lhx2	A730043L09Rik	1.2700928120269	NA
NonOR_No-Ebf-or-Lhx2	A730056A06Rik	2.59688962117614	0.00985505282877183
NonOR_No-Ebf-or-Lhx2	A730090H04Rik	-0.702731550216718	NA
NonOR_No-Ebf-or-Lhx2	A730090N16Rik	-0.420775637815429	NA
NonOR_No-Ebf-or-Lhx2	A830009L08Rik	0.171606718906642	0.888562871297972
NonOR_No-Ebf-or-Lhx2	A830052D11Rik	0.502874028821793	0.577847668760795
NonOR_No-Ebf-or-Lhx2	A830080D01Rik	-0.759735699358487	0.000299757597187951
NonOR_No-Ebf-or-Lhx2	A830082K12Rik	0.990780814839516	0.447775309978279
NonOR_No-Ebf-or-Lhx2	A830082N09Rik	0.172798688631157	0.587852129857164
NonOR_No-Ebf-or-Lhx2	A930001A20Rik	0.0502530424214352	NA
NonOR_No-Ebf-or-Lhx2	A930001C03Rik	0.199733461433881	0.89346081725392
NonOR_No-Ebf-or-Lhx2	A930004D18Rik	1.8089991367714	0.000159509640655245
NonOR_No-Ebf-or-Lhx2	A930006I01Rik	-1.8393317466037	0.123558460132864
NonOR_No-Ebf-or-Lhx2	A930006K02Rik	-1.4325633663795	2.86923182788875e-07
NonOR_No-Ebf-or-Lhx2	A930007I19Rik	-0.146243056096956	0.860951821150532
NonOR_No-Ebf-or-Lhx2	A930011G23Rik	-0.561396890677282	NA
NonOR_No-Ebf-or-Lhx2	A930012L18Rik	-0.770929046739514	0.556509694153651
NonOR_No-Ebf-or-Lhx2	A930013F10Rik	-0.573754972612773	0.131889338851408
NonOR_No-Ebf-or-Lhx2	A930015D03Rik	0.23049399499425	0.535574602404019
NonOR_No-Ebf-or-Lhx2	A930016O22Rik	0.340152392086794	0.541019345547912
NonOR_No-Ebf-or-Lhx2	A930017M01Rik	2.14812171194004	6.79577262587116e-12
NonOR_No-Ebf-or-Lhx2	A930019D19Rik	-1.2545473861781	0.274188629811605
NonOR_No-Ebf-or-Lhx2	A930024E05Rik	-0.704061095259993	0.142030267737055
NonOR_No-Ebf-or-Lhx2	A930041C12Rik	0.562624501670657	NA
NonOR_No-Ebf-or-Lhx2	AA387883	1.45174651312177	NA
NonOR_No-Ebf-or-Lhx2	AA388235	-1.25291778539731	0.00152719120991356
NonOR_No-Ebf-or-Lhx2	AA413626	-0.185068526119845	0.896043761075237
NonOR_No-Ebf-or-Lhx2	AA414768	1.49963654378353	0.000132466310442143
NonOR_No-Ebf-or-Lhx2	AA415398	-0.000943107506033489	0.998389345027726
NonOR_No-Ebf-or-Lhx2	AA465934	0.624163182398115	0.581840185667779
NonOR_No-Ebf-or-Lhx2	AA467197	0.229454903550134	NA
NonOR_No-Ebf-or-Lhx2	AA474331	-0.619625093994371	0.115718681979423
NonOR_No-Ebf-or-Lhx2	AA543186	0.335478801487178	0.48137904509588
NonOR_No-Ebf-or-Lhx2	AA986860	-2.28810026567298	0.00118742302054857
NonOR_No-Ebf-or-Lhx2	AB124611	1.23555569644425	0.204457467927418
NonOR_No-Ebf-or-Lhx2	AF067063	0.72191488361561	NA
NonOR_No-Ebf-or-Lhx2	AF251705	5.39535723190974	1.98368276784076e-19
NonOR_No-Ebf-or-Lhx2	AF357355	0.95278356482125	NA
NonOR_No-Ebf-or-Lhx2	AF357359	2.46116475562244	0.0333089609778464
NonOR_No-Ebf-or-Lhx2	AF357399	0.090886280204493	0.949408451137957
NonOR_No-Ebf-or-Lhx2	AF357425	0.964596520540176	NA
NonOR_No-Ebf-or-Lhx2	AF357426	0.8425906423541	NA
NonOR_No-Ebf-or-Lhx2	AF529169	0.556472742062248	0.659699845344607
NonOR_No-Ebf-or-Lhx2	AI118078	0.193854342873739	0.644242805803763
NonOR_No-Ebf-or-Lhx2	AI182371	0.0639399896586509	0.95187026935049
NonOR_No-Ebf-or-Lhx2	AI197445	0.294908563772465	0.788791604313488
NonOR_No-Ebf-or-Lhx2	AI317395	-0.993185113320222	0.106414392289143
NonOR_No-Ebf-or-Lhx2	AI413582	1.56015537779753	2.4711677164686e-14
NonOR_No-Ebf-or-Lhx2	AI414108	0.27610351423729	0.42656728166256
NonOR_No-Ebf-or-Lhx2	AI427809	2.79829951239771	0.00861603351365496
NonOR_No-Ebf-or-Lhx2	AI429214	-0.0489388810228022	0.877942402205029
NonOR_No-Ebf-or-Lhx2	AI450353	0.21799239855436	0.690606202167948
NonOR_No-Ebf-or-Lhx2	AI463170	0.403870269512156	0.775133773972921
NonOR_No-Ebf-or-Lhx2	AI464131	-0.906648692553481	0.0104890941942679
NonOR_No-Ebf-or-Lhx2	AI467606	2.23689933473815	0.00290921639164872
NonOR_No-Ebf-or-Lhx2	AI504432	0.667784081656346	0.30814355714933
NonOR_No-Ebf-or-Lhx2	AI506816	2.76643795201178	0.00544781286449114
NonOR_No-Ebf-or-Lhx2	AI507597	-0.522923317686847	NA
NonOR_No-Ebf-or-Lhx2	AI593442	0.504489796844197	0.717333357792223
NonOR_No-Ebf-or-Lhx2	AI607873	5.08718093923279	4.92171703809312e-13
NonOR_No-Ebf-or-Lhx2	AI661453	-1.3440353014107	0.273868055416479
NonOR_No-Ebf-or-Lhx2	AI662270	3.72795395364461	2.09156555126082e-07
NonOR_No-Ebf-or-Lhx2	AI837181	-0.0111369348424754	0.96411240381165
NonOR_No-Ebf-or-Lhx2	AI846148	0.521962154438187	0.00574601049971047
NonOR_No-Ebf-or-Lhx2	AI847159	0.112127546628311	NA
NonOR_No-Ebf-or-Lhx2	AI854517	1.22552391326538	NA
NonOR_No-Ebf-or-Lhx2	AI854703	2.03525987525394	8.68018963004283e-17
NonOR_No-Ebf-or-Lhx2	AK010878	-0.248428202634133	0.425622903174754
NonOR_No-Ebf-or-Lhx2	AU015228	0.830553411682862	NA
NonOR_No-Ebf-or-Lhx2	AU019823	-0.280744472665441	0.172742168381723
NonOR_No-Ebf-or-Lhx2	AU019990	0.562624501670657	NA
NonOR_No-Ebf-or-Lhx2	AU021092	1.33667414515559	0.00419756640311545
NonOR_No-Ebf-or-Lhx2	AU022252	-0.385621141743953	0.0976771030581036
NonOR_No-Ebf-or-Lhx2	AU022751	-0.345555559655108	NA
NonOR_No-Ebf-or-Lhx2	AU022754	0.669100251598642	0.619738985973426
NonOR_No-Ebf-or-Lhx2	AU022793	1.44488148597986	0.199968004756492
NonOR_No-Ebf-or-Lhx2	AU040320	-0.354425742938649	0.0652683181781581
NonOR_No-Ebf-or-Lhx2	AU040972	-0.216252777375393	0.881397240865978
NonOR_No-Ebf-or-Lhx2	AU041133	-0.153769829070624	0.744854917714736
NonOR_No-Ebf-or-Lhx2	AV039307	0.363822668773503	0.602944491671447
NonOR_No-Ebf-or-Lhx2	AV051173	1.46172608093605	0.0686200485190138
NonOR_No-Ebf-or-Lhx2	AW011738	3.95207430972507	4.79602630902218e-06
NonOR_No-Ebf-or-Lhx2	AW046200	0.400473350178765	0.633849214138411
NonOR_No-Ebf-or-Lhx2	AW112010	3.5893205403109	0.000273893440183378
NonOR_No-Ebf-or-Lhx2	AW146154	-1.11016701720233	0.0024239988022254
NonOR_No-Ebf-or-Lhx2	AW209491	-0.285736987464699	0.239754707800051
NonOR_No-Ebf-or-Lhx2	AW549542	-0.345555559655108	NA
NonOR_No-Ebf-or-Lhx2	AW551984	0.634337345304942	0.521199253033716
NonOR_No-Ebf-or-Lhx2	AW554918	-0.120381911575184	0.596579184883394
NonOR_No-Ebf-or-Lhx2	AW822252	0.0881862219221673	NA
NonOR_No-Ebf-or-Lhx2	AY358078	0.0502530424214353	NA
NonOR_No-Ebf-or-Lhx2	AY702103	2.05656527549556	0.0759969959738087
NonOR_No-Ebf-or-Lhx2	Aaas	1.02149924719714	8.07030723142264e-05
NonOR_No-Ebf-or-Lhx2	Aacs	-0.998414099219847	0.000546248371930289
NonOR_No-Ebf-or-Lhx2	Aaed1	0.0459423071226235	0.862136822425128
NonOR_No-Ebf-or-Lhx2	Aagab	0.43723599381872	0.0134779414751614
NonOR_No-Ebf-or-Lhx2	Aak1	-0.156096907207201	0.528292697469244
NonOR_No-Ebf-or-Lhx2	Aamdc	0.0236862023671941	0.953434829274179
NonOR_No-Ebf-or-Lhx2	Aamp	0.312196597086669	0.0421412035616738
NonOR_No-Ebf-or-Lhx2	Aanat	1.75704453320113	0.00520377744004679
NonOR_No-Ebf-or-Lhx2	Aar2	-0.0699223203278514	0.677021628034097
NonOR_No-Ebf-or-Lhx2	Aard	-1.04811530731883	NA
NonOR_No-Ebf-or-Lhx2	Aars	-0.917182612898896	9.04153337334231e-17
NonOR_No-Ebf-or-Lhx2	Aars2	-0.365547126836936	0.11171212708318
NonOR_No-Ebf-or-Lhx2	Aarsd1	0.181099326845649	0.301840473094231
NonOR_No-Ebf-or-Lhx2	Aasdhppt	0.217441283013051	0.362995984280918
NonOR_No-Ebf-or-Lhx2	Aass	-0.315115744651581	0.662297264417043
NonOR_No-Ebf-or-Lhx2	Aatk	0.0127864187947463	0.962322148374877
NonOR_No-Ebf-or-Lhx2	Abat	-0.357427922832075	0.701753548037631
NonOR_No-Ebf-or-Lhx2	Abca1	4.10542105365094	2.1718530031727e-08
NonOR_No-Ebf-or-Lhx2	Abca12	0.0502530424214353	NA
NonOR_No-Ebf-or-Lhx2	Abca13	0.601101665939694	0.415889051072591
NonOR_No-Ebf-or-Lhx2	Abca14	0.752034786757007	0.220420947057642
NonOR_No-Ebf-or-Lhx2	Abca17	2.09229282616023	0.0581553801330463
NonOR_No-Ebf-or-Lhx2	Abca2	-0.814126725385734	2.61430197738643e-07
NonOR_No-Ebf-or-Lhx2	Abca3	-1.15565654967465	6.02305951141354e-11
NonOR_No-Ebf-or-Lhx2	Abca4	-1.31705737809312	0.273206426438667
NonOR_No-Ebf-or-Lhx2	Abca5	-0.995375248164086	7.44354940546951e-23
NonOR_No-Ebf-or-Lhx2	Abca6	-0.465568701034013	0.494327635123183
NonOR_No-Ebf-or-Lhx2	Abca7	-0.711245628571118	0.0011691729129723
NonOR_No-Ebf-or-Lhx2	Abca8a	1.9264722496999	0.0351877025586615
NonOR_No-Ebf-or-Lhx2	Abca8b	2.03347569304988	2.04244150542913e-08
NonOR_No-Ebf-or-Lhx2	Abca9	3.30689641642389	1.32791929899964e-16
NonOR_No-Ebf-or-Lhx2	Abcb10	0.475383576737632	0.0294934523158102
NonOR_No-Ebf-or-Lhx2	Abcb11	2.08216314869061	0.0799716688233307
NonOR_No-Ebf-or-Lhx2	Abcb1a	0.638919446897266	0.629634966571846
NonOR_No-Ebf-or-Lhx2	Abcb1b	2.17556607060585	0.0493892561895019
NonOR_No-Ebf-or-Lhx2	Abcb4	1.87484685127497	0.0952729762021359
NonOR_No-Ebf-or-Lhx2	Abcb5	-0.512835512297127	NA
NonOR_No-Ebf-or-Lhx2	Abcb6	1.30334086010148	9.28129783763207e-13
NonOR_No-Ebf-or-Lhx2	Abcb7	0.682758335722794	8.12147698739008e-05
NonOR_No-Ebf-or-Lhx2	Abcb9	-0.194127340560809	0.495391684782016
NonOR_No-Ebf-or-Lhx2	Abcc1	-2.58556646820304	6.78906436574058e-31
NonOR_No-Ebf-or-Lhx2	Abcc12	-1.72869660980375	0.112159745233123
NonOR_No-Ebf-or-Lhx2	Abcc2	-1.28143926150268	0.297879438357241
NonOR_No-Ebf-or-Lhx2	Abcc3	2.29633530253209	1.76614764528382e-06
NonOR_No-Ebf-or-Lhx2	Abcc4	-0.958202811398724	2.13704765225141e-05
NonOR_No-Ebf-or-Lhx2	Abcc5	-0.384187514567271	0.0292871995380807
NonOR_No-Ebf-or-Lhx2	Abcc6	-0.586500488568219	0.66725759386961
NonOR_No-Ebf-or-Lhx2	Abcc8	0.648856383069137	NA
NonOR_No-Ebf-or-Lhx2	Abcc9	-0.779471286969539	0.558576879357467
NonOR_No-Ebf-or-Lhx2	Abcd1	-0.501776125171854	0.0148051364945892
NonOR_No-Ebf-or-Lhx2	Abcd3	0.648879437354977	0.000165146478328155
NonOR_No-Ebf-or-Lhx2	Abcd4	0.0426588201101614	0.921684603188319
NonOR_No-Ebf-or-Lhx2	Abce1	0.589849905766775	0.00407412705479813
NonOR_No-Ebf-or-Lhx2	Abcf1	-0.115716400785531	0.558502902780161
NonOR_No-Ebf-or-Lhx2	Abcf3	0.596215702363581	9.7322421380476e-05
NonOR_No-Ebf-or-Lhx2	Abcg2	1.63624108696315	0.0286765363860874
NonOR_No-Ebf-or-Lhx2	Abcg3	3.39523120279612	0.000992504865503202
NonOR_No-Ebf-or-Lhx2	Abcg4	1.58740096050743	1.83261319427527e-05
NonOR_No-Ebf-or-Lhx2	Abhd1	0.842076525796889	0.33955834661453
NonOR_No-Ebf-or-Lhx2	Abhd10	0.846353153360079	0.000215153002717717
NonOR_No-Ebf-or-Lhx2	Abhd11	1.70690887325955	4.2493063156985e-11
NonOR_No-Ebf-or-Lhx2	Abhd11os	4.4188917024318	4.29716204206181e-05
NonOR_No-Ebf-or-Lhx2	Abhd12	0.332829595758804	0.00970453643132277
NonOR_No-Ebf-or-Lhx2	Abhd14b	2.02519267492889	6.92150750984259e-06
NonOR_No-Ebf-or-Lhx2	Abhd15	6.92247868137408	1.6931839256221e-49
NonOR_No-Ebf-or-Lhx2	Abhd16a	-0.392174295605588	0.00467878079672431
NonOR_No-Ebf-or-Lhx2	Abhd16b	0.873031156553151	NA
NonOR_No-Ebf-or-Lhx2	Abhd17a	0.147550354466887	0.302103670782103
NonOR_No-Ebf-or-Lhx2	Abhd17b	-0.435751218869744	0.0531224036961229
NonOR_No-Ebf-or-Lhx2	Abhd17c	-0.455231300620224	0.0801662717211739
NonOR_No-Ebf-or-Lhx2	Abhd3	0.391371256189721	0.215689433483522
NonOR_No-Ebf-or-Lhx2	Abhd6	-0.38374072314685	0.114250041411583
NonOR_No-Ebf-or-Lhx2	Abhd8	-0.167156032058209	0.508719002320099
NonOR_No-Ebf-or-Lhx2	Abi1	-0.252967828811404	0.1552440235349
NonOR_No-Ebf-or-Lhx2	Abi3	2.19304535945211	0.0395337508808511
NonOR_No-Ebf-or-Lhx2	Abi3bp	-3.0610041058533	NA
NonOR_No-Ebf-or-Lhx2	Abl1	-0.552391850112685	0.0339353808325202
NonOR_No-Ebf-or-Lhx2	Abl2	-0.36707804491647	0.095278756157906
NonOR_No-Ebf-or-Lhx2	Ablim1	1.18515540168938	0.0180454888926672
NonOR_No-Ebf-or-Lhx2	Ablim2	0.0609002010154341	0.917163669755064
NonOR_No-Ebf-or-Lhx2	Ablim3	-0.685912226266913	0.606888894362087
NonOR_No-Ebf-or-Lhx2	Abo	-3.8426033877589	0.000108048482491798
NonOR_No-Ebf-or-Lhx2	Abr	-0.407238818054316	0.0137537307203355
NonOR_No-Ebf-or-Lhx2	Abracl	1.42121547600027	0.0577436485397466
NonOR_No-Ebf-or-Lhx2	Abt1	0.380646496355741	0.149019346377212
NonOR_No-Ebf-or-Lhx2	Abtb1	0.0426326401200606	0.849981512713393
NonOR_No-Ebf-or-Lhx2	Abtb2	1.59584980595959	0.0287124460154246
NonOR_No-Ebf-or-Lhx2	Acaa1b	-0.473287228044997	0.730991494966803
NonOR_No-Ebf-or-Lhx2	Acaa2	1.72536848311861	1.75632120834337e-12
NonOR_No-Ebf-or-Lhx2	Acaca	0.121393080288505	0.555865370863453
NonOR_No-Ebf-or-Lhx2	Acacb	2.14277612793255	0.00878534443375047
NonOR_No-Ebf-or-Lhx2	Acad10	0.162247545273282	0.596646776875707
NonOR_No-Ebf-or-Lhx2	Acad11	0.00335476722751042	0.990700799753142
NonOR_No-Ebf-or-Lhx2	Acad12	1.35989522816443	1.55647283770041e-07
NonOR_No-Ebf-or-Lhx2	Acad8	0.386181767586461	0.119135916713301
NonOR_No-Ebf-or-Lhx2	Acad9	0.49965693423312	0.0083834801746742
NonOR_No-Ebf-or-Lhx2	Acadl	0.170225064019934	0.874890160308496
NonOR_No-Ebf-or-Lhx2	Acadm	1.81501874632106	7.65693333934752e-38
NonOR_No-Ebf-or-Lhx2	Acads	1.61596810680844	0.000130778064337079
NonOR_No-Ebf-or-Lhx2	Acadsb	-0.186748304630154	0.24567983483273
NonOR_No-Ebf-or-Lhx2	Acadvl	0.826652988461373	3.83384263337401e-05
NonOR_No-Ebf-or-Lhx2	Acan	-0.49167172078337	0.724277013240645
NonOR_No-Ebf-or-Lhx2	Acap1	2.97586090661782	3.48017069783021e-06
NonOR_No-Ebf-or-Lhx2	Acap3	-0.218844967216196	0.136116208122142
NonOR_No-Ebf-or-Lhx2	Acat1	0.340506865105432	0.257509034683215
NonOR_No-Ebf-or-Lhx2	Acat2	0.954513447058225	0.00200239568464651
NonOR_No-Ebf-or-Lhx2	Acat3	0.0663188037813868	NA
NonOR_No-Ebf-or-Lhx2	Acbd3	-0.323372017267051	0.0438375997590626
NonOR_No-Ebf-or-Lhx2	Acbd4	0.409246682226543	0.161443245225752
NonOR_No-Ebf-or-Lhx2	Acbd6	-0.303664356753028	0.113504149961687
NonOR_No-Ebf-or-Lhx2	Accs	0.510667961321161	0.172996150010863
NonOR_No-Ebf-or-Lhx2	Accsl	0.516875023303691	NA
NonOR_No-Ebf-or-Lhx2	Acd	0.15811501645758	0.55762565424144
NonOR_No-Ebf-or-Lhx2	Ace	-0.144739720221624	0.908507928686835
NonOR_No-Ebf-or-Lhx2	Ace2	-0.345555559655107	NA
NonOR_No-Ebf-or-Lhx2	Ace3	0.718573007038385	NA
NonOR_No-Ebf-or-Lhx2	Acer2	0.67074601817195	0.13870056734515
NonOR_No-Ebf-or-Lhx2	Acer3	1.1033345860027	1.17455915877467e-06
NonOR_No-Ebf-or-Lhx2	Ache	3.26536456501633	1.84810944292904e-13
NonOR_No-Ebf-or-Lhx2	Ackr1	-0.401310271366175	0.46425739951939
NonOR_No-Ebf-or-Lhx2	Ackr2	0.249460581109551	0.859902126682339
NonOR_No-Ebf-or-Lhx2	Ackr3	0.0404059037436623	0.973314737674791
NonOR_No-Ebf-or-Lhx2	Ackr4	-0.515708347620763	0.662090136887507
NonOR_No-Ebf-or-Lhx2	Acly	0.571175806360519	9.3929766056351e-05
NonOR_No-Ebf-or-Lhx2	Acmsd	-0.312227399065631	NA
NonOR_No-Ebf-or-Lhx2	Acnat1	0.177401416009763	0.853002475057011
NonOR_No-Ebf-or-Lhx2	Aco1	-0.60187176336322	0.000419674529412778
NonOR_No-Ebf-or-Lhx2	Aco2	0.208357297750491	0.387414014854158
NonOR_No-Ebf-or-Lhx2	Acot1	0.818946621776246	0.512155142801845
NonOR_No-Ebf-or-Lhx2	Acot10	-0.748321431111896	NA
NonOR_No-Ebf-or-Lhx2	Acot11	0.564030931974886	0.223759163634608
NonOR_No-Ebf-or-Lhx2	Acot12	0.222827168752927	0.868319062204576
NonOR_No-Ebf-or-Lhx2	Acot13	-0.368432132468834	0.0768793564117632
NonOR_No-Ebf-or-Lhx2	Acot2	-0.591250284123773	0.0835068471940482
NonOR_No-Ebf-or-Lhx2	Acot3	2.28787298212243	0.0484353222519381
NonOR_No-Ebf-or-Lhx2	Acot4	-1.08324064868444	NA
NonOR_No-Ebf-or-Lhx2	Acot6	-1.94640040692793	1.65699124192819e-05
NonOR_No-Ebf-or-Lhx2	Acot7	3.88333102805152	1.24591638411698e-21
NonOR_No-Ebf-or-Lhx2	Acot9	-1.29309982871393	0.000397155628182559
NonOR_No-Ebf-or-Lhx2	Acox1	0.463215715252825	0.000163339977084818
NonOR_No-Ebf-or-Lhx2	Acox2	-1.13255700348688	0.287825650547561
NonOR_No-Ebf-or-Lhx2	Acox3	-0.386935975054446	0.0778115702584538
NonOR_No-Ebf-or-Lhx2	Acoxl	0.117760929004894	NA
NonOR_No-Ebf-or-Lhx2	Acp1	-0.749494488259193	0.0911021448620959
NonOR_No-Ebf-or-Lhx2	Acp2	-0.589819490479357	0.0131717822367276
NonOR_No-Ebf-or-Lhx2	Acp5	2.46879394926341	0.00839940324233407
NonOR_No-Ebf-or-Lhx2	Acp6	0.878051938961542	0.255401333663709
NonOR_No-Ebf-or-Lhx2	Acpp	-2.19241205474239	5.03779850825876e-07
NonOR_No-Ebf-or-Lhx2	Acr	-0.304173057607941	0.719547009393433
NonOR_No-Ebf-or-Lhx2	Acrbp	-1.08045415184617	0.00206414367170219
NonOR_No-Ebf-or-Lhx2	Acsbg1	1.32228041976876	0.201081787179579
NonOR_No-Ebf-or-Lhx2	Acsf2	-0.645716432864527	0.469538800687565
NonOR_No-Ebf-or-Lhx2	Acsf3	-0.336975967142651	0.471073061520931
NonOR_No-Ebf-or-Lhx2	Acsl1	1.03155238805477	8.54826300215742e-07
NonOR_No-Ebf-or-Lhx2	Acsl3	0.0907134196676235	0.637122348260831
NonOR_No-Ebf-or-Lhx2	Acsl4	0.292681291896879	0.0886958594837437
NonOR_No-Ebf-or-Lhx2	Acsl5	2.39908943577829	1.05063494129893e-18
NonOR_No-Ebf-or-Lhx2	Acsm1	-1.41160834888492	0.242115622575824
NonOR_No-Ebf-or-Lhx2	Acsm3	-0.870090983850483	0.282900132802671
NonOR_No-Ebf-or-Lhx2	Acsm4	-1.47078254155794	3.50397474515581e-06
NonOR_No-Ebf-or-Lhx2	Acsm5	-0.345555559655108	NA
NonOR_No-Ebf-or-Lhx2	Acss1	-0.361293642844154	0.0981747651744065
NonOR_No-Ebf-or-Lhx2	Acss2	-0.51357756033251	0.00168445630210286
NonOR_No-Ebf-or-Lhx2	Acss2os	-0.345555559655108	NA
NonOR_No-Ebf-or-Lhx2	Acss3	1.08040180886701	3.0555811989411e-05
NonOR_No-Ebf-or-Lhx2	Acta1	3.76215786271147	1.78436041414649e-14
NonOR_No-Ebf-or-Lhx2	Acta2	-2.56117189436221	0.00660625347124366
NonOR_No-Ebf-or-Lhx2	Actb	-0.352759631308125	0.00108359226060989
NonOR_No-Ebf-or-Lhx2	Actbl2	0.0502530424214353	NA
NonOR_No-Ebf-or-Lhx2	Actc1	-0.426218493058438	NA
NonOR_No-Ebf-or-Lhx2	Actg1	1.58088995544909	1.02739650452955e-11
NonOR_No-Ebf-or-Lhx2	Actg2	-0.838847969157254	0.523432465174369
NonOR_No-Ebf-or-Lhx2	Actl10	-0.745166721981548	0.576964412615219
NonOR_No-Ebf-or-Lhx2	Actl6b	-0.10219422854556	0.889100042088179
NonOR_No-Ebf-or-Lhx2	Actl7b	-0.441206703357246	0.747378394324464
NonOR_No-Ebf-or-Lhx2	Actl9	0.428045059181969	NA
NonOR_No-Ebf-or-Lhx2	Actn1	-0.30716545069995	0.125878955701903
NonOR_No-Ebf-or-Lhx2	Actn2	0.425537843352185	NA
NonOR_No-Ebf-or-Lhx2	Actn3	3.90531986983262	2.29114951577599e-08
NonOR_No-Ebf-or-Lhx2	Actn4	-0.53146640430183	8.75481940028157e-05
NonOR_No-Ebf-or-Lhx2	Actr10	0.330023787071808	0.154388553664529
NonOR_No-Ebf-or-Lhx2	Actr1a	0.319774134428754	0.109121169151096
NonOR_No-Ebf-or-Lhx2	Actr1b	-0.312340865596033	0.175708317942332
NonOR_No-Ebf-or-Lhx2	Actr2	-0.0576316731331523	0.842445599771223
NonOR_No-Ebf-or-Lhx2	Actr3b	-1.03333792962269	2.1791778482291e-06
NonOR_No-Ebf-or-Lhx2	Actr5	-0.74095445718344	0.00299704785743429
NonOR_No-Ebf-or-Lhx2	Actr6	0.467215590383368	0.13532984632863
NonOR_No-Ebf-or-Lhx2	Actrt3	1.64148063548666	0.151039941963181
NonOR_No-Ebf-or-Lhx2	Acvr1	-0.620632268202871	0.00599569571134618
NonOR_No-Ebf-or-Lhx2	Acvr1b	-0.117525461250339	0.412194072645252
NonOR_No-Ebf-or-Lhx2	Acvr1c	0.0412989751328558	0.976015343480546
NonOR_No-Ebf-or-Lhx2	Acvr2a	0.867170457805843	5.59729825845626e-10
NonOR_No-Ebf-or-Lhx2	Acvrl1	1.67264548057907	0.119687112254293
NonOR_No-Ebf-or-Lhx2	Acy1	0.828235895716427	0.0624057627683456
NonOR_No-Ebf-or-Lhx2	Acy3	2.49993060501807	9.2497721191634e-05
NonOR_No-Ebf-or-Lhx2	Acyp1	1.75080496147668	1.07826722240317e-06
NonOR_No-Ebf-or-Lhx2	Acyp2	0.776639447320695	0.012865615653223
NonOR_No-Ebf-or-Lhx2	Ada	1.80859501355946	0.0594052203938869
NonOR_No-Ebf-or-Lhx2	Adad2	-0.642142098780636	NA
NonOR_No-Ebf-or-Lhx2	Adal	0.639981654910273	0.0532588071065312
NonOR_No-Ebf-or-Lhx2	Adam10	0.0181573721089705	0.930967312017189
NonOR_No-Ebf-or-Lhx2	Adam11	4.0620132222874	1.14516752333036e-05
NonOR_No-Ebf-or-Lhx2	Adam12	0.113793417560966	0.939663626016919
NonOR_No-Ebf-or-Lhx2	Adam15	0.603238831940092	9.91707385986792e-05
NonOR_No-Ebf-or-Lhx2	Adam19	-0.493400805513271	0.0231521017766723
NonOR_No-Ebf-or-Lhx2	Adam1a	-1.50027409051267	9.0895313784296e-07
NonOR_No-Ebf-or-Lhx2	Adam1b	0.393385911634629	NA
NonOR_No-Ebf-or-Lhx2	Adam21	0.713315674629954	0.536228751993097
NonOR_No-Ebf-or-Lhx2	Adam22	-1.30245565905852	1.10097183829348e-21
NonOR_No-Ebf-or-Lhx2	Adam23	-1.86305051702427	8.61015430859712e-28
NonOR_No-Ebf-or-Lhx2	Adam28	-3.71398983658021	5.57309680977277e-52
NonOR_No-Ebf-or-Lhx2	Adam3	1.12943680281921	NA
NonOR_No-Ebf-or-Lhx2	Adam32	0.171682511336433	0.906793779312068
NonOR_No-Ebf-or-Lhx2	Adam33	3.64537732044508	0.000116351946850637
NonOR_No-Ebf-or-Lhx2	Adam4	-1.55080751344572	0.000437190951850257
NonOR_No-Ebf-or-Lhx2	Adam5	-0.191349442361375	NA
NonOR_No-Ebf-or-Lhx2	Adam8	1.55764714683815	0.00100650865436842
NonOR_No-Ebf-or-Lhx2	Adam9	-0.253189671126975	0.136956584275302
NonOR_No-Ebf-or-Lhx2	Adamts1	0.23677283879924	0.733285884769298
NonOR_No-Ebf-or-Lhx2	Adamts10	0.425115526529116	0.685536751348062
NonOR_No-Ebf-or-Lhx2	Adamts12	1.02596348008116	0.431128829299654
NonOR_No-Ebf-or-Lhx2	Adamts14	-2.59800266823557	0.0239779693733379
NonOR_No-Ebf-or-Lhx2	Adamts15	-0.964487878300127	0.194866191358095
NonOR_No-Ebf-or-Lhx2	Adamts16	-1.78285257048138	0.132677127051827
NonOR_No-Ebf-or-Lhx2	Adamts18	1.27255995667398	0.000155673728571451
NonOR_No-Ebf-or-Lhx2	Adamts2	1.31055927762984	0.137375051196355
NonOR_No-Ebf-or-Lhx2	Adamts20	0.0450492460659896	NA
NonOR_No-Ebf-or-Lhx2	Adamts3	-2.02428764605998	0.0318473758504943
NonOR_No-Ebf-or-Lhx2	Adamts4	1.33426896121435	0.184040351517544
NonOR_No-Ebf-or-Lhx2	Adamts5	0.351688177446509	0.798315811834261
NonOR_No-Ebf-or-Lhx2	Adamts6	0.30308642334214	0.604210116304722
NonOR_No-Ebf-or-Lhx2	Adamts7	2.06124052991467	0.0547451370341663
NonOR_No-Ebf-or-Lhx2	Adamts8	0.230696655727817	NA
NonOR_No-Ebf-or-Lhx2	Adamts9	1.17835335679528	0.183734916347555
NonOR_No-Ebf-or-Lhx2	Adamtsl1	1.35942652833832	0.209832614933887
NonOR_No-Ebf-or-Lhx2	Adamtsl2	2.16717432082967	0.0216659244660879
NonOR_No-Ebf-or-Lhx2	Adamtsl3	-2.01331429702732	0.0626123769138058
NonOR_No-Ebf-or-Lhx2	Adamtsl4	0.53725397065722	0.685530243480914
NonOR_No-Ebf-or-Lhx2	Adamtsl5	0.91727111585814	0.45207580627341
NonOR_No-Ebf-or-Lhx2	Adap1	1.60263734579909	2.32516236476493e-15
NonOR_No-Ebf-or-Lhx2	Adap2	4.26370258389352	6.6155199310163e-10
NonOR_No-Ebf-or-Lhx2	Adar	0.195369850335875	0.567436060935369
NonOR_No-Ebf-or-Lhx2	Adarb1	-1.2554559388481	1.7449574947655e-07
NonOR_No-Ebf-or-Lhx2	Adarb2	0.571196907517259	NA
NonOR_No-Ebf-or-Lhx2	Adat1	0.0320455153918791	0.939239164036662
NonOR_No-Ebf-or-Lhx2	Adat2	0.54259751877103	0.298055805816121
NonOR_No-Ebf-or-Lhx2	Adat3	-0.555384896679263	0.176091047598655
NonOR_No-Ebf-or-Lhx2	Adck1	0.874712083506952	0.00030712256629906
NonOR_No-Ebf-or-Lhx2	Adck2	-0.905119971742689	3.22022111548855e-06
NonOR_No-Ebf-or-Lhx2	Adck3	1.81792072234425	2.75020310728196e-21
NonOR_No-Ebf-or-Lhx2	Adck4	0.277502268370196	0.0236237050890268
NonOR_No-Ebf-or-Lhx2	Adcy1	1.99475691305527	0.00247039735459394
NonOR_No-Ebf-or-Lhx2	Adcy10	-1.46479778263336	0.032353954745579
NonOR_No-Ebf-or-Lhx2	Adcy2	-0.0117657838497143	0.989403874973668
NonOR_No-Ebf-or-Lhx2	Adcy3	-2.11332308254789	7.8515116032357e-65
NonOR_No-Ebf-or-Lhx2	Adcy4	5.89656426606481	7.04995668153599e-14
NonOR_No-Ebf-or-Lhx2	Adcy5	-0.0799239116734843	0.908136345548736
NonOR_No-Ebf-or-Lhx2	Adcy6	0.02058412300424	0.984126146407823
NonOR_No-Ebf-or-Lhx2	Adcy7	3.64476332280851	1.1717197133695e-11
NonOR_No-Ebf-or-Lhx2	Adcy9	1.5965371942565	1.37424816224538e-06
NonOR_No-Ebf-or-Lhx2	Adcyap1	0.244025321158312	NA
NonOR_No-Ebf-or-Lhx2	Adcyap1r1	7.02887756233123	2.64482489908912e-26
NonOR_No-Ebf-or-Lhx2	Add1	-0.217578891057217	0.0335256939125735
NonOR_No-Ebf-or-Lhx2	Adgra1	-1.56755142858887	0.185654615425979
NonOR_No-Ebf-or-Lhx2	Adgra2	-1.66878831188612	1.22322098895358e-28
NonOR_No-Ebf-or-Lhx2	Adgra3	-0.42844758322737	0.545247783440694
NonOR_No-Ebf-or-Lhx2	Adgrb1	1.5840215563809	0.0452895812523035
NonOR_No-Ebf-or-Lhx2	Adgrb2	0.723857586548818	0.0148722850450866
NonOR_No-Ebf-or-Lhx2	Adgrb3	-0.985912521883413	0.0020707044125762
NonOR_No-Ebf-or-Lhx2	Adgrd1	-0.375682927268919	NA
NonOR_No-Ebf-or-Lhx2	Adgre1	6.04895789882751	1.78753950368754e-58
NonOR_No-Ebf-or-Lhx2	Adgre4	0.545177094750114	NA
NonOR_No-Ebf-or-Lhx2	Adgre5	2.24499096614043	0.00165781992944165
NonOR_No-Ebf-or-Lhx2	Adgrf1	-3.91332804617685	1.18717772816462e-10
NonOR_No-Ebf-or-Lhx2	Adgrf2	0.0138920270239905	0.99222331670729
NonOR_No-Ebf-or-Lhx2	Adgrf3	0.571196907517259	NA
NonOR_No-Ebf-or-Lhx2	Adgrf4	0.159117550930391	NA
NonOR_No-Ebf-or-Lhx2	Adgrf5	-0.898402175070202	0.385467536905992
NonOR_No-Ebf-or-Lhx2	Adgrg1	0.567888528355239	0.454074012028533
NonOR_No-Ebf-or-Lhx2	Adgrg2	-1.53161036282638	0.0660563161206815
NonOR_No-Ebf-or-Lhx2	Adgrg3	-0.0477285247531495	NA
NonOR_No-Ebf-or-Lhx2	Adgrg5	1.75220148176464	0.142124176292794
NonOR_No-Ebf-or-Lhx2	Adgrg6	2.0201252518445	2.6280171966285e-08
NonOR_No-Ebf-or-Lhx2	Adgrl2	0.992728403935708	1.58984875694886e-19
NonOR_No-Ebf-or-Lhx2	Adgrl4	0.816877604438512	0.540161900426098
NonOR_No-Ebf-or-Lhx2	Adgrv1	0.575136343530651	0.342538325964151
NonOR_No-Ebf-or-Lhx2	Adh1	-1.23197637025139	0.229246915446933
NonOR_No-Ebf-or-Lhx2	Adh5	-0.432182743618256	0.175508365610827
NonOR_No-Ebf-or-Lhx2	Adh7	-2.29492754436947	NA
NonOR_No-Ebf-or-Lhx2	Adhfe1	1.51449158607955	0.025117423064127
NonOR_No-Ebf-or-Lhx2	Adi1	-0.437799379662908	0.0328894718981518
NonOR_No-Ebf-or-Lhx2	Adig	-0.21580393057643	0.870749518182908
NonOR_No-Ebf-or-Lhx2	Adipoq	2.85949145815102	0.00110830912687793
NonOR_No-Ebf-or-Lhx2	Adipor1	-1.50614680890318	2.99687673089024e-51
NonOR_No-Ebf-or-Lhx2	Adipor2	0.36747561936353	0.00210240889905411
NonOR_No-Ebf-or-Lhx2	Adk	0.405756482988252	0.187378174116092
NonOR_No-Ebf-or-Lhx2	Adm	1.27076411827897	0.00743860590650914
NonOR_No-Ebf-or-Lhx2	Adm2	1.06524890245615	NA
NonOR_No-Ebf-or-Lhx2	Adnp2	0.0132117492234688	0.953278178137652
NonOR_No-Ebf-or-Lhx2	Ado	-0.191727046193751	0.100112872184358
NonOR_No-Ebf-or-Lhx2	Adora1	0.817984008207967	0.504089050486592
NonOR_No-Ebf-or-Lhx2	Adora2a	-2.68119831392225	0.000485056067732139
NonOR_No-Ebf-or-Lhx2	Adora2b	-1.0841594689462	0.302010031306075
NonOR_No-Ebf-or-Lhx2	Adora3	0.438234075194664	NA
NonOR_No-Ebf-or-Lhx2	Adprh	0.00336460024708845	0.986614638298112
NonOR_No-Ebf-or-Lhx2	Adprhl1	-0.1786456284841	NA
NonOR_No-Ebf-or-Lhx2	Adprhl2	0.239263055608622	0.295268756051326
NonOR_No-Ebf-or-Lhx2	Adra1a	-0.345555559655108	NA
NonOR_No-Ebf-or-Lhx2	Adra1d	0.229362330298079	NA
NonOR_No-Ebf-or-Lhx2	Adra2a	-1.3053222162099	0.175661321707759
NonOR_No-Ebf-or-Lhx2	Adra2b	3.09036107538812	0.00648965503106559
NonOR_No-Ebf-or-Lhx2	Adra2c	-0.578738856238203	0.630738661015586
NonOR_No-Ebf-or-Lhx2	Adrb1	0.934980494389472	0.454826548216899
NonOR_No-Ebf-or-Lhx2	Adrb2	0.356303746979174	0.716332083146392
NonOR_No-Ebf-or-Lhx2	Adrbk1	2.66372405603275	1.37022025831917e-12
NonOR_No-Ebf-or-Lhx2	Adrbk2	0.972796109029209	0.173640534701083
NonOR_No-Ebf-or-Lhx2	Adrm1	0.0475753312163188	0.922322864016538
NonOR_No-Ebf-or-Lhx2	Adsl	0.0908556882897302	0.751001964810437
NonOR_No-Ebf-or-Lhx2	Adss	0.0963664304212918	0.709487729329685
NonOR_No-Ebf-or-Lhx2	Adssl1	2.24769144233188	0.000973345568253004
NonOR_No-Ebf-or-Lhx2	Adtrp	-2.27506142377118	0.0105674421035689
NonOR_No-Ebf-or-Lhx2	Aebp1	-1.84408692090313	0.00159605931298515
NonOR_No-Ebf-or-Lhx2	Aebp2	-1.0867484109076	1.66038372013898e-09
NonOR_No-Ebf-or-Lhx2	Aen	2.1972956020599	5.97866379122048e-36
NonOR_No-Ebf-or-Lhx2	Aes	-0.762713494310213	1.32128898167506e-05
NonOR_No-Ebf-or-Lhx2	Afap1l1	-0.68089990413968	0.602773879399467
NonOR_No-Ebf-or-Lhx2	Afap1l2	1.14182240744953	0.07777590900694
NonOR_No-Ebf-or-Lhx2	Aff1	-0.356599164135838	0.222565472081951
NonOR_No-Ebf-or-Lhx2	Aff2	-1.55293396854901	0.11044453980176
NonOR_No-Ebf-or-Lhx2	Aff3	-0.667348904999011	0.00266253222657922
NonOR_No-Ebf-or-Lhx2	Aff4	0.101473654282244	0.502887122582819
NonOR_No-Ebf-or-Lhx2	Afg3l1	-0.23195527617128	0.214897354392339
NonOR_No-Ebf-or-Lhx2	Afg3l2	0.371227427162695	0.0176509663022026
NonOR_No-Ebf-or-Lhx2	Afmid	0.241487093889529	0.823952909043441
NonOR_No-Ebf-or-Lhx2	Afp	0.450401125122985	NA
NonOR_No-Ebf-or-Lhx2	Aftph	-0.209082065560245	0.384488674876215
NonOR_No-Ebf-or-Lhx2	Aga	-0.503648613510144	0.222458232591413
NonOR_No-Ebf-or-Lhx2	Agap1	0.371938940995675	0.0682401194326169
NonOR_No-Ebf-or-Lhx2	Agap2	4.54636674532759	7.5301723792775e-85
NonOR_No-Ebf-or-Lhx2	Agap3	-0.0678178025540552	0.782082555642413
NonOR_No-Ebf-or-Lhx2	Agbl1	-1.1913954851397	0.347450739566522
NonOR_No-Ebf-or-Lhx2	Agbl2	-1.57378723528725	4.6857895568215e-05
NonOR_No-Ebf-or-Lhx2	Agbl3	-0.230126191249246	0.625203911002426
NonOR_No-Ebf-or-Lhx2	Agbl4	-1.71231776111984	3.02504142136794e-10
NonOR_No-Ebf-or-Lhx2	Agbl5	-0.633705246137771	0.00343766105493825
NonOR_No-Ebf-or-Lhx2	Ager	0.626528362121949	0.506550808017252
NonOR_No-Ebf-or-Lhx2	Aggf1	0.0564603091566581	0.764073012520631
NonOR_No-Ebf-or-Lhx2	Agk	0.609764717227061	0.0839855465442175
NonOR_No-Ebf-or-Lhx2	Agl	0.58310109636173	0.0638011150626882
NonOR_No-Ebf-or-Lhx2	Agmat	-0.345555559655108	NA
NonOR_No-Ebf-or-Lhx2	Agmo	0.591056014850448	0.640307641389577
NonOR_No-Ebf-or-Lhx2	Ago2	-0.886180492496924	0.00918278263453995
NonOR_No-Ebf-or-Lhx2	Ago3	-0.941609096695711	1.36419343362546e-10
NonOR_No-Ebf-or-Lhx2	Ago4	-1.12363454201161	3.82718155988239e-23
NonOR_No-Ebf-or-Lhx2	Agpat1	0.00478092698712273	0.986614638298112
NonOR_No-Ebf-or-Lhx2	Agpat2	2.35588228473241	0.00114618285100722
NonOR_No-Ebf-or-Lhx2	Agpat3	-1.69771040748193	4.43062378937075e-29
NonOR_No-Ebf-or-Lhx2	Agpat4	-1.05186647039202	3.93763541033784e-08
NonOR_No-Ebf-or-Lhx2	Agpat5	0.0531607889529665	0.826906754087589
NonOR_No-Ebf-or-Lhx2	Agpat6	-0.508906256548585	0.000108453190217001
NonOR_No-Ebf-or-Lhx2	Agpat9	-1.13297604171856	2.05946803983927e-05
NonOR_No-Ebf-or-Lhx2	Agps	0.0678697888294871	0.766233577099208
NonOR_No-Ebf-or-Lhx2	Agr2	0.762398158455313	0.267906122987856
NonOR_No-Ebf-or-Lhx2	Agr3	-2.89859927508707	0.000282650788552709
NonOR_No-Ebf-or-Lhx2	Agrn	0.941278132435292	9.45609278519757e-10
NonOR_No-Ebf-or-Lhx2	Agrp	2.05224743687541	0.0681919855315176
NonOR_No-Ebf-or-Lhx2	Agt	1.24390944659211	0.237134950646467
NonOR_No-Ebf-or-Lhx2	Agtpbp1	-0.343078978496103	0.0504527768803015
NonOR_No-Ebf-or-Lhx2	Agtr2	-0.321083409538783	NA
NonOR_No-Ebf-or-Lhx2	Agtrap	0.0864930427158963	0.71200988485696
NonOR_No-Ebf-or-Lhx2	Ahctf1	-0.232851425418177	0.133064903621226
NonOR_No-Ebf-or-Lhx2	Ahcy	-0.269427479230905	0.704433844750254
NonOR_No-Ebf-or-Lhx2	Ahcyl1	-1.60621537301001	8.63183091507384e-06
NonOR_No-Ebf-or-Lhx2	Ahdc1	-0.426275329748386	0.334472754951986
NonOR_No-Ebf-or-Lhx2	Ahnak	-0.621408977915978	0.622670316283406
NonOR_No-Ebf-or-Lhx2	Ahr	-1.25572951673379	0.000195985310937848
NonOR_No-Ebf-or-Lhx2	Ahrr	-0.253976599650453	0.841455731253862
NonOR_No-Ebf-or-Lhx2	Ahsa1	-0.214821864475312	0.169109003157667
NonOR_No-Ebf-or-Lhx2	Ahsg	0.786853227929229	NA
NonOR_No-Ebf-or-Lhx2	Aida	0.0628043854418728	0.738440715941737
NonOR_No-Ebf-or-Lhx2	Aif1	5.97780706262177	1.04374379710554e-32
NonOR_No-Ebf-or-Lhx2	Aif1l	0.828951205037594	0.513975994138045
NonOR_No-Ebf-or-Lhx2	Aifm1	-0.107432255477306	0.671669466770367
NonOR_No-Ebf-or-Lhx2	Aifm2	1.16958175318419	0.000733763239778686
NonOR_No-Ebf-or-Lhx2	Aifm3	1.32348483340043	0.00336885117031102
NonOR_No-Ebf-or-Lhx2	Aim1	-0.630285549939027	0.238277458905129
NonOR_No-Ebf-or-Lhx2	Aim1l	1.56958322618015	0.0756841826693118
NonOR_No-Ebf-or-Lhx2	Aim2	3.69118444603979	1.86316587665591e-06
NonOR_No-Ebf-or-Lhx2	Aimp1	0.0600196609446642	0.825772669398785
NonOR_No-Ebf-or-Lhx2	Aimp2	-0.723690669106843	0.00480492768582256
NonOR_No-Ebf-or-Lhx2	Aip	-0.578564452296896	0.0139359560288723
NonOR_No-Ebf-or-Lhx2	Aipl1	0.071591006535218	0.960194684396031
NonOR_No-Ebf-or-Lhx2	Aire	0.0502530424214353	NA
NonOR_No-Ebf-or-Lhx2	Airn	0.0217150305221404	0.987087618477703
NonOR_No-Ebf-or-Lhx2	Ajuba	-2.08000573580515	NA
NonOR_No-Ebf-or-Lhx2	Ak2	-0.362053420013356	0.0884075442514614
NonOR_No-Ebf-or-Lhx2	Ak3	1.47444366390799	2.17288169282683e-10
NonOR_No-Ebf-or-Lhx2	Ak4	-0.321775820840705	0.695213546956572
NonOR_No-Ebf-or-Lhx2	Ak5	1.31405542615626	0.294922120906932
NonOR_No-Ebf-or-Lhx2	Ak6	-0.347876455229314	0.2703752965452
NonOR_No-Ebf-or-Lhx2	Ak7	1.18974504799004	0.0116812377008177
NonOR_No-Ebf-or-Lhx2	Akap1	0.601157530860374	0.00199028158353855
NonOR_No-Ebf-or-Lhx2	Akap11	0.682213454929847	6.17256051873982e-06
NonOR_No-Ebf-or-Lhx2	Akap12	0.504798396823069	0.0218345572456867
NonOR_No-Ebf-or-Lhx2	Akap13	-0.0951203504260436	0.746603575086285
NonOR_No-Ebf-or-Lhx2	Akap14	0.559478459038542	0.684798888557853
NonOR_No-Ebf-or-Lhx2	Akap17b	-0.690550521113084	2.73303679059776e-05
NonOR_No-Ebf-or-Lhx2	Akap2	0.212018739383849	NA
NonOR_No-Ebf-or-Lhx2	Akap3	-3.90037246915523	1.05019016432121e-20
NonOR_No-Ebf-or-Lhx2	Akap5	0.867974892948314	0.0253382058750794
NonOR_No-Ebf-or-Lhx2	Akap6	-1.22404966073154	2.99278662366103e-25
NonOR_No-Ebf-or-Lhx2	Akap7	-0.0784119415964297	0.809406914713397
NonOR_No-Ebf-or-Lhx2	Akap8l	-0.0988077624587467	0.59220549973316
NonOR_No-Ebf-or-Lhx2	Akap9	-0.5379473663815	0.0183452212896826
NonOR_No-Ebf-or-Lhx2	Akirin1	0.0953577388529996	0.626356758012734
NonOR_No-Ebf-or-Lhx2	Akirin2	-0.119797531211044	0.551810293220136
NonOR_No-Ebf-or-Lhx2	Akna	-1.85517323875814	1.87131260307771e-18
NonOR_No-Ebf-or-Lhx2	Aknad1	0.823126024674651	NA
NonOR_No-Ebf-or-Lhx2	Akr1a1	0.691777811238396	0.000400527059291414
NonOR_No-Ebf-or-Lhx2	Akr1b10	1.75126081904761	0.0123912012725556
NonOR_No-Ebf-or-Lhx2	Akr1b7	0.244025321158312	NA
NonOR_No-Ebf-or-Lhx2	Akr1b8	0.909425908981841	0.482148807491122
NonOR_No-Ebf-or-Lhx2	Akr1c13	0.547418041121204	0.662651753195401
NonOR_No-Ebf-or-Lhx2	Akr1c14	7.08729900363414	1.49279671650139e-42
NonOR_No-Ebf-or-Lhx2	Akr1c18	-0.460704723339253	NA
NonOR_No-Ebf-or-Lhx2	Akr7a5	0.00321453710897605	0.992138213475063
NonOR_No-Ebf-or-Lhx2	Akt1	0.443715266543222	0.000650305528395467
NonOR_No-Ebf-or-Lhx2	Akt1s1	-0.215321056172311	0.543348193152478
NonOR_No-Ebf-or-Lhx2	Akt3	-0.634097858215246	5.05275004001544e-07
NonOR_No-Ebf-or-Lhx2	Alad	0.166982645689913	0.480563486121985
NonOR_No-Ebf-or-Lhx2	Alas1	0.591155876186656	0.00307452041761047
NonOR_No-Ebf-or-Lhx2	Alas2	1.37838541025483	0.00454887229628801
NonOR_No-Ebf-or-Lhx2	Alb	0.433518663266377	NA
NonOR_No-Ebf-or-Lhx2	Alcam	-1.67025859626132	6.14090494544047e-05
NonOR_No-Ebf-or-Lhx2	Aldh16a1	0.484623111033012	0.00527506235407135
NonOR_No-Ebf-or-Lhx2	Aldh18a1	-0.547244617553525	0.116571790823057
NonOR_No-Ebf-or-Lhx2	Aldh1a1	-0.0240668642113008	0.974807254596317
NonOR_No-Ebf-or-Lhx2	Aldh1a2	-1.93677385828922	0.0637992592127964
NonOR_No-Ebf-or-Lhx2	Aldh1a3	-1.58253631032367	0.0248651108541735
NonOR_No-Ebf-or-Lhx2	Aldh1a7	1.19542279924782	0.017677612268278
NonOR_No-Ebf-or-Lhx2	Aldh1b1	1.98094364025862	0.00165343512416168
NonOR_No-Ebf-or-Lhx2	Aldh1l1	-2.57575449492553	0.000205252845527442
NonOR_No-Ebf-or-Lhx2	Aldh1l2	0.609848215759674	0.14321014277364
NonOR_No-Ebf-or-Lhx2	Aldh2	0.692623290458425	0.287006610533001
NonOR_No-Ebf-or-Lhx2	Aldh3a1	-2.71355652814954	NA
NonOR_No-Ebf-or-Lhx2	Aldh3b1	1.13172795479883	0.000933249627278827
NonOR_No-Ebf-or-Lhx2	Aldh3b2	1.17642509806311	0.345168798717833
NonOR_No-Ebf-or-Lhx2	Aldh3b3	0.159117550930391	NA
NonOR_No-Ebf-or-Lhx2	Aldh4a1	1.10042064016573	1.8958308955927e-16
NonOR_No-Ebf-or-Lhx2	Aldh5a1	-0.100079191965595	0.563843691271263
NonOR_No-Ebf-or-Lhx2	Aldh7a1	-0.145266052306117	0.515083684327503
NonOR_No-Ebf-or-Lhx2	Aldh8a1	-0.715849492348427	0.573304721847653
NonOR_No-Ebf-or-Lhx2	Aldoa	0.140326399894613	0.318278065001117
NonOR_No-Ebf-or-Lhx2	Aldoart1	-0.410827947868072	0.710883627230233
NonOR_No-Ebf-or-Lhx2	Aldoart2	-0.0591886278194247	0.965424294432475
NonOR_No-Ebf-or-Lhx2	Aldob	0.00530035772989051	NA
NonOR_No-Ebf-or-Lhx2	Aldoc	0.44430364185795	0.0834507173467248
NonOR_No-Ebf-or-Lhx2	Alg1	-0.374569515289174	0.332089360175115
NonOR_No-Ebf-or-Lhx2	Alg10b	0.0694319536626559	0.634086560830647
NonOR_No-Ebf-or-Lhx2	Alg11	-0.0821370710162178	0.714665933906298
NonOR_No-Ebf-or-Lhx2	Alg13	-0.932603232805975	0.000267034199588249
NonOR_No-Ebf-or-Lhx2	Alg2	0.186160089308051	0.542512847657031
NonOR_No-Ebf-or-Lhx2	Alg3	-0.18791225583884	0.62601774292303
NonOR_No-Ebf-or-Lhx2	Alg5	-1.08259839925487	1.41328696563472e-05
NonOR_No-Ebf-or-Lhx2	Alg6	-2.12692319826603	1.61338299883641e-14
NonOR_No-Ebf-or-Lhx2	Alg8	-0.52077588863818	0.110434307921317
NonOR_No-Ebf-or-Lhx2	Alg9	0.205726390179231	0.246906308167881
NonOR_No-Ebf-or-Lhx2	Alk	0.28822613506884	0.758462519807518
NonOR_No-Ebf-or-Lhx2	Alkbh1	-0.187996656189519	0.449392490587574
NonOR_No-Ebf-or-Lhx2	Alkbh2	1.24817164627593	0.0112956210642307
NonOR_No-Ebf-or-Lhx2	Alkbh3	-0.786296214932113	0.0020249840297229
NonOR_No-Ebf-or-Lhx2	Alkbh4	9.44859636410793e-06	0.999978352473791
NonOR_No-Ebf-or-Lhx2	Alkbh6	0.224571122286938	0.24948307643077
NonOR_No-Ebf-or-Lhx2	Alkbh7	-0.26738157304095	0.287802028047999
NonOR_No-Ebf-or-Lhx2	Allc	2.19235610003579	0.0583563026084833
NonOR_No-Ebf-or-Lhx2	Alms1-ps2	-1.56628431198533	0.0951362657444695
NonOR_No-Ebf-or-Lhx2	Alox12	0.0248890717225259	0.983600583044961
NonOR_No-Ebf-or-Lhx2	Alox12b	0.587897197887375	NA
NonOR_No-Ebf-or-Lhx2	Alox12e	0.399427509042488	0.727559483603998
NonOR_No-Ebf-or-Lhx2	Alox15	2.74452039085163	2.49904954424427e-11
NonOR_No-Ebf-or-Lhx2	Alox5	1.68853094153275	0.00807379870636175
NonOR_No-Ebf-or-Lhx2	Alox5ap	3.0217539244863	3.00162098750744e-08
NonOR_No-Ebf-or-Lhx2	Alox8	1.2700928120269	NA
NonOR_No-Ebf-or-Lhx2	Aloxe3	2.855358584895	0.000868435155976109
NonOR_No-Ebf-or-Lhx2	Alpk1	1.44973682573154	0.119804592029122
NonOR_No-Ebf-or-Lhx2	Alpk2	1.0772405463386	NA
NonOR_No-Ebf-or-Lhx2	Alpk3	0.253162620509663	0.860945501422475
NonOR_No-Ebf-or-Lhx2	Alpl	-1.49849879731228	0.163130357481889
NonOR_No-Ebf-or-Lhx2	Als2	0.0731532844976893	0.657885316787075
NonOR_No-Ebf-or-Lhx2	Als2cl	2.35142255208832	0.000952288948026341
NonOR_No-Ebf-or-Lhx2	Als2cr11	-0.846443889706884	0.488642713325963
NonOR_No-Ebf-or-Lhx2	Als2cr12	1.64335758534394	0.179214387830619
NonOR_No-Ebf-or-Lhx2	Alx1	0.512942460970679	0.622012946281995
NonOR_No-Ebf-or-Lhx2	Alx3	0.774603290324163	0.534534835773165
NonOR_No-Ebf-or-Lhx2	Alx4	1.00125503057963	0.322991005004186
NonOR_No-Ebf-or-Lhx2	Alyref	0.0564517957099906	0.776923859879719
NonOR_No-Ebf-or-Lhx2	Alyref2	0.582008650649158	0.127905665873766
NonOR_No-Ebf-or-Lhx2	Amacr	-1.28740726682786	1.75096972625579e-09
NonOR_No-Ebf-or-Lhx2	Ambra1	-0.111029472343581	0.548170553902798
NonOR_No-Ebf-or-Lhx2	Amdhd2	0.681833128557213	0.00640874014044946
NonOR_No-Ebf-or-Lhx2	Amelx	-0.107555498012058	NA
NonOR_No-Ebf-or-Lhx2	Amer1	-1.60103657438736	8.66388429124465e-09
NonOR_No-Ebf-or-Lhx2	Amer3	-1.37917339835658	0.0624721020261986
NonOR_No-Ebf-or-Lhx2	Amfr	0.0028966373793673	0.983279922556413
NonOR_No-Ebf-or-Lhx2	Amh	-1.90911201355047	0.074973128799515
NonOR_No-Ebf-or-Lhx2	Amhr2	0.313259916777136	0.783264822063798
NonOR_No-Ebf-or-Lhx2	Amica1	0.613592436401761	0.504649886452263
NonOR_No-Ebf-or-Lhx2	Amigo1	-0.130747633102236	0.377639366657769
NonOR_No-Ebf-or-Lhx2	Amigo2	-0.288031203417015	0.822188469572731
NonOR_No-Ebf-or-Lhx2	Amigo3	-0.658147059273771	0.0769170258424145
NonOR_No-Ebf-or-Lhx2	Ammecr1	-0.761609570451455	5.17527943518154e-06
NonOR_No-Ebf-or-Lhx2	Ammecr1l	-0.0071356197505603	0.973302878274831
NonOR_No-Ebf-or-Lhx2	Amn	-0.481368022928451	0.640975568335729
NonOR_No-Ebf-or-Lhx2	Amn1	0.0215688633441334	0.9447254731519
NonOR_No-Ebf-or-Lhx2	Amot	-0.584054013617796	0.476197576030503
NonOR_No-Ebf-or-Lhx2	Amotl1	-1.08783738513812	0.211898858318309
NonOR_No-Ebf-or-Lhx2	Amotl2	-0.519381926691179	0.251009941666337
NonOR_No-Ebf-or-Lhx2	Ampd1	-0.737178504150893	0.506565174093091
NonOR_No-Ebf-or-Lhx2	Ampd2	1.28581411911615	0.000331404390907604
NonOR_No-Ebf-or-Lhx2	Ampd3	0.68237967834177	0.487385733562416
NonOR_No-Ebf-or-Lhx2	Amph	0.0588739373347636	0.815654771181746
NonOR_No-Ebf-or-Lhx2	Amt	0.58997827391006	0.117258423198171
NonOR_No-Ebf-or-Lhx2	Amy1	3.23974890074831	5.99152681733759e-11
NonOR_No-Ebf-or-Lhx2	Amz1	3.95400931061082	4.84519880635558e-08
NonOR_No-Ebf-or-Lhx2	Anapc1	0.150096738701865	0.303159273734795
NonOR_No-Ebf-or-Lhx2	Anapc10	0.198068046387493	0.538793778211197
NonOR_No-Ebf-or-Lhx2	Anapc11	0.438830275545166	0.0213657602079291
NonOR_No-Ebf-or-Lhx2	Anapc13	0.204626421650284	0.473463664434875
NonOR_No-Ebf-or-Lhx2	Anapc16	0.132295480991874	0.575916806045319
NonOR_No-Ebf-or-Lhx2	Anapc2	-0.159930678758291	0.419015287164091
NonOR_No-Ebf-or-Lhx2	Anapc4	0.485209293381651	0.00897963202111409
NonOR_No-Ebf-or-Lhx2	Anapc7	-0.0279831307146273	0.888232188743021
NonOR_No-Ebf-or-Lhx2	Ang	4.24453485391902	8.4500431400646e-09
NonOR_No-Ebf-or-Lhx2	Ang4	-0.659436594585744	NA
NonOR_No-Ebf-or-Lhx2	Ang6	-0.108264177952924	NA
NonOR_No-Ebf-or-Lhx2	Angel1	0.0761676539747656	0.770243378663956
NonOR_No-Ebf-or-Lhx2	Angpt1	1.58441023430175	0.0752230632749814
NonOR_No-Ebf-or-Lhx2	Angpt2	1.98522509985068	0.00620711588729612
NonOR_No-Ebf-or-Lhx2	Angpt4	0.137899326119087	NA
NonOR_No-Ebf-or-Lhx2	Angptl1	0.355811486653813	NA
NonOR_No-Ebf-or-Lhx2	Angptl2	-0.523949768898085	0.425805950855808
NonOR_No-Ebf-or-Lhx2	Angptl4	1.86253830042421	0.0197886188368357
NonOR_No-Ebf-or-Lhx2	Angptl6	-0.33285584404489	0.253654311636094
NonOR_No-Ebf-or-Lhx2	Angptl7	2.83763375896351	0.00624031410528964
NonOR_No-Ebf-or-Lhx2	Ank	-0.631755483225283	2.5842247017586e-06
NonOR_No-Ebf-or-Lhx2	Ank1	-0.334864884938011	0.0647956547581082
NonOR_No-Ebf-or-Lhx2	Ank2	-0.870885815361149	0.00326636239755418
NonOR_No-Ebf-or-Lhx2	Ankdd1b	-0.725601384515916	NA
NonOR_No-Ebf-or-Lhx2	Ankef1	-1.30155641717451	6.51119619111032e-08
NonOR_No-Ebf-or-Lhx2	Ankfn1	0.75198620016956	0.569904775376105
NonOR_No-Ebf-or-Lhx2	Ankfy1	-0.00850975739539919	0.978386647724862
NonOR_No-Ebf-or-Lhx2	Ankhd1	-0.689584189888897	2.96960194652722e-09
NonOR_No-Ebf-or-Lhx2	Ankib1	-0.363656120206	0.0562288877500503
NonOR_No-Ebf-or-Lhx2	Ankk1	-0.00362716674723856	NA
NonOR_No-Ebf-or-Lhx2	Ankle1	0.262346886961891	NA
NonOR_No-Ebf-or-Lhx2	Ankle2	-0.174133323286918	0.364374249829526
NonOR_No-Ebf-or-Lhx2	Ankmy1	-0.73759077281117	0.037559879128602
NonOR_No-Ebf-or-Lhx2	Ankmy2	0.245380151093203	0.115537506221292
NonOR_No-Ebf-or-Lhx2	Ankrd11	-0.296116038056359	0.284320169470335
NonOR_No-Ebf-or-Lhx2	Ankrd13a	0.309754899013217	0.00660524682759629
NonOR_No-Ebf-or-Lhx2	Ankrd13b	-1.13206898471808	6.68908929296241e-20
NonOR_No-Ebf-or-Lhx2	Ankrd13c	0.29863467563238	0.0160856618342399
NonOR_No-Ebf-or-Lhx2	Ankrd13d	4.71465875366979	4.2508526519615e-14
NonOR_No-Ebf-or-Lhx2	Ankrd16	0.0548950474881651	0.831727792253526
NonOR_No-Ebf-or-Lhx2	Ankrd17	-0.147108259370193	0.434097141215732
NonOR_No-Ebf-or-Lhx2	Ankrd22	0.691861890481881	0.496140385770296
NonOR_No-Ebf-or-Lhx2	Ankrd23	-0.429264332615972	0.124818457327011
NonOR_No-Ebf-or-Lhx2	Ankrd24	-0.6702111881026	0.100381426300814
NonOR_No-Ebf-or-Lhx2	Ankrd26	-0.552065472085824	0.00795671246613727
NonOR_No-Ebf-or-Lhx2	Ankrd27	-0.432954785970367	0.035821865466635
NonOR_No-Ebf-or-Lhx2	Ankrd28	-0.0582516856522661	0.832303814316698
NonOR_No-Ebf-or-Lhx2	Ankrd29	0.878754511937258	0.187243829949635
NonOR_No-Ebf-or-Lhx2	Ankrd32	0.185834412258188	0.605820084746752
NonOR_No-Ebf-or-Lhx2	Ankrd33b	-1.13937012544024	0.000407483828512542
NonOR_No-Ebf-or-Lhx2	Ankrd34a	4.1518132516332	4.39359355389565e-05
NonOR_No-Ebf-or-Lhx2	Ankrd34b	5.38323360704836	3.29608355005048e-12
NonOR_No-Ebf-or-Lhx2	Ankrd35	2.66536597851102	0.000540349375479885
NonOR_No-Ebf-or-Lhx2	Ankrd36	0.423548394270438	NA
NonOR_No-Ebf-or-Lhx2	Ankrd39	0.24397005230113	0.388785190994571
NonOR_No-Ebf-or-Lhx2	Ankrd42	-0.167464630318611	0.215989955819556
NonOR_No-Ebf-or-Lhx2	Ankrd44	-0.824837334030748	2.17612286133473e-06
NonOR_No-Ebf-or-Lhx2	Ankrd45	0.28492682400819	0.056110857249497
NonOR_No-Ebf-or-Lhx2	Ankrd46	0.191054637330377	0.365120159743618
NonOR_No-Ebf-or-Lhx2	Ankrd49	0.238917698127012	0.440261105382255
NonOR_No-Ebf-or-Lhx2	Ankrd50	0.244763702295253	0.251835510501128
NonOR_No-Ebf-or-Lhx2	Ankrd52	-0.945602757491118	0.00701011952791007
NonOR_No-Ebf-or-Lhx2	Ankrd54	-0.964337952290095	6.99859386420495e-06
NonOR_No-Ebf-or-Lhx2	Ankrd55	2.04349685904473	0.0780224058318983
NonOR_No-Ebf-or-Lhx2	Ankrd6	0.347726756144853	0.62304397634374
NonOR_No-Ebf-or-Lhx2	Ankrd61	-1.90612899597078	0.0584695469360622
NonOR_No-Ebf-or-Lhx2	Ankrd66	-0.173645648609397	NA
NonOR_No-Ebf-or-Lhx2	Ankrd7	0.0329687427254287	NA
NonOR_No-Ebf-or-Lhx2	Ankrd9	0.112426297682952	0.627830274136528
NonOR_No-Ebf-or-Lhx2	Anks1	-1.18447788902751	7.45589522767391e-13
NonOR_No-Ebf-or-Lhx2	Anks1b	-1.01327019598947	1.82005632470613e-07
NonOR_No-Ebf-or-Lhx2	Anks3	-0.27077521827937	0.104648437864698
NonOR_No-Ebf-or-Lhx2	Anks4b	2.70540708245521	2.65435067825368e-06
NonOR_No-Ebf-or-Lhx2	Anks6	-0.714903143032915	0.011799425187679
NonOR_No-Ebf-or-Lhx2	Ankub1	-0.502729280004015	NA
NonOR_No-Ebf-or-Lhx2	Ankzf1	-0.224946406314448	0.249207635614038
NonOR_No-Ebf-or-Lhx2	Anln	-1.0800847340821	0.0385828987120595
NonOR_No-Ebf-or-Lhx2	Ano1	2.19490287608082	3.69784711719024e-05
NonOR_No-Ebf-or-Lhx2	Ano10	1.14038804730648	2.84422598645182e-05
NonOR_No-Ebf-or-Lhx2	Ano2	-1.52078411833048	1.69890067373533e-12
NonOR_No-Ebf-or-Lhx2	Ano3	0.30509374978307	0.832246308872939
NonOR_No-Ebf-or-Lhx2	Ano4	1.37985201854831	0.0041938090463561
NonOR_No-Ebf-or-Lhx2	Ano5	2.74994389446798	0.0160733946807915
NonOR_No-Ebf-or-Lhx2	Ano6	-0.995173266246821	0.000390933787460006
NonOR_No-Ebf-or-Lhx2	Ano7	1.07657237261975	0.388069001637033
NonOR_No-Ebf-or-Lhx2	Ano8	0.0652697211175963	0.808078859277932
NonOR_No-Ebf-or-Lhx2	Ano9	1.60705312944641	5.03751007020022e-11
NonOR_No-Ebf-or-Lhx2	Anp32a	0.742131385355271	2.55389382529305e-08
NonOR_No-Ebf-or-Lhx2	Anp32b	-1.01896893702656	0.0014791408266084
NonOR_No-Ebf-or-Lhx2	Anp32e	-0.322433708077066	0.279663151244415
NonOR_No-Ebf-or-Lhx2	Anpep	-0.949667556319125	0.42656728166256
NonOR_No-Ebf-or-Lhx2	Antxr1	-1.51284432851897	NA
NonOR_No-Ebf-or-Lhx2	Antxr2	0.954066754482452	0.409341463884924
NonOR_No-Ebf-or-Lhx2	Anxa1	-0.148124445485601	0.813294310586964
NonOR_No-Ebf-or-Lhx2	Anxa11	-1.17825111940332	0.00456209477766943
NonOR_No-Ebf-or-Lhx2	Anxa13	0.628584830530478	NA
NonOR_No-Ebf-or-Lhx2	Anxa2	-0.962084034721211	0.298274467963397
NonOR_No-Ebf-or-Lhx2	Anxa3	1.93296569453212	0.0159007787132807
NonOR_No-Ebf-or-Lhx2	Anxa4	3.17821876656951	9.23303879460274e-18
NonOR_No-Ebf-or-Lhx2	Anxa5	1.78866269626367	5.26413354465326e-58
NonOR_No-Ebf-or-Lhx2	Anxa6	1.7205775062475	1.10668427335452e-10
NonOR_No-Ebf-or-Lhx2	Anxa7	0.265895998591476	0.188003567175167
NonOR_No-Ebf-or-Lhx2	Anxa8	3.79323672317629	0.000450813838432347
NonOR_No-Ebf-or-Lhx2	Anxa9	1.45981950823413	0.202028790969728
NonOR_No-Ebf-or-Lhx2	Aoah	4.30760632625132	1.84313243154156e-05
NonOR_No-Ebf-or-Lhx2	Aoc1	0.518681222980038	0.697129827963242
NonOR_No-Ebf-or-Lhx2	Aoc2	-0.913226773529423	0.000324269415828474
NonOR_No-Ebf-or-Lhx2	Aoc3	-0.512953548394846	0.668129586936603
NonOR_No-Ebf-or-Lhx2	Aox1	-1.21237395982704	0.334230316112085
NonOR_No-Ebf-or-Lhx2	Aox2	0.779026057387448	0.460062175597587
NonOR_No-Ebf-or-Lhx2	Aox3	-1.70611314410263	0.0294771708725247
NonOR_No-Ebf-or-Lhx2	Aox4	1.95078981843386	0.0249061282197929
NonOR_No-Ebf-or-Lhx2	Ap1ar	-0.558651193314436	0.00686141504394344
NonOR_No-Ebf-or-Lhx2	Ap1b1	-0.10086994808299	0.462940924868477
NonOR_No-Ebf-or-Lhx2	Ap1g1	-0.203512198898497	0.1340734401344
NonOR_No-Ebf-or-Lhx2	Ap1g2	1.69358227234239	1.32184591692238e-12
NonOR_No-Ebf-or-Lhx2	Ap1m1	-0.659619187315444	0.00122687547863341
NonOR_No-Ebf-or-Lhx2	Ap1m2	0.11451832984336	0.673087131979768
NonOR_No-Ebf-or-Lhx2	Ap1s1	-0.0572443440621205	0.818065837436758
NonOR_No-Ebf-or-Lhx2	Ap1s2	1.19868759998085	2.48989772038698e-05
NonOR_No-Ebf-or-Lhx2	Ap1s3	-0.528603906276886	0.131167837818982
NonOR_No-Ebf-or-Lhx2	Ap2b1	0.18418204474862	0.14614178476447
NonOR_No-Ebf-or-Lhx2	Ap2m1	0.78108145748063	0.000204578623502393
NonOR_No-Ebf-or-Lhx2	Ap3b1	-0.0828102540381395	0.694133962330452
NonOR_No-Ebf-or-Lhx2	Ap3b2	-0.261233733065972	0.283508463099861
NonOR_No-Ebf-or-Lhx2	Ap3d1	-0.147331272653011	0.263889809720286
NonOR_No-Ebf-or-Lhx2	Ap3m1	-0.0616160282784148	0.807305049181886
NonOR_No-Ebf-or-Lhx2	Ap3s1	-0.0067912805925714	0.989498311548602
NonOR_No-Ebf-or-Lhx2	Ap3s2	-0.0596768921997956	0.684987185184707
NonOR_No-Ebf-or-Lhx2	Ap4b1	-0.111857374869525	0.759527342543799
NonOR_No-Ebf-or-Lhx2	Ap4m1	-0.303784917002594	0.306788003306412
NonOR_No-Ebf-or-Lhx2	Ap4s1	-0.717153890656197	0.00486694111325426
NonOR_No-Ebf-or-Lhx2	Ap5b1	-0.819215796091296	0.00986784033459112
NonOR_No-Ebf-or-Lhx2	Ap5z1	-0.659986145442713	0.0391501870667018
NonOR_No-Ebf-or-Lhx2	Apaf1	-0.144866084383492	0.728335520682371
NonOR_No-Ebf-or-Lhx2	Apba3	-0.609076656341716	0.104826044748489
NonOR_No-Ebf-or-Lhx2	Apbb1ip	0.209838707646914	0.846946416050733
NonOR_No-Ebf-or-Lhx2	Apbb2	-1.19698928431142	4.13525099499752e-06
NonOR_No-Ebf-or-Lhx2	Apbb3	-0.0416968022596597	0.85801846519753
NonOR_No-Ebf-or-Lhx2	Apc2	-0.17057954871862	0.513444367217598
NonOR_No-Ebf-or-Lhx2	Apcdd1	0.480342418182272	0.178298854414343
NonOR_No-Ebf-or-Lhx2	Apeh	1.79163888996704	2.99795255346061e-08
NonOR_No-Ebf-or-Lhx2	Apela	-0.345555559655108	NA
NonOR_No-Ebf-or-Lhx2	Apex1	1.74560027530254	6.29143488277216e-08
NonOR_No-Ebf-or-Lhx2	Apex2	-1.02590037550204	0.000188381843470311
NonOR_No-Ebf-or-Lhx2	Aph1b	-0.0273478356908095	0.960066571488295
NonOR_No-Ebf-or-Lhx2	Aph1c	-1.21694664298865	0.0725972215884225
NonOR_No-Ebf-or-Lhx2	Api5	-0.527803380855101	0.000887717995661869
NonOR_No-Ebf-or-Lhx2	Apip	-0.450311883727804	0.103202997421717
NonOR_No-Ebf-or-Lhx2	Apitd1	-1.66034268844237	0.00561014547583982
NonOR_No-Ebf-or-Lhx2	Aplf	-1.7973804171818	1.35021740204462e-08
NonOR_No-Ebf-or-Lhx2	Apln	1.04337432104157	0.242551731670265
NonOR_No-Ebf-or-Lhx2	Aplnr	1.74753886794502	0.127876152717264
NonOR_No-Ebf-or-Lhx2	Apmap	0.22303916999258	0.24174570793342
NonOR_No-Ebf-or-Lhx2	Apoa1	1.92759672250595	0.0178282182165465
NonOR_No-Ebf-or-Lhx2	Apoa1bp	-0.147548493847619	0.633056721099923
NonOR_No-Ebf-or-Lhx2	Apoa2	2.62527195939235	0.00103398278398911
NonOR_No-Ebf-or-Lhx2	Apoa4	4.9846066863851	2.14237533425967e-08
NonOR_No-Ebf-or-Lhx2	Apobec1	1.73548675385033	0.0620133416397357
NonOR_No-Ebf-or-Lhx2	Apobec3	1.20978864902869	0.173223759449049
NonOR_No-Ebf-or-Lhx2	Apobec4	-1.38049088051088	0.206940818976568
NonOR_No-Ebf-or-Lhx2	Apobr	2.58024860186934	4.17423635289897e-07
NonOR_No-Ebf-or-Lhx2	Apoc1	0.744041928046778	0.539508266335492
NonOR_No-Ebf-or-Lhx2	Apoc4	1.42316134175752	NA
NonOR_No-Ebf-or-Lhx2	Apod	-0.192387979214874	0.806346104173737
NonOR_No-Ebf-or-Lhx2	Apoe	2.51581686425889	0.00819144208765698
NonOR_No-Ebf-or-Lhx2	Apof	0.718573007038385	NA
NonOR_No-Ebf-or-Lhx2	Apoh	0.751647583261748	0.571677883748416
NonOR_No-Ebf-or-Lhx2	Apol10b	-0.345555559655108	NA
NonOR_No-Ebf-or-Lhx2	Apol11b	0.0822823443408504	0.955998013541313
NonOR_No-Ebf-or-Lhx2	Apol6	0.624328342334098	0.322070839753717
NonOR_No-Ebf-or-Lhx2	Apol7a	1.04664253737623	NA
NonOR_No-Ebf-or-Lhx2	Apol7e	-0.345555559655108	NA
NonOR_No-Ebf-or-Lhx2	Apol8	2.52728776453453	6.79935342174558e-07
NonOR_No-Ebf-or-Lhx2	Apol9a	0.5156889817466	NA
NonOR_No-Ebf-or-Lhx2	Apol9b	2.77994989487623	0.0147297463462452
NonOR_No-Ebf-or-Lhx2	Apom	0.185695488824878	NA
NonOR_No-Ebf-or-Lhx2	Apoo	0.757147986402989	0.104101645939784
NonOR_No-Ebf-or-Lhx2	Apool	-0.96057520669901	0.00312482621003863
NonOR_No-Ebf-or-Lhx2	Apopt1	0.304565344562155	0.191131428013569
NonOR_No-Ebf-or-Lhx2	App	-1.15276490444918	1.86053847505463e-13
NonOR_No-Ebf-or-Lhx2	Appbp2	0.218381169460143	0.421232292431079
NonOR_No-Ebf-or-Lhx2	Appbp2os	-0.548541262859328	0.408159450091857
NonOR_No-Ebf-or-Lhx2	Appl1	-0.419713327555963	0.000840973066287258
NonOR_No-Ebf-or-Lhx2	Appl2	3.85166324894359	8.08043873742199e-31
NonOR_No-Ebf-or-Lhx2	Aprt	1.16465688759032	1.67201654473303e-11
NonOR_No-Ebf-or-Lhx2	Aqp1	2.10053785039667	3.17743859160223e-05
NonOR_No-Ebf-or-Lhx2	Aqp11	-2.39397648939681	2.59128852771924e-07
NonOR_No-Ebf-or-Lhx2	Aqp12	0.766343351738206	NA
NonOR_No-Ebf-or-Lhx2	Aqp2	0.242045419635727	NA
NonOR_No-Ebf-or-Lhx2	Aqp3	-1.27629897797572	NA
NonOR_No-Ebf-or-Lhx2	Aqp4	-1.14242366386942	0.320214013938943
NonOR_No-Ebf-or-Lhx2	Aqp5	-1.16107852393015	0.197835363899175
NonOR_No-Ebf-or-Lhx2	Aqp6	0.696503690624535	NA
NonOR_No-Ebf-or-Lhx2	Aqp9	1.25638475553663	NA
NonOR_No-Ebf-or-Lhx2	Aqr	-0.0784670670298443	0.6907399601213
NonOR_No-Ebf-or-Lhx2	Ar	-0.128223012006212	0.918283724171499
NonOR_No-Ebf-or-Lhx2	Araf	0.148496530737555	0.42281577511809
NonOR_No-Ebf-or-Lhx2	Arap3	3.71520352397083	8.18559623139209e-08
NonOR_No-Ebf-or-Lhx2	Arc	1.94896039057259	0.000223982574764467
NonOR_No-Ebf-or-Lhx2	Arcn1	0.381686790345663	0.00729737025354906
NonOR_No-Ebf-or-Lhx2	Areg	-3.34280392528966	1.21325386262444e-06
NonOR_No-Ebf-or-Lhx2	Arel1	-1.08405895609987	5.17428680135161e-26
NonOR_No-Ebf-or-Lhx2	Arf1	0.232264885346563	0.195498198528598
NonOR_No-Ebf-or-Lhx2	Arf3	0.374190108116036	0.048809128117189
NonOR_No-Ebf-or-Lhx2	Arf4	-0.1498705745806	0.585177079227491
NonOR_No-Ebf-or-Lhx2	Arf5	-0.0408871510564227	0.880154510403447
NonOR_No-Ebf-or-Lhx2	Arf6	-0.382304237509218	0.00127214020779376
NonOR_No-Ebf-or-Lhx2	Arfgap1	-0.197913043489956	0.273996380890599
NonOR_No-Ebf-or-Lhx2	Arfgap3	0.00328513279028013	0.986422049388836
NonOR_No-Ebf-or-Lhx2	Arfgef1	-0.766668110231267	3.78425713986938e-07
NonOR_No-Ebf-or-Lhx2	Arfgef2	0.272875170331182	0.159627593498276
NonOR_No-Ebf-or-Lhx2	Arfgef3	-1.46307090322187	1.05980523142506e-22
NonOR_No-Ebf-or-Lhx2	Arfip2	0.272633597113133	0.229016806233969
NonOR_No-Ebf-or-Lhx2	Arfrp1	-0.729909012606687	5.5441069594015e-06
NonOR_No-Ebf-or-Lhx2	Arg1	0.438234075194664	NA
NonOR_No-Ebf-or-Lhx2	Arg2	1.93480116452418	0.0229217934514532
NonOR_No-Ebf-or-Lhx2	Arglu1	-0.487425478905603	0.0210609188620402
NonOR_No-Ebf-or-Lhx2	Arhgap10	-0.41273593465079	0.498766627440122
NonOR_No-Ebf-or-Lhx2	Arhgap15	5.68683379277924	3.20250557095084e-24
NonOR_No-Ebf-or-Lhx2	Arhgap17	-1.82051233528367	1.39303988501089e-10
NonOR_No-Ebf-or-Lhx2	Arhgap18	0.197434190146119	0.748377434390669
NonOR_No-Ebf-or-Lhx2	Arhgap19	0.64403303177767	0.113934157792489
NonOR_No-Ebf-or-Lhx2	Arhgap20	-0.527661482519809	0.571410180022827
NonOR_No-Ebf-or-Lhx2	Arhgap21	-0.712961638407724	1.41154509792457e-05
NonOR_No-Ebf-or-Lhx2	Arhgap22	1.12986578515426	0.299798523133006
NonOR_No-Ebf-or-Lhx2	Arhgap23	0.431518260442835	0.453122178721215
NonOR_No-Ebf-or-Lhx2	Arhgap24	-0.118629726515993	0.906228476050782
NonOR_No-Ebf-or-Lhx2	Arhgap25	2.1975355638314	0.0167536551424322
NonOR_No-Ebf-or-Lhx2	Arhgap26	-1.92973265357202	3.04628848198821e-07
NonOR_No-Ebf-or-Lhx2	Arhgap27	-0.0866502266534904	0.929431497187055
NonOR_No-Ebf-or-Lhx2	Arhgap27os3	0.72191488361561	NA
NonOR_No-Ebf-or-Lhx2	Arhgap28	-0.140889808426306	0.871582645204787
NonOR_No-Ebf-or-Lhx2	Arhgap29	0.300413454494163	0.769598471859794
NonOR_No-Ebf-or-Lhx2	Arhgap30	3.6437699453073	1.13013431785267e-06
NonOR_No-Ebf-or-Lhx2	Arhgap31	-1.85140026484305	1.53216126459201e-05
NonOR_No-Ebf-or-Lhx2	Arhgap32	-0.699060023267495	0.00381636727996912
NonOR_No-Ebf-or-Lhx2	Arhgap33	-0.704535909963821	0.0680903362416593
NonOR_No-Ebf-or-Lhx2	Arhgap33os	0.408047912278478	NA
NonOR_No-Ebf-or-Lhx2	Arhgap35	-0.0929881918988856	0.595244307028099
NonOR_No-Ebf-or-Lhx2	Arhgap36	0.42380413649149	0.737204873655011
NonOR_No-Ebf-or-Lhx2	Arhgap39	-0.686741944702226	2.04957200344266e-05
NonOR_No-Ebf-or-Lhx2	Arhgap4	1.66755280618648	7.11753514504163e-05
NonOR_No-Ebf-or-Lhx2	Arhgap40	1.03213194588425	0.11555583555928
NonOR_No-Ebf-or-Lhx2	Arhgap44	-0.788243571151152	0.000555553424532096
NonOR_No-Ebf-or-Lhx2	Arhgap5	-0.471939323962988	0.0851584579413381
NonOR_No-Ebf-or-Lhx2	Arhgap6	0.582633264849757	0.626050873404042
NonOR_No-Ebf-or-Lhx2	Arhgap8	1.28368865448709	0.250462405415311
NonOR_No-Ebf-or-Lhx2	Arhgap9	4.0118220250274	5.87313204915737e-08
NonOR_No-Ebf-or-Lhx2	Arhgdia	0.53781490697963	0.00477821745984618
NonOR_No-Ebf-or-Lhx2	Arhgdib	1.56687652653085	0.0434948026784084
NonOR_No-Ebf-or-Lhx2	Arhgef1	-0.594337474867333	0.0509864083367466
NonOR_No-Ebf-or-Lhx2	Arhgef10	-0.546484604829842	0.313219878893807
NonOR_No-Ebf-or-Lhx2	Arhgef10l	2.72357147191808	7.1346687940623e-31
NonOR_No-Ebf-or-Lhx2	Arhgef11	-0.290535658312632	0.0635931457600822
NonOR_No-Ebf-or-Lhx2	Arhgef15	3.30850014616697	0.000831646105989313
NonOR_No-Ebf-or-Lhx2	Arhgef16	0.595370032553751	0.536779791024218
NonOR_No-Ebf-or-Lhx2	Arhgef17	1.42639042355426	4.0565121453965e-05
NonOR_No-Ebf-or-Lhx2	Arhgef18	-0.814865852830734	0.000297946062177408
NonOR_No-Ebf-or-Lhx2	Arhgef19	-1.44797391290342	8.63926114442101e-07
NonOR_No-Ebf-or-Lhx2	Arhgef2	-0.200057990845899	0.275954512859859
NonOR_No-Ebf-or-Lhx2	Arhgef26	-0.846615363076731	0.456464138900902
NonOR_No-Ebf-or-Lhx2	Arhgef28	-1.84839534478644	3.40500113973942e-16
NonOR_No-Ebf-or-Lhx2	Arhgef3	-0.908985312928054	3.68539754736257e-08
NonOR_No-Ebf-or-Lhx2	Arhgef33	-0.244355177138921	0.523033752289552
NonOR_No-Ebf-or-Lhx2	Arhgef37	0.0492795983192043	0.960066571488295
NonOR_No-Ebf-or-Lhx2	Arhgef38	0.359926462569814	0.0950029258798661
NonOR_No-Ebf-or-Lhx2	Arhgef39	0.271464652704469	0.844377242502858
NonOR_No-Ebf-or-Lhx2	Arhgef4	2.23732405312556	2.52734508095407e-09
NonOR_No-Ebf-or-Lhx2	Arhgef40	0.185599635606372	0.878585488964002
NonOR_No-Ebf-or-Lhx2	Arhgef5	-0.667107847428072	0.45430447251691
NonOR_No-Ebf-or-Lhx2	Arhgef6	2.10448799897912	3.14067974156644e-06
NonOR_No-Ebf-or-Lhx2	Arhgef7	0.248871135982868	0.177847579680465
NonOR_No-Ebf-or-Lhx2	Arhgef9	1.08440609253171	6.46017318524175e-09
NonOR_No-Ebf-or-Lhx2	Arid1a	-0.563747272035045	0.21968757873922
NonOR_No-Ebf-or-Lhx2	Arid1b	-0.368981354099352	0.139088226105315
NonOR_No-Ebf-or-Lhx2	Arid2	-0.910120764098797	5.13865157001875e-13
NonOR_No-Ebf-or-Lhx2	Arid3a	-1.02074687142829	8.9216387565817e-08
NonOR_No-Ebf-or-Lhx2	Arid3b	-1.46438704151387	1.20398383161029e-05
NonOR_No-Ebf-or-Lhx2	Arid3c	1.95524854138068	0.101449567549144
NonOR_No-Ebf-or-Lhx2	Arid4a	0.101715883213314	0.585381690899712
NonOR_No-Ebf-or-Lhx2	Arid4b	0.361072761168341	0.129699666571161
NonOR_No-Ebf-or-Lhx2	Arid5a	-0.623413106540703	0.0118249803655902
NonOR_No-Ebf-or-Lhx2	Arid5b	0.346684902016214	0.364613420333229
NonOR_No-Ebf-or-Lhx2	Arih2	-0.199406558061411	0.193213624847753
NonOR_No-Ebf-or-Lhx2	Arl1	0.291886458612296	0.222872897714196
NonOR_No-Ebf-or-Lhx2	Arl10	0.763539488429916	0.0333879480487791
NonOR_No-Ebf-or-Lhx2	Arl11	3.88051341056409	7.42782829052937e-05
NonOR_No-Ebf-or-Lhx2	Arl14epl	-3.41695823597873	6.31956545949612e-49
NonOR_No-Ebf-or-Lhx2	Arl15	-1.75624022049683	4.99255860783726e-05
NonOR_No-Ebf-or-Lhx2	Arl16	0.966304298148653	5.69919843241491e-07
NonOR_No-Ebf-or-Lhx2	Arl2	0.287103941621177	0.306137388120827
NonOR_No-Ebf-or-Lhx2	Arl4c	1.84605214520112	1.4214567990558e-09
NonOR_No-Ebf-or-Lhx2	Arl4d	0.26047154644203	0.757626078586984
NonOR_No-Ebf-or-Lhx2	Arl5a	0.822804067586433	1.22922436363342e-09
NonOR_No-Ebf-or-Lhx2	Arl5b	0.198101143792247	0.425739101704137
NonOR_No-Ebf-or-Lhx2	Arl5c	4.09311023280049	2.21907071856741e-08
NonOR_No-Ebf-or-Lhx2	Arl6ip1	0.241232429289363	0.0913847910510651
NonOR_No-Ebf-or-Lhx2	Arl6ip4	-0.253254177028465	0.181095252083797
NonOR_No-Ebf-or-Lhx2	Arl6ip5	-0.313146710313584	0.0783169977649112
NonOR_No-Ebf-or-Lhx2	Arl6ip6	-0.176887857288423	0.4325374833316
NonOR_No-Ebf-or-Lhx2	Arl8a	-0.967838275211167	7.18319787082639e-05
NonOR_No-Ebf-or-Lhx2	Arl8b	-0.284771197219377	0.0493489375847026
NonOR_No-Ebf-or-Lhx2	Arl9	0.534327556229372	0.69218794386156
NonOR_No-Ebf-or-Lhx2	Armc1	-0.248831433630463	0.280995613049775
NonOR_No-Ebf-or-Lhx2	Armc10	0.25475078294467	0.259447984323975
NonOR_No-Ebf-or-Lhx2	Armc12	0.657150164441612	NA
NonOR_No-Ebf-or-Lhx2	Armc2	-0.800422611305603	1.08668011223122e-07
NonOR_No-Ebf-or-Lhx2	Armc3	-0.942904458927948	0.000349410354500945
NonOR_No-Ebf-or-Lhx2	Armc4	-2.88132787003058	6.94650137149462e-20
NonOR_No-Ebf-or-Lhx2	Armc5	-0.413030577792991	0.316648115726791
NonOR_No-Ebf-or-Lhx2	Armc6	-0.0294272588777141	0.906960725912382
NonOR_No-Ebf-or-Lhx2	Armc7	-0.17101089897063	0.658677043173445
NonOR_No-Ebf-or-Lhx2	Armc8	0.239311343094568	0.349921274633107
NonOR_No-Ebf-or-Lhx2	Armc9	-0.0967511873900753	0.540020301558284
NonOR_No-Ebf-or-Lhx2	Armcx1	1.18502950985771	0.00603653552212729
NonOR_No-Ebf-or-Lhx2	Armcx2	2.19650682281952	0.000152636502314824
NonOR_No-Ebf-or-Lhx2	Armcx3	0.284199082563209	0.759076546224498
NonOR_No-Ebf-or-Lhx2	Armcx4	0.0366056400857859	0.972627901192253
NonOR_No-Ebf-or-Lhx2	Armcx5	0.909125951891487	0.000526259997547733
NonOR_No-Ebf-or-Lhx2	Armcx6	0.122818008736623	0.927819331543625
NonOR_No-Ebf-or-Lhx2	Armt1	-0.889860196343327	0.00294407796952863
NonOR_No-Ebf-or-Lhx2	Arnt	-0.141584841113875	0.399868998268197
NonOR_No-Ebf-or-Lhx2	Arnt2	-0.104563289396673	0.888657742359578
NonOR_No-Ebf-or-Lhx2	Arntl	-0.0201662606582981	0.94775478880375
NonOR_No-Ebf-or-Lhx2	Arntl2	0.478230382816224	0.254637517708415
NonOR_No-Ebf-or-Lhx2	Arpc1a	0.0326003875084619	0.849208962957204
NonOR_No-Ebf-or-Lhx2	Arpc1b	1.90319305168346	0.000649543655749451
NonOR_No-Ebf-or-Lhx2	Arpc2	0.197565164375089	0.135538263458433
NonOR_No-Ebf-or-Lhx2	Arpc3	0.341584564986212	0.041153485668284
NonOR_No-Ebf-or-Lhx2	Arpc4	-0.776418396982754	2.50305825610183e-10
NonOR_No-Ebf-or-Lhx2	Arpc5l	0.0275042740527761	0.906545417849264
NonOR_No-Ebf-or-Lhx2	Arpin	0.970063483190692	0.0131406786604196
NonOR_No-Ebf-or-Lhx2	Arpp19	0.16852317021024	0.433743205743984
NonOR_No-Ebf-or-Lhx2	Arrb1	3.03198181985955	8.5913294659033e-08
NonOR_No-Ebf-or-Lhx2	Arrdc1	0.518147872270341	0.049804016566482
NonOR_No-Ebf-or-Lhx2	Arrdc2	-0.45112586576143	0.143925155952047
NonOR_No-Ebf-or-Lhx2	Arrdc3	-0.265200308296145	0.176068689789232
NonOR_No-Ebf-or-Lhx2	Arsa	0.317605695209234	0.133534150636313
NonOR_No-Ebf-or-Lhx2	Arsb	0.0353901832009906	0.943816062685763
NonOR_No-Ebf-or-Lhx2	Arsg	-0.773558258134842	0.00390656148433763
NonOR_No-Ebf-or-Lhx2	Arsi	-0.125416095221475	NA
NonOR_No-Ebf-or-Lhx2	Arsk	-1.30589439488239	6.39342162320778e-10
NonOR_No-Ebf-or-Lhx2	Art2a-ps	0.742639012632238	NA
NonOR_No-Ebf-or-Lhx2	Art3	0.218276355268162	NA
NonOR_No-Ebf-or-Lhx2	Art4	-1.72275053508314	0.129807758315806
NonOR_No-Ebf-or-Lhx2	Art5	-1.29570370843693	0.0534231278622737
NonOR_No-Ebf-or-Lhx2	Artn	0.130395919706159	0.889587585219341
NonOR_No-Ebf-or-Lhx2	Arx	0.428045059181969	NA
NonOR_No-Ebf-or-Lhx2	Arxes1	-2.04402285243016	2.9531099027548e-13
NonOR_No-Ebf-or-Lhx2	Arxes2	-0.859498773962611	5.215319948158e-08
NonOR_No-Ebf-or-Lhx2	As3mt	0.0118643722788488	0.985376157049867
NonOR_No-Ebf-or-Lhx2	Asah1	0.08568907642844	0.82094581899287
NonOR_No-Ebf-or-Lhx2	Asah2	1.78495690457327	0.00911945940729517
NonOR_No-Ebf-or-Lhx2	Asap1	-0.932889898091134	0.0497521338669493
NonOR_No-Ebf-or-Lhx2	Asap2	-1.02534732138615	0.0042574728921864
NonOR_No-Ebf-or-Lhx2	Asap3	0.744590384727704	0.381968215494712
NonOR_No-Ebf-or-Lhx2	Asb10	1.39128896655121	NA
NonOR_No-Ebf-or-Lhx2	Asb11	-0.0152413907600767	NA
NonOR_No-Ebf-or-Lhx2	Asb12	0.2595545512606	NA
NonOR_No-Ebf-or-Lhx2	Asb13	-1.45570869563913	8.89714897305268e-17
NonOR_No-Ebf-or-Lhx2	Asb14	-0.0330711241217537	NA
NonOR_No-Ebf-or-Lhx2	Asb15	-0.390080173008726	0.735234702275502
NonOR_No-Ebf-or-Lhx2	Asb2	2.77665777355509	0.00947564329797152
NonOR_No-Ebf-or-Lhx2	Asb3	0.0577491327726794	0.877942402205029
NonOR_No-Ebf-or-Lhx2	Asb4	0.958121091005862	0.438657254961398
NonOR_No-Ebf-or-Lhx2	Asb5	-0.684698834484121	0.558210076049976
NonOR_No-Ebf-or-Lhx2	Asb6	0.0811787604114911	0.75212394949615
NonOR_No-Ebf-or-Lhx2	Asb7	-0.0650456065031734	0.752369603118455
NonOR_No-Ebf-or-Lhx2	Asb8	-0.325130821948684	0.0469898501992962
NonOR_No-Ebf-or-Lhx2	Ascc1	-0.584286977179814	0.00567194608957117
NonOR_No-Ebf-or-Lhx2	Ascc2	-0.0566070987536094	0.784366353469667
NonOR_No-Ebf-or-Lhx2	Ascc3	-0.349092601637391	0.114183435421448
NonOR_No-Ebf-or-Lhx2	Ascl1	-1.04299816998064	NA
NonOR_No-Ebf-or-Lhx2	Ascl2	0.238732542700854	NA
NonOR_No-Ebf-or-Lhx2	Ascl4	0.365003275798741	0.482454223014364
NonOR_No-Ebf-or-Lhx2	Ascl5	0.428045059181969	NA
NonOR_No-Ebf-or-Lhx2	Asgr1	-1.75089722015944	0.0459209157391664
NonOR_No-Ebf-or-Lhx2	Asgr2	2.67742688910563	0.00276132362932379
NonOR_No-Ebf-or-Lhx2	Ash1l	-0.396062828428292	0.0346136387201677
NonOR_No-Ebf-or-Lhx2	Asic1	-0.834902771186877	2.14831936287334e-09
NonOR_No-Ebf-or-Lhx2	Asic2	3.83575140859601	1.31072782865926e-12
NonOR_No-Ebf-or-Lhx2	Asic3	-0.646532313566003	0.575722429247811
NonOR_No-Ebf-or-Lhx2	Asic4	0.428045059181969	NA
NonOR_No-Ebf-or-Lhx2	Asl	0.799392256275695	2.09158594238893e-05
NonOR_No-Ebf-or-Lhx2	Asna1	0.142397091623825	0.575841032140059
NonOR_No-Ebf-or-Lhx2	Asns	0.282993413795081	0.226302241105586
NonOR_No-Ebf-or-Lhx2	Asnsd1	-0.328427827616972	0.163990914650728
NonOR_No-Ebf-or-Lhx2	Aspa	1.19430131689449	0.290645306150889
NonOR_No-Ebf-or-Lhx2	Aspdh	0.866507468391643	NA
NonOR_No-Ebf-or-Lhx2	Aspg	2.90252741591718	2.29887288412366e-10
NonOR_No-Ebf-or-Lhx2	Asph	0.126385695575395	0.46395929926641
NonOR_No-Ebf-or-Lhx2	Asphd1	4.01377733273399	1.61552812550732e-05
NonOR_No-Ebf-or-Lhx2	Asphd2	1.71590282211644	5.04469426965566e-10
NonOR_No-Ebf-or-Lhx2	Aspm	0.199613706602712	0.804090004432837
NonOR_No-Ebf-or-Lhx2	Aspn	0.6991255680156	0.587227006511724
NonOR_No-Ebf-or-Lhx2	Asprv1	-0.811006200802088	0.309532110866358
NonOR_No-Ebf-or-Lhx2	Aspscr1	-0.249839156391743	0.115274498277849
NonOR_No-Ebf-or-Lhx2	Asrgl1	-0.155378199957629	0.537358028682876
NonOR_No-Ebf-or-Lhx2	Aste1	0.595510162117011	0.00310735630193998
NonOR_No-Ebf-or-Lhx2	Astn1	-0.561509764875765	0.00278209396628811
NonOR_No-Ebf-or-Lhx2	Astn2	-1.19760048789589	2.08455395829883e-18
NonOR_No-Ebf-or-Lhx2	Asun	-0.167435333975587	0.478603164609966
NonOR_No-Ebf-or-Lhx2	Asxl1	-0.150273314503484	0.544114904718755
NonOR_No-Ebf-or-Lhx2	Asxl2	-0.00300404893582802	0.985801186992028
NonOR_No-Ebf-or-Lhx2	Asxl3	-1.42986227418694	3.70161317653906e-10
NonOR_No-Ebf-or-Lhx2	Atad2	1.13575650520252	0.00667497844142571
NonOR_No-Ebf-or-Lhx2	Atad2b	-0.45597335079676	0.000103048500880463
NonOR_No-Ebf-or-Lhx2	Atad3a	0.655203357450597	0.000689411647922938
NonOR_No-Ebf-or-Lhx2	Atad3aos	0.750779753126068	0.146879184215074
NonOR_No-Ebf-or-Lhx2	Atad5	-0.20111145119918	0.44153303492038
NonOR_No-Ebf-or-Lhx2	Atat1	0.541092000187852	0.248269556826615
NonOR_No-Ebf-or-Lhx2	Atcay	0.382887706941833	0.00171272513786423
NonOR_No-Ebf-or-Lhx2	Atcayos	0.242045419635727	NA
NonOR_No-Ebf-or-Lhx2	Atf1	-0.054320612226592	0.860266610692126
NonOR_No-Ebf-or-Lhx2	Atf2	-0.0217954234234991	0.888578924977742
NonOR_No-Ebf-or-Lhx2	Atf3	0.961899105910168	0.264013139475809
NonOR_No-Ebf-or-Lhx2	Atf4	-0.446758233726856	0.00138485734598022
NonOR_No-Ebf-or-Lhx2	Atf6	-0.19159736846908	0.149836421625716
NonOR_No-Ebf-or-Lhx2	Atf6b	0.174751322481296	0.455258080766192
NonOR_No-Ebf-or-Lhx2	Atf7	-0.584347600974465	0.0564653228606474
NonOR_No-Ebf-or-Lhx2	Atf7ip2	0.428045059181969	NA
NonOR_No-Ebf-or-Lhx2	Atg10	-0.130289255903282	0.750618106045847
NonOR_No-Ebf-or-Lhx2	Atg101	0.792934348703898	1.65891911900817e-06
NonOR_No-Ebf-or-Lhx2	Atg12	0.462464260757685	0.00258820652869094
NonOR_No-Ebf-or-Lhx2	Atg14	-0.0230601473486722	0.929126050556712
NonOR_No-Ebf-or-Lhx2	Atg16l1	-0.102268302634523	0.607242675059802
NonOR_No-Ebf-or-Lhx2	Atg2a	-0.135722024879139	0.715644635923805
NonOR_No-Ebf-or-Lhx2	Atg2b	-1.1043217660922	1.33934158156054e-15
NonOR_No-Ebf-or-Lhx2	Atg3	0.0116849347064221	0.960890529670357
NonOR_No-Ebf-or-Lhx2	Atg4a	-0.313540989014564	0.410474352955249
NonOR_No-Ebf-or-Lhx2	Atg4b	0.20870820022285	0.184666194234028
NonOR_No-Ebf-or-Lhx2	Atg4c	-0.663391294259882	0.0101940504680781
NonOR_No-Ebf-or-Lhx2	Atg5	0.0456896172670089	0.859331445692756
NonOR_No-Ebf-or-Lhx2	Atg7	0.473867352842166	0.00876718704439022
NonOR_No-Ebf-or-Lhx2	Atg9a	-0.701599691582692	0.00127755173895735
NonOR_No-Ebf-or-Lhx2	Atg9b	5.64147499046606	5.34599218306168e-25
NonOR_No-Ebf-or-Lhx2	Athl1	1.01967630520232	0.29100639453193
NonOR_No-Ebf-or-Lhx2	Atic	-1.17154835293242	7.97635686520406e-21
NonOR_No-Ebf-or-Lhx2	Atl1	0.357254413174928	0.328075003135988
NonOR_No-Ebf-or-Lhx2	Atl3	-0.155234568190842	0.313261750694413
NonOR_No-Ebf-or-Lhx2	Atn1	-0.563755572539999	0.253335228059166
NonOR_No-Ebf-or-Lhx2	Atoh7	-0.0950844049335924	NA
NonOR_No-Ebf-or-Lhx2	Atoh8	1.16051696875309	NA
NonOR_No-Ebf-or-Lhx2	Atox1	-1.30364625482209	3.03371554923274e-08
NonOR_No-Ebf-or-Lhx2	Atp10a	0.461534988882815	0.688676352330248
NonOR_No-Ebf-or-Lhx2	Atp10b	0.654757891881478	0.452122822643887
NonOR_No-Ebf-or-Lhx2	Atp11a	-0.0996028354167754	0.627181490773408
NonOR_No-Ebf-or-Lhx2	Atp11b	-0.0946476922326208	0.654777169073584
NonOR_No-Ebf-or-Lhx2	Atp11c	-0.226871250507602	0.2703752965452
NonOR_No-Ebf-or-Lhx2	Atp12a	-0.00362716674723856	NA
NonOR_No-Ebf-or-Lhx2	Atp13a1	-0.416558481649136	0.0196842178670305
NonOR_No-Ebf-or-Lhx2	Atp13a2	-0.0682926437000436	0.807653292551172
NonOR_No-Ebf-or-Lhx2	Atp13a3	-0.32290203967624	0.212069989319407
NonOR_No-Ebf-or-Lhx2	Atp13a4	1.70351589810841	0.156959773119331
NonOR_No-Ebf-or-Lhx2	Atp13a5	1.17990176258848	0.00808944023711415
NonOR_No-Ebf-or-Lhx2	Atp1a2	1.0116354465712	0.062788238908219
NonOR_No-Ebf-or-Lhx2	Atp1a3	7.72840291193034	1.32831872328011e-70
NonOR_No-Ebf-or-Lhx2	Atp1a4	1.86165716740592	0.106749542176012
NonOR_No-Ebf-or-Lhx2	Atp1b2	1.86694665192021	0.0031133930193844
NonOR_No-Ebf-or-Lhx2	Atp1b3	0.91706675793776	1.86667576368704e-10
NonOR_No-Ebf-or-Lhx2	Atp2a1	-1.48128531733946	0.219889143035999
NonOR_No-Ebf-or-Lhx2	Atp2a2	-0.212471756321897	0.339352832026748
NonOR_No-Ebf-or-Lhx2	Atp2a3	0.601227935537878	0.32084552583485
NonOR_No-Ebf-or-Lhx2	Atp2b1	-0.976150794846369	6.48152503866895e-23
NonOR_No-Ebf-or-Lhx2	Atp2b2	3.28171970812506	8.02427769897889e-07
NonOR_No-Ebf-or-Lhx2	Atp2b3	-2.42833465199803	0.0206290533325347
NonOR_No-Ebf-or-Lhx2	Atp2b4	0.500675190079178	0.255588769886599
NonOR_No-Ebf-or-Lhx2	Atp2c1	0.332690408593595	0.34160997775085
NonOR_No-Ebf-or-Lhx2	Atp4a	0.206590417955904	0.831512171710529
NonOR_No-Ebf-or-Lhx2	Atp5a1	0.620949792094377	0.000651044768772999
[truncated: 17,594 more rows]
