# Supplementary material for: Cooperative interactions enable singular olfactory receptor expression in mouse olfactory neurons
Source: eLife. 2017 Sep 21;6:e28620. doi: 10.7554/eLife.28620 (PMC5608512; doi:10.7554/eLife.28620)
Supplement: Figure 5—source data 3. [file elife-28620-fig5-data3.txt]

Conc	Conc_toFusion_OMPtTA	Conc_Lhx2KO	Fold	p.value	FDR	set
chr12 79924672 79929542	9.98	10.84	7.57	3.27	4.1e-99	4.07e-94	Negative
chr12 75615647 75617591	9.43	10.32	6.67	3.65	1.17e-87	5.83e-83	Negative
chr6 146139873 146141814	8.72	9.67	4.74	4.93	3.97e-83	1.31e-78	Negative
chr6 145731302 145732750	8.71	9.63	5.39	4.24	8.48e-76	1.68e-71	Negative
chr10 12852311 12855172	9.59	10.45	7.22	3.22	1.22e-74	2.01e-70	Negative
chr16 76242330 76243994	9	9.9	6.07	3.83	2.73e-73	3.88e-69	Negative
chr16 23515190 23517037	9.16	10.05	6.39	3.66	3.87e-73	4.81e-69	Negative
chr13 44085629 44087555	8.9	9.8	5.97	3.84	1.14e-70	1.26e-66	Negative
chr15 68375321 68378774	8.58	9.49	5.42	4.07	3.58e-67	2.73e-63	Negative
chr13 92763170 92765281	8.95	9.84	6.27	3.56	5.17e-64	3.67e-60	Negative
chr8 32545786 32548220	8.7	9.59	5.96	3.63	1.53e-62	9.51e-59	Negative
chr3 119524154 119527112	8.77	9.64	6.24	3.39	8.7e-58	4.55e-54	Negative
chr16 95374947 95377144	8.88	9.74	6.41	3.34	1.68e-56	8.34e-53	Negative
chr2 139729058 139730349	8.34	9.24	5.37	3.88	2.3e-56	1.06e-52	Negative
chrX 101801700 101804109	9.35	10.2	7.01	3.18	2.35e-56	1.06e-52	Negative
chr1 170381047 170382058	8.79	9.64	6.47	3.17	2.62e-56	1.13e-52	Negative
chr2 128209842 128212571	8.81	9.66	6.51	3.15	8.58e-55	3.55e-51	Negative
chr14 102779090 102782198	8.89	9.73	6.62	3.11	1.35e-53	5.35e-50	Negative
chr6 148331742 148333265	8.24	9.14	5.29	3.85	1.96e-53	7.49e-50	Negative
chr14 47785151 47786997	8.47	9.35	5.81	3.54	5.51e-53	2.03e-49	Negative
chr6 146008123 146011677	10.2	10.9	8.78	2.12	1.16e-51	3.6e-48	Negative
chr1 168963917 168965837	9.83	10.56	8.26	2.29	1.68e-51	5.06e-48	Negative
chr1 98522441 98523846	8.62	9.48	6.12	3.36	2.11e-51	6.15e-48	Negative
chr1 33529793 33532607	9.14	9.94	7.25	2.69	7e-51	1.99e-47	Negative
chr15 60888165 60889439	8.58	9.47	5.86	3.6	6.02e-50	1.62e-46	Negative
chr1 73004421 73006794	9.22	10	7.35	2.65	5.63e-49	1.37e-45	Negative
chr9 67544318 67545650	8.17	9.07	5.15	3.93	8.15e-49	1.93e-45	Negative
chr3 61309839 61312116	8.17	9.08	5.07	4.01	1.15e-48	2.67e-45	Negative
chr15 67715567 67716505	8.46	5.75	9.35	-3.59	1.39e-47	3.06e-44	Negative
chr18 83501633 83503229	8.34	9.21	5.72	3.49	1.55e-47	3.34e-44	Negative
chr3 36262836 36264233	8.24	9.16	5.12	4.03	2.28e-47	4.82e-44	Negative
chr5 28940781 28942026	8.29	9.21	5.12	4.09	2.35e-47	4.86e-44	Negative
chr9 76361437 76362595	8.36	5.54	9.26	-3.72	3.69e-47	7.46e-44	Negative
chr18 20073642 20075419	8.07	8.97	5.14	3.83	3.75e-47	7.46e-44	Negative
chr15 4147797 4149450	8.24	9.11	5.65	3.46	4.46e-47	8.68e-44	Negative
chr12 29120505 29122024	7.92	8.84	4.74	4.1	1.11e-46	2.11e-43	Negative
chr13 113630002 113632798	9.56	10.3	7.99	2.31	1.33e-46	2.49e-43	Negative
chr8 114306141 114308264	8.16	9.04	5.52	3.52	1.41e-46	2.59e-43	Negative
chr9 115126633 115128951	8.13	9.02	5.42	3.59	1.51e-46	2.73e-43	Negative
chr18 49479737 49481116	8.17	9.06	5.42	3.63	1.56e-46	2.77e-43	Negative
chr15 38450725 38454040	9.52	10.26	7.9	2.37	1.69e-46	2.94e-43	Negative
chr4 86796046 86797279	7.88	8.81	4.55	4.26	2.02e-46	3.45e-43	Negative
chr12 76039877 76041556	8.72	9.6	6.04	3.56	2.46e-46	4.14e-43	Negative
chr4 74553677 74554693	7.81	8.77	3.75	5.02	2.66e-46	4.4e-43	Negative
chr14 65571912 65573095	8.24	9.14	5.36	3.78	4.91e-46	8e-43	Negative
chr2 127470366 127472191	8.57	9.43	6.1	3.33	5.67e-46	9.09e-43	Negative
chr11 20122283 20123776	8.36	9.28	5.16	4.12	9.73e-46	1.53e-42	Negative
chr12 54832953 54837140	9.83	10.55	8.29	2.26	1.08e-45	1.68e-42	Negative
chr13 5248291 5249837	9.19	9.95	7.48	2.47	1.11e-45	1.7e-42	Negative
chr5 33005464 33007782	8.87	9.67	6.98	2.68	1.19e-45	1.76e-42	Negative
chr4 81761508 81764863	9.63	10.38	7.99	2.4	1.3e-45	1.9e-42	Negative
chr4 86018618 86021131	9.38	10.14	7.68	2.46	2.67e-45	3.84e-42	Negative
chr9 96475644 96476796	7.84	8.77	4.28	4.49	4.48e-45	6.27e-42	Negative
chr8 13590570 13591899	8	8.89	5.17	3.72	7.02e-45	9.69e-42	Negative
chr14 97353596 97356168	8.9	9.71	6.9	2.8	7.79e-45	1.06e-41	Negative
chr13 95513460 95515309	8.15	9.04	5.38	3.66	9.86e-45	1.32e-41	Negative
chr11 15149400 15150594	8.54	9.39	6.2	3.19	1.29e-44	1.71e-41	Negative
chr6 65428579 65429916	7.91	8.83	4.61	4.22	1.43e-44	1.88e-41	Negative
chr6 66027980 66029123	7.82	8.76	4.24	4.52	1.49e-44	1.93e-41	Negative
chr8 77267238 77268486	8.52	9.36	6.23	3.13	1.67e-44	2.12e-41	Negative
chr8 8842434 8844324	7.78	8.72	4.23	4.49	2.09e-44	2.57e-41	Negative
chr5 85750759 85752758	8.21	9.08	5.66	3.43	5.27e-44	6.31e-41	Negative
chr1 47331806 47332984	8.55	9.42	5.96	3.47	1.04e-43	1.23e-40	Negative
chr6 145177940 145180108	8.83	9.65	6.72	2.93	1.25e-43	1.46e-40	Negative
chr1 170294910 170296306	8.35	9.21	5.88	3.33	4.22e-43	4.88e-40	Negative
chr1 59464081 59465763	8.16	9.05	5.37	3.68	5.63e-43	6.43e-40	Negative
chr8 23956416 23957567	7.97	8.86	5.19	3.68	6.53e-43	7.37e-40	Negative
chr1 191874483 191875672	7.98	8.88	4.96	3.92	8.72e-43	9.73e-40	Negative
chr3 133558749 133560552	9.16	9.95	7.31	2.64	1.14e-42	1.26e-39	Negative
chr14 37608362 37610138	7.98	4.4	8.92	-4.52	2.75e-42	3e-39	Negative
chr12 74173130 74174278	7.75	8.69	4.24	4.45	3.33e-42	3.56e-39	Negative
chr1 187795492 187797604	8.34	9.2	5.85	3.35	1.32e-41	1.38e-38	Negative
chr12 116170672 116171836	7.8	3.71	8.75	-5.04	1.44e-41	1.49e-38	Negative
chr16 88599514 88601105	8.56	9.4	6.32	3.08	1.69e-41	1.72e-38	Negative
chr2 128179151 128180734	8.13	8.99	5.67	3.32	2.3e-41	2.31e-38	Negative
chr13 19744593 19746248	7.67	8.6	4.2	4.41	4.12e-41	4.05e-38	Negative
chr1 191435069 191437074	8.54	9.4	6.17	3.23	8.36e-41	8.14e-38	Negative
chr12 45435483 45436684	8.4	5.77	9.28	-3.51	2.03e-40	1.96e-37	Negative
chr5 45996392 45998254	7.9	8.8	4.98	3.82	3.02e-40	2.88e-37	Negative
chr13 116633054 116634424	8.16	9.04	5.55	3.49	3.16e-40	2.99e-37	Negative
chr12 97966422 97968882	8.19	9.04	5.83	3.2	4.07e-40	3.81e-37	Negative
chr1 99892199 99894391	9.13	9.87	7.55	2.31	4.79e-40	4.45e-37	Negative
chr16 23500636 23502146	7.96	8.88	4.79	4.09	6.63e-40	6.1e-37	Negative
chr12 116448602 116450282	8.69	9.51	6.65	2.86	7.43e-40	6.77e-37	Negative
chr10 17795602 17798321	8.98	6.83	9.8	-2.97	9.96e-40	8.99e-37	Negative
chr8 89166605 89169692	8.57	9.4	6.32	3.08	1.33e-39	1.19e-36	Negative
chr11 13282935 13284234	8.35	9.19	6.06	3.13	1.77e-39	1.57e-36	Negative
chr14 48895579 48896808	8.12	9	5.45	3.56	2.83e-39	2.49e-36	Negative
chr12 40789704 40791508	8.17	9.03	5.74	3.29	3.23e-39	2.81e-36	Negative
chr6 30320147 30321550	8.12	8.98	5.67	3.32	5.22e-39	4.47e-36	Negative
chr14 98408370 98409934	8	8.86	5.57	3.29	6.26e-39	5.32e-36	Negative
chr14 79960079 79963246	8.9	9.65	7.24	2.41	6.44e-39	5.43e-36	Negative
chr3 9397846 9398935	7.95	8.84	5.22	3.62	9.71e-39	8.11e-36	Negative
chr15 53013623 53015181	9.37	7.74	10.12	-2.38	1.1e-38	9.12e-36	Negative
chr9 72860637 72862317	8.15	8.99	5.87	3.12	1.13e-38	9.3e-36	Negative
chr13 70160713 70162107	7.96	8.83	5.44	3.39	1.18e-38	9.57e-36	Negative
chr16 29693063 29694940	8.51	9.33	6.42	2.91	2.08e-38	1.67e-35	Negative
chr12 55461041 55462911	7.94	8.84	5.17	3.66	2.08e-38	1.67e-35	Negative
chr8 126753908 126755281	8.28	9.1	6.17	2.93	2.64e-38	2.1e-35	Negative
chr2 140291505 140292732	7.74	8.66	4.47	4.19	2.74e-38	2.16e-35	Negative
chr1 106291473 106293225	8.29	9.12	6.12	3	3.06e-38	2.39e-35	Negative
chr14 60361463 60363631	8.5	9.32	6.39	2.93	3.15e-38	2.45e-35	Negative
chr1 98595611 98598278	9.2	9.93	7.63	2.3	5.37e-38	4.14e-35	Negative
chr12 50371566 50372894	7.69	8.61	4.34	4.28	6.75e-38	5.16e-35	Negative
chr10 99698843 99700744	8.61	6.14	9.47	-3.33	6.86e-38	5.21e-35	Negative
chr18 54867881 54869172	7.59	8.53	3.93	4.6	7.55e-38	5.68e-35	Negative
chr13 69428867 69430129	7.85	8.74	5.09	3.65	1.24e-37	9.1e-35	Negative
chr16 21294702 21297104	8.45	9.27	6.42	2.85	1.26e-37	9.23e-35	Negative
chr5 143731460 143733097	9	7.27	9.77	-2.49	1.38e-37	9.98e-35	Negative
chr17 88488790 88489499	7.82	8.71	5.02	3.69	1.82e-37	1.31e-34	Negative
chr14 13732248 13733797	7.79	8.69	4.83	3.87	1.86e-37	1.33e-34	Negative
chr16 24651739 24654278	8.4	9.2	6.46	2.75	1.9e-37	1.35e-34	Negative
chr6 148788706 148790269	9.13	9.87	7.56	2.3	3.05e-37	2.12e-34	Negative
chr6 148380981 148382332	8.96	9.71	7.36	2.35	3.17e-37	2.18e-34	Negative
chr1 181061044 181062672	8.29	9.1	6.28	2.82	3.88e-37	2.66e-34	Negative
chr1 88436773 88437959	7.8	8.69	5.09	3.6	5.4e-37	3.67e-34	Negative
chr15 38407435 38408674	8.09	8.98	5.3	3.67	6.9e-37	4.66e-34	Negative
chr13 75202672 75204929	8.56	9.33	6.75	2.59	7.15e-37	4.8e-34	Negative
chr2 68317932 68319828	8.37	9.22	6	3.23	7.61e-37	5.07e-34	Negative
chr1 191839699 191841744	9.54	10.24	8.1	2.14	8.5e-37	5.59e-34	Negative
chr11 32855407 32856923	8.27	9.12	5.88	3.25	9.03e-37	5.9e-34	Negative
chr18 65016109 65018939	8.57	9.4	6.38	3.03	1.53e-36	9.87e-34	Negative
chr2 44079437 44082052	8.27	9.11	5.99	3.12	1.6e-36	1.03e-33	Negative
chr12 13102251 13104748	7.79	8.66	5.19	3.47	2.08e-36	1.32e-33	Negative
chr3 57170283 57171551	8.94	9.72	7.1	2.62	2.33e-36	1.47e-33	Negative
chr1 11251888 11255144	8.68	9.45	6.9	2.54	2.36e-36	1.48e-33	Negative
chr12 40498600 40500296	8.49	9.33	6.24	3.09	2.6e-36	1.62e-33	Negative
chr18 9088634 9090198	9.33	10.09	7.62	2.46	3.1e-36	1.92e-33	Negative
chr18 13397547 13399567	7.91	8.78	5.45	3.32	3.23e-36	1.99e-33	Negative
chr10 112882770 112884424	8.24	9.06	6.19	2.87	3.83e-36	2.35e-33	Negative
chr8 70211600 70213392	10.71	9.62	11.32	-1.7	4.08e-36	2.49e-33	Negative
chr11 84658667 84660488	8.35	9.2	6	3.2	4.23e-36	2.56e-33	Negative
chr1 61335978 61337154	8.07	8.95	5.44	3.51	4.52e-36	2.72e-33	Negative
chr16 94826284 94827839	7.81	8.7	5.06	3.63	4.57e-36	2.74e-33	Negative
chr3 36359945 36361554	8.55	9.34	6.66	2.67	4.67e-36	2.78e-33	Negative
chr1 75316272 75318596	11.4	10.43	11.98	-1.55	4.8e-36	2.84e-33	Negative
chr14 54893314 54894901	9.86	8.6	10.52	-1.92	6.24e-36	3.67e-33	Negative
chr6 112273222 112276306	10.14	8.97	10.78	-1.81	7.88e-36	4.6e-33	Negative
chr12 54146870 54147940	8.62	9.39	6.89	2.51	8.01e-36	4.65e-33	Negative
chrX 102115048 102116244	7.59	8.49	4.7	3.79	9.87e-36	5.67e-33	Negative
chr3 39707779 39709476	8.31	9.18	5.75	3.43	1.56e-35	8.87e-33	Negative
chr13 97669028 97671063	7.58	8.49	4.54	3.95	2.07e-35	1.17e-32	Negative
chr4 88174439 88176447	9.2	9.9	7.76	2.14	2.17e-35	1.22e-32	Negative
chr18 77383692 77385393	8.02	8.92	5.03	3.89	2.22e-35	1.24e-32	Negative
chr5 32101916 32105105	8.35	9.13	6.46	2.67	2.79e-35	1.55e-32	Negative
chr4 32568934 32572618	9.08	9.81	7.56	2.25	3.19e-35	1.76e-32	Negative
chr5 65908820 65910256	7.59	8.49	4.76	3.72	4.42e-35	2.42e-32	Negative
chr16 29972677 29973896	8.49	9.32	6.28	3.05	5.32e-35	2.89e-32	Negative
chr1 98541199 98542207	7.67	8.59	4.43	4.16	5.35e-35	2.89e-32	Negative
chr1 107589410 107591332	9.27	9.99	7.78	2.22	5.55e-35	2.98e-32	Negative
chr12 55452088 55453074	7.58	8.48	4.66	3.82	8.1e-35	4.3e-32	Negative
chr10 37255147 37256628	7.57	8.47	4.7	3.77	9.39e-35	4.96e-32	Negative
chr13 110011743 110013657	7.8	8.7	4.91	3.79	1.61e-34	8.46e-32	Negative
chr3 21633226 21634321	7.62	8.54	4.56	3.98	1.68e-34	8.78e-32	Negative
chr2 52753394 52754427	7.76	8.65	4.97	3.68	1.7e-34	8.86e-32	Negative
chr19 27074971 27077111	7.55	8.47	4.37	4.09	1.97e-34	1.02e-31	Negative
chr5 98805553 98806891	7.74	4.9	8.64	-3.74	2.04e-34	1.04e-31	Negative
chr14 24783597 24785183	8.51	9.29	6.68	2.6	2.09e-34	1.07e-31	Negative
chr7 96305240 96306663	7.88	8.74	5.39	3.36	2.15e-34	1.09e-31	Negative
chr10 106833917 106835214	7.96	5.58	8.81	-3.23	2.18e-34	1.1e-31	Negative
chr1 64253821 64258354	9.29	10.02	7.76	2.26	2.77e-34	1.38e-31	Negative
chr18 64403226 64404232	7.77	8.71	4.19	4.51	3.72e-34	1.84e-31	Negative
chr12 45066425 45067918	8.65	6.79	9.43	-2.64	4.87e-34	2.39e-31	Negative
chr2 20447503 20448681	7.59	8.5	4.59	3.91	5.6e-34	2.74e-31	Negative
chr10 92368421 92369678	7.7	8.63	4.2	4.43	5.91e-34	2.87e-31	Negative
chr14 47776254 47778322	7.78	8.64	5.3	3.35	5.96e-34	2.87e-31	Negative
chr8 113905996 113907103	7.6	8.49	4.8	3.69	6.6e-34	3.15e-31	Negative
chr13 93209618 93210502	7.48	8.38	4.55	3.84	7.18e-34	3.41e-31	Negative
chr1 4801574 4803000	7.85	8.7	5.48	3.22	7.23e-34	3.42e-31	Negative
chr12 35505612 35507572	8.71	7.06	9.46	-2.4	7.69e-34	3.62e-31	Negative
chr12 107946759 107947873	7.95	8.79	5.66	3.13	9.38e-34	4.4e-31	Negative
chr16 88680800 88681802	7.43	8.35	4.05	4.3	9.83e-34	4.59e-31	Negative
chr18 5861962 5863134	8.08	8.9	5.95	2.95	1.02e-33	4.72e-31	Negative
chr13 92273383 92276163	8.81	9.54	7.28	2.26	1.25e-33	5.76e-31	Negative
chr10 61057912 61059221	8.12	8.96	5.87	3.08	1.35e-33	6.23e-31	Negative
chr2 165818195 165826613	9.29	7.38	10.09	-2.7	1.75e-33	8.02e-31	Negative
chr14 10966719 10968624	7.83	8.72	5.02	3.7	2.04e-33	9.28e-31	Negative
chr5 28259758 28262802	8.75	9.48	7.18	2.3	2.13e-33	9.63e-31	Negative
chr3 151565657 151567214	8.45	9.21	6.71	2.5	2.44e-33	1.1e-30	Negative
chr18 61664186 61665477	8.02	8.84	5.92	2.92	2.48e-33	1.11e-30	Negative
chr13 30154162 30155726	8.03	8.88	5.67	3.21	2.53e-33	1.13e-30	Negative
chr6 145566780 145568175	7.96	8.8	5.72	3.08	2.96e-33	1.31e-30	Negative
chr11 81814738 81815812	7.41	8.33	4.22	4.11	3.03e-33	1.34e-30	Negative
chr1 81989362 81992546	8.25	9.04	6.32	2.72	8.71e-33	3.78e-30	Negative
chr15 56732044 56733324	8.3	9.11	6.29	2.82	9.75e-33	4.21e-30	Negative
chr4 46065731 46066784	7.42	8.33	4.37	3.96	1.01e-32	4.36e-30	Negative
chr3 21896836 21898526	7.94	8.82	5.25	3.57	1.1e-32	4.71e-30	Negative
chr1 83175854 83177159	8.51	9.28	6.71	2.57	1.27e-32	5.4e-30	Negative
chr1 92271459 92272618	7.81	8.65	5.52	3.13	1.35e-32	5.72e-30	Negative
chr3 28470621 28471787	7.59	8.47	4.98	3.49	1.36e-32	5.74e-30	Negative
chr13 4044387 4045562	8.83	9.6	7.07	2.52	1.55e-32	6.5e-30	Negative
chr3 150058844 150060004	7.85	8.72	5.3	3.42	1.6e-32	6.69e-30	Negative
chr12 76612487 76615688	9.25	9.93	7.89	2.04	2.26e-32	9.31e-30	Negative
chr16 95315141 95316442	7.6	8.52	4.38	4.14	2.41e-32	9.91e-30	Negative
chr9 20651189 20652712	9.59	8.27	10.27	-2	2.82e-32	1.15e-29	Negative
chr8 23687255 23689000	7.49	8.39	4.65	3.74	3.17e-32	1.29e-29	Negative
chr8 67848417 67849954	8.73	9.46	7.22	2.24	3.82e-32	1.55e-29	Negative
chr6 13287992 13289351	8.51	9.33	6.47	2.86	3.85e-32	1.56e-29	Negative
chr18 8987704 8988594	7.8	8.68	5.16	3.53	4.07e-32	1.64e-29	Negative
chr17 84310350 84312134	7.42	8.32	4.46	3.86	4.91e-32	1.96e-29	Negative
chr19 22929121 22931096	8.32	9.16	6.09	3.07	5.04e-32	2e-29	Negative
chrX 134224155 134225212	7.29	8.22	3.99	4.23	5.81e-32	2.29e-29	Negative
chr14 65302906 65303997	7.26	8.18	3.93	4.25	5.99e-32	2.35e-29	Negative
chr15 17260892 17261836	7.61	4.61	8.52	-3.91	6.23e-32	2.44e-29	Negative
chr12 44902663 44905030	8.54	9.28	6.93	2.35	6.59e-32	2.56e-29	Negative
chr14 69692145 69694406	8.26	9.05	6.37	2.68	6.59e-32	2.56e-29	Negative
chr1 33550705 33552029	7.52	8.44	4.31	4.13	6.64e-32	2.57e-29	Negative
chr9 14672894 14674188	8.28	9.15	5.77	3.37	6.87e-32	2.65e-29	Negative
chr16 23518274 23519339	7.48	8.39	4.43	3.96	7.97e-32	3.04e-29	Negative
chr12 44854861 44856834	7.82	8.66	5.53	3.13	8.44e-32	3.21e-29	Negative
chr6 96957580 96959876	8.15	6.14	8.96	-2.82	9.83e-32	3.73e-29	Negative
chr2 125940862 125941894	7.17	8.11	3.46	4.65	1.04e-31	3.93e-29	Negative
chr1 72740938 72741826	7.56	8.47	4.51	3.96	1.16e-31	4.36e-29	Negative
chr5 44427015 44428603	8.32	9.1	6.5	2.6	1.35e-31	4.99e-29	Negative
chr15 32738964 32740225	8.03	8.87	5.83	3.03	1.45e-31	5.37e-29	Negative
chr2 48564782 48566214	7.49	8.4	4.55	3.84	1.53e-31	5.64e-29	Negative
chr11 22635927 22639164	7.92	8.75	5.74	3.01	1.66e-31	6.08e-29	Negative
chr11 32373029 32374260	8.28	9.13	5.99	3.14	1.81e-31	6.61e-29	Negative
chr15 96394033 96395948	8.17	9.01	5.94	3.07	2.33e-31	8.44e-29	Negative
chr5 74335259 74338605	8.91	9.61	7.5	2.11	2.33e-31	8.44e-29	Negative
chr12 26550965 26552370	7.52	8.48	3.6	4.88	2.67e-31	9.65e-29	Negative
chr1 179160402 179161244	7.27	8.21	3.68	4.53	2.83e-31	1.02e-28	Negative
chr1 182896988 182898307	7.81	8.66	5.48	3.18	3.11e-31	1.11e-28	Negative
chr15 60884376 60885756	7.47	8.37	4.56	3.81	3.17e-31	1.13e-28	Negative
chr4 37180962 37182082	9.08	7.7	9.77	-2.07	3.2e-31	1.14e-28	Negative
chr17 84272989 84275465	9.1	9.79	7.76	2.03	3.36e-31	1.19e-28	Negative
chrX 38492311 38493764	7.67	8.58	4.72	3.85	3.81e-31	1.34e-28	Negative
chr13 92330275 92331659	8.66	9.39	7.11	2.27	6e-31	2.08e-28	Negative
chr12 104866707 104867885	7.22	8.14	4	4.14	6.56e-31	2.27e-28	Negative
chr1 98189712 98193195	10.06	10.69	8.92	1.78	6.88e-31	2.38e-28	Negative
chr12 79821607 79822958	8.19	9.02	6.07	2.94	7.22e-31	2.47e-28	Negative
chr6 32910385 32912661	7.82	8.65	5.65	3	9.6e-31	3.27e-28	Negative
chr1 52674807 52677849	8.64	9.38	7.05	2.33	9.77e-31	3.31e-28	Negative
chr10 21461936 21463424	7.58	8.45	5.08	3.37	1.13e-30	3.81e-28	Negative
chr1 60998178 60999267	7.51	8.4	4.78	3.62	1.51e-30	5.04e-28	Negative
chr12 105551362 105552511	8.11	8.95	5.83	3.12	1.54e-30	5.15e-28	Negative
chr11 26811320 26812671	8.33	9.15	6.28	2.86	1.55e-30	5.16e-28	Negative
chr18 20023774 20025513	7.72	8.62	4.83	3.79	1.56e-30	5.16e-28	Negative
chr10 37250342 37252374	8.94	9.69	7.3	2.38	1.8e-30	5.93e-28	Negative
chr4 63355718 63356821	7.91	8.76	5.58	3.18	1.82e-30	5.94e-28	Negative
chr13 37456408 37458205	8.48	9.27	6.6	2.67	2.19e-30	7.1e-28	Negative
chr13 74102957 74103869	7.53	8.42	4.8	3.61	2.38e-30	7.68e-28	Negative
chr17 84364354 84366431	7.99	8.79	6.01	2.79	3.38e-30	1.08e-27	Negative
chr18 83114419 83115909	8.77	9.48	7.29	2.19	3.52e-30	1.12e-27	Negative
chr12 89811362 89813205	10.03	8.72	10.71	-1.99	3.88e-30	1.23e-27	Negative
chr12 41880529 41881969	8.54	9.28	6.99	2.29	3.94e-30	1.25e-27	Negative
chr3 54289320 54291238	7.84	8.7	5.41	3.29	4.75e-30	1.5e-27	Negative
chr12 108035075 108036024	7.15	8.11	2.91	5.2	5.41e-30	1.69e-27	Negative
chr15 3581446 3583924	9.71	8.57	10.34	-1.77	6.05e-30	1.89e-27	Negative
chr8 68542761 68544939	8.19	8.99	6.25	2.74	6.06e-30	1.89e-27	Negative
chr9 71634942 71637691	8.94	9.65	7.5	2.15	6.49e-30	2.02e-27	Negative
chr2 165839747 165845280	8.24	6.34	9.03	-2.69	8.29e-30	2.55e-27	Negative
chr18 8448059 8450012	8.56	9.38	6.5	2.88	8.72e-30	2.68e-27	Negative
chr3 21538421 21540187	9.05	9.82	7.3	2.53	9.93e-30	3.03e-27	Negative
chr1 182107180 182108514	7.52	8.39	5.06	3.32	1.07e-29	3.26e-27	Negative
chr15 57984036 57985288	8.24	9.01	6.48	2.53	1.16e-29	3.51e-27	Negative
chr14 78944942 78946061	7.48	8.35	4.92	3.43	1.27e-29	3.82e-27	Negative
chr10 95639366 95640532	7.44	8.33	4.66	3.67	1.31e-29	3.95e-27	Negative
chr15 70629132 70630754	7.56	8.45	4.86	3.58	1.49e-29	4.45e-27	Negative
chr1 21535119 21536134	7.86	8.7	5.61	3.09	1.66e-29	4.96e-27	Negative
chr4 33448731 33450233	7.31	8.21	4.43	3.78	1.98e-29	5.9e-27	Negative
chr6 54537780 54540701	8.71	9.43	7.2	2.24	2.08e-29	6.17e-27	Negative
chr1 161360011 161361127	7.3	8.2	4.28	3.93	2.35e-29	6.95e-27	Negative
chr9 21545370 21547775	10.24	9.25	10.82	-1.57	2.62e-29	7.73e-27	Negative
chr4 43456151 43457042	7.23	8.15	3.98	4.16	2.78e-29	8.17e-27	Negative
chr6 12543605 12544909	7.78	8.61	5.66	2.95	3.58e-29	1.04e-26	Negative
chr18 81862792 81863882	7.44	8.36	4.25	4.11	3.68e-29	1.07e-26	Negative
chr1 192804405 192805763	8.02	8.82	6.09	2.73	4.26e-29	1.23e-26	Negative
chr12 36471150 36474886	9.44	10.1	8.16	1.95	4.28e-29	1.23e-26	Negative
chr19 57893900 57894795	7.28	4.04	8.2	-4.16	4.51e-29	1.29e-26	Negative
chr10 85525347 85526981	8.46	9.29	6.28	3.01	5.32e-29	1.51e-26	Negative
chr14 13000698 13001816	8.03	8.86	5.85	3.02	5.8e-29	1.64e-26	Negative
chr18 74566432 74567297	7.76	8.59	5.57	3.02	6.13e-29	1.73e-26	Negative
chr12 116584559 116585572	7.39	8.27	4.71	3.56	6.39e-29	1.8e-26	Negative
chr4 47293610 47294718	7.92	8.72	5.97	2.75	6.98e-29	1.96e-26	Negative
chr12 31184938 31186118	7.43	8.32	4.65	3.67	7.69e-29	2.13e-26	Negative
chr13 28696855 28698691	9.16	9.84	7.84	2	7.91e-29	2.19e-26	Negative
chr13 101597096 101598211	7.94	8.8	5.52	3.28	8.59e-29	2.36e-26	Negative
chr3 36961503 36962905	8.16	9	5.88	3.12	1.07e-28	2.91e-26	Negative
chr12 25584112 25585343	7.28	8.2	4.01	4.2	1.29e-28	3.5e-26	Negative
chr8 16172126 16173457	7.35	8.23	4.6	3.63	1.3e-28	3.54e-26	Negative
chr11 16950326 16952201	10.62	9.6	11.21	-1.61	1.39e-28	3.77e-26	Negative
chr3 9015983 9018632	7.98	8.79	5.95	2.83	1.42e-28	3.83e-26	Negative
chr6 48724883 48726378	8.3	9.08	6.49	2.6	1.52e-28	4.09e-26	Negative
chr1 193453044 193454561	7.83	8.64	5.82	2.82	1.56e-28	4.2e-26	Negative
chr6 66036636 66037722	7.28	8.21	3.87	4.34	1.67e-28	4.46e-26	Negative
chr8 48553615 48556374	10.06	9.03	10.65	-1.62	1.79e-28	4.79e-26	Negative
chr8 112661195 112662826	7.18	8.09	4.1	4	1.88e-28	5.01e-26	Negative
chr2 165827176 165835247	9.08	7.74	9.76	-2.02	2.02e-28	5.36e-26	Negative
chr13 112022776 112024120	7.75	8.59	5.49	3.1	2.17e-28	5.73e-26	Negative
chr4 44533929 44535822	8.01	8.84	5.83	3.01	2.24e-28	5.9e-26	Negative
chr6 95742134 95744507	8.77	9.47	7.39	2.07	2.41e-28	6.29e-26	Negative
chr14 63445327 63447073	7.99	8.78	6.12	2.66	2.58e-28	6.7e-26	Negative
chr18 9833220 9836405	9.41	10.12	7.93	2.19	2.59e-28	6.71e-26	Negative
chr3 105004224 105005712	7.9	8.72	5.81	2.91	2.64e-28	6.83e-26	Negative
chr4 151860740 151863142	10.29	9.26	10.89	-1.63	2.66e-28	6.87e-26	Negative
chr5 46012766 46013709	7.66	8.54	5.08	3.46	2.68e-28	6.89e-26	Negative
chr17 83833732 83836696	8.5	9.23	6.96	2.27	2.72e-28	6.96e-26	Negative
chr4 97195290 97196895	7.07	8	3.7	4.3	2.95e-28	7.52e-26	Negative
chr5 44815083 44817982	7.65	8.52	5.15	3.37	2.97e-28	7.54e-26	Negative
chr10 39416839 39418053	7.78	8.61	5.66	2.95	3.03e-28	7.69e-26	Negative
chr2 102744980 102746126	8.1	8.88	6.28	2.6	3.19e-28	8.06e-26	Negative
chr6 4972453 4973656	8.89	9.62	7.36	2.27	3.31e-28	8.34e-26	Negative
chr2 10267651 10268719	7.32	8.21	4.57	3.64	3.72e-28	9.37e-26	Negative
chr13 102448931 102450499	8.15	8.94	6.25	2.69	4.13e-28	1.03e-25	Negative
chr13 71369658 71370589	7.74	8.6	5.32	3.28	4.35e-28	1.09e-25	Negative
chr11 80907251 80908361	7.2	8.1	4.2	3.9	5.09e-28	1.27e-25	Negative
chr6 16827796 16828753	7.04	7.97	3.58	4.39	5.95e-28	1.48e-25	Negative
chr4 45703719 45704977	8	8.78	6.17	2.62	6.95e-28	1.71e-25	Negative
chr14 14656004 14657136	8.2	8.99	6.3	2.69	7.35e-28	1.79e-25	Negative
chr13 32463277 32464833	7.91	8.73	5.81	2.92	8.76e-28	2.13e-25	Negative
chr6 128448688 128450323	7.77	8.61	5.53	3.08	8.95e-28	2.17e-25	Negative
chr18 70483589 70484533	7.97	5.79	8.8	-3.01	9.18e-28	2.22e-25	Negative
chr5 44678837 44681721	8.92	9.59	7.61	1.98	1.01e-27	2.43e-25	Negative
chr1 99879790 99881303	7.73	8.55	5.67	2.88	1.02e-27	2.46e-25	Negative
chr12 29123991 29124932	7.01	7.97	2.89	5.09	1.15e-27	2.77e-25	Negative
chr9 112234179 112236106	8.4	9.13	6.87	2.26	1.17e-27	2.81e-25	Negative
chr13 93683252 93683863	7.43	8.35	4.3	4.05	1.53e-27	3.65e-25	Negative
chr3 28178241 28179032	7.39	8.31	4.24	4.07	1.62e-27	3.83e-25	Negative
chr7 112582475 112583786	8.03	8.8	6.23	2.57	1.64e-27	3.87e-25	Negative
chr1 189640628 189641780	7.63	8.47	5.37	3.1	1.76e-27	4.15e-25	Negative
chr14 23256740 23257705	8.21	9.01	6.26	2.75	1.83e-27	4.3e-25	Negative
chr3 37766576 37770171	9.41	10.04	8.28	1.76	1.91e-27	4.49e-25	Negative
chr13 109994145 109995190	7.82	8.63	5.78	2.84	2.1e-27	4.89e-25	Negative
chr1 191808514 191809480	7.33	8.22	4.6	3.62	2.1e-27	4.89e-25	Negative
chr14 101359588 101360470	7.34	8.25	4.19	4.06	2.25e-27	5.23e-25	Negative
chr18 70377345 70379549	8.29	9.04	6.68	2.36	2.36e-27	5.47e-25	Negative
chr19 27183190 27184679	8.45	9.19	6.85	2.34	2.4e-27	5.56e-25	Negative
chr12 27082257 27083464	8.14	8.95	6.16	2.79	2.77e-27	6.4e-25	Negative
chr4 111467074 111468352	8.17	8.99	6.09	2.89	3.01e-27	6.93e-25	Negative
chr3 60804722 60807404	7.85	8.7	5.51	3.19	3.5e-27	7.99e-25	Negative
chr9 113267100 113268454	7.48	8.33	5.13	3.2	3.6e-27	8.19e-25	Negative
chr15 38381697 38382923	7.97	8.81	5.76	3.05	3.91e-27	8.9e-25	Negative
chr17 87876069 87876845	7.47	8.34	4.99	3.34	3.97e-27	9e-25	Negative
chr13 15503639 15505819	7.98	8.77	6.1	2.67	4.17e-27	9.45e-25	Negative
chr8 47950339 47951756	8.48	9.24	6.74	2.51	4.52e-27	1.02e-24	Negative
chr8 77227649 77229873	8.54	9.24	7.11	2.13	4.86e-27	1.09e-24	Negative
chr15 57589338 57591522	8.23	9	6.51	2.49	5.14e-27	1.15e-24	Negative
chr4 104888979 104891348	8.12	8.92	6.16	2.76	5.29e-27	1.18e-24	Negative
chr10 40526176 40526992	7.02	7.97	3.24	4.73	5.44e-27	1.21e-24	Negative
chr2 103733002 103733959	7.15	8.06	4	4.06	5.56e-27	1.24e-24	Negative
chr17 71058958 71061351	8.87	9.57	7.44	2.13	5.8e-27	1.29e-24	Negative
chr2 146044830 146045889	7.64	8.5	5.27	3.23	5.96e-27	1.32e-24	Negative
chr4 15657739 15659833	8.1	8.91	6.13	2.77	6.37e-27	1.41e-24	Negative
chr1 131442203 131443421	8	8.77	6.21	2.56	6.44e-27	1.42e-24	Negative
chr18 33344610 33345745	7.01	7.92	3.88	4.04	7.21e-27	1.58e-24	Negative
chr4 101711935 101713143	8.12	8.89	6.35	2.54	7.36e-27	1.62e-24	Negative
chr1 37697976 37699874	9.35	9.99	8.14	1.85	7.39e-27	1.62e-24	Negative
chr8 63984009 63985219	7.55	8.38	5.31	3.07	7.62e-27	1.66e-24	Negative
chr2 69389065 69390517	7.56	8.43	5.06	3.37	7.94e-27	1.73e-24	Negative
chr12 109951735 109952875	7.04	7.96	3.73	4.23	9.07e-27	1.96e-24	Negative
chr19 12794396 12797456	9.75	8.68	10.36	-1.68	9.44e-27	2.04e-24	Negative
chr2 106888791 106890112	8.26	9.01	6.58	2.44	9.66e-27	2.08e-24	Negative
chr11 53157506 53159005	7.23	8.11	4.55	3.56	9.92e-27	2.13e-24	Negative
chr18 75414512 75416769	8.25	9.05	6.28	2.77	1.01e-26	2.16e-24	Negative
chr14 24560126 24561111	7.18	8.1	3.89	4.21	1.02e-26	2.17e-24	Negative
chr13 96985517 96987007	7.67	8.52	5.4	3.12	1.04e-26	2.21e-24	Negative
chr10 92610204 92611687	8.34	9.08	6.74	2.34	1.19e-26	2.51e-24	Negative
chr13 24100307 24102112	8.34	9.1	6.66	2.44	1.28e-26	2.69e-24	Negative
chr3 122196660 122197519	6.88	7.83	2.98	4.85	1.31e-26	2.76e-24	Negative
chr18 68264582 68265754	7.24	8.15	4.16	3.99	1.81e-26	3.78e-24	Negative
chr12 105970999 105972377	8	8.77	6.24	2.53	1.92e-26	3.99e-24	Negative
chr9 114045892 114046900	7.2	8.14	3.57	4.57	2.14e-26	4.44e-24	Negative
chr1 87161016 87161967	6.94	7.89	3.27	4.62	2.17e-26	4.48e-24	Negative
chr19 32213309 32215648	7.88	8.68	5.96	2.72	2.35e-26	4.83e-24	Negative
chr1 99800184 99802482	7.41	8.27	4.99	3.28	2.62e-26	5.36e-24	Negative
chr1 59578701 59580701	8.03	8.81	6.19	2.62	2.78e-26	5.69e-24	Negative
chr16 96624730 96626161	7.12	8.04	3.91	4.13	3.1e-26	6.33e-24	Negative
chr16 21562300 21564490	8.54	9.24	7.13	2.11	3.11e-26	6.33e-24	Negative
chr9 75567018 75568012	7.47	8.36	4.65	3.71	3.19e-26	6.48e-24	Negative
chr4 110220777 110221672	7.51	8.37	5.07	3.31	3.26e-26	6.62e-24	Negative
chr9 111011434 111012923	7.26	8.15	4.55	3.6	3.33e-26	6.73e-24	Negative
chr8 42869812 42870892	7.17	8.12	3.45	4.67	3.77e-26	7.62e-24	Negative
chr6 3529462 3530835	8.55	9.3	6.9	2.4	3.85e-26	7.76e-24	Negative
chr2 161338849 161340773	8.46	9.17	7.02	2.14	4e-26	8.05e-24	Negative
chr17 94864289 94865270	8.35	6.11	9.19	-3.08	4.04e-26	8.1e-24	Negative
chr3 151181766 151182987	8.39	9.11	6.85	2.26	4.17e-26	8.36e-24	Negative
chr12 100298345 100299635	7.61	8.48	5.14	3.34	4.46e-26	8.91e-24	Negative
chr1 159685641 159687397	9.28	9.95	8	1.94	4.78e-26	9.54e-24	Negative
chr15 69107668 69108703	8.48	9.21	6.92	2.29	5.07e-26	1.01e-23	Negative
chr6 143598208 143600488	9.98	10.65	8.71	1.93	5.48e-26	1.09e-23	Negative
chr16 36203400 36204675	9.06	9.73	7.76	1.97	5.57e-26	1.1e-23	Negative
chr4 76089546 76090790	8.58	9.29	7.13	2.16	5.76e-26	1.14e-23	Negative
chr13 56425651 56427379	8.22	9	6.4	2.6	6.12e-26	1.2e-23	Negative
chr18 81823049 81824321	8.13	8.89	6.38	2.52	6.57e-26	1.28e-23	Negative
chr14 122672919 122674348	7.48	8.32	5.22	3.1	6.8e-26	1.33e-23	Negative
chr3 38142664 38145731	8.94	9.59	7.73	1.86	7.25e-26	1.41e-23	Negative
chr18 84189213 84190157	6.98	7.89	3.95	3.94	7.4e-26	1.44e-23	Negative
chr10 10735994 10738052	7.87	8.66	6.02	2.64	7.66e-26	1.48e-23	Negative
chr19 22926458 22927934	8.14	8.96	6.03	2.94	8.01e-26	1.55e-23	Negative
chr16 33888584 33889622	7.44	8.3	4.92	3.38	8.98e-26	1.73e-23	Negative
chr1 69276438 69277473	7.24	8.11	4.7	3.4	9.72e-26	1.87e-23	Negative
chr7 142570432 142571949	7.31	8.18	4.74	3.44	9.75e-26	1.87e-23	Negative
chr9 116318675 116320569	9.17	9.8	8	1.8	9.79e-26	1.87e-23	Negative
chr6 146685465 146687194	9.19	9.82	8.06	1.76	1.06e-25	2.02e-23	Negative
chr17 84156021 84157078	7.36	8.24	4.74	3.5	1.07e-25	2.03e-23	Negative
chr5 28689084 28690140	7.33	8.2	4.72	3.48	1.08e-25	2.05e-23	Negative
chr8 31922331 31923958	7.02	7.92	4.04	3.88	1.24e-25	2.35e-23	Negative
chr2 59664288 59665629	7.36	8.22	4.92	3.3	1.28e-25	2.42e-23	Negative
chr15 5355356 5356579	7.32	4.64	8.21	-3.57	1.31e-25	2.47e-23	Negative
chr4 101336051 101337217	7.35	8.2	5	3.21	1.39e-25	2.62e-23	Negative
chr3 150819652 150820934	7.09	8.01	3.94	4.07	1.43e-25	2.69e-23	Negative
chr6 55337973 55339610	7.59	8.44	5.24	3.2	1.66e-25	3.1e-23	Negative
chr1 30216606 30217500	6.88	7.82	3.3	4.52	1.66e-25	3.1e-23	Negative
chr7 112890851 112892134	8.17	8.91	6.57	2.34	1.71e-25	3.2e-23	Negative
chr1 193751744 193752630	7.23	8.11	4.56	3.55	1.81e-25	3.37e-23	Negative
chr17 71690949 71692194	8	8.76	6.3	2.46	1.84e-25	3.42e-23	Negative
chr13 53064372 53065671	7.84	8.67	5.68	2.99	1.9e-25	3.52e-23	Negative
chr1 189033747 189036345	9.02	9.69	7.71	1.98	1.91e-25	3.52e-23	Negative
chr17 73790391 73791414	8.14	8.92	6.37	2.55	2.07e-25	3.81e-23	Negative
chr8 70537920 70540153	9.77	8.79	10.34	-1.56	2.14e-25	3.94e-23	Negative
chr8 46508756 46510060	7.7	8.55	5.36	3.2	2.53e-25	4.63e-23	Negative
chr14 86260271 86262247	7.8	8.59	5.88	2.71	2.6e-25	4.75e-23	Negative
chr2 74506074 74507214	7.74	8.56	5.67	2.89	2.68e-25	4.88e-23	Negative
chr1 181459157 181460555	7.7	8.5	5.72	2.78	2.72e-25	4.94e-23	Negative
chr18 83524833 83526280	8.01	8.77	6.26	2.52	2.72e-25	4.94e-23	Negative
chr6 113171067 113171927	7.32	8.21	4.57	3.64	2.76e-25	5e-23	Negative
chr12 97926953 97928376	7.23	8.12	4.53	3.59	2.84e-25	5.15e-23	Negative
chr1 193389425 193390607	7.14	8.02	4.43	3.59	2.91e-25	5.25e-23	Negative
chr4 82657579 82659854	8.47	9.23	6.76	2.47	3.11e-25	5.61e-23	Negative
chr2 6077394 6081439	9.02	9.72	7.58	2.14	3.32e-25	5.97e-23	Negative
chr11 40469116 40469808	7.04	3.83	7.96	-4.13	3.65e-25	6.56e-23	Negative
chr13 104039395 104042013	8.95	9.59	7.77	1.83	3.7e-25	6.63e-23	Negative
chr2 73990511 73992239	7.94	8.75	5.88	2.87	3.71e-25	6.64e-23	Negative
chr16 35248544 35249554	7.86	8.64	6.04	2.6	3.73e-25	6.67e-23	Negative
chr4 74847092 74848475	8.31	9.04	6.75	2.29	3.83e-25	6.81e-23	Negative
chr1 69284690 69285955	8.19	8.94	6.54	2.4	3.87e-25	6.87e-23	Negative
chr12 15800371 15801778	8.46	9.17	7.02	2.14	3.94e-25	6.96e-23	Negative
chr13 93662021 93663092	7.78	8.58	5.85	2.72	3.95e-25	6.97e-23	Negative
chr13 28933084 28934038	7.64	8.45	5.64	2.81	4.22e-25	7.44e-23	Negative
chr3 65871049 65872444	9.08	9.74	7.83	1.91	4.32e-25	7.6e-23	Negative
chr19 38575625 38576590	7.16	8.05	4.38	3.67	4.5e-25	7.9e-23	Negative
chrX 18658131 18659122	7.11	8.05	3.66	4.38	4.53e-25	7.93e-23	Negative
chr10 88220071 88221429	8.37	9.12	6.76	2.36	4.94e-25	8.64e-23	Negative
chr14 99612785 99613667	6.83	7.79	2.78	5.01	4.96e-25	8.67e-23	Negative
chr8 72160432 72162083	10.25	9.29	10.82	-1.53	5.51e-25	9.59e-23	Negative
chr3 18561693 18562559	7.15	4.12	8.06	-3.94	5.67e-25	9.84e-23	Negative
chr2 67564888 67566729	9.16	7.76	9.85	-2.1	6.05e-25	1.05e-22	Negative
chr5 44876662 44877744	7.83	5.94	8.62	-2.67	6.2e-25	1.07e-22	Negative
chr3 9345936 9348687	9.61	10.19	8.63	1.57	7.31e-25	1.26e-22	Negative
chr10 52308854 52309987	7.51	8.4	4.74	3.66	7.67e-25	1.32e-22	Negative
chr13 116429170 116430108	7.07	7.96	4.24	3.72	7.8e-25	1.34e-22	Negative
chr15 41830019 41831853	8.84	7.52	9.51	-1.99	7.9e-25	1.35e-22	Negative
chr13 71712556 71713653	6.89	7.81	3.7	4.1	8.41e-25	1.44e-22	Negative
chr1 78354843 78355982	7.1	7.99	4.31	3.68	8.43e-25	1.44e-22	Negative
chr15 30780816 30782205	7.78	8.66	5.14	3.52	8.98e-25	1.53e-22	Negative
chr9 100581661 100583923	8.36	9.07	6.91	2.16	9.16e-25	1.56e-22	Negative
chr3 54170520 54171515	7.03	7.92	4.26	3.66	9.46e-25	1.61e-22	Negative
chr10 38894079 38895465	7.61	5.08	8.48	-3.4	9.53e-25	1.62e-22	Negative
chr2 125924196 125925965	8.07	8.82	6.42	2.4	9.94e-25	1.68e-22	Negative
chr3 56457465 56458735	7.87	8.66	5.97	2.69	1.08e-24	1.82e-22	Negative
chr10 70904012 70904743	7.34	4.91	8.2	-3.29	1.09e-24	1.83e-22	Negative
chr10 105735601 105737020	8.25	9	6.64	2.36	1.1e-24	1.85e-22	Negative
chr11 62819910 62821428	8.17	8.9	6.63	2.27	1.12e-24	1.88e-22	Negative
chr12 27340582 27344541	10.27	10.89	9.16	1.73	1.16e-24	1.93e-22	Negative
chr5 38898270 38900814	8.91	9.58	7.62	1.95	1.16e-24	1.93e-22	Negative
chr8 69994945 69997288	10.23	9.3	10.79	-1.49	1.25e-24	2.08e-22	Negative
chr10 50817904 50819119	6.82	7.74	3.58	4.16	1.33e-24	2.21e-22	Negative
chr10 40521427 40522201	7.05	7.95	4.17	3.78	1.42e-24	2.36e-22	Negative
chr6 145936052 145937577	7.7	8.51	5.7	2.81	1.45e-24	2.39e-22	Negative
chr1 160857739 160858745	7.55	8.4	5.13	3.27	1.51e-24	2.49e-22	Negative
chr8 46638746 46639730	7.53	8.34	5.45	2.9	1.51e-24	2.49e-22	Negative
chr5 27626671 27628335	7.46	8.29	5.28	3.01	1.52e-24	2.49e-22	Negative
chr10 94480419 94481439	7.77	8.58	5.76	2.82	1.57e-24	2.59e-22	Negative
chr14 44823745 44825311	7.65	8.47	5.61	2.85	1.58e-24	2.59e-22	Negative
chr4 47284068 47285322	8.61	9.29	7.32	1.97	1.68e-24	2.75e-22	Negative
chr2 161721367 161723096	7.45	8.3	5.05	3.25	1.69e-24	2.76e-22	Negative
chr4 81744049 81746443	8.56	9.34	6.74	2.6	1.83e-24	2.98e-22	Negative
chr10 21473864 21476167	8.8	9.48	7.5	1.98	1.95e-24	3.16e-22	Negative
chr2 145276125 145276992	7.15	8.04	4.25	3.79	1.99e-24	3.23e-22	Negative
chr1 189929265 189930471	7.85	8.66	5.79	2.87	2.06e-24	3.35e-22	Negative
chr13 104625018 104625918	7.14	8.02	4.49	3.53	2.18e-24	3.52e-22	Negative
chrX 157339637 157340545	7.59	8.43	5.34	3.09	2.21e-24	3.56e-22	Negative
chr5 48635691 48637212	7.49	5.27	8.33	-3.06	2.57e-24	4.14e-22	Negative
chr18 47430905 47434684	9.81	10.39	8.84	1.55	2.61e-24	4.19e-22	Negative
chr14 10764894 10765937	7.02	7.94	3.66	4.28	2.9e-24	4.65e-22	Negative
chr9 81852350 81852987	6.97	3.38	7.91	-4.52	3.15e-24	5.03e-22	Negative
chr1 64225768 64227020	8.51	9.19	7.17	2.03	3.24e-24	5.17e-22	Negative
chr17 79916346 79919072	8.74	9.42	7.43	1.99	3.33e-24	5.3e-22	Negative
chr12 41308767 41309721	6.92	7.83	3.96	3.87	3.41e-24	5.41e-22	Negative
chr8 80384462 80385267	6.82	7.74	3.51	4.23	3.92e-24	6.22e-22	Negative
chr3 9343339 9344372	8.68	9.35	7.39	1.97	3.96e-24	6.25e-22	Negative
chr13 32473673 32475682	8.87	9.59	7.36	2.23	4.05e-24	6.39e-22	Negative
chr10 20610740 20611719	7.18	8.06	4.56	3.5	4.07e-24	6.41e-22	Negative
chr10 43421894 43423345	7.41	8.24	5.25	2.99	4.32e-24	6.78e-22	Negative
chr9 116518740 116519642	7.2	8.09	4.37	3.72	4.44e-24	6.95e-22	Negative
chr14 121660480 121661450	7.47	8.33	5.03	3.31	4.77e-24	7.45e-22	Negative
chr2 58484034 58485617	7.48	8.31	5.35	2.96	4.77e-24	7.45e-22	Negative
chr2 46016422 46017396	7.43	8.27	5.16	3.12	4.99e-24	7.76e-22	Negative
chr7 133951646 133952747	7.25	8.16	4.21	3.95	5.23e-24	8.11e-22	Negative
chr15 35773150 35774443	8	8.77	6.21	2.56	5.45e-24	8.43e-22	Negative
chr17 33759503 33760959	9.01	7.72	9.68	-1.96	5.47e-24	8.45e-22	Negative
chr10 41720860 41722347	8.51	9.21	7.09	2.11	5.57e-24	8.58e-22	Negative
chrX 69419893 69421234	7.13	3.98	8.04	-4.07	5.76e-24	8.86e-22	Negative
chr4 104989880 104990586	6.72	7.66	3.23	4.43	5.95e-24	9.13e-22	Negative
chr16 24015582 24019232	10.09	10.71	8.98	1.73	6.08e-24	9.31e-22	Negative
chr8 68082582 68083847	7.79	8.62	5.61	3.01	6.18e-24	9.46e-22	Negative
chrX 169474312 169475421	6.82	7.74	3.44	4.31	6.97e-24	1.07e-21	Negative
chr17 87865594 87866802	7.87	8.65	6.09	2.56	7.06e-24	1.08e-21	Negative
chr13 82259494 82260851	7.38	8.23	5.08	3.14	7.15e-24	1.09e-21	Negative
chr18 15332365 15333321	7.17	8.04	4.58	3.46	7.42e-24	1.13e-21	Negative
chr2 92499675 92500775	7.22	8.08	4.77	3.31	8.52e-24	1.29e-21	Negative
chr2 6162200 6163505	8.95	9.62	7.68	1.94	9.02e-24	1.37e-21	Negative
chr3 41959405 41960205	7.01	3.81	7.93	-4.12	1.02e-23	1.53e-21	Negative
chr6 7782657 7783523	7.01	7.94	3.58	4.36	1.03e-23	1.54e-21	Negative
chr4 16144883 16146374	7.69	8.55	5.23	3.33	1.05e-23	1.58e-21	Negative
chr4 59797757 59799207	8.1	8.85	6.44	2.41	1.08e-23	1.62e-21	Negative
chr2 146580846 146583071	8.63	9.33	7.22	2.1	1.11e-23	1.66e-21	Negative
chr3 37844555 37847070	9.64	10.22	8.65	1.56	1.13e-23	1.68e-21	Negative
chr6 48565934 48567027	8.4	9.16	6.68	2.48	1.2e-23	1.78e-21	Negative
chr4 13812859 13815121	8.09	8.83	6.46	2.37	1.27e-23	1.89e-21	Negative
chr18 77378338 77379378	7.81	8.59	5.97	2.63	1.29e-23	1.92e-21	Negative
chr11 40732968 40734808	9.74	8.7	10.33	-1.63	1.44e-23	2.14e-21	Negative
chr4 5703723 5704889	7.64	8.47	5.51	2.96	1.51e-23	2.24e-21	Negative
chr6 148278721 148280444	7.71	8.53	5.61	2.92	1.53e-23	2.26e-21	Negative
chr1 179351609 179352706	6.8	7.71	3.69	4.02	1.6e-23	2.36e-21	Negative
chr15 35858291 35859007	6.88	7.79	3.93	3.86	1.88e-23	2.76e-21	Negative
chr14 59886292 59887845	8.23	8.99	6.52	2.47	1.9e-23	2.78e-21	Negative
chr1 96027149 96027932	6.92	7.83	3.83	4	2.1e-23	3.08e-21	Negative
chr5 109690435 109691416	7.35	4.67	8.23	-3.56	2.13e-23	3.11e-21	Negative
chr3 109941999 109943104	6.94	3.88	7.85	-3.97	2.14e-23	3.12e-21	Negative
chr15 44617997 44620575	11.33	10.39	11.89	-1.5	2.37e-23	3.46e-21	Negative
chr13 91398685 91400201	7.93	8.69	6.17	2.52	2.43e-23	3.53e-21	Negative
chr12 105991408 105993148	7.17	8.03	4.75	3.28	2.55e-23	3.71e-21	Negative
chr6 146127048 146127939	7.29	8.13	5.04	3.09	2.56e-23	3.71e-21	Negative
chr3 64964264 64966156	8.72	9.42	7.3	2.12	2.67e-23	3.86e-21	Negative
chr8 77376030 77377194	8.79	9.44	7.56	1.89	2.73e-23	3.95e-21	Negative
chr13 92218470 92220777	8.59	9.29	7.17	2.12	2.75e-23	3.98e-21	Negative
chr8 90672713 90674127	9.17	9.83	7.93	1.89	3.01e-23	4.33e-21	Negative
chr10 98690132 98691084	7	7.88	4.32	3.56	3.03e-23	4.35e-21	Negative
chr3 131536579 131537360	7.48	5.38	8.3	-2.93	3.15e-23	4.52e-21	Negative
chr5 110057726 110058625	7.67	5.45	8.5	-3.05	3.34e-23	4.78e-21	Negative
chr4 83395775 83397951	8.78	9.44	7.53	1.91	3.64e-23	5.2e-21	Negative
chr3 159494656 159496343	9.84	8.73	10.46	-1.73	3.67e-23	5.22e-21	Negative
chr10 76713621 76715058	7.79	8.55	6.05	2.5	3.73e-23	5.31e-21	Negative
chr3 143536628 143537858	7.37	8.19	5.24	2.95	3.78e-23	5.37e-21	Negative
chr1 54377308 54378590	8.83	9.52	7.49	2.03	4.1e-23	5.8e-21	Negative
chr4 100965537 100967066	8.31	9.01	6.89	2.13	4.2e-23	5.94e-21	Negative
chr5 48959352 48960671	7.12	4.49	7.99	-3.5	4.23e-23	5.98e-21	Negative
chr16 97899612 97901384	7.71	8.51	5.82	2.68	4.44e-23	6.26e-21	Negative
chr8 26843452 26845248	7.86	8.64	6.02	2.62	4.53e-23	6.37e-21	Negative
chr5 44667822 44669137	7.99	8.75	6.26	2.49	4.84e-23	6.8e-21	Negative
chr12 29371235 29372154	7.12	7.98	4.63	3.35	4.87e-23	6.84e-21	Negative
chr7 45813676 45815082	8.93	7.77	9.57	-1.8	4.9e-23	6.87e-21	Negative
chr8 87604891 87606369	8.34	9.04	6.93	2.11	4.93e-23	6.9e-21	Negative
chr6 40459559 40460234	6.98	3.87	7.9	-4.02	4.95e-23	6.92e-21	Negative
chr3 60096724 60097894	7.74	5.72	8.55	-2.84	5.11e-23	7.13e-21	Negative
chr10 106019671 106020656	7.15	4.49	8.03	-3.54	5.33e-23	7.42e-21	Negative
chr4 57651112 57652660	7.72	8.5	5.89	2.61	5.35e-23	7.44e-21	Negative
chr13 63269713 63270992	7.36	8.19	5.21	2.98	5.46e-23	7.58e-21	Negative
chr18 82453971 82455734	8.34	9.08	6.75	2.33	6.63e-23	9.17e-21	Negative
chr11 108900601 108901666	7.69	8.48	5.83	2.65	6.91e-23	9.54e-21	Negative
chr9 83833114 83835286	10.08	9.18	10.63	-1.45	7.04e-23	9.71e-21	Negative
chr16 22503566 22506028	8.37	9.08	6.93	2.15	7.32e-23	1.01e-20	Negative
chr8 126638995 126639864	7.74	8.51	5.96	2.56	8.12e-23	1.11e-20	Negative
chr16 43957044 43958054	7.14	8	4.65	3.36	8.27e-23	1.13e-20	Negative
chr2 120145515 120146257	6.62	7.58	2.48	5.1	8.63e-23	1.18e-20	Negative
chr6 32958918 32960833	7.47	8.3	5.32	2.98	9.14e-23	1.25e-20	Negative
chr2 161948402 161949132	7.12	8.04	3.82	4.22	9.32e-23	1.27e-20	Negative
chr2 53101747 53103566	8.65	9.36	7.18	2.18	9.47e-23	1.29e-20	Negative
chr8 42698280 42699199	7.4	8.25	5.13	3.11	9.79e-23	1.33e-20	Negative
chr14 7960724 7962978	8.36	9.06	6.94	2.13	1.01e-22	1.37e-20	Negative
chr7 99164708 99165570	7.37	8.21	5.15	3.06	1.04e-22	1.41e-20	Negative
chr14 102259108 102260312	7.11	7.99	4.44	3.55	1.05e-22	1.43e-20	Negative
chr8 69624691 69626142	9.94	9.05	10.49	-1.44	1.08e-22	1.46e-20	Negative
chr13 95314420 95316046	7.39	8.23	5.11	3.13	1.08e-22	1.46e-20	Negative
chr1 154475207 154476812	7.9	8.65	6.24	2.41	1.22e-22	1.64e-20	Negative
chr2 173781568 173782728	8.22	8.95	6.66	2.29	1.25e-22	1.68e-20	Negative
chr4 111498284 111499251	7.21	8.08	4.7	3.38	1.28e-22	1.72e-20	Negative
chr7 142568753 142570057	7.02	7.9	4.27	3.63	1.38e-22	1.84e-20	Negative
chr1 189873083 189874160	8	8.78	6.2	2.57	1.41e-22	1.88e-20	Negative
chr2 127481915 127485671	9.95	10.55	8.88	1.68	1.42e-22	1.89e-20	Negative
chr11 54062006 54062956	7.01	7.88	4.49	3.4	1.47e-22	1.95e-20	Negative
chr9 32290178 32291691	7.28	8.12	5.04	3.08	1.49e-22	1.98e-20	Negative
chr2 80678629 80679423	7.57	5.51	8.39	-2.88	1.57e-22	2.08e-20	Negative
chr5 49338044 49338912	8.21	6.2	9.02	-2.81	1.59e-22	2.1e-20	Negative
chr13 73672365 73673228	7.34	8.19	5.06	3.12	1.68e-22	2.22e-20	Negative
chr4 75823460 75824670	8.02	8.78	6.31	2.47	1.74e-22	2.29e-20	Negative
chr14 98144153 98145626	8.49	9.15	7.2	1.95	1.78e-22	2.34e-20	Negative
chr6 72454844 72455476	6.75	7.66	3.75	3.91	1.82e-22	2.39e-20	Negative
chr18 8644169 8646027	7.92	8.65	6.32	2.33	1.82e-22	2.39e-20	Negative
chr19 25074299 25075536	7.96	8.7	6.37	2.34	1.85e-22	2.43e-20	Negative
chr9 122626395 122627137	6.58	7.52	2.92	4.6	1.9e-22	2.48e-20	Negative
chr2 126567311 126568349	6.99	7.88	4.32	3.56	1.92e-22	2.51e-20	Negative
chr1 156321008 156322882	7.04	7.95	4.02	3.93	2.02e-22	2.63e-20	Negative
chr14 10554494 10555883	7.61	8.4	5.75	2.65	2.04e-22	2.65e-20	Negative
chr8 34984001 34984806	6.72	7.63	3.62	4.01	2.22e-22	2.88e-20	Negative
chr15 60906546 60907745	7.01	7.89	4.41	3.48	2.3e-22	2.98e-20	Negative
chr6 48412682 48413855	8.23	8.93	6.82	2.11	2.42e-22	3.13e-20	Negative
chr6 92554906 92556192	7.26	8.1	5.05	3.05	2.45e-22	3.16e-20	Negative
chr1 84442934 84444636	7.63	5.68	8.43	-2.75	2.45e-22	3.17e-20	Negative
chr7 96573675 96575882	8.52	9.19	7.24	1.95	2.55e-22	3.28e-20	Negative
chr16 25067331 25069236	8.11	8.84	6.57	2.27	2.58e-22	3.32e-20	Negative
chr1 37696104 37697457	7.8	8.57	6.04	2.53	2.83e-22	3.63e-20	Negative
chr7 48880560 48881912	8.18	6.64	8.91	-2.28	2.85e-22	3.66e-20	Negative
chr8 88604098 88606091	7.91	8.65	6.33	2.32	2.86e-22	3.66e-20	Negative
chr2 119803653 119805677	8.08	8.83	6.4	2.43	2.86e-22	3.66e-20	Negative
chr5 20568107 20569015	7.18	8.04	4.74	3.3	2.87e-22	3.67e-20	Negative
chr13 38376041 38377863	7.26	8.09	5.08	3.01	3.03e-22	3.87e-20	Negative
chr1 57773820 57776056	9.28	8.15	9.9	-1.75	3.1e-22	3.95e-20	Negative
chr6 27563808 27564540	6.98	4.24	7.86	-3.62	3.21e-22	4.08e-20	Negative
chr18 24686195 24687447	7.67	8.44	5.88	2.56	3.25e-22	4.13e-20	Negative
chr15 30884582 30886441	8.6	9.27	7.33	1.94	3.34e-22	4.25e-20	Negative
chr12 75557698 75559696	8.35	9.04	6.97	2.07	3.48e-22	4.41e-20	Negative
chr18 5758522 5759733	7.75	8.53	5.97	2.55	3.51e-22	4.45e-20	Negative
chr12 26331237 26333798	8.39	9.07	7.07	1.99	3.52e-22	4.45e-20	Negative
chr8 46938372 46939973	9.55	10.24	8.19	2.04	3.56e-22	4.5e-20	Negative
chr17 50242909 50245217	7.77	8.59	5.72	2.86	3.59e-22	4.52e-20	Negative
chr15 9106111 9107068	7.2	8.05	4.91	3.14	3.6e-22	4.52e-20	Negative
chr3 32144141 32144947	6.98	7.88	4.04	3.84	3.61e-22	4.53e-20	Negative
chr10 25404089 25408638	9.21	9.8	8.18	1.62	3.75e-22	4.7e-20	Negative
chr8 20121990 20122962	8.61	7.07	9.34	-2.27	3.78e-22	4.73e-20	Negative
chr3 136063330 136064084	7.05	4.15	7.95	-3.8	3.78e-22	4.74e-20	Negative
chr1 161344792 161346155	7.71	8.49	5.9	2.59	3.84e-22	4.79e-20	Negative
chr16 73112441 73113812	7.81	8.63	5.74	2.89	4.13e-22	5.15e-20	Negative
chr13 100510861 100512067	8.33	9.02	6.97	2.05	4.21e-22	5.24e-20	Negative
chr1 21087434 21088145	6.85	7.76	3.83	3.93	4.49e-22	5.56e-20	Negative
chr1 184861288 184862393	7.96	8.73	6.22	2.51	4.5e-22	5.56e-20	Negative
chr14 47371398 47372368	7.28	8.11	5.15	2.96	4.56e-22	5.62e-20	Negative
chr11 33907714 33909154	7.32	8.16	5	3.16	4.57e-22	5.63e-20	Negative
chr1 83406654 83408621	8.16	6.57	8.89	-2.32	4.7e-22	5.78e-20	Negative
chr13 111739842 111740650	6.6	7.53	3.01	4.53	4.85e-22	5.96e-20	Negative
chr19 24386820 24388835	8.78	9.47	7.41	2.06	5e-22	6.13e-20	Negative
chr4 95897145 95901142	9.39	9.98	8.38	1.6	5.03e-22	6.16e-20	Negative
chr1 61349626 61350505	6.83	7.72	4.08	3.64	5.11e-22	6.25e-20	Negative
chr4 79926254 79927390	7.43	4.91	8.3	-3.4	5.28e-22	6.46e-20	Negative
chr17 86429741 86431725	8.36	9.05	6.98	2.07	5.9e-22	7.18e-20	Negative
chr14 102251572 102253064	7.56	8.35	5.71	2.64	6.24e-22	7.59e-20	Negative
chr1 79806667 79808941	7.79	8.57	6	2.57	6.71e-22	8.16e-20	Negative
chr2 131036828 131038177	7.48	8.32	5.19	3.13	6.77e-22	8.21e-20	Negative
chr11 20347435 20348394	7.55	8.34	5.64	2.69	6.87e-22	8.33e-20	Negative
chr15 97728583 97729570	7.66	8.44	5.81	2.63	7.49e-22	9.07e-20	Negative
chr3 126455456 126456792	7.59	8.37	5.77	2.6	7.6e-22	9.18e-20	Negative
chr1 73721451 73722319	6.73	7.65	3.38	4.27	7.64e-22	9.22e-20	Negative
chr11 12230848 12232807	8.61	9.31	7.2	2.11	7.67e-22	9.24e-20	Negative
chr15 83665767 83667266	7.42	8.29	4.89	3.4	8.1e-22	9.74e-20	Negative
chr19 46151895 46153080	9.32	8.29	9.92	-1.63	8.45e-22	1.01e-19	Negative
chr1 169138434 169140127	8.13	8.87	6.48	2.39	8.58e-22	1.03e-19	Negative
chr11 30394171 30394869	6.7	7.61	3.55	4.06	8.58e-22	1.03e-19	Negative
chr2 52133143 52134758	8.51	9.22	7.09	2.13	8.9e-22	1.06e-19	Negative
chr18 8755607 8757706	7.75	8.51	6.08	2.43	9.17e-22	1.09e-19	Negative
chr1 43278486 43279150	6.69	7.61	3.6	4.01	9.17e-22	1.09e-19	Negative
chr5 43297118 43298087	7.25	8.11	4.76	3.35	9.23e-22	1.1e-19	Negative
chr18 20114082 20115503	7.17	8.02	4.91	3.11	9.27e-22	1.1e-19	Negative
chr10 68960688 68961589	7.16	8.01	4.79	3.22	9.33e-22	1.11e-19	Negative
chr10 89344335 89345953	8.12	8.88	6.4	2.48	9.47e-22	1.12e-19	Negative
chr14 37796044 37796915	7.03	7.91	4.39	3.52	9.82e-22	1.16e-19	Negative
chr12 40021862 40023800	8.95	9.61	7.7	1.9	1e-21	1.18e-19	Negative
chr12 35414199 35415462	7.33	5.11	8.17	-3.06	1.01e-21	1.19e-19	Negative
chr8 78679316 78680585	7.97	8.73	6.29	2.44	1.01e-21	1.19e-19	Negative
chr19 23966921 23967695	6.9	7.8	4.03	3.78	1.03e-21	1.21e-19	Negative
chr16 34066761 34067793	7.17	8.04	4.71	3.32	1.03e-21	1.22e-19	Negative
chr6 24164881 24165905	7.17	8.01	4.93	3.08	1.06e-21	1.24e-19	Negative
chr4 33878976 33879832	6.73	7.66	3.39	4.27	1.08e-21	1.27e-19	Negative
chr12 84805228 84806126	6.85	7.76	3.75	4.02	1.08e-21	1.27e-19	Negative
chr12 8322886 8324472	8.37	9.14	6.59	2.54	1.08e-21	1.27e-19	Negative
chr8 23911154 23912592	7.9	8.65	6.25	2.39	1.13e-21	1.32e-19	Negative
chr11 21598313 21599191	7.03	7.92	4.31	3.61	1.15e-21	1.34e-19	Negative
chr19 32173887 32175224	7.88	8.66	6.09	2.57	1.15e-21	1.34e-19	Negative
chr3 123057678 123059354	8.14	6.69	8.85	-2.16	1.22e-21	1.41e-19	Negative
chr12 54859411 54861332	7.98	8.71	6.42	2.28	1.24e-21	1.44e-19	Negative
chr6 90945556 90946618	7.47	8.33	5.05	3.28	1.24e-21	1.44e-19	Negative
chr13 36304355 36305801	7.85	8.65	5.88	2.77	1.32e-21	1.52e-19	Negative
chr4 32102606 32103502	6.85	7.75	4.04	3.71	1.32e-21	1.53e-19	Negative
chr10 94708734 94710711	7.23	8.06	4.99	3.07	1.33e-21	1.53e-19	Negative
chr14 13715966 13717782	7.08	7.96	4.48	3.47	1.36e-21	1.56e-19	Negative
chr1 166793126 166795473	8.05	8.81	6.35	2.46	1.44e-21	1.65e-19	Negative
chr9 116523800 116524950	8.3	8.99	6.9	2.09	1.47e-21	1.69e-19	Negative
chr16 42308503 42310136	7.54	8.33	5.7	2.62	1.5e-21	1.72e-19	Negative
chr5 134687935 134689621	9.85	8.92	10.41	-1.49	1.52e-21	1.74e-19	Negative
chr10 37276848 37279653	8.25	8.94	6.91	2.03	1.52e-21	1.74e-19	Negative
chr11 25330292 25331072	7.21	8.07	4.81	3.26	1.53e-21	1.74e-19	Negative
chr1 61359023 61360039	7.06	7.92	4.61	3.31	1.58e-21	1.8e-19	Negative
chr12 78098998 78100384	7.58	8.37	5.65	2.73	1.59e-21	1.81e-19	Negative
chr16 23490019 23491132	6.73	7.63	3.76	3.87	1.68e-21	1.9e-19	Negative
chr2 64981280 64982201	8.21	6.43	8.98	-2.56	1.69e-21	1.92e-19	Negative
chr5 54411364 54412327	7.65	5.81	8.44	-2.63	1.69e-21	1.92e-19	Negative
chr7 67666857 67667535	6.55	7.51	2.11	5.4	1.82e-21	2.06e-19	Negative
chr9 114099837 114100685	7.4	8.26	4.99	3.27	1.83e-21	2.06e-19	Negative
chr11 22676671 22677924	8.76	9.42	7.52	1.9	1.84e-21	2.08e-19	Negative
chr1 127216793 127217546	7.19	8.04	4.84	3.2	2.02e-21	2.27e-19	Negative
chr6 97895519 97896204	6.97	7.84	4.43	3.41	2.02e-21	2.27e-19	Negative
chr8 42931776 42933421	7.27	8.13	4.86	3.27	2.05e-21	2.3e-19	Negative
chr3 58184224 58185100	7.44	5.43	8.25	-2.82	2.08e-21	2.33e-19	Negative
chr14 44857998 44860210	8.19	8.9	6.74	2.15	2.2e-21	2.46e-19	Negative
chr5 88763877 88766426	10.53	9.75	11.04	-1.28	2.26e-21	2.53e-19	Negative
chr11 40754170 40756226	10.28	9.35	10.83	-1.48	2.27e-21	2.53e-19	Negative
chr7 52004556 52007019	10.29	9.4	10.84	-1.45	2.3e-21	2.56e-19	Negative
chr8 72491619 72493632	9.69	8.8	10.24	-1.44	2.34e-21	2.6e-19	Negative
chr11 17554170 17555653	6.97	7.85	4.31	3.54	2.39e-21	2.65e-19	Negative
chr9 67263727 67265662	7.68	8.44	5.94	2.5	2.41e-21	2.68e-19	Negative
chr17 78198840 78202386	9.37	8.42	9.94	-1.52	2.52e-21	2.79e-19	Negative
chr3 9432220 9433709	7.85	6.12	8.62	-2.5	2.67e-21	2.96e-19	Negative
chr11 96976888 96978713	9.69	8.81	10.24	-1.43	2.73e-21	3.02e-19	Negative
chr8 113969094 113971379	8.53	9.21	7.2	2.01	2.75e-21	3.04e-19	Negative
chr13 18939983 18940648	6.87	3.96	7.77	-3.81	2.76e-21	3.04e-19	Negative
chr12 25600034 25601135	6.77	7.67	3.78	3.89	2.85e-21	3.14e-19	Negative
chr8 71610578 71611928	9.41	8.48	9.98	-1.5	2.87e-21	3.16e-19	Negative
chr12 41695228 41696403	8.01	8.76	6.34	2.42	2.87e-21	3.16e-19	Negative
chr15 36838645 36840061	7.56	8.35	5.67	2.68	3.22e-21	3.54e-19	Negative
chr3 27555650 27558416	7.61	5.75	8.39	-2.64	3.25e-21	3.57e-19	Negative
chr15 50283194 50284066	7.12	7.96	4.85	3.11	3.29e-21	3.61e-19	Negative
chr11 121236152 121237887	9.48	8.56	10.04	-1.48	3.31e-21	3.62e-19	Negative
chr11 65927632 65928608	6.82	7.72	3.96	3.76	3.54e-21	3.86e-19	Negative
chr15 5299663 5300625	7.31	5.03	8.15	-3.12	3.56e-21	3.88e-19	Negative
chr2 65482583 65484896	9.41	10	8.36	1.64	3.57e-21	3.89e-19	Negative
chr1 53911190 53912991	7.97	8.69	6.47	2.22	3.61e-21	3.93e-19	Negative
chr15 31422346 31423470	7.26	8.1	5.05	3.05	3.66e-21	3.98e-19	Negative
chr15 36927021 36928141	8.11	8.83	6.58	2.25	3.74e-21	4.06e-19	Negative
chr9 84408013 84410683	8.9	7.71	9.54	-1.82	4.06e-21	4.39e-19	Negative
chr3 65927141 65928196	7.95	8.69	6.38	2.3	4.13e-21	4.45e-19	Negative
chr1 111933746 111935159	7.99	6.05	8.79	-2.74	4.13e-21	4.45e-19	Negative
chr6 131386703 131389132	9.27	8.14	9.89	-1.75	4.26e-21	4.59e-19	Negative
chr12 29089581 29090397	7.2	8.03	5.08	2.95	4.33e-21	4.66e-19	Negative
chr18 77358398 77359122	7.11	7.99	4.47	3.52	4.37e-21	4.7e-19	Negative
chr2 120870851 120872532	9.08	9.68	8.03	1.66	4.65e-21	4.97e-19	Negative
chr16 33891237 33892895	7.79	8.57	6.01	2.56	4.67e-21	4.98e-19	Negative
chr6 96738213 96739021	7.75	8.55	5.78	2.77	4.78e-21	5.09e-19	Negative
chr17 31563720 31566099	9.26	8.1	9.9	-1.8	5.01e-21	5.33e-19	Negative
chr2 7114929 7116427	8.34	6.99	9.02	-2.03	5.52e-21	5.86e-19	Negative
chr13 74563419 74564455	7.79	5.88	8.58	-2.7	5.86e-21	6.2e-19	Negative
chr1 13349099 13349904	7.41	8.24	5.23	3.01	5.98e-21	6.32e-19	Negative
chr4 78210781 78212530	7.93	6.29	8.67	-2.38	6.08e-21	6.42e-19	Negative
chr1 183069590 183071042	7.76	8.51	6.08	2.43	6.08e-21	6.42e-19	Negative
chr2 120283572 120284365	6.77	7.7	3.42	4.28	6.37e-21	6.72e-19	Negative
chr6 28658548 28659406	7.11	7.97	4.69	3.28	6.68e-21	7.04e-19	Negative
chr9 76331864 76333239	7.46	5.38	8.28	-2.9	7.48e-21	7.87e-19	Negative
chr8 54726420 54729464	8.93	7.79	9.56	-1.77	7.52e-21	7.91e-19	Negative
chr3 21564120 21565289	6.9	7.76	4.42	3.34	7.54e-21	7.92e-19	Negative
chr11 116433462 116435007	9.11	8.05	9.72	-1.67	7.62e-21	7.99e-19	Negative
chr10 33804852 33805598	7.03	7.91	4.37	3.54	7.66e-21	8.03e-19	Negative
chr17 90757443 90758673	7.35	8.18	5.22	2.95	7.98e-21	8.35e-19	Negative
chr13 30170951 30172112	6.95	7.84	4.15	3.69	8.05e-21	8.41e-19	Negative
chr3 9077986 9078855	7.41	8.22	5.45	2.76	8.23e-21	8.59e-19	Negative
chr10 40524244 40525351	7.42	8.22	5.43	2.79	8.31e-21	8.67e-19	Negative
chr10 119800425 119801172	7.41	8.21	5.48	2.73	8.72e-21	9.08e-19	Negative
chr3 122198571 122199542	6.96	7.83	4.42	3.41	8.87e-21	9.22e-19	Negative
chr13 107899129 107900221	8.7	9.35	7.49	1.86	9.13e-21	9.47e-19	Negative
chr18 69143938 69144798	7.08	7.92	4.81	3.12	9.23e-21	9.57e-19	Negative
chr1 172657447 172658421	7.03	7.9	4.5	3.4	9.24e-21	9.57e-19	Negative
chr17 81423205 81423973	6.79	2.08	7.76	-5.68	9.37e-21	9.7e-19	Negative
chr14 24035570 24036585	6.95	7.82	4.35	3.47	9.55e-21	9.87e-19	Negative
chr3 104425303 104426164	7.08	7.94	4.61	3.33	9.63e-21	9.95e-19	Negative
chr15 24968958 24970170	8.38	9.06	7.04	2.02	9.67e-21	9.98e-19	Negative
chr12 27318344 27319388	6.98	7.89	3.94	3.95	1e-20	1.03e-18	Negative
chr10 105850163 105852270	9.22	8.17	9.82	-1.65	1.01e-20	1.04e-18	Negative
chr3 143735908 143737073	7.36	8.17	5.34	2.83	1.01e-20	1.04e-18	Negative
chr10 27333500 27334538	7.06	4.56	7.92	-3.36	1.06e-20	1.09e-18	Negative
chr13 13677661 13678505	8.07	8.79	6.6	2.19	1.06e-20	1.09e-18	Negative
chr11 90248621 90250534	10.25	9.4	10.78	-1.38	1.07e-20	1.09e-18	Negative
chr8 90301920 90303525	8.89	9.54	7.67	1.86	1.09e-20	1.11e-18	Negative
chr14 121128950 121130251	7.78	8.52	6.15	2.38	1.09e-20	1.12e-18	Negative
chr11 93884381 93887268	9.65	8.77	10.2	-1.43	1.11e-20	1.14e-18	Negative
chr14 37005587 37006632	7.54	8.33	5.67	2.67	1.22e-20	1.24e-18	Negative
chr18 61302434 61303583	7.41	8.21	5.44	2.78	1.26e-20	1.29e-18	Negative
chr13 93657973 93658944	6.96	7.84	4.36	3.48	1.32e-20	1.34e-18	Negative
chr3 36349007 36349779	6.69	7.59	3.7	3.9	1.33e-20	1.35e-18	Negative
chr3 131138853 131139934	8.28	8.99	6.87	2.12	1.36e-20	1.38e-18	Negative
chr8 68549637 68550715	7.28	8.11	5.12	2.99	1.42e-20	1.44e-18	Negative
chr3 40718551 40719497	7.21	8.03	5.09	2.94	1.43e-20	1.44e-18	Negative
chr18 49008776 49010086	7.31	8.14	5.17	2.97	1.44e-20	1.46e-18	Negative
chr9 16310232 16311093	6.65	7.56	3.53	4.03	1.45e-20	1.47e-18	Negative
chr1 73127280 73128334	6.74	7.65	3.7	3.95	1.47e-20	1.48e-18	Negative
chr9 14091322 14092046	6.7	7.6	3.84	3.76	1.48e-20	1.48e-18	Negative
chr18 42664431 42665434	7.4	8.25	5.03	3.23	1.53e-20	1.54e-18	Negative
chr3 104392185 104393440	6.98	7.84	4.57	3.27	1.54e-20	1.54e-18	Negative
chr9 95586772 95587415	6.94	7.8	4.49	3.31	1.62e-20	1.62e-18	Negative
chr13 112152909 112154519	9.07	9.74	7.77	1.97	1.65e-20	1.65e-18	Negative
chr19 32416621 32417400	7.58	8.38	5.61	2.78	1.67e-20	1.67e-18	Negative
chr11 80904651 80905628	7.13	7.99	4.7	3.29	1.7e-20	1.7e-18	Negative
chr7 24883674 24885014	8.31	6.77	9.04	-2.27	1.75e-20	1.75e-18	Negative
chr14 25437991 25438884	6.98	7.83	4.67	3.16	1.9e-20	1.89e-18	Negative
chr8 68541233 68542362	7.5	8.28	5.67	2.61	1.98e-20	1.97e-18	Negative
chr18 29206698 29208668	8.3	8.98	6.99	1.99	2.05e-20	2.03e-18	Negative
chr16 24453331 24454329	7.56	8.35	5.67	2.67	2.12e-20	2.1e-18	Negative
chr6 55399033 55400450	7.81	8.58	6.04	2.53	2.14e-20	2.12e-18	Negative
chr19 47936494 47938916	8.89	7.84	9.5	-1.66	2.14e-20	2.12e-18	Negative
chr17 83949841 83951027	8.3	8.98	6.95	2.04	2.14e-20	2.12e-18	Negative
chr15 26894073 26896127	7.93	6.07	8.72	-2.64	2.17e-20	2.14e-18	Negative
chr2 32450816 32452582	9.47	8.51	10.04	-1.53	2.3e-20	2.27e-18	Negative
chr3 156949582 156950709	7.67	5.79	8.46	-2.67	2.33e-20	2.29e-18	Negative
chr1 180414848 180415632	6.71	7.6	4	3.6	2.35e-20	2.31e-18	Negative
chr9 83924294 83926111	10.25	9.43	10.77	-1.35	2.36e-20	2.32e-18	Negative
chr9 113155598 113156545	7.17	8	5.01	2.98	2.41e-20	2.37e-18	Negative
chr5 20414899 20415917	7	4.4	7.87	-3.47	2.48e-20	2.43e-18	Negative
chr9 101717327 101718623	6.96	7.83	4.38	3.46	2.58e-20	2.53e-18	Negative
chr3 52716855 52718603	8.22	8.9	6.91	1.99	2.62e-20	2.56e-18	Negative
chr1 192524902 192526363	7.98	8.71	6.43	2.28	2.64e-20	2.58e-18	Negative
chr4 139573933 139575943	9.19	8.18	9.79	-1.61	2.65e-20	2.59e-18	Negative
chr10 112521001 112522066	7.44	8.23	5.55	2.68	2.69e-20	2.63e-18	Negative
chr1 192822343 192823138	7.16	8.03	4.63	3.4	2.82e-20	2.75e-18	Negative
chr14 122902829 122903796	7.36	8.16	5.43	2.74	2.82e-20	2.75e-18	Negative
chr5 28289781 28291052	7.02	7.9	4.33	3.58	2.85e-20	2.77e-18	Negative
chr13 102948900 102950585	7.46	8.26	5.56	2.7	3e-20	2.91e-18	Negative
chr10 102851176 102852039	7.53	8.33	5.63	2.7	3e-20	2.91e-18	Negative
chr6 145181504 145182597	7.16	8	4.93	3.07	3.13e-20	3.04e-18	Negative
chr13 29805988 29807443	8.32	8.98	7.06	1.92	3.29e-20	3.19e-18	Negative
chr6 107481590 107482583	7.41	5.47	8.2	-2.73	3.42e-20	3.31e-18	Negative
chr5 43688460 43690063	7.82	8.55	6.24	2.31	3.46e-20	3.34e-18	Negative
chr10 114631059 114631701	6.66	3.42	7.58	-4.16	3.5e-20	3.37e-18	Negative
chr10 88296124 88297678	8	8.73	6.46	2.27	3.5e-20	3.37e-18	Negative
chr11 22671482 22672756	8.43	9.14	6.99	2.15	3.5e-20	3.37e-18	Negative
chr14 78272118 78273185	7.13	7.97	4.83	3.15	3.57e-20	3.43e-18	Negative
chr8 69749379 69750493	9.17	8.17	9.75	-1.58	3.79e-20	3.65e-18	Negative
chr12 118556768 118557642	6.97	4.49	7.83	-3.34	3.85e-20	3.7e-18	Negative
chr11 36084136 36085307	7.27	8.08	5.26	2.82	4.02e-20	3.85e-18	Negative
chr5 20588666 20589755	7.62	8.38	5.94	2.44	4.26e-20	4.08e-18	Negative
chr10 70426267 70427151	7.25	8.07	5.14	2.93	4.32e-20	4.13e-18	Negative
chr12 100558599 100559553	6.84	7.74	3.95	3.79	4.79e-20	4.57e-18	Negative
chr10 19922290 19923603	6.94	7.83	4.2	3.63	4.81e-20	4.58e-18	Negative
chr3 53555092 53558231	8.89	9.57	7.58	1.99	4.86e-20	4.62e-18	Negative
chr1 170155375 170156610	7.48	8.27	5.59	2.68	4.87e-20	4.63e-18	Negative
chr12 8340931 8342065	7.45	8.23	5.59	2.65	4.97e-20	4.72e-18	Negative
chr18 77504722 77505569	7.44	8.22	5.6	2.62	4.99e-20	4.73e-18	Negative
chr2 103722675 103723480	6.99	7.88	4.26	3.62	5e-20	4.74e-18	Negative
chr1 119822852 119823657	7.38	8.18	5.48	2.7	5.02e-20	4.75e-18	Negative
chr5 14731804 14733209	7.63	5.75	8.42	-2.67	5.35e-20	5.05e-18	Negative
chr4 111670756 111671638	7.44	8.26	5.34	2.92	5.41e-20	5.1e-18	Negative
chr11 22698289 22699908	7.91	8.72	5.91	2.81	5.63e-20	5.3e-18	Negative
chrX 136957486 136958641	8.07	6.59	8.79	-2.2	5.77e-20	5.43e-18	Negative
chr16 25072255 25073128	6.44	7.39	2.45	4.95	5.97e-20	5.61e-18	Negative
chr12 24907703 24908543	6.94	7.82	4.23	3.59	6.03e-20	5.66e-18	Negative
chr7 90474986 90477279	10.42	9.64	10.92	-1.28	6.08e-20	5.7e-18	Negative
chr2 58667265 58670027	9.85	10.38	8.98	1.41	6.34e-20	5.93e-18	Negative
chr5 32345953 32346793	7.51	8.28	5.76	2.52	6.56e-20	6.13e-18	Negative
chr14 121868622 121869695	6.96	7.8	4.67	3.13	6.6e-20	6.17e-18	Negative
chr10 61575273 61577166	7.59	8.36	5.84	2.52	6.75e-20	6.3e-18	Negative
chr1 58529713 58530467	7.03	7.88	4.64	3.24	6.76e-20	6.3e-18	Negative
chr2 12923331 12924799	8.22	6.88	8.91	-2.02	7.28e-20	6.77e-18	Negative
chr12 79531152 79532858	7.55	8.32	5.81	2.5	7.63e-20	7.09e-18	Negative
chr1 105422859 105423787	6.85	7.73	4.21	3.51	8.13e-20	7.54e-18	Negative
chr16 94971808 94972871	6.44	7.38	2.86	4.52	8.46e-20	7.84e-18	Negative
chr19 58817228 58818089	7.03	7.88	4.74	3.14	8.63e-20	7.99e-18	Negative
chr6 90565012 90566234	6.99	7.86	4.42	3.44	9.63e-20	8.9e-18	Negative
chr3 100430470 100431531	7.86	8.67	5.84	2.83	9.99e-20	9.21e-18	Negative
chrX 160540585 160541850	6.91	7.78	4.44	3.34	1e-19	9.22e-18	Negative
chr14 10969406 10970419	6.9	7.77	4.33	3.43	1.01e-19	9.25e-18	Negative
chr10 24388111 24388878	7.15	4.77	8	-3.23	1.03e-19	9.42e-18	Negative
chr14 10652118 10652849	7.45	8.25	5.52	2.73	1.03e-19	9.47e-18	Negative
chr10 109249443 109250247	6.96	3.47	7.9	-4.43	1.03e-19	9.49e-18	Negative
chr9 57071255 57077713	11.48	10.79	11.94	-1.16	1.04e-19	9.53e-18	Negative
chr11 32363163 32363981	7	7.87	4.5	3.37	1.04e-19	9.54e-18	Negative
chr8 69653945 69655312	8.99	7.91	9.6	-1.69	1.05e-19	9.57e-18	Negative
chr15 10669751 10671186	7.85	8.59	6.25	2.34	1.07e-19	9.74e-18	Negative
chr10 110744225 110746333	10.87	10.03	11.39	-1.36	1.11e-19	1.02e-17	Negative
chr17 71941750 71942761	7.87	8.63	6.21	2.42	1.12e-19	1.02e-17	Negative
chr14 64963548 64964992	7.41	8.2	5.56	2.64	1.12e-19	1.03e-17	Negative
chr11 12380395 12381657	7.99	8.69	6.6	2.1	1.13e-19	1.03e-17	Negative
chr16 49288095 49289619	7.22	8.03	5.21	2.82	1.16e-19	1.05e-17	Negative
chr11 36193986 36196193	8.52	9.19	7.24	1.95	1.18e-19	1.08e-17	Negative
chr8 46292773 46294389	7.04	7.89	4.7	3.19	1.19e-19	1.08e-17	Negative
chr3 38245784 38247598	7.61	8.44	5.49	2.95	1.2e-19	1.09e-17	Negative
chr5 91780245 91782027	7.88	6.16	8.64	-2.48	1.24e-19	1.12e-17	Negative
chr9 14887839 14888459	6.39	7.33	2.87	4.46	1.24e-19	1.12e-17	Negative
chr17 71969502 71971182	6.86	7.74	4.28	3.46	1.25e-19	1.13e-17	Negative
chr1 165302650 165303593	7.61	8.41	5.66	2.75	1.27e-19	1.14e-17	Negative
chr15 36212202 36212916	6.61	7.5	3.77	3.73	1.28e-19	1.15e-17	Negative
chr14 12648926 12650099	7.3	5.19	8.13	-2.94	1.34e-19	1.2e-17	Negative
chr2 70764492 70765364	6.85	7.71	4.39	3.32	1.38e-19	1.24e-17	Negative
chr8 7902077 7902834	6.63	7.56	3.14	4.42	1.4e-19	1.25e-17	Negative
chr10 42259352 42261152	7.9	8.64	6.31	2.34	1.42e-19	1.27e-17	Negative
chr4 149306542 149308571	9.05	8.04	9.63	-1.6	1.45e-19	1.3e-17	Negative
chr2 118039662 118040507	6.93	7.81	4.26	3.55	1.49e-19	1.33e-17	Negative
chr3 116023942 116025009	7.64	8.39	5.94	2.46	1.51e-19	1.35e-17	Negative
chr10 10811894 10813749	7.76	8.5	6.16	2.34	1.55e-19	1.38e-17	Negative
chr5 100925545 100926580	7.06	7.91	4.69	3.22	1.55e-19	1.38e-17	Negative
chr3 86862176 86863761	8.75	9.37	7.61	1.77	1.56e-19	1.39e-17	Negative
chr4 97941377 97943321	8.05	8.73	6.69	2.05	1.58e-19	1.41e-17	Negative
chr18 42625446 42626142	6.61	7.52	3.68	3.84	1.61e-19	1.43e-17	Negative
chr3 153361135 153362534	7.46	8.31	5.13	3.18	1.62e-19	1.44e-17	Negative
chr2 52784645 52786189	8.58	9.21	7.44	1.76	1.62e-19	1.44e-17	Negative
chr18 13347361 13348670	8.34	9.05	6.87	2.18	1.63e-19	1.44e-17	Negative
chr2 39189806 39191384	10.39	9.62	10.89	-1.27	1.63e-19	1.44e-17	Negative
chr3 49648302 49649585	7.29	8.12	5.16	2.96	1.63e-19	1.44e-17	Negative
chr14 99451701 99453394	8.48	9.13	7.26	1.88	1.69e-19	1.49e-17	Negative
chr6 37653911 37655146	7.85	8.61	6.12	2.5	1.71e-19	1.51e-17	Negative
chr12 117499963 117501646	7.48	8.31	5.27	3.04	1.81e-19	1.59e-17	Negative
chr14 100600503 100601426	7.58	8.35	5.84	2.51	1.82e-19	1.6e-17	Negative
chr16 27487482 27488484	6.97	4.53	7.83	-3.3	1.89e-19	1.66e-17	Negative
chr1 86664741 86665532	6.43	7.35	3.2	4.15	1.9e-19	1.67e-17	Negative
chr13 62652768 62653719	7.65	5.93	8.42	-2.48	1.92e-19	1.68e-17	Negative
chr1 170311043 170314479	9.06	9.73	7.76	1.97	1.98e-19	1.73e-17	Negative
chr17 87200380 87201629	8.05	8.76	6.63	2.13	2e-19	1.75e-17	Negative
chr9 121999379 122000717	7.73	8.47	6.12	2.35	2.05e-19	1.79e-17	Negative
chr13 81333646 81335587	7.71	8.51	5.79	2.72	2.12e-19	1.84e-17	Negative
chr9 7762983 7765652	10.93	10.24	11.4	-1.15	2.12e-19	1.85e-17	Negative
chr7 89297876 89299548	7.24	5.16	8.05	-2.89	2.24e-19	1.94e-17	Negative
chr18 22417547 22418569	7.15	4.82	8	-3.18	2.26e-19	1.96e-17	Negative
chr12 47956503 47958107	7.52	8.35	5.32	3.03	2.29e-19	1.99e-17	Negative
chr8 70760290 70761698	9.31	8.3	9.9	-1.61	2.3e-19	1.99e-17	Negative
chr8 70838735 70840399	9.7	8.86	10.23	-1.36	2.3e-19	1.99e-17	Negative
chr4 119293446 119295147	9.09	8.05	9.68	-1.63	2.57e-19	2.22e-17	Negative
chr17 26715108 26716971	9.16	8.2	9.74	-1.54	2.63e-19	2.27e-17	Negative
chr6 56796373 56798791	9.63	8.79	10.15	-1.36	2.64e-19	2.27e-17	Negative
chr9 63258331 63259725	6.92	7.78	4.56	3.22	2.74e-19	2.36e-17	Negative
chr13 115988298 115989965	7.82	8.57	6.17	2.4	2.75e-19	2.37e-17	Negative
chr4 84346427 84347318	6.84	4.26	7.72	-3.46	2.76e-19	2.37e-17	Negative
chr1 177642511 177643382	7.99	8.73	6.38	2.35	2.77e-19	2.38e-17	Negative
chr13 104516464 104519036	9.35	9.98	8.2	1.78	2.78e-19	2.38e-17	Negative
chr8 68532889 68533653	6.94	7.8	4.5	3.3	2.79e-19	2.39e-17	Negative
chr4 106040001 106040878	6.89	7.81	3.74	4.06	2.84e-19	2.43e-17	Negative
chr5 91562527 91563388	7.04	7.88	4.78	3.1	2.88e-19	2.46e-17	Negative
chr3 145207046 145207956	7.8	6.26	8.53	-2.27	2.88e-19	2.46e-17	Negative
chr18 55457537 55458497	6.45	7.39	2.89	4.5	3.02e-19	2.57e-17	Negative
chr4 80910318 80912624	9.14	9.73	8.13	1.6	3.11e-19	2.64e-17	Negative
chr14 101602545 101603716	7.84	8.61	6.06	2.55	3.2e-19	2.72e-17	Negative
chr1 175437106 175438501	7.3	8.09	5.41	2.67	3.24e-19	2.75e-17	Negative
chr12 35522383 35523559	7.04	4.71	7.88	-3.17	3.26e-19	2.77e-17	Negative
chr14 121423344 121424847	7.49	8.28	5.65	2.63	3.44e-19	2.91e-17	Negative
chr6 52860750 52862915	8.01	8.76	6.41	2.35	3.51e-19	2.97e-17	Negative
chr5 36025027 36026052	7.91	8.61	6.46	2.16	3.53e-19	2.98e-17	Negative
chr11 97186827 97188976	9.84	9.04	10.35	-1.31	3.54e-19	2.99e-17	Negative
chr16 24011060 24011914	6.86	7.72	4.49	3.23	3.56e-19	3e-17	Negative
chr18 49775684 49776861	7.42	8.2	5.59	2.61	3.77e-19	3.17e-17	Negative
chr18 10948369 10949107	6.65	3.29	7.58	-4.29	3.81e-19	3.2e-17	Negative
chr6 38942418 38943799	7.7	8.44	6.1	2.34	3.86e-19	3.24e-17	Negative
chr8 36907278 36908812	7.34	8.17	5.16	3.01	3.89e-19	3.26e-17	Negative
chrX 109011597 109014559	10.01	9.21	10.53	-1.31	4e-19	3.35e-17	Negative
chr15 38253339 38254592	8.47	9.11	7.29	1.82	4.01e-19	3.35e-17	Negative
chr8 125406443 125407242	6.57	7.47	3.74	3.73	4.01e-19	3.35e-17	Negative
chr6 28548670 28549911	7.03	7.86	4.91	2.94	4.04e-19	3.38e-17	Negative
chr17 88937320 88939073	9.16	9.74	8.18	1.55	4.07e-19	3.4e-17	Negative
chr1 64288558 64289861	8.92	9.51	7.93	1.58	4.22e-19	3.52e-17	Negative
chr5 74299239 74300993	9.33	9.89	8.4	1.49	4.29e-19	3.57e-17	Negative
chr12 30646984 30648809	8.3	6.89	8.99	-2.1	4.51e-19	3.75e-17	Negative
chr11 53839766 53842801	9.12	9.73	8.03	1.7	4.76e-19	3.95e-17	Negative
chr2 46446011 46446829	7.03	7.93	4.2	3.73	5.07e-19	4.2e-17	Negative
chr6 109873532 109875190	7.97	8.71	6.4	2.31	5.22e-19	4.32e-17	Negative
chr16 22120947 22121741	7.07	7.94	4.56	3.38	5.48e-19	4.53e-17	Negative
chr6 146234351 146235344	7.08	7.94	4.65	3.29	5.59e-19	4.61e-17	Negative
chr3 152496933 152498474	7.6	8.35	5.96	2.39	5.79e-19	4.76e-17	Negative
chr18 8970375 8971253	6.99	7.82	4.8	3.02	5.85e-19	4.8e-17	Negative
chr14 64772744 64773683	6.9	7.77	4.44	3.32	5.97e-19	4.9e-17	Negative
chr8 94113100 94113985	6.97	7.82	4.65	3.16	6.03e-19	4.93e-17	Negative
chr14 109985484 109986541	7.27	4.82	8.13	-3.31	6.04e-19	4.94e-17	Negative
chr5 7543847 7544653	7.25	4.99	8.1	-3.11	6.06e-19	4.95e-17	Negative
chr15 57911364 57913799	10.1	9.36	10.59	-1.24	6.09e-19	4.98e-17	Negative
chr9 113105522 113107247	7.58	8.34	5.88	2.46	6.2e-19	5.05e-17	Negative
chr17 86924574 86925385	6.96	7.79	4.77	3.02	6.29e-19	5.13e-17	Negative
chr1 158744793 158745873	7.83	8.62	5.93	2.69	6.6e-19	5.37e-17	Negative
chr9 118975489 118976998	7.73	8.46	6.21	2.25	6.99e-19	5.68e-17	Negative
chr18 12319112 12320201	6.58	7.5	3.46	4.04	7.12e-19	5.77e-17	Negative
chr14 10667987 10668788	6.83	7.73	3.94	3.79	7.12e-19	5.77e-17	Negative
chr14 24641649 24642448	6.97	7.8	4.82	2.98	7.28e-19	5.9e-17	Negative
chr3 64830180 64832127	7.73	8.5	5.98	2.52	7.46e-19	6.04e-17	Negative
chr2 105698434 105699346	7.09	7.96	4.58	3.38	7.5e-19	6.07e-17	Negative
chr16 28688509 28689645	7.71	6.02	8.47	-2.45	7.63e-19	6.16e-17	Negative
chr15 38420213 38423310	9.75	10.26	8.95	1.32	7.88e-19	6.36e-17	Negative
chr1 127212216 127214464	9.23	9.79	8.3	1.49	7.92e-19	6.38e-17	Negative
chr13 4046375 4049149	8.76	9.36	7.71	1.65	8.14e-19	6.55e-17	Negative
chr2 131503720 131504996	7.83	8.55	6.33	2.22	8.16e-19	6.57e-17	Negative
chr2 131408547 131409598	7.58	8.39	5.6	2.79	8.21e-19	6.6e-17	Negative
chr9 88858511 88859407	8.05	6.62	8.75	-2.13	8.52e-19	6.85e-17	Negative
chr13 91984670 91986634	9.28	9.85	8.31	1.54	8.64e-19	6.93e-17	Negative
chr11 110801594 110802599	6.45	7.37	3.17	4.21	8.7e-19	6.97e-17	Negative
chr13 113137528 113138339	6.87	7.76	4.19	3.57	8.77e-19	7.03e-17	Negative
chr1 178396000 178397100	7.48	8.29	5.43	2.85	8.89e-19	7.12e-17	Negative
chr14 121897843 121900219	9.75	10.27	8.93	1.34	8.97e-19	7.18e-17	Negative
chr5 99688759 99690469	7.47	5.69	8.24	-2.55	9.91e-19	7.92e-17	Negative
chr18 9842513 9843341	6.88	7.73	4.6	3.13	9.97e-19	7.95e-17	Negative
chr16 92423070 92424173	7.19	8.01	5.1	2.9	1.01e-18	8.05e-17	Negative
chr8 128327792 128328504	7.34	8.11	5.54	2.58	1.03e-18	8.2e-17	Negative
chr12 68736311 68737941	7.32	8.12	5.36	2.76	1.05e-18	8.37e-17	Negative
chr6 81441335 81441896	6.87	4.1	7.76	-3.67	1.06e-18	8.39e-17	Negative
chr16 47870313 47871401	7.21	8.01	5.21	2.8	1.06e-18	8.42e-17	Negative
chr11 22651559 22653182	8.19	8.85	6.93	1.92	1.08e-18	8.58e-17	Negative
chr2 59383844 59385515	8.55	9.17	7.44	1.74	1.11e-18	8.82e-17	Negative
chr18 82581685 82583308	7.76	8.52	6.06	2.46	1.13e-18	8.97e-17	Negative
chr18 74849901 74851265	8.52	9.14	7.39	1.75	1.14e-18	9.05e-17	Negative
chr4 5762508 5763461	6.42	7.33	3.26	4.07	1.15e-18	9.08e-17	Negative
chr10 39569634 39571417	7.24	8.03	5.37	2.66	1.15e-18	9.11e-17	Negative
chr12 103172675 103174512	7.86	8.57	6.37	2.2	1.16e-18	9.17e-17	Negative
chr14 16313951 16314790	6.8	7.66	4.45	3.21	1.18e-18	9.25e-17	Negative
chr3 36941842 36942967	7.52	8.28	5.84	2.44	1.19e-18	9.37e-17	Negative
chr6 117482925 117483965	7.2	8.03	5.05	2.98	1.21e-18	9.53e-17	Negative
chr1 63237252 63238339	7.78	8.54	6.02	2.53	1.24e-18	9.74e-17	Negative
chr5 90897472 90899184	8.73	7.47	9.4	-1.93	1.25e-18	9.81e-17	Negative
chr10 13623681 13624265	6.64	7.52	3.92	3.6	1.25e-18	9.82e-17	Negative
chr4 108892621 108893381	6.69	7.57	4	3.58	1.27e-18	9.93e-17	Negative
chr3 19213672 19214826	7.01	7.84	4.89	2.94	1.28e-18	1e-16	Negative
chr5 46177129 46177832	6.61	7.49	3.93	3.56	1.29e-18	1.01e-16	Negative
chr3 21557487 21558312	6.4	7.31	3.37	3.95	1.31e-18	1.02e-16	Negative
chr3 136306334 136309541	8.85	9.52	7.55	1.97	1.34e-18	1.04e-16	Negative
chr14 75375207 75378208	8.99	9.57	8.02	1.55	1.37e-18	1.07e-16	Negative
chr12 33285171 33286674	9.2	9.76	8.26	1.49	1.38e-18	1.07e-16	Negative
chr4 72170458 72171477	7.58	8.34	5.88	2.45	1.38e-18	1.08e-16	Negative
chr8 24090359 24092003	7.43	8.26	5.19	3.08	1.38e-18	1.08e-16	Negative
chr4 98350040 98350932	6.88	7.75	4.28	3.48	1.41e-18	1.09e-16	Negative
chr6 8781131 8781993	6.94	7.84	4.1	3.73	1.43e-18	1.11e-16	Negative
chr7 67729549 67731527	7.69	8.46	5.89	2.57	1.49e-18	1.16e-16	Negative
chr4 33627552 33628263	6.85	7.73	4.2	3.53	1.51e-18	1.17e-16	Negative
chr1 72854086 72855492	8.15	8.82	6.84	1.98	1.54e-18	1.19e-16	Negative
chr13 114410752 114413622	8.27	8.92	7.05	1.87	1.63e-18	1.26e-16	Negative
chr6 89406898 89408026	8.03	8.73	6.61	2.12	1.69e-18	1.31e-16	Negative
chr1 4543852 4545583	7.68	8.41	6.12	2.29	1.7e-18	1.31e-16	Negative
chr8 112911252 112912177	7.1	7.92	4.94	2.98	1.72e-18	1.33e-16	Negative
chr3 104334662 104336775	8.58	9.2	7.48	1.71	1.72e-18	1.33e-16	Negative
chr6 146018403 146019218	6.42	7.37	2.72	4.65	1.76e-18	1.36e-16	Negative
chr16 95225503 95226524	7.06	7.88	4.97	2.91	1.78e-18	1.37e-16	Negative
chr1 87175614 87177490	8.55	9.2	7.36	1.84	1.84e-18	1.41e-16	Negative
chr1 21050566 21051621	7.12	7.93	5.09	2.84	1.89e-18	1.45e-16	Negative
chr7 45433962 45435264	8.47	7.17	9.14	-1.97	1.9e-18	1.46e-16	Negative
chr2 127449449 127450634	7.34	8.12	5.5	2.62	1.9e-18	1.46e-16	Negative
chr1 82027506 82029607	9.12	9.69	8.15	1.54	2.03e-18	1.55e-16	Negative
chr16 69119351 69120468	7.06	7.89	4.96	2.93	2.04e-18	1.55e-16	Negative
chr1 72949853 72952398	8.28	8.98	6.89	2.09	2.07e-18	1.58e-16	Negative
chr1 90599044 90600103	6.34	7.29	2.41	4.88	2.07e-18	1.58e-16	Negative
chr6 55341443 55342175	6.72	7.6	4.09	3.51	2.11e-18	1.61e-16	Negative
chr4 14684965 14686193	8.81	9.46	7.57	1.89	2.24e-18	1.7e-16	Negative
chr5 111460823 111462216	7.22	5.05	8.05	-3	2.26e-18	1.71e-16	Negative
chr16 43934316 43935843	8.62	9.24	7.54	1.7	2.27e-18	1.72e-16	Negative
chr3 21803513 21804464	7.19	8.01	5.08	2.92	2.28e-18	1.72e-16	Negative
chr1 112377776 112380557	9.15	7.93	9.8	-1.87	2.29e-18	1.73e-16	Negative
chr18 24784274 24785838	8.36	9.05	6.98	2.07	2.34e-18	1.77e-16	Negative
chr3 57181100 57182307	9.57	10.1	8.72	1.38	2.35e-18	1.78e-16	Negative
chr5 52356555 52357839	7.34	8.12	5.55	2.57	2.36e-18	1.78e-16	Negative
chr10 57559210 57560584	8.47	9.14	7.19	1.95	2.38e-18	1.79e-16	Negative
chr14 12465342 12466390	6.73	7.6	4.23	3.37	2.38e-18	1.8e-16	Negative
chr1 13170981 13172302	8.03	8.71	6.68	2.03	2.44e-18	1.83e-16	Negative
chr9 86570807 86573543	10.44	9.7	10.92	-1.23	2.46e-18	1.85e-16	Negative
chr2 25546359 25547384	8.83	7.81	9.42	-1.61	2.47e-18	1.86e-16	Negative
chr18 55633379 55634284	6.92	7.76	4.67	3.1	2.56e-18	1.92e-16	Negative
chr9 116566711 116568965	8.04	8.75	6.59	2.17	2.63e-18	1.97e-16	Negative
chr7 65802219 65805311	8.88	9.47	7.86	1.62	2.63e-18	1.97e-16	Negative
chr15 58194074 58195230	8.37	9.02	7.17	1.85	2.64e-18	1.98e-16	Negative
chr18 8934908 8935831	7.46	8.22	5.75	2.47	2.66e-18	1.99e-16	Negative
chr5 64579036 64580516	8.15	8.82	6.83	1.99	2.68e-18	2e-16	Negative
chr18 25521423 25522866	8.2	8.89	6.83	2.06	2.7e-18	2.01e-16	Negative
chr15 32703080 32704114	6.9	7.78	4.26	3.52	2.71e-18	2.02e-16	Negative
chr3 75695972 75696987	6.96	4.7	7.8	-3.1	2.72e-18	2.03e-16	Negative
chr8 39190173 39191490	6.98	7.81	4.8	3.01	2.72e-18	2.03e-16	Negative
chr2 156348834 156349951	6.8	7.7	3.93	3.77	2.78e-18	2.07e-16	Negative
chr14 59624849 59626496	8.18	8.86	6.86	2.01	2.84e-18	2.11e-16	Negative
chr15 97577877 97579016	7.36	8.15	5.52	2.63	2.86e-18	2.12e-16	Negative
chr6 50432357 50433893	7.53	8.36	5.43	2.93	2.91e-18	2.16e-16	Negative
chr7 141215160 141216768	8.8	7.79	9.39	-1.61	2.97e-18	2.2e-16	Negative
chr1 4671244 4672780	7.68	8.43	6.04	2.4	2.98e-18	2.2e-16	Negative
chr15 30171308 30175565	10.32	9.58	10.8	-1.22	3.02e-18	2.23e-16	Negative
chr6 50846473 50847522	6.76	7.63	4.21	3.42	3.05e-18	2.26e-16	Negative
chr3 65041602 65043001	8.07	8.78	6.64	2.13	3.08e-18	2.27e-16	Negative
chr18 83683793 83685642	7.73	8.46	6.2	2.26	3.1e-18	2.29e-16	Negative
chr13 47818350 47819261	6.49	7.39	3.6	3.79	3.23e-18	2.38e-16	Negative
chr19 26733610 26735489	7.73	8.44	6.24	2.2	3.52e-18	2.59e-16	Negative
chr2 59823985 59824849	7.07	7.89	5	2.9	3.57e-18	2.62e-16	Negative
chr1 62049959 62052183	7.64	8.4	5.97	2.43	3.57e-18	2.62e-16	Negative
chr12 41856819 41857351	6.36	7.28	3.16	4.12	3.61e-18	2.65e-16	Negative
chr9 82406992 82408482	7.69	6.11	8.43	-2.32	3.62e-18	2.66e-16	Negative
chr13 110967886 110968964	7.77	5.91	8.55	-2.64	3.65e-18	2.67e-16	Negative
chr8 113978781 113979447	6.54	7.46	3.24	4.22	3.66e-18	2.68e-16	Negative
chr2 172973744 172974951	7.64	8.46	5.5	2.96	3.75e-18	2.74e-16	Negative
chr4 55496058 55496776	6.77	7.64	4.19	3.46	3.87e-18	2.82e-16	Negative
chr15 27405503 27406495	7.46	8.22	5.71	2.51	4e-18	2.91e-16	Negative
chr3 52658583 52661132	7.74	8.46	6.27	2.19	4.01e-18	2.92e-16	Negative
chr15 29705944 29707236	8.49	7.34	9.12	-1.78	4.04e-18	2.94e-16	Negative
chr1 67271457 67272580	7.87	8.65	6.04	2.62	4.12e-18	2.99e-16	Negative
chr1 181419509 181420422	6.62	7.51	3.76	3.76	4.15e-18	3.01e-16	Negative
chr2 50967058 50969041	8.35	9.07	6.84	2.23	4.25e-18	3.08e-16	Negative
chr13 81627379 81629025	8.11	8.84	6.55	2.29	4.27e-18	3.09e-16	Negative
chr10 86346357 86347112	7.14	7.97	4.91	3.06	4.29e-18	3.11e-16	Negative
chr12 111907244 111908879	9	8.02	9.58	-1.56	4.48e-18	3.24e-16	Negative
chr2 146664111 146665140	7.23	8.04	5.24	2.8	4.6e-18	3.32e-16	Negative
chr3 44045910 44046786	7.96	8.66	6.55	2.11	4.64e-18	3.34e-16	Negative
chr3 53898775 53899687	6.4	7.32	3.16	4.16	4.65e-18	3.35e-16	Negative
chr10 68956369 68957111	6.24	7.2	2.02	5.18	4.66e-18	3.36e-16	Negative
chr17 84353870 84354502	6.49	7.39	3.63	3.76	4.71e-18	3.39e-16	Negative
chr12 117629557 117630345	6.64	7.51	4.1	3.42	4.74e-18	3.41e-16	Negative
chr1 96553942 96555521	8.92	9.57	7.71	1.87	4.75e-18	3.41e-16	Negative
chr12 36974269 36975573	8.24	6.94	8.91	-1.97	4.76e-18	3.41e-16	Negative
chr1 154467726 154468428	6.54	7.45	3.45	4	4.82e-18	3.46e-16	Negative
chr7 28392293 28393781	8.17	6.86	8.84	-1.98	4.89e-18	3.5e-16	Negative
chr6 141099774 141100392	6.38	2.69	7.32	-4.63	4.96e-18	3.54e-16	Negative
chr8 117647586 117648829	6.79	7.64	4.5	3.13	5.09e-18	3.63e-16	Negative
chr15 59549236 59550994	8.53	9.14	7.45	1.69	5.2e-18	3.71e-16	Negative
chr10 15541229 15542497	7.23	8.06	4.99	3.07	5.31e-18	3.78e-16	Negative
chr10 94208397 94211156	9.6	10.14	8.74	1.4	5.48e-18	3.9e-16	Negative
chr2 137162908 137164796	8.71	7.68	9.3	-1.62	5.48e-18	3.9e-16	Negative
chr12 90624813 90625765	7.1	7.92	5.01	2.91	5.7e-18	4.04e-16	Negative
chr10 111866993 111868202	7.6	5.99	8.35	-2.36	5.7e-18	4.04e-16	Negative
chr13 16011630 16012858	8.21	6.82	8.9	-2.08	5.72e-18	4.05e-16	Negative
chr6 86074825 86077014	8.05	8.72	6.76	1.96	5.81e-18	4.11e-16	Negative
chr14 121998903 122001090	7.81	8.53	6.31	2.22	5.84e-18	4.13e-16	Negative
chr14 93536268 93537736	7.59	8.33	6.04	2.29	5.89e-18	4.16e-16	Negative
chr4 42943323 42944846	7.31	8.09	5.44	2.66	6.1e-18	4.31e-16	Negative
chr15 55766302 55767477	7.65	6.06	8.38	-2.32	6.22e-18	4.38e-16	Negative
chr2 60989852 60990708	6.95	7.81	4.43	3.39	6.29e-18	4.44e-16	Negative
chr10 24731065 24732037	7.31	8.14	5.07	3.08	6.33e-18	4.46e-16	Negative
chr8 14737330 14738955	7.47	8.27	5.49	2.78	6.42e-18	4.51e-16	Negative
chr14 121236631 121238555	8.67	9.32	7.44	1.88	6.48e-18	4.55e-16	Negative
chr7 79659487 79660912	8.85	7.82	9.44	-1.62	6.63e-18	4.65e-16	Negative
chr14 74249216 74250043	6.88	7.72	4.58	3.14	6.68e-18	4.69e-16	Negative
chr3 49674424 49676270	7.86	8.56	6.48	2.08	6.86e-18	4.81e-16	Negative
chr3 153358297 153359139	7.26	8.07	5.27	2.8	7.03e-18	4.92e-16	Negative
chr6 147061361 147062842	8.64	9.24	7.59	1.65	7.16e-18	5.01e-16	Negative
chr7 51861077 51862881	9.61	8.77	10.14	-1.37	7.18e-18	5.02e-16	Negative
chr13 74616855 74618117	8.23	6.94	8.9	-1.96	7.23e-18	5.05e-16	Negative
chr2 5426018 5426800	6.91	7.79	4.24	3.55	7.25e-18	5.06e-16	Negative
chr7 75276340 75278345	7.99	8.66	6.68	1.99	7.46e-18	5.2e-16	Negative
chr7 110308626 110309237	6.93	7.77	4.71	3.06	7.66e-18	5.34e-16	Negative
chr13 113223781 113224684	7.45	8.22	5.67	2.56	7.94e-18	5.52e-16	Negative
chr2 38359878 38360259	6.7	7.56	4.26	3.29	7.98e-18	5.55e-16	Negative
chr14 45140221 45140937	6.39	7.3	3.35	3.95	8.13e-18	5.65e-16	Negative
chr10 53565335 53566784	7.89	8.6	6.41	2.19	8.23e-18	5.71e-16	Negative
chr14 60488860 60489796	6.6	7.48	3.97	3.51	8.47e-18	5.86e-16	Negative
chrX 100213366 100214001	6.92	4.5	7.78	-3.28	8.47e-18	5.86e-16	Negative
chr5 135544384 135546095	10.03	9.26	10.53	-1.27	8.49e-18	5.87e-16	Negative
chr11 116851770 116854232	8.86	7.87	9.44	-1.57	8.52e-18	5.88e-16	Negative
chr3 56362528 56364226	8.34	8.98	7.16	1.82	8.52e-18	5.88e-16	Negative
chr13 95079386 95081946	9.98	10.46	9.24	1.23	8.56e-18	5.91e-16	Negative
chr8 126884059 126885150	7.97	8.65	6.65	2	8.67e-18	5.98e-16	Negative
chr10 16233672 16234814	6.36	7.29	2.96	4.33	8.74e-18	6.02e-16	Negative
chr8 107167473 107168492	7.34	8.11	5.63	2.48	9.13e-18	6.28e-16	Negative
chr2 158842773 158843693	7.99	8.7	6.5	2.21	9.36e-18	6.44e-16	Negative
chr2 65441099 65442525	8.18	8.88	6.73	2.15	9.6e-18	6.59e-16	Negative
chr1 51872602 51873660	7.08	7.91	4.9	3.01	9.62e-18	6.6e-16	Negative
chr15 4063567 4064539	7.29	8.09	5.32	2.77	9.68e-18	6.64e-16	Negative
chr4 55171527 55173522	7.95	8.65	6.54	2.11	9.75e-18	6.68e-16	Negative
chr6 94120684 94121681	6.49	7.38	3.77	3.61	1.01e-17	6.89e-16	Negative
chr11 62815966 62817035	7.07	7.89	5.01	2.88	1.03e-17	7.02e-16	Negative
chr6 93666429 93667244	6.93	4.6	7.78	-3.18	1.03e-17	7.02e-16	Negative
chr15 73913070 73914106	7.02	7.83	5.04	2.8	1.03e-17	7.05e-16	Negative
chr3 139037018 139037729	6.97	7.83	4.61	3.22	1.04e-17	7.1e-16	Negative
chr6 33952526 33953524	7.17	8	5.05	2.94	1.04e-17	7.1e-16	Negative
chr4 102323839 102324476	6.89	4.39	7.75	-3.37	1.04e-17	7.1e-16	Negative
chr4 86979098 86980324	7.22	8.03	5.21	2.82	1.05e-17	7.14e-16	Negative
chr2 17212337 17213001	6.4	2.08	7.36	-5.28	1.06e-17	7.2e-16	Negative
chr1 90548574 90549612	7.69	8.44	6.02	2.43	1.07e-17	7.26e-16	Negative
chr3 21447478 21448732	6.94	7.78	4.63	3.16	1.09e-17	7.42e-16	Negative
chr1 192809245 192809962	6.18	7.14	2.02	5.12	1.13e-17	7.67e-16	Negative
chr4 82065021 82067111	8.31	8.97	7.07	1.9	1.18e-17	7.99e-16	Negative
chr7 92668382 92671276	11	10.3	11.47	-1.17	1.19e-17	8.07e-16	Negative
chr1 80073732 80074542	6.35	7.26	3.38	3.87	1.19e-17	8.09e-16	Negative
chr12 33156743 33158757	8.79	9.38	7.79	1.59	1.21e-17	8.17e-16	Negative
chrX 50896763 50897293	6.15	7.11	1.92	5.19	1.23e-17	8.29e-16	Negative
chr14 59495261 59496259	6.96	7.79	4.8	2.99	1.26e-17	8.53e-16	Negative
chr5 114443602 114444854	8.42	7.28	9.05	-1.77	1.3e-17	8.75e-16	Negative
chr3 8287083 8289204	9.22	9.79	8.24	1.55	1.3e-17	8.77e-16	Negative
chr14 12995770 12997382	8.18	8.91	6.62	2.29	1.3e-17	8.79e-16	Negative
chr8 44820304 44821245	6.38	7.3	3.18	4.13	1.3e-17	8.79e-16	Negative
chr2 103947915 103949636	7.72	8.44	6.19	2.25	1.31e-17	8.82e-16	Negative
chr9 75423584 75424271	6.78	7.61	4.54	3.08	1.32e-17	8.91e-16	Negative
chr12 80239082 80240394	7.82	8.53	6.39	2.13	1.34e-17	9.02e-16	Negative
chr1 138506578 138508281	7.97	8.65	6.64	2.01	1.35e-17	9.07e-16	Negative
chr10 6368907 6370032	6.78	7.66	4.08	3.58	1.36e-17	9.13e-16	Negative
chr13 52046874 52048467	7.85	8.54	6.48	2.06	1.36e-17	9.13e-16	Negative
chr11 15459055 15460152	7.68	8.46	5.83	2.63	1.36e-17	9.13e-16	Negative
chr14 10330934 10331595	6.49	7.37	3.83	3.54	1.41e-17	9.45e-16	Negative
chrX 143858899 143860303	6.74	7.58	4.46	3.12	1.43e-17	9.54e-16	Negative
chr8 35408802 35409727	6.67	7.56	3.94	3.62	1.45e-17	9.69e-16	Negative
chr11 71018865 71020140	9.28	8.35	9.84	-1.49	1.45e-17	9.71e-16	Negative
chr10 45103928 45104641	7.16	7.97	5.17	2.8	1.47e-17	9.83e-16	Negative
chr1 38205026 38206838	7.67	8.4	6.09	2.31	1.48e-17	9.86e-16	Negative
chr10 6863723 6865039	6.31	7.23	3.01	4.22	1.48e-17	9.88e-16	Negative
chr15 21544612 21545346	6.65	3.78	7.54	-3.76	1.49e-17	9.92e-16	Negative
chr6 5150669 5152398	7.76	8.48	6.22	2.26	1.49e-17	9.92e-16	Negative
chr7 64219375 64220051	6.39	7.29	3.55	3.74	1.54e-17	1.02e-15	Negative
chr6 140603493 140606129	8.06	8.82	6.36	2.46	1.54e-17	1.02e-15	Negative
chr13 107681199 107682151	8	8.7	6.59	2.11	1.55e-17	1.03e-15	Negative
chr1 181260099 181261357	6.92	7.74	4.84	2.9	1.57e-17	1.04e-15	Negative
chr16 96199911 96201391	7.96	8.7	6.38	2.31	1.57e-17	1.04e-15	Negative
chr2 70150118 70151404	7.61	6.01	8.35	-2.34	1.59e-17	1.05e-15	Negative
chr5 76864719 76867402	8.62	9.25	7.45	1.8	1.61e-17	1.06e-15	Negative
chr18 5931627 5933064	8.11	8.78	6.85	1.93	1.63e-17	1.08e-15	Negative
chr6 146148041 146149423	7.88	8.63	6.23	2.4	1.63e-17	1.08e-15	Negative
chr13 30031806 30032679	6.39	7.32	3.11	4.2	1.68e-17	1.11e-15	Negative
chr9 56041342 56042789	9.76	8.98	10.27	-1.3	1.68e-17	1.11e-15	Negative
chr3 54048798 54050542	7.66	8.4	6.08	2.32	1.7e-17	1.12e-15	Negative
chr16 91961806 91962970	6.67	7.53	4.23	3.3	1.73e-17	1.14e-15	Negative
chr1 16468497 16469505	7.49	8.27	5.66	2.61	1.73e-17	1.14e-15	Negative
chr13 113939408 113940733	8.16	6.9	8.82	-1.92	1.74e-17	1.14e-15	Negative
chr3 150060704 150062575	6.94	7.79	4.6	3.19	1.76e-17	1.16e-15	Negative
chr9 118476358 118479766	8.32	8.96	7.13	1.83	1.77e-17	1.16e-15	Negative
chr6 39022059 39023286	7.26	8.04	5.44	2.6	1.8e-17	1.18e-15	Negative
chr12 30020422 30022074	7.14	7.99	4.8	3.19	1.84e-17	1.21e-15	Negative
chr8 99567261 99567988	6.47	7.35	3.79	3.56	1.84e-17	1.21e-15	Negative
chr14 56844304 56844981	6.28	7.24	2.11	5.13	1.9e-17	1.24e-15	Negative
chr10 41287858 41289372	8.73	9.33	7.69	1.65	1.91e-17	1.25e-15	Negative
chr2 51901278 51902292	8.13	8.88	6.47	2.41	1.94e-17	1.27e-15	Negative
chr1 99805792 99806686	6.82	7.65	4.63	3.03	1.95e-17	1.27e-15	Negative
chr5 28923177 28924365	6.43	7.34	3.31	4.03	1.96e-17	1.28e-15	Negative
chr7 83111123 83112193	7.18	5.05	8	-2.96	2.01e-17	1.31e-15	Negative
chr4 108793752 108794533	7.57	8.31	5.98	2.33	2.02e-17	1.31e-15	Negative
chr9 115120352 115121474	7.3	8.06	5.55	2.51	2.03e-17	1.32e-15	Negative
chr9 95603412 95604215	6.53	7.42	3.69	3.73	2.03e-17	1.32e-15	Negative
chr8 119670289 119671252	7.04	7.84	5.08	2.76	2.06e-17	1.34e-15	Negative
chr4 95093329 95094365	8.22	8.88	6.98	1.9	2.08e-17	1.35e-15	Negative
chr11 6443755 6445195	9.78	8.99	10.29	-1.31	2.08e-17	1.35e-15	Negative
chr3 134994601 134995972	7.99	8.69	6.56	2.12	2.09e-17	1.35e-15	Negative
chr3 70225203 70226361	7.24	8.08	4.91	3.17	2.12e-17	1.37e-15	Negative
chr2 52320365 52322522	8.77	9.38	7.67	1.72	2.12e-17	1.37e-15	Negative
chr14 66306607 66309276	8.55	9.22	7.29	1.93	2.16e-17	1.4e-15	Negative
chr8 69394893 69396138	9.12	8.22	9.67	-1.45	2.18e-17	1.41e-15	Negative
chr11 109436827 109438633	7.85	8.55	6.44	2.11	2.19e-17	1.41e-15	Negative
chr19 5688120 5690199	8.47	7.37	9.09	-1.73	2.3e-17	1.48e-15	Negative
chr6 37463535 37465103	8.47	7.39	9.08	-1.69	2.33e-17	1.5e-15	Negative
chr2 163586466 163588004	7.22	8.02	5.29	2.73	2.34e-17	1.51e-15	Negative
chr13 78986332 78987304	6.64	7.53	3.8	3.73	2.36e-17	1.52e-15	Negative
chr9 66991011 66992391	7.18	7.99	5.12	2.87	2.37e-17	1.52e-15	Negative
chr6 13050643 13051396	6.57	7.49	3.31	4.18	2.37e-17	1.52e-15	Negative
chr14 10379030 10379776	6.83	7.71	4.17	3.55	2.4e-17	1.54e-15	Negative
chr16 65398762 65402438	9.35	8.39	9.93	-1.54	2.43e-17	1.56e-15	Negative
chr10 88194956 88195718	6.26	7.24	1.18	6.06	2.47e-17	1.58e-15	Negative
chr19 36408594 36411876	10.31	9.44	10.84	-1.4	2.47e-17	1.58e-15	Negative
chr7 18910038 18911061	8.15	6.85	8.82	-1.97	2.49e-17	1.59e-15	Negative
chr6 23727774 23728729	7.27	8.07	5.3	2.77	2.56e-17	1.64e-15	Negative
chr8 60912065 60913649	7.83	6.43	8.53	-2.1	2.61e-17	1.67e-15	Negative
chr2 65450348 65451492	8.59	9.23	7.41	1.81	2.7e-17	1.73e-15	Negative
chr13 51073521 51075044	7.86	8.56	6.43	2.13	2.74e-17	1.75e-15	Negative
chr14 60406761 60407528	6.65	7.53	3.98	3.55	2.74e-17	1.75e-15	Negative
chr3 27565120 27566138	6.97	7.82	4.56	3.27	2.78e-17	1.77e-15	Negative
chr17 51628049 51629953	7.93	8.68	6.25	2.43	2.8e-17	1.78e-15	Negative
chr17 79679148 79680307	6.96	7.8	4.79	3.01	2.84e-17	1.81e-15	Negative
chr3 58238109 58238749	6.4	7.31	3.49	3.82	2.87e-17	1.82e-15	Negative
chr10 16507558 16509113	8.36	9.06	6.95	2.12	2.93e-17	1.86e-15	Negative
chr7 111449701 111450952	6.57	7.44	4.05	3.39	3e-17	1.9e-15	Negative
chr3 34795176 34796301	8.45	9.11	7.19	1.92	3.02e-17	1.92e-15	Negative
chr2 172740698 172741493	6.45	7.35	3.59	3.76	3.03e-17	1.92e-15	Negative
chr5 89040716 89041642	7.34	8.1	5.62	2.49	3.05e-17	1.93e-15	Negative
chr10 12955473 12956779	8.02	6.65	8.71	-2.06	3.07e-17	1.94e-15	Negative
chrX 56722165 56723048	6.41	7.3	3.67	3.62	3.19e-17	2.02e-15	Negative
chr4 106847750 106849201	7.84	8.54	6.46	2.08	3.26e-17	2.06e-15	Negative
chr6 90506678 90508314	7.85	8.54	6.47	2.07	3.36e-17	2.11e-15	Negative
chr16 96467429 96469576	8.25	8.97	6.77	2.19	3.39e-17	2.14e-15	Negative
chr9 67532611 67533489	6.95	7.76	4.89	2.87	3.44e-17	2.16e-15	Negative
chr4 63189920 63191839	7.92	8.63	6.44	2.19	3.56e-17	2.23e-15	Negative
chr18 56809632 56810587	7.55	8.33	5.74	2.58	3.6e-17	2.26e-15	Negative
chr8 117064854 117066088	7.57	8.3	6.05	2.25	3.67e-17	2.3e-15	Negative
chr6 112382678 112383996	7.47	8.26	5.56	2.7	3.69e-17	2.31e-15	Negative
chr14 47751357 47752607	7.41	8.18	5.62	2.56	3.89e-17	2.44e-15	Negative
chr10 56046292 56047253	7.09	7.93	4.88	3.04	3.9e-17	2.44e-15	Negative
chr15 4097977 4099398	7.26	8.05	5.43	2.61	3.9e-17	2.44e-15	Negative
chr1 110410606 110411562	7.05	4.97	7.86	-2.89	3.94e-17	2.46e-15	Negative
chr12 88419871 88420908	7.05	7.86	4.99	2.87	3.97e-17	2.48e-15	Negative
chr7 126396111 126397338	8.59	7.53	9.19	-1.66	4.09e-17	2.55e-15	Negative
chr19 17001253 17001893	6.31	2.58	7.25	-4.67	4.21e-17	2.62e-15	Negative
chr3 85244657 85246150	6.71	7.57	4.24	3.33	4.21e-17	2.62e-15	Negative
chr9 118157323 118158987	7.66	8.43	5.94	2.48	4.22e-17	2.62e-15	Negative
chr10 22352123 22352723	6.19	7.14	2.5	4.64	4.22e-17	2.62e-15	Negative
chr13 47907391 47908034	6.83	7.68	4.53	3.15	4.25e-17	2.64e-15	Negative
chr10 96534564 96536000	8.31	8.94	7.17	1.77	4.34e-17	2.69e-15	Negative
chr18 83603338 83604090	6.9	7.72	4.78	2.94	4.34e-17	2.69e-15	Negative
chr15 79062045 79063810	9.32	8.46	9.86	-1.4	4.35e-17	2.69e-15	Negative
chr14 10603757 10604613	6.36	7.26	3.41	3.85	4.38e-17	2.71e-15	Negative
chr4 148448049 148449385	8.52	7.27	9.18	-1.91	4.39e-17	2.71e-15	Negative
chr14 72491538 72492858	7.42	8.22	5.47	2.76	4.41e-17	2.72e-15	Negative
chr2 101598350 101600125	7.31	8.07	5.61	2.45	4.46e-17	2.75e-15	Negative
chr2 157661591 157663155	7.78	8.53	6.17	2.35	4.46e-17	2.75e-15	Negative
chr1 95223164 95223895	6.38	2.59	7.33	-4.74	4.56e-17	2.81e-15	Negative
chr5 27288448 27289637	6.68	7.54	4.26	3.29	4.58e-17	2.82e-15	Negative
chr4 86579527 86581263	8.89	9.46	7.95	1.51	4.63e-17	2.85e-15	Negative
chr6 57861223 57862198	7.74	8.44	6.32	2.12	4.68e-17	2.87e-15	Negative
chr18 15310208 15311596	7.79	8.54	6.15	2.38	4.7e-17	2.89e-15	Negative
chr18 82522367 82523250	6.81	7.66	4.5	3.15	4.81e-17	2.95e-15	Negative
chr12 16577337 16578372	8.04	8.72	6.71	2.01	5.08e-17	3.11e-15	Negative
chr4 95003802 95004588	6.52	7.42	3.54	3.88	5.09e-17	3.12e-15	Negative
chr1 137020336 137021921	7.78	6.33	8.49	-2.15	5.12e-17	3.13e-15	Negative
chr14 57257226 57258178	6.53	7.44	3.59	3.85	5.28e-17	3.22e-15	Negative
chr9 35420715 35423870	9.84	9.08	10.33	-1.25	5.29e-17	3.23e-15	Negative
chr1 106241519 106242557	7.1	7.9	5.14	2.76	5.35e-17	3.26e-15	Negative
chr1 164605752 164607006	7.71	8.43	6.19	2.24	5.46e-17	3.32e-15	Negative
chr5 66226808 66227515	6.31	7.22	3.17	4.05	5.47e-17	3.33e-15	Negative
chr1 86834209 86835288	7.09	7.9	5.09	2.8	5.5e-17	3.34e-15	Negative
chr6 145581075 145582666	7.33	8.09	5.62	2.47	5.56e-17	3.38e-15	Negative
chr1 106985246 106986471	6.78	7.63	4.5	3.13	5.62e-17	3.41e-15	Negative
chr13 95098145 95098905	6.47	7.36	3.68	3.69	5.63e-17	3.42e-15	Negative
chr4 10912370 10914099	8.69	9.32	7.51	1.81	5.73e-17	3.48e-15	Negative
chr18 47474433 47475804	6.9	7.72	4.81	2.91	5.77e-17	3.5e-15	Negative
chr4 15786389 15787691	7.62	5.75	8.41	-2.66	5.87e-17	3.56e-15	Negative
chr1 160370102 160371132	6.97	7.8	4.8	3	5.97e-17	3.62e-15	Negative
chr10 41403159 41404714	7.46	8.24	5.63	2.61	6.04e-17	3.66e-15	Negative
chr11 18992256 18993622	8.12	8.87	6.45	2.43	6.12e-17	3.7e-15	Negative
chr16 35250175 35250829	6.25	7.17	2.98	4.19	6.18e-17	3.74e-15	Negative
chr4 101454486 101455523	7.94	8.67	6.36	2.31	6.23e-17	3.76e-15	Negative
chr16 29706257 29706885	6.51	7.38	3.96	3.42	6.27e-17	3.79e-15	Negative
chr2 137625747 137626573	6.62	3.89	7.51	-3.62	6.35e-17	3.83e-15	Negative
chr3 135730759 135732249	8.87	7.91	9.44	-1.53	6.37e-17	3.84e-15	Negative
chrX 18440440 18442574	8.09	8.75	6.84	1.91	6.47e-17	3.9e-15	Negative
chr1 130266033 130267249	7.46	8.21	5.84	2.37	6.47e-17	3.9e-15	Negative
chrX 53030157 53031071	6.63	7.49	4.13	3.36	6.5e-17	3.91e-15	Negative
chrX 169446922 169447484	6.44	7.39	2.55	4.84	6.55e-17	3.94e-15	Negative
chr15 35426809 35428828	7.87	6.32	8.6	-2.28	6.75e-17	4.06e-15	Negative
chr6 76754783 76755427	6.93	4.82	7.76	-2.94	6.88e-17	4.13e-15	Negative
chr10 92617266 92617948	6.29	7.22	2.96	4.26	6.88e-17	4.13e-15	Negative
chr15 5615399 5616829	7.42	8.21	5.55	2.67	6.88e-17	4.13e-15	Negative
chr14 50807242 50808383	8.99	7.81	9.63	-1.82	7.02e-17	4.2e-15	Negative
chr10 39585535 39589300	9.02	9.57	8.12	1.45	7.11e-17	4.26e-15	Negative
chr14 34084830 34087522	8.86	9.42	7.93	1.49	7.18e-17	4.3e-15	Negative
chr6 91726769 91728073	7.03	7.83	5.11	2.71	7.19e-17	4.3e-15	Negative
chr6 122810133 122812517	10.46	9.7	10.96	-1.27	7.24e-17	4.33e-15	Negative
chr1 134059674 134061647	8.26	6.85	8.96	-2.1	7.3e-17	4.36e-15	Negative
chr6 146276982 146278813	7.95	8.61	6.66	1.95	7.59e-17	4.53e-15	Negative
chr13 73767517 73769745	8.68	9.29	7.62	1.67	7.9e-17	4.71e-15	Negative
chr18 11801263 11802480	6.59	7.47	3.94	3.52	7.93e-17	4.73e-15	Negative
chr16 44695364 44696343	7	7.83	4.85	2.97	8.02e-17	4.77e-15	Negative
chr1 165676675 165678057	7.74	8.46	6.24	2.23	8.11e-17	4.82e-15	Negative
chr18 9131685 9132997	7.03	7.89	4.56	3.34	8.18e-17	4.86e-15	Negative
chr2 39225331 39226892	8.89	7.95	9.45	-1.51	8.32e-17	4.94e-15	Negative
chr3 84482869 84484506	7.54	8.27	5.95	2.33	8.51e-17	5.04e-15	Negative
chr3 101437152 101438837	7.71	8.41	6.29	2.13	8.53e-17	5.05e-15	Negative
chr9 105214065 105214929	7	7.8	5.03	2.77	8.59e-17	5.08e-15	Negative
chr13 102333634 102334845	7.81	8.5	6.41	2.09	8.68e-17	5.13e-15	Negative
chr18 75689306 75690937	7.64	8.35	6.2	2.15	8.7e-17	5.13e-15	Negative
chr6 106768514 106770012	9.28	8.43	9.81	-1.38	8.86e-17	5.23e-15	Negative
chrX 71527750 71530079	8.32	8.98	7.05	1.93	8.89e-17	5.24e-15	Negative
chr16 97106931 97108062	6.63	7.49	4.18	3.31	9.1e-17	5.36e-15	Negative
chr11 20431039 20432282	7.53	5.75	8.3	-2.55	9.11e-17	5.37e-15	Negative
chr12 36205662 36208881	8.54	9.17	7.38	1.8	9.29e-17	5.47e-15	Negative
chr15 31194019 31195273	7.25	8.07	5.13	2.94	9.42e-17	5.54e-15	Negative
chr13 115990545 115991195	6.69	7.53	4.44	3.09	9.57e-17	5.62e-15	Negative
chr12 29771684 29772835	7.36	8.14	5.58	2.55	9.75e-17	5.72e-15	Negative
chr4 14672543 14673328	7.24	8.03	5.36	2.67	9.93e-17	5.82e-15	Negative
chr4 108350502 108351540	8.06	8.72	6.82	1.9	1.02e-16	5.98e-15	Negative
chr10 95627143 95627958	6.2	7.12	3	4.12	1.02e-16	5.98e-15	Negative
chr15 38343692 38344478	6.68	7.53	4.35	3.19	1.02e-16	5.98e-15	Negative
chr6 15407446 15409816	8.23	8.9	6.91	2	1.03e-16	6.05e-15	Negative
chr18 55506788 55508269	8.15	8.78	6.98	1.8	1.06e-16	6.22e-15	Negative
chr3 107120105 107121196	7.18	7.99	5.14	2.85	1.07e-16	6.24e-15	Negative
chr18 61636810 61637352	7.17	7.97	5.17	2.8	1.1e-16	6.42e-15	Negative
chr7 91089112 91092874	8.78	7.58	9.43	-1.85	1.13e-16	6.59e-15	Negative
chr12 119050923 119052677	8.82	7.87	9.39	-1.52	1.13e-16	6.59e-15	Negative
chr6 89455211 89456192	6.54	7.41	3.98	3.43	1.13e-16	6.61e-15	Negative
chr2 106234394 106235697	6.72	7.57	4.38	3.18	1.15e-16	6.71e-15	Negative
chr13 8253564 8254289	6.63	7.49	4.23	3.26	1.16e-16	6.74e-15	Negative
chr13 35445996 35446884	6.89	7.75	4.5	3.25	1.16e-16	6.75e-15	Negative
chr6 32376878 32378447	7.66	8.4	6.03	2.37	1.17e-16	6.79e-15	Negative
chr1 74437651 74438618	7.17	7.98	5.21	2.77	1.18e-16	6.86e-15	Negative
chr10 106023856 106025184	7.34	5.59	8.11	-2.51	1.19e-16	6.87e-15	Negative
chr2 146475768 146476687	7.13	7.93	5.17	2.76	1.21e-16	6.99e-15	Negative
chr13 98013499 98014367	6.69	7.54	4.37	3.17	1.22e-16	7.04e-15	Negative
chr16 22520884 22521688	6.97	7.76	5.03	2.73	1.22e-16	7.06e-15	Negative
chr14 8329109 8332808	9.73	10.23	8.97	1.26	1.25e-16	7.2e-15	Negative
chr4 100889921 100891222	6.72	7.57	4.39	3.18	1.26e-16	7.26e-15	Negative
chr19 10894582 10895794	7.56	5.98	8.3	-2.31	1.26e-16	7.28e-15	Negative
chr8 112935183 112936847	7.82	8.56	6.21	2.35	1.27e-16	7.33e-15	Negative
chr1 192744749 192746420	7.91	8.65	6.33	2.31	1.29e-16	7.45e-15	Negative
chr17 74669567 74671135	8.79	9.36	7.85	1.51	1.3e-16	7.47e-15	Negative
chr10 74643674 74644520	7.25	5.33	8.04	-2.71	1.3e-16	7.47e-15	Negative
chr2 180272895 180274216	9.15	8.29	9.69	-1.4	1.32e-16	7.56e-15	Negative
chr9 116016918 116017793	6.68	7.56	4.08	3.48	1.33e-16	7.61e-15	Negative
chr9 115215915 115216872	6.69	7.54	4.35	3.2	1.36e-16	7.78e-15	Negative
chr11 54072543 54073700	7.27	8.08	5.2	2.89	1.38e-16	7.87e-15	Negative
chr4 66188563 66190052	7.57	8.35	5.75	2.6	1.38e-16	7.88e-15	Negative
chr10 86819652 86820560	7.09	7.87	5.27	2.6	1.39e-16	7.92e-15	Negative
chr8 113870886 113872762	8.02	8.69	6.69	2	1.39e-16	7.94e-15	Negative
chr11 69670760 69672954	9.43	8.59	9.95	-1.37	1.4e-16	7.97e-15	Negative
chr3 64777987 64779522	8.25	8.97	6.71	2.26	1.41e-16	8.06e-15	Negative
chr16 16565265 16566013	6.49	7.38	3.82	3.56	1.48e-16	8.43e-15	Negative
chr14 10660649 10661427	6.38	7.26	3.75	3.51	1.49e-16	8.49e-15	Negative
chr13 110537939 110538995	7.74	8.46	6.24	2.23	1.5e-16	8.52e-15	Negative
chr18 6361730 6362456	6.59	7.46	4.05	3.41	1.51e-16	8.56e-15	Negative
chr6 95612230 95613743	8.14	6.76	8.83	-2.07	1.52e-16	8.65e-15	Negative
chr13 24105972 24107078	6.18	7.1	2.89	4.21	1.6e-16	9.09e-15	Negative
chr17 85673468 85674112	6.11	7.04	2.84	4.19	1.65e-16	9.34e-15	Negative
chr4 65272950 65273814	6.78	7.63	4.44	3.19	1.68e-16	9.51e-15	Negative
chr3 20985823 20987336	8.07	8.75	6.76	1.99	1.69e-16	9.54e-15	Negative
chrX 93730780 93732881	8.62	9.2	7.63	1.57	1.69e-16	9.58e-15	Negative
chr9 59700929 59702021	6.69	7.54	4.31	3.24	1.72e-16	9.72e-15	Negative
chr8 84269835 84271087	8.97	8.07	9.51	-1.44	1.72e-16	9.73e-15	Negative
chr16 10869280 10870363	7.45	8.2	5.78	2.42	1.77e-16	9.97e-15	Negative
chr7 19148782 19150184	8.61	7.45	9.24	-1.79	1.78e-16	1e-14	Negative
chr6 106799233 106800659	9	7.98	9.59	-1.61	1.8e-16	1.02e-14	Negative
chr1 193513284 193514893	10.21	10.69	9.47	1.22	1.83e-16	1.03e-14	Negative
chr6 47318272 47319832	7.67	8.42	6.02	2.4	1.84e-16	1.03e-14	Negative
chr13 6546971 6549157	11.19	10.59	11.62	-1.02	1.86e-16	1.05e-14	Negative
chr17 56828765 56831784	9.42	8.56	9.95	-1.4	1.86e-16	1.05e-14	Negative
chr8 88375479 88377898	9.01	9.64	7.85	1.79	1.95e-16	1.09e-14	Negative
chr11 113183091 113184826	8.29	7.18	8.92	-1.74	1.97e-16	1.1e-14	Negative
chr2 3414748 3415461	6.22	7.12	3.24	3.88	2.02e-16	1.14e-14	Negative
chr6 23992443 23993414	6.67	7.52	4.25	3.27	2.05e-16	1.15e-14	Negative
chr1 89049761 89051360	7.64	8.35	6.22	2.13	2.1e-16	1.18e-14	Negative
chr3 37914210 37914923	6.37	7.27	3.57	3.7	2.14e-16	1.2e-14	Negative
chr14 65152129 65152976	6.77	7.6	4.64	2.95	2.15e-16	1.2e-14	Negative
chr8 78741837 78743258	8.43	9.05	7.3	1.76	2.15e-16	1.2e-14	Negative
chr6 31070396 31071166	7	7.79	5.1	2.69	2.17e-16	1.21e-14	Negative
chr3 152494425 152496541	8.11	8.78	6.83	1.95	2.2e-16	1.23e-14	Negative
chr2 50942243 50943315	7.39	8.16	5.59	2.57	2.3e-16	1.28e-14	Negative
chr6 49978544 49979606	7.16	7.93	5.4	2.53	2.31e-16	1.29e-14	Negative
chr13 73885544 73886579	6.81	7.64	4.64	3.01	2.35e-16	1.31e-14	Negative
chr16 35488808 35491242	9.17	9.73	8.25	1.48	2.37e-16	1.32e-14	Negative
chr1 166806545 166808185	8.26	8.94	6.93	2.01	2.38e-16	1.32e-14	Negative
chr3 104385289 104386193	6.68	7.56	4.02	3.55	2.42e-16	1.35e-14	Negative
chr12 27384029 27384826	6.68	7.54	4.33	3.21	2.45e-16	1.36e-14	Negative
chr15 66139346 66140683	8.64	9.22	7.67	1.54	2.51e-16	1.39e-14	Negative
chr9 122178335 122179434	6.78	7.6	4.69	2.92	2.53e-16	1.4e-14	Negative
chr12 112223435 112224325	6.79	7.64	4.49	3.15	2.56e-16	1.42e-14	Negative
chr1 118954458 118956275	7.46	8.21	5.82	2.39	2.58e-16	1.43e-14	Negative
chr6 148750100 148750904	6.61	7.49	4.01	3.48	2.59e-16	1.43e-14	Negative
chr6 55365491 55367630	8.19	8.82	7.04	1.78	2.62e-16	1.45e-14	Negative
chr5 74332796 74333647	6.53	7.39	4.04	3.35	2.64e-16	1.45e-14	Negative
chr6 88482880 88485726	7.91	8.6	6.55	2.06	2.66e-16	1.47e-14	Negative
chr19 29241218 29242526	8.87	9.51	7.72	1.79	2.7e-16	1.49e-14	Negative
chr10 93783270 93784113	6.4	7.28	3.71	3.57	2.72e-16	1.5e-14	Negative
chr16 10465043 10466249	7.54	8.3	5.84	2.47	2.74e-16	1.5e-14	Negative
chr1 48000201 48001423	6.37	7.29	3.26	4.03	2.77e-16	1.52e-14	Negative
chr1 72935029 72935714	6.7	7.57	4.13	3.44	2.86e-16	1.57e-14	Negative
chr11 115276486 115277764	9.18	8.33	9.71	-1.39	2.86e-16	1.57e-14	Negative
chr14 87197357 87198159	6.63	7.48	4.27	3.21	2.93e-16	1.61e-14	Negative
chr6 145850037 145851419	8.38	9	7.3	1.7	2.94e-16	1.61e-14	Negative
chr1 57933463 57934585	7.51	5.69	8.29	-2.6	2.98e-16	1.63e-14	Negative
chr6 23131973 23133667	7.36	5.57	8.13	-2.56	3e-16	1.64e-14	Negative
chr2 110360148 110363459	8.3	8.92	7.2	1.72	3.06e-16	1.67e-14	Negative
chr1 169058270 169059218	7.68	5.9	8.45	-2.55	3.09e-16	1.69e-14	Negative
chr16 8862194 8863072	7.46	8.19	5.94	2.25	3.1e-16	1.69e-14	Negative
chr16 57571704 57572710	7.69	8.45	6.02	2.43	3.1e-16	1.69e-14	Negative
chr1 43534103 43536039	8.65	9.23	7.65	1.58	3.11e-16	1.69e-14	Negative
chr4 49347967 49349208	7.22	7.99	5.45	2.54	3.13e-16	1.7e-14	Negative
chr14 86841865 86842486	6.38	3.53	7.28	-3.75	3.2e-16	1.74e-14	Negative
chr6 29116932 29118317	7.79	8.47	6.45	2.02	3.2e-16	1.74e-14	Negative
chr8 42871613 42872513	7.26	8.03	5.48	2.55	3.22e-16	1.75e-14	Negative
chr8 78684482 78685582	7.87	8.54	6.55	2	3.22e-16	1.75e-14	Negative
chr8 34615006 34616389	8.35	9.01	7.09	1.91	3.25e-16	1.76e-14	Negative
chr5 68026895 68028000	7.69	6.03	8.45	-2.42	3.29e-16	1.78e-14	Negative
chr4 86716862 86717965	7.72	8.43	6.26	2.16	3.3e-16	1.79e-14	Negative
chr12 76303355 76304562	6.54	7.4	4.03	3.38	3.31e-16	1.79e-14	Negative
chr3 150069837 150070574	6.34	7.22	3.68	3.54	3.41e-16	1.84e-14	Negative
chr14 26441242 26441920	6.46	7.33	3.88	3.45	3.44e-16	1.86e-14	Negative
chr13 32491078 32493733	8.17	8.81	7	1.81	3.46e-16	1.87e-14	Negative
chr1 155803878 155804681	6.3	7.19	3.61	3.57	3.46e-16	1.87e-14	Negative
chr12 117088876 117089923	6.96	7.76	5.02	2.73	3.53e-16	1.91e-14	Negative
chr8 42881232 42882312	6.89	7.72	4.69	3.03	3.54e-16	1.91e-14	Negative
chr18 49216472 49218566	8.6	9.25	7.4	1.85	3.54e-16	1.91e-14	Negative
chr15 31219878 31220717	6.6	7.47	4.12	3.35	3.55e-16	1.91e-14	Negative
chr1 192109009 192110363	7.95	8.63	6.66	1.97	3.58e-16	1.93e-14	Negative
chr18 42794369 42795585	7.22	7.99	5.41	2.58	3.61e-16	1.94e-14	Negative
chr17 49230478 49231868	7.34	8.1	5.6	2.51	3.62e-16	1.95e-14	Negative
chr3 157924427 157925631	9.48	8.64	10.01	-1.37	3.62e-16	1.95e-14	Negative
chr13 51975335 51976329	6.22	7.13	3.17	3.97	3.63e-16	1.95e-14	Negative
chr8 34602872 34604014	6.74	7.56	4.59	2.97	3.64e-16	1.95e-14	Negative
chr4 101660903 101662045	7.73	8.46	6.21	2.25	3.76e-16	2.01e-14	Negative
chr7 52149021 52149902	7.54	8.27	6	2.27	3.76e-16	2.01e-14	Negative
chr5 20619899 20623485	9.6	10.09	8.84	1.25	3.8e-16	2.03e-14	Negative
chr2 6514164 6515159	6.32	7.21	3.6	3.6	3.92e-16	2.09e-14	Negative
chr8 36077556 36078534	6.51	7.37	4.02	3.35	3.93e-16	2.1e-14	Negative
chr9 96711961 96716096	9.3	9.84	8.45	1.38	3.99e-16	2.13e-14	Negative
chr12 44601522 44603719	8.88	9.44	7.95	1.48	4.06e-16	2.16e-14	Negative
chr2 112912196 112912903	6.37	7.24	3.79	3.45	4.08e-16	2.18e-14	Negative
chr8 113077612 113078708	6.96	7.76	5.02	2.74	4.1e-16	2.18e-14	Negative
chr7 65095363 65096143	7.5	8.24	5.87	2.37	4.16e-16	2.21e-14	Negative
chr13 42929405 42931338	7.74	8.49	6.09	2.4	4.18e-16	2.22e-14	Negative
chr12 49382481 49385877	8.62	7.6	9.21	-1.61	4.21e-16	2.24e-14	Negative
chr12 44215347 44216006	6.33	7.21	3.69	3.52	4.29e-16	2.28e-14	Negative
chr4 45486847 45488244	7.53	8.24	6.06	2.18	4.43e-16	2.35e-14	Negative
chr15 53502215 53503309	7.69	5.85	8.48	-2.62	4.52e-16	2.4e-14	Negative
chr14 87480061 87481928	8.48	7.35	9.11	-1.76	4.52e-16	2.4e-14	Negative
chr1 185218977 185220472	7.6	8.3	6.18	2.12	4.55e-16	2.41e-14	Negative
chr12 107180395 107182009	7.95	8.65	6.52	2.13	4.6e-16	2.44e-14	Negative
chr19 58807641 58808568	6.21	7.14	2.95	4.19	4.63e-16	2.45e-14	Negative
chr15 51949674 51951556	8.25	8.89	7.07	1.82	4.64e-16	2.46e-14	Negative
chr2 158684002 158685194	7.27	8.07	5.38	2.68	4.64e-16	2.46e-14	Negative
chr5 5688084 5689371	7.22	7.98	5.52	2.46	4.7e-16	2.48e-14	Negative
chr15 38949315 38950803	7.11	7.9	5.19	2.71	4.74e-16	2.5e-14	Negative
chr1 118694320 118695052	6.5	7.38	3.89	3.49	4.81e-16	2.54e-14	Negative
chr17 55958703 55959888	7.88	6.47	8.57	-2.1	4.82e-16	2.54e-14	Negative
chr1 85930844 85931960	7.83	8.54	6.34	2.2	4.98e-16	2.62e-14	Negative
chr15 5311603 5313038	7.41	5.55	8.2	-2.64	4.98e-16	2.63e-14	Negative
chr7 67668999 67670687	7.07	7.85	5.21	2.64	5e-16	2.63e-14	Negative
chr18 69990833 69993948	9.31	8.45	9.84	-1.39	5.01e-16	2.63e-14	Negative
chr18 8753489 8754480	6.72	7.56	4.45	3.12	5.01e-16	2.64e-14	Negative
chr8 110710867 110711862	6.68	7.52	4.44	3.08	5.04e-16	2.65e-14	Negative
chr6 55513143 55513912	6.3	7.2	3.26	3.94	5.05e-16	2.65e-14	Negative
chr4 63989935 63990880	6.85	7.66	4.84	2.81	5.12e-16	2.69e-14	Negative
chr18 76015753 76016635	6.31	7.19	3.6	3.59	5.17e-16	2.71e-14	Negative
chrX 14535709 14537341	8.1	8.78	6.74	2.05	5.26e-16	2.76e-14	Negative
chr4 57826088 57827260	8.03	8.68	6.85	1.83	5.28e-16	2.77e-14	Negative
chr8 46269962 46271486	8.72	9.33	7.67	1.66	5.29e-16	2.77e-14	Negative
chr10 94477298 94478144	6.26	7.18	3.18	4	5.31e-16	2.78e-14	Negative
chr7 4876643 4877348	7.32	5.38	8.12	-2.73	5.35e-16	2.8e-14	Negative
chr18 65625594 65629185	9.7	10.2	8.9	1.3	5.46e-16	2.85e-14	Negative
chr6 134816950 134817818	6.13	7.05	2.86	4.19	5.51e-16	2.88e-14	Negative
chr15 53343028 53348143	10.9	10.25	11.35	-1.11	5.59e-16	2.92e-14	Negative
chr7 4811860 4813272	8.67	7.41	9.33	-1.93	5.64e-16	2.95e-14	Negative
chr8 29218571 29220080	8.37	6.98	9.07	-2.09	5.77e-16	3.01e-14	Negative
chr17 25014998 25017128	8.98	8.1	9.53	-1.42	5.78e-16	3.01e-14	Negative
chr13 41458410 41460241	8.4	9	7.36	1.64	5.82e-16	3.03e-14	Negative
chr2 160955543 160956341	7.39	8.16	5.65	2.5	5.83e-16	3.04e-14	Negative
chr8 71950370 71951606	9.2	8.37	9.72	-1.35	5.94e-16	3.09e-14	Negative
chr10 94421646 94422284	6.36	7.25	3.61	3.64	5.96e-16	3.1e-14	Negative
chr17 88870206 88870894	6.37	7.28	3.31	3.97	5.96e-16	3.1e-14	Negative
chr4 97258686 97260185	6.88	7.68	4.91	2.77	5.99e-16	3.12e-14	Negative
chr18 20033882 20035039	7.03	7.85	4.96	2.89	6.09e-16	3.16e-14	Negative
chr6 37771626 37772529	6.73	7.56	4.63	2.93	6.09e-16	3.16e-14	Negative
chr17 83992825 83993742	7.37	8.11	5.74	2.37	6.17e-16	3.2e-14	Negative
chr14 61176775 61178108	7.75	8.48	6.19	2.29	6.23e-16	3.23e-14	Negative
chr5 73414648 73415592	7.26	8.07	5.26	2.81	6.31e-16	3.26e-14	Negative
chr1 172057257 172061038	8.73	9.29	7.81	1.49	6.31e-16	3.26e-14	Negative
chr9 116085289 116086419	6.3	7.19	3.59	3.6	6.34e-16	3.28e-14	Negative
chr17 87102461 87104828	7.79	8.51	6.32	2.19	6.45e-16	3.33e-14	Negative
chr8 69208481 69210761	9.56	8.77	10.07	-1.3	6.84e-16	3.53e-14	Negative
chr2 167348534 167349939	8.97	8.08	9.52	-1.44	6.9e-16	3.55e-14	Negative
chr16 22499714 22500706	7.75	8.47	6.21	2.26	6.99e-16	3.6e-14	Negative
chr2 165845626 165850296	8.38	7.32	8.98	-1.66	7.04e-16	3.62e-14	Negative
chr9 117748040 117750581	8.41	9.09	7.07	2.02	7.07e-16	3.63e-14	Negative
chr6 90987573 90989710	9.68	10.23	8.76	1.48	7.07e-16	3.64e-14	Negative
chr8 79206788 79207731	6.93	7.75	4.9	2.84	7.09e-16	3.64e-14	Negative
chr15 38708416 38711036	8.64	9.23	7.66	1.57	7.37e-16	3.78e-14	Negative
chr6 53905243 53906565	6.78	7.63	4.44	3.19	7.53e-16	3.86e-14	Negative
chr10 17336780 17337614	6.13	7.05	2.94	4.11	7.85e-16	4.02e-14	Negative
chr12 116587366 116588456	7.28	8.03	5.63	2.4	7.88e-16	4.03e-14	Negative
chr3 146050628 146052247	8.64	9.3	7.35	1.96	7.9e-16	4.04e-14	Negative
chr19 58361870 58362760	6.73	7.56	4.56	3.01	7.94e-16	4.05e-14	Negative
chr13 23368358 23369948	9.41	8.63	9.91	-1.28	7.98e-16	4.07e-14	Negative
chr5 79503488 79504337	7	4.62	7.85	-3.24	8.1e-16	4.13e-14	Negative
chr9 71653855 71655427	6.61	7.45	4.42	3.03	8.15e-16	4.15e-14	Negative
chr10 56148226 56148951	6.01	6.95	2.45	4.5	8.28e-16	4.22e-14	Negative
chr10 39434906 39436477	8.15	8.86	6.67	2.19	8.38e-16	4.26e-14	Negative
chr16 25250120 25250957	6.88	7.68	4.94	2.74	8.38e-16	4.26e-14	Negative
chr9 118943555 118944435	6.4	7.27	3.92	3.35	8.47e-16	4.3e-14	Negative
chr5 74363047 74363737	6.35	7.24	3.67	3.57	8.52e-16	4.33e-14	Negative
chr16 24500744 24502163	7.83	8.53	6.41	2.11	8.52e-16	4.33e-14	Negative
chr2 35199610 35201759	9.11	8.28	9.64	-1.36	8.58e-16	4.35e-14	Negative
chr1 170554541 170555568	7.04	7.81	5.24	2.57	8.64e-16	4.38e-14	Negative
chr1 57594567 57596446	7.83	6.36	8.55	-2.18	8.73e-16	4.42e-14	Negative
chr14 23249887 23250782	6.46	7.35	3.69	3.66	8.73e-16	4.42e-14	Negative
chr14 32976497 32977376	7.34	8.1	5.61	2.5	8.79e-16	4.45e-14	Negative
chr17 79948865 79950056	6.6	7.43	4.38	3.05	9.1e-16	4.6e-14	Negative
chr12 25623833 25624420	6.05	7	2.2	4.8	9.31e-16	4.7e-14	Negative
chr10 5194092 5195755	8.66	7.56	9.28	-1.72	9.38e-16	4.73e-14	Negative
chr12 91435038 91435775	6.53	1	7.51	-6.51	9.45e-16	4.77e-14	Negative
chr8 13554210 13555421	6.34	7.21	3.79	3.42	9.48e-16	4.78e-14	Negative
chr3 22089289 22091700	8.68	9.25	7.72	1.54	9.76e-16	4.92e-14	Negative
chr15 62125695 62126507	7.11	7.94	4.98	2.96	9.82e-16	4.94e-14	Negative
chr12 116871778 116873318	7.61	8.34	6.03	2.31	9.9e-16	4.98e-14	Negative
chr3 96219090 96222078	9.09	8.25	9.61	-1.37	9.98e-16	5.02e-14	Negative
chr19 60258743 60259359	6.03	6.98	2.37	4.6	1.01e-15	5.06e-14	Negative
chr10 21539356 21540110	6.1	7.01	2.94	4.08	1.01e-15	5.09e-14	Negative
chr6 23202326 23203765	7.86	8.52	6.59	1.93	1.02e-15	5.11e-14	Negative
chr18 11819724 11820363	6.79	7.62	4.63	2.99	1.02e-15	5.12e-14	Negative
chr3 154710854 154711686	6.89	7.74	4.61	3.13	1.02e-15	5.12e-14	Negative
chr15 58196136 58197832	8.3	8.9	7.24	1.66	1.04e-15	5.21e-14	Negative
chr16 38688034 38689521	8.73	9.33	7.68	1.65	1.04e-15	5.21e-14	Negative
chr19 57198409 57199850	7.63	8.36	6.06	2.3	1.04e-15	5.21e-14	Negative
chr2 163675080 163677001	7.14	7.91	5.37	2.53	1.07e-15	5.34e-14	Negative
chr8 84845843 84847632	9.66	8.91	10.15	-1.24	1.08e-15	5.39e-14	Negative
chr8 107251158 107252281	6.54	7.38	4.22	3.16	1.08e-15	5.4e-14	Negative
chr11 87108390 87110129	9.86	9.12	10.35	-1.23	1.11e-15	5.53e-14	Negative
chr12 25110139 25111012	7.85	8.53	6.48	2.05	1.11e-15	5.54e-14	Negative
chr19 12595266 12596817	8.54	7.56	9.12	-1.56	1.11e-15	5.54e-14	Negative
chr12 30027870 30028500	6.59	7.45	4.19	3.26	1.16e-15	5.79e-14	Negative
chr7 3665068 3666099	7.95	6.43	8.67	-2.24	1.18e-15	5.85e-14	Negative
chr12 40180821 40181534	6.26	2.48	7.21	-4.73	1.18e-15	5.89e-14	Negative
chr12 99077100 99078190	8.17	8.79	7.05	1.75	1.2e-15	5.95e-14	Negative
chr13 43506565 43507275	6.69	7.52	4.52	3	1.23e-15	6.11e-14	Negative
chr18 74551070 74552752	7.69	8.39	6.26	2.13	1.24e-15	6.14e-14	Negative
chr13 9128545 9130213	8.53	9.12	7.48	1.64	1.24e-15	6.15e-14	Negative
chr14 8462370 8463367	6.99	7.77	5.15	2.63	1.26e-15	6.24e-14	Negative
chr2 161004089 161004894	7.31	8.06	5.64	2.42	1.26e-15	6.24e-14	Negative
chr12 27928399 27929176	6.74	7.56	4.67	2.89	1.28e-15	6.33e-14	Negative
chr12 108308397 108309816	6.66	7.49	4.42	3.07	1.29e-15	6.37e-14	Negative
chr16 23240039 23241306	7.88	8.55	6.59	1.95	1.3e-15	6.44e-14	Negative
chr1 133743928 133745033	6.83	7.64	4.83	2.8	1.31e-15	6.47e-14	Negative
chr9 55325691 55327859	8.99	8.12	9.53	-1.4	1.33e-15	6.56e-14	Negative
chr4 111514805 111516101	6.89	7.75	4.5	3.25	1.33e-15	6.57e-14	Negative
chr6 116324224 116324915	6.26	3.26	7.17	-3.91	1.34e-15	6.6e-14	Negative
chr10 40425109 40426297	7.71	8.39	6.36	2.03	1.38e-15	6.82e-14	Negative
chr6 13069018 13071012	10.24	9.54	10.71	-1.16	1.39e-15	6.82e-14	Negative
chr2 70956417 70958348	8.15	8.8	6.92	1.88	1.39e-15	6.84e-14	Negative
chr8 123040953 123043262	9.57	8.82	10.06	-1.24	1.39e-15	6.85e-14	Negative
chr11 6388516 6390710	9.26	8.4	9.8	-1.4	1.4e-15	6.86e-14	Negative
chr13 53007576 53009230	7.23	8.03	5.31	2.72	1.44e-15	7.06e-14	Negative
chr12 55930340 55930993	6.1	7.05	2.3	4.75	1.44e-15	7.09e-14	Negative
chr15 17830416 17831207	6.37	3.48	7.27	-3.79	1.45e-15	7.1e-14	Negative
chr3 21356285 21357719	7.88	8.55	6.59	1.95	1.45e-15	7.12e-14	Negative
chr6 78318441 78319698	6.74	7.6	4.33	3.27	1.46e-15	7.16e-14	Negative
chr12 32099542 32100230	6.49	3.85	7.36	-3.51	1.47e-15	7.21e-14	Negative
chr12 119376737 119377495	6.47	3.92	7.35	-3.43	1.56e-15	7.62e-14	Negative
chr4 108914257 108915606	7.91	8.58	6.64	1.94	1.56e-15	7.62e-14	Negative
chr14 74047023 74047667	6.15	7.05	3.29	3.76	1.56e-15	7.64e-14	Negative
chr19 20814186 20814855	6.75	4.5	7.59	-3.09	1.58e-15	7.74e-14	Negative
chr3 101555141 101556304	7.23	8.02	5.39	2.63	1.59e-15	7.78e-14	Negative
chr1 91261546 91262276	6.69	7.52	4.53	2.99	1.61e-15	7.84e-14	Negative
chr9 33295728 33296527	7.15	5.15	7.95	-2.8	1.61e-15	7.86e-14	Negative
chr11 30209365 30212602	8.66	9.23	7.71	1.52	1.61e-15	7.86e-14	Negative
chr8 119421713 119422876	8.1	8.75	6.89	1.86	1.61e-15	7.87e-14	Negative
chr8 36155176 36155878	6.86	7.66	4.93	2.73	1.62e-15	7.91e-14	Negative
chr4 24995287 24996638	7.91	8.58	6.59	2	1.63e-15	7.91e-14	Negative
chr4 63871522 63873410	8.06	8.76	6.67	2.09	1.63e-15	7.95e-14	Negative
chr7 64561048 64562438	7	7.78	5.17	2.6	1.64e-15	7.96e-14	Negative
chr1 193671585 193673707	8.07	8.72	6.84	1.89	1.67e-15	8.13e-14	Negative
chr2 5729877 5731111	8.16	8.79	7.01	1.79	1.69e-15	8.19e-14	Negative
chr12 26544963 26545599	6.36	7.24	3.62	3.62	1.69e-15	8.19e-14	Negative
chr12 24644022 24644768	6.47	7.33	4	3.33	1.69e-15	8.22e-14	Negative
chr15 73453618 73454574	6.68	7.5	4.57	2.93	1.7e-15	8.24e-14	Negative
chr14 63467601 63468505	6.49	7.38	3.7	3.68	1.75e-15	8.47e-14	Negative
chr12 41649825 41651029	7.11	7.91	5.16	2.75	1.76e-15	8.5e-14	Negative
chr11 22692564 22694092	8.87	9.5	7.74	1.76	1.8e-15	8.71e-14	Negative
chr1 175431343 175432320	6.88	7.74	4.45	3.29	1.81e-15	8.76e-14	Negative
chr3 53081904 53082573	6.45	7.32	3.85	3.47	1.85e-15	8.92e-14	Negative
chr14 25554525 25555557	7.32	8.07	5.69	2.37	1.85e-15	8.96e-14	Negative
chr4 15441392 15442692	7.45	5.95	8.17	-2.22	1.87e-15	9.06e-14	Negative
chr12 29178202 29178888	6.56	7.4	4.26	3.15	1.89e-15	9.13e-14	Negative
chr15 97407696 97408582	6.83	7.64	4.79	2.85	1.92e-15	9.24e-14	Negative
chr14 47781228 47781980	5.99	6.96	1.38	5.59	1.94e-15	9.33e-14	Negative
chr6 86800176 86800937	6.31	7.19	3.64	3.56	1.97e-15	9.48e-14	Negative
chr3 116064513 116065344	6.63	7.48	4.28	3.2	1.98e-15	9.52e-14	Negative
chr17 24454421 24455772	8.15	7	8.78	-1.78	2.02e-15	9.71e-14	Negative
chr12 100724020 100726039	10.89	10.29	11.32	-1.02	2.03e-15	9.76e-14	Negative
chr4 32106541 32108393	7.94	8.59	6.73	1.86	2.04e-15	9.78e-14	Negative
chr18 5877334 5877968	5.97	6.92	1.82	5.11	2.06e-15	9.86e-14	Negative
chr3 9525793 9527415	9.05	9.61	8.12	1.49	2.08e-15	9.96e-14	Negative
chr13 95222593 95224760	7.82	8.49	6.49	2	2.08e-15	9.96e-14	Negative
chr1 51778920 51780935	9.09	9.71	7.97	1.74	2.09e-15	1e-13	Negative
chr16 35262805 35263775	7.08	7.87	5.21	2.66	2.12e-15	1.02e-13	Negative
chrX 99974806 99976860	9.23	8.43	9.74	-1.31	2.14e-15	1.02e-13	Negative
chr2 146594583 146595223	6.12	7.04	2.82	4.22	2.17e-15	1.04e-13	Negative
chr15 17301851 17302551	6.2	2.78	7.13	-4.35	2.22e-15	1.06e-13	Negative
chr14 71299503 71300483	7.63	8.38	5.96	2.43	2.22e-15	1.06e-13	Negative
chr2 24934191 24935988	9.09	8.27	9.61	-1.34	2.23e-15	1.06e-13	Negative
chr14 57473510 57474214	6.35	7.24	3.58	3.66	2.23e-15	1.06e-13	Negative
chr10 56117524 56119242	7.61	8.36	5.92	2.44	2.23e-15	1.06e-13	Negative
chr10 68976471 68977209	6.24	7.13	3.44	3.7	2.26e-15	1.08e-13	Negative
chr6 101520618 101521314	6.73	7.56	4.56	2.99	2.28e-15	1.08e-13	Negative
chr16 42874259 42878731	12.68	12.05	13.11	-1.06	2.3e-15	1.1e-13	Negative
chr5 56440231 56440872	6.42	7.28	4.05	3.23	2.31e-15	1.1e-13	Negative
chr11 38543479 38544399	6.9	4.82	7.71	-2.89	2.31e-15	1.1e-13	Negative
chr8 79208331 79210522	8.34	8.94	7.3	1.64	2.31e-15	1.1e-13	Negative
chr6 49581675 49583924	9.38	9.99	8.29	1.7	2.31e-15	1.1e-13	Negative
chr6 91368044 91368967	6.83	7.71	4.21	3.5	2.36e-15	1.12e-13	Negative
chr2 121632793 121634003	6.59	7.42	4.43	2.99	2.37e-15	1.12e-13	Negative
chr1 76535630 76536596	7	7.81	4.96	2.85	2.37e-15	1.12e-13	Negative
chr14 7924813 7927225	8.18	8.81	7.06	1.74	2.39e-15	1.13e-13	Negative
chr3 37595793 37597484	8.77	9.34	7.81	1.53	2.4e-15	1.14e-13	Negative
chr16 70405981 70407613	7.74	6.34	8.43	-2.1	2.45e-15	1.16e-13	Negative
chr4 33813678 33814554	6.38	7.3	3.25	4.05	2.45e-15	1.16e-13	Negative
chr19 22514470 22515606	7.31	5.54	8.08	-2.54	2.48e-15	1.17e-13	Negative
chr8 78484782 78485835	6.73	7.58	4.41	3.17	2.51e-15	1.19e-13	Negative
chr15 74057673 74058754	7.32	8.07	5.69	2.38	2.58e-15	1.22e-13	Negative
chr8 67494395 67495619	8.57	7.51	9.18	-1.67	2.62e-15	1.23e-13	Negative
chr3 108044335 108045506	8.02	6.82	8.66	-1.84	2.63e-15	1.24e-13	Negative
chr12 91781470 91782448	7.48	5.94	8.2	-2.26	2.63e-15	1.24e-13	Negative
chr1 76276099 76277008	7.2	8	5.22	2.78	2.65e-15	1.25e-13	Negative
chr9 83322734 83323715	7.29	8.02	5.73	2.29	2.66e-15	1.25e-13	Negative
chr11 54071520 54072290	6.25	7.14	3.48	3.65	2.69e-15	1.26e-13	Negative
chr1 73424895 73426245	7.63	8.39	5.98	2.41	2.71e-15	1.27e-13	Negative
chr19 61048673 61049995	6.89	7.69	4.95	2.74	2.72e-15	1.27e-13	Negative
chr3 18242782 18244139	7.2	5.52	7.95	-2.43	2.72e-15	1.27e-13	Negative
chr16 51014329 51015510	7.13	7.93	5.17	2.76	2.83e-15	1.32e-13	Negative
chr3 134938519 134940136	7.47	8.24	5.68	2.56	2.84e-15	1.33e-13	Negative
chr13 52024285 52025178	6.77	7.6	4.57	3.04	2.84e-15	1.33e-13	Negative
chr16 23497248 23498072	6.84	7.71	4.31	3.41	2.87e-15	1.34e-13	Negative
chr3 57493190 57494004	7.19	5.49	7.95	-2.46	2.88e-15	1.34e-13	Negative
chr12 76750730 76751525	7.17	7.96	5.25	2.71	2.88e-15	1.34e-13	Negative
chr8 115374750 115376032	7.5	8.22	6	2.22	2.88e-15	1.34e-13	Negative
chr6 121109356 121110842	8.32	7.28	8.92	-1.64	2.92e-15	1.36e-13	Negative
chr2 32534511 32537121	9.08	8.26	9.6	-1.34	2.92e-15	1.36e-13	Negative
chr10 55776192 55776932	6.25	3.35	7.15	-3.8	2.95e-15	1.37e-13	Negative
chr3 102000456 102001099	6.22	7.11	3.37	3.75	2.99e-15	1.39e-13	Negative
chr3 64036475 64037474	6.86	7.65	4.98	2.67	3.02e-15	1.4e-13	Negative
chr2 172965236 172965827	6.16	7.07	2.96	4.11	3.04e-15	1.41e-13	Negative
chr1 10012828 10015359	8.81	9.35	7.91	1.45	3.04e-15	1.41e-13	Negative
chr4 71764876 71765795	6.93	7.73	5.01	2.72	3.07e-15	1.43e-13	Negative
chr5 109866268 109867133	7.82	6.03	8.59	-2.56	3.13e-15	1.45e-13	Negative
chr12 117910496 117911484	7.03	7.8	5.3	2.5	3.13e-15	1.45e-13	Negative
chr4 33564454 33565739	8.65	9.25	7.61	1.64	3.13e-15	1.45e-13	Negative
chr4 5680598 5682496	8.61	9.22	7.53	1.7	3.15e-15	1.46e-13	Negative
chr19 11911498 11913268	8.27	7.13	8.9	-1.77	3.17e-15	1.47e-13	Negative
chr10 26118209 26119188	6.78	7.61	4.61	3	3.2e-15	1.48e-13	Negative
chr18 87167772 87168641	6.75	4.53	7.58	-3.05	3.23e-15	1.49e-13	Negative
chr15 31279382 31280026	6.47	7.32	4.17	3.15	3.24e-15	1.49e-13	Negative
chr9 114544044 114545446	6.84	7.66	4.8	2.85	3.25e-15	1.5e-13	Negative
chr8 83714506 83715944	9.18	8.33	9.71	-1.38	3.26e-15	1.5e-13	Negative
chr19 22610952 22611941	7.06	7.87	5.06	2.81	3.28e-15	1.51e-13	Negative
chr10 7173974 7175139	8.31	8.93	7.17	1.77	3.35e-15	1.54e-13	Negative
chr1 90230513 90231239	6.35	7.22	3.88	3.33	3.36e-15	1.55e-13	Negative
chr16 96337096 96337732	6.41	7.27	3.98	3.3	3.37e-15	1.55e-13	Negative
chr17 51345325 51346435	8.17	8.82	6.94	1.88	3.38e-15	1.55e-13	Negative
chr12 117341360 117342620	7.15	7.91	5.42	2.5	3.47e-15	1.59e-13	Negative
chr5 88674501 88677060	10.23	9.46	10.72	-1.26	3.49e-15	1.6e-13	Negative
chr4 85837361 85838705	6.83	7.62	4.93	2.69	3.53e-15	1.62e-13	Negative
chr14 59835809 59836817	7.69	8.39	6.29	2.1	3.56e-15	1.63e-13	Negative
chr4 100355356 100356352	7.68	6.08	8.42	-2.34	3.64e-15	1.67e-13	Negative
chr17 90812496 90813395	6.7	7.51	4.64	2.87	3.65e-15	1.67e-13	Negative
chr18 65158055 65159080	6.61	7.46	4.25	3.21	3.69e-15	1.69e-13	Negative
chr6 145427183 145428383	6.38	7.24	3.96	3.28	3.7e-15	1.7e-13	Negative
chr4 64228261 64228954	6.33	7.2	3.83	3.37	3.75e-15	1.72e-13	Negative
chr2 141817355 141818391	7.57	8.31	5.98	2.33	3.75e-15	1.72e-13	Negative
chr3 35057480 35058298	6.8	4.7	7.62	-2.92	3.79e-15	1.73e-13	Negative
chr13 46221079 46221880	6.89	7.7	4.88	2.82	3.83e-15	1.75e-13	Negative
chr13 96141489 96142235	6.15	7.07	3.01	4.06	3.86e-15	1.76e-13	Negative
chr4 93220340 93221994	8.59	7.61	9.16	-1.55	3.91e-15	1.78e-13	Negative
chr12 102551103 102552460	7.19	7.96	5.45	2.51	3.93e-15	1.79e-13	Negative
chr15 43476403 43478588	10.99	10.3	11.46	-1.16	4e-15	1.82e-13	Negative
chr15 4130129 4131716	7.75	8.43	6.41	2.02	4.01e-15	1.83e-13	Negative
chr19 58016400 58017591	6.46	7.32	4.01	3.31	4.05e-15	1.84e-13	Negative
chr18 47227253 47228482	7.99	8.63	6.81	1.82	4.1e-15	1.87e-13	Negative
chr11 37827228 37827923	6.4	3.69	7.29	-3.6	4.13e-15	1.88e-13	Negative
chr17 87797051 87799351	8.35	8.98	7.21	1.77	4.32e-15	1.96e-13	Negative
chr3 38381403 38382281	7.04	7.81	5.24	2.58	4.33e-15	1.96e-13	Negative
chr14 81167864 81168617	6.13	2.59	7.07	-4.48	4.36e-15	1.98e-13	Negative
chr4 26934092 26934995	7.54	8.25	6.1	2.15	4.43e-15	2.01e-13	Negative
chr9 114367642 114368955	7.08	7.87	5.21	2.66	4.46e-15	2.02e-13	Negative
chr9 61507040 61508134	6.24	7.13	3.52	3.61	4.47e-15	2.02e-13	Negative
chr1 193517559 193518822	7.85	8.51	6.58	1.93	4.48e-15	2.03e-13	Negative
chr5 76859198 76859967	6.29	7.15	3.78	3.37	4.52e-15	2.05e-13	Negative
chr10 40262135 40262699	6.67	7.49	4.53	2.96	4.56e-15	2.06e-13	Negative
chr1 118738702 118739399	7.08	7.87	5.15	2.72	4.57e-15	2.07e-13	Negative
chr8 22696241 22696931	6.8	4.75	7.62	-2.87	4.6e-15	2.08e-13	Negative
chr4 6297009 6297651	6.42	7.31	3.69	3.62	4.67e-15	2.11e-13	Negative
chr8 31799496 31800295	6.99	7.79	5.05	2.74	4.68e-15	2.11e-13	Negative
chr17 56255485 56257632	9.26	8.26	9.85	-1.59	4.71e-15	2.13e-13	Negative
chr17 50706657 50707413	6.37	7.24	3.8	3.44	4.75e-15	2.14e-13	Negative
chr12 13187961 13188705	6.42	7.33	3.34	4	4.83e-15	2.18e-13	Negative
chr14 113096082 113096822	6.36	7.24	3.79	3.45	4.95e-15	2.23e-13	Negative
chr1 193696689 193699896	9.24	9.8	8.32	1.48	4.99e-15	2.25e-13	Negative
chr3 36358144 36359244	7.8	8.46	6.55	1.9	5.03e-15	2.27e-13	Negative
chr14 24652300 24653170	6.8	7.61	4.77	2.84	5.06e-15	2.28e-13	Negative
chr3 38625406 38626355	7.02	7.84	4.87	2.97	5.11e-15	2.3e-13	Negative
chr17 50392964 50394269	6.67	7.52	4.32	3.2	5.18e-15	2.33e-13	Negative
chr14 15420938 15422540	8.72	9.37	7.5	1.88	5.28e-15	2.37e-13	Negative
chr12 72354059 72354867	6.61	7.45	4.38	3.08	5.29e-15	2.38e-13	Negative
chr16 69922934 69924219	6.7	4.52	7.53	-3.01	5.32e-15	2.39e-13	Negative
chr12 56936826 56937673	7.11	5.01	7.93	-2.92	5.37e-15	2.41e-13	Negative
chr10 43956658 43957299	6.46	7.35	3.65	3.71	5.39e-15	2.42e-13	Negative
chr6 83830982 83832578	9.88	9.2	10.34	-1.14	5.41e-15	2.42e-13	Negative
chr1 87850295 87851181	6.62	7.44	4.54	2.9	5.49e-15	2.46e-13	Negative
chr1 29561988 29563039	7.24	5.52	8.01	-2.49	5.57e-15	2.49e-13	Negative
chr18 78155470 78157004	6.49	7.34	4.2	3.13	5.57e-15	2.49e-13	Negative
chr17 74298631 74299267	6.43	7.28	4.11	3.17	5.66e-15	2.53e-13	Negative
chr15 23667239 23668067	7.64	6.18	8.35	-2.17	5.79e-15	2.59e-13	Negative
chr19 5792099 5798681	10	9.03	10.58	-1.54	5.89e-15	2.63e-13	Negative
chr3 93489253 93489731	6.17	2.63	7.1	-4.47	5.94e-15	2.65e-13	Negative
chr2 13174150 13176161	8.37	9.02	7.15	1.87	6.09e-15	2.72e-13	Negative
chr10 31272733 31273966	7.92	8.64	6.42	2.22	6.12e-15	2.73e-13	Negative
chr10 37246555 37248016	7.37	8.11	5.78	2.33	6.32e-15	2.82e-13	Negative
chr10 67920916 67921555	6.63	4.32	7.48	-3.16	6.34e-15	2.82e-13	Negative
chr5 125465425 125466198	7.81	6.5	8.48	-1.98	6.38e-15	2.84e-13	Negative
chr5 64852569 64853153	5.91	6.84	2.56	4.28	6.43e-15	2.86e-13	Negative
chr9 113432584 113433721	6.82	7.63	4.87	2.75	6.49e-15	2.88e-13	Negative
chr9 4308021 4311634	10.99	10.35	11.44	-1.08	6.55e-15	2.91e-13	Negative
chr6 32016973 32018521	6.91	7.73	4.85	2.88	6.59e-15	2.92e-13	Negative
chr6 91718879 91720716	7.86	8.53	6.57	1.96	6.61e-15	2.93e-13	Negative
chr4 36304769 36305901	6.6	7.43	4.45	2.98	6.64e-15	2.95e-13	Negative
chr14 98471736 98472696	7.03	7.81	5.21	2.6	6.65e-15	2.95e-13	Negative
chr9 113430295 113431203	6.39	7.25	3.95	3.29	6.67e-15	2.95e-13	Negative
chr18 75895851 75897114	7.67	8.42	6.01	2.41	6.7e-15	2.97e-13	Negative
chr18 42766154 42767332	7.04	7.85	5.01	2.84	6.79e-15	3e-13	Negative
chr3 52627399 52628157	6.6	7.43	4.35	3.08	6.95e-15	3.07e-13	Negative
chr2 56145216 56145982	6.39	3.32	7.3	-3.99	7.05e-15	3.11e-13	Negative
chr18 65693096 65694000	6.7	7.51	4.72	2.79	7.07e-15	3.12e-13	Negative
chr7 30307995 30309120	8.1	6.98	8.72	-1.74	7.11e-15	3.14e-13	Negative
chr14 41064944 41065911	6.93	7.71	5.15	2.56	7.17e-15	3.16e-13	Negative
chr1 127712647 127713271	6.41	7.27	3.99	3.28	7.21e-15	3.18e-13	Negative
chr10 117717403 117718627	7.05	7.82	5.28	2.54	7.28e-15	3.21e-13	Negative
chr13 74863209 74864656	8.57	9.17	7.52	1.65	7.38e-15	3.25e-13	Negative
chr18 5802328 5803562	7.35	8.07	5.85	2.22	7.51e-15	3.3e-13	Negative
chr1 165184737 165185832	8.38	8.97	7.37	1.59	7.67e-15	3.37e-13	Negative
chr2 129815269 129817006	7.1	7.85	5.42	2.42	7.8e-15	3.43e-13	Negative
chr7 139366379 139367235	6.39	7.25	3.96	3.29	7.82e-15	3.44e-13	Negative
chr2 128176433 128177801	7.01	7.78	5.25	2.53	7.88e-15	3.46e-13	Negative
chr14 28775068 28776058	6.71	4.59	7.53	-2.94	7.89e-15	3.46e-13	Negative
chr10 43916932 43918029	6.85	7.67	4.77	2.9	7.9e-15	3.47e-13	Negative
chr3 21482154 21483502	7.74	8.41	6.44	1.97	7.92e-15	3.47e-13	Negative
chr18 47109541 47112239	9.89	10.36	9.18	1.18	8.15e-15	3.57e-13	Negative
chr17 14140937 14141866	6.46	7.3	4.22	3.08	8.23e-15	3.6e-13	Negative
chrX 14649211 14650201	7.39	8.11	5.88	2.23	8.37e-15	3.66e-13	Negative
chr6 54759285 54760415	7.55	8.31	5.87	2.44	8.49e-15	3.71e-13	Negative
chr3 92040716 92041704	6.45	3.94	7.32	-3.38	8.55e-15	3.73e-13	Negative
chr15 55725526 55726310	6.74	4.43	7.59	-3.16	8.62e-15	3.76e-13	Negative
chr3 59254342 59255182	7.75	6.42	8.43	-2.02	8.63e-15	3.77e-13	Negative
chr13 85310077 85311971	7.16	7.9	5.54	2.37	8.93e-15	3.89e-13	Negative
chr15 36966843 36968834	9.09	9.63	8.22	1.41	8.93e-15	3.89e-13	Negative
chr14 56539909 56540554	5.91	6.85	2.18	4.67	8.98e-15	3.91e-13	Negative
chr19 33390364 33392849	9.87	9.03	10.4	-1.37	9.05e-15	3.94e-13	Negative
chr5 142905172 142907213	9.19	8.35	9.71	-1.36	9.09e-15	3.96e-13	Negative
chr6 29700985 29702286	6.98	7.76	5.17	2.59	9.12e-15	3.97e-13	Negative
chr13 74357938 74358706	6.92	7.8	4.36	3.43	9.18e-15	3.99e-13	Negative
chr6 32227937 32229185	8.01	8.97	3.85	5.12	9.19e-15	3.99e-13	Negative
chr15 5691102 5692315	6.49	7.33	4.21	3.12	9.21e-15	4e-13	Negative
chr2 145859276 145862774	9.68	10.14	8.98	1.16	9.75e-15	4.23e-13	Negative
chr3 153354031 153355281	7.37	8.18	5.36	2.82	9.76e-15	4.23e-13	Negative
chr8 8907419 8908354	6.16	7.04	3.51	3.53	9.81e-15	4.25e-13	Negative
chr10 121055254 121056049	7.07	7.86	5.16	2.7	1e-14	4.34e-13	Negative
chr2 16004548 16005255	6.84	7.64	4.9	2.73	1.01e-14	4.38e-13	Negative
chr12 80246101 80247489	7.76	8.43	6.51	1.91	1.02e-14	4.42e-13	Negative
chr5 23324588 23325603	7.07	7.82	5.4	2.42	1.02e-14	4.43e-13	Negative
chr10 117728659 117729292	5.97	6.91	2.47	4.44	1.03e-14	4.44e-13	Negative
chr4 44192559 44193477	8.02	8.64	6.88	1.76	1.04e-14	4.47e-13	Negative
chr4 97996765 97998041	8.01	8.67	6.77	1.9	1.04e-14	4.48e-13	Negative
chr10 117669542 117670306	6.56	4.22	7.41	-3.19	1.04e-14	4.5e-13	Negative
chr19 24707502 24708349	6.54	3.92	7.42	-3.5	1.05e-14	4.55e-13	Negative
chr12 108320192 108321279	6.96	7.75	5.1	2.65	1.06e-14	4.57e-13	Negative
chr1 37393101 37394533	7.68	8.42	6.09	2.32	1.07e-14	4.6e-13	Negative
chr8 124947943 124950367	8.6	7.61	9.18	-1.57	1.07e-14	4.62e-13	Negative
chr4 76222417 76223078	7.07	5.27	7.84	-2.57	1.09e-14	4.7e-13	Negative
chrX 136763219 136763999	6.28	2.69	7.22	-4.52	1.09e-14	4.7e-13	Negative
chr11 17952725 17954747	10.64	10.01	11.07	-1.06	1.1e-14	4.71e-13	Negative
chr9 71586350 71587550	6.99	7.76	5.2	2.56	1.11e-14	4.78e-13	Negative
chr6 16819172 16820199	6.87	7.69	4.78	2.91	1.11e-14	4.78e-13	Negative
chr6 91003237 91004257	7.33	8.09	5.59	2.5	1.11e-14	4.78e-13	Negative
chr10 118536497 118538141	8	8.74	6.43	2.31	1.13e-14	4.84e-13	Negative
chr8 85463971 85465044	7.39	8.1	5.93	2.17	1.14e-14	4.89e-13	Negative
chr14 99942639 99945359	9.54	10.02	8.84	1.18	1.14e-14	4.89e-13	Negative
chr4 32405113 32406253	7.62	8.32	6.23	2.09	1.14e-14	4.89e-13	Negative
chr13 104618821 104621687	9.48	9.96	8.75	1.21	1.15e-14	4.94e-13	Negative
chr7 16613665 16615983	9.13	8.34	9.64	-1.3	1.16e-14	4.98e-13	Negative
chr12 117151566 117154845	7.91	8.57	6.68	1.89	1.17e-14	5.02e-13	Negative
chr12 68752237 68753636	7.62	8.3	6.3	2	1.2e-14	5.14e-13	Negative
chr3 97784094 97785266	7.49	8.26	5.78	2.48	1.2e-14	5.14e-13	Negative
chr1 105178752 105179839	6.76	7.57	4.71	2.87	1.23e-14	5.26e-13	Negative
chr13 103225194 103226956	8.59	9.15	7.65	1.5	1.24e-14	5.28e-13	Negative
chr18 5210674 5211607	6.8	7.65	4.48	3.17	1.24e-14	5.28e-13	Negative
chr4 59590867 59592167	8.62	9.18	7.68	1.5	1.25e-14	5.32e-13	Negative
chr19 47865028 47866181	8.75	7.86	9.3	-1.44	1.25e-14	5.32e-13	Negative
chr12 117389341 117390364	7.09	7.84	5.43	2.41	1.26e-14	5.35e-13	Negative
chr17 24140940 24142068	8.22	7.15	8.83	-1.68	1.27e-14	5.4e-13	Negative
chr16 5254206 5256639	9.54	8.8	10.03	-1.23	1.28e-14	5.43e-13	Negative
chr13 24232179 24233492	7.87	8.53	6.62	1.91	1.3e-14	5.52e-13	Negative
chr2 119760185 119760773	6.1	6.99	3.3	3.69	1.32e-14	5.58e-13	Negative
chr16 75910441 75911864	6.89	5.03	7.68	-2.65	1.33e-14	5.63e-13	Negative
chr5 52509247 52510565	7.45	8.19	5.83	2.36	1.33e-14	5.65e-13	Negative
chr10 42330652 42331303	6.67	7.49	4.55	2.94	1.34e-14	5.67e-13	Negative
chr3 36380433 36381662	7.62	8.41	5.75	2.66	1.38e-14	5.83e-13	Negative
chr7 110973339 110973878	6.19	7.07	3.59	3.48	1.39e-14	5.87e-13	Negative
chr19 26149085 26149921	6.98	5.17	7.75	-2.58	1.39e-14	5.89e-13	Negative
chr6 134146464 134148797	8.98	9.52	8.08	1.44	1.4e-14	5.91e-13	Negative
chr4 134852433 134854476	9.27	8.44	9.8	-1.36	1.41e-14	5.95e-13	Negative
chr15 58286683 58288253	7.76	8.42	6.52	1.9	1.42e-14	5.99e-13	Negative
chr13 37438675 37440062	6.64	7.46	4.54	2.93	1.42e-14	6.01e-13	Negative
chr14 47745011 47745658	6.02	6.92	3.04	3.88	1.44e-14	6.07e-13	Negative
chr4 139622359 139623439	8.51	7.45	9.11	-1.66	1.44e-14	6.08e-13	Negative
chr18 9843824 9844374	5.88	6.83	1.85	4.98	1.45e-14	6.09e-13	Negative
chr11 44883618 44884002	6.14	7.04	3.17	3.88	1.47e-14	6.19e-13	Negative
chr13 37147688 37148418	6.27	7.16	3.46	3.71	1.48e-14	6.21e-13	Negative
chr12 117412066 117412779	6.29	7.16	3.73	3.43	1.48e-14	6.22e-13	Negative
chr15 90433280 90434878	7.08	7.89	5.08	2.81	1.48e-14	6.22e-13	Negative
chr5 138170752 138172689	8.76	7.8	9.33	-1.53	1.49e-14	6.24e-13	Negative
chr7 19131117 19132056	8.31	7.28	8.9	-1.62	1.49e-14	6.25e-13	Negative
chr8 89766134 89766850	6.82	7.6	4.95	2.65	1.5e-14	6.28e-13	Negative
chr4 81758959 81760023	6.55	7.41	4.14	3.27	1.51e-14	6.32e-13	Negative
chr2 112910195 112911039	6.65	7.48	4.46	3.02	1.52e-14	6.35e-13	Negative
chr1 105187225 105188091	6.58	7.43	4.25	3.18	1.54e-14	6.43e-13	Negative
chr14 54929552 54931794	7.42	8.16	5.83	2.33	1.55e-14	6.5e-13	Negative
chr8 71271988 71273601	9.95	9.2	10.45	-1.25	1.6e-14	6.67e-13	Negative
chr18 76010746 76011891	8.05	8.69	6.88	1.82	1.63e-14	6.8e-13	Negative
chrX 101125737 101127393	7.43	8.15	5.91	2.24	1.64e-14	6.84e-13	Negative
chr3 63397829 63399126	6.71	7.53	4.63	2.9	1.65e-14	6.88e-13	Negative
chr2 51434859 51437031	7.36	8.08	5.88	2.2	1.65e-14	6.88e-13	Negative
chr16 24005636 24006786	7.68	8.4	6.15	2.25	1.67e-14	6.96e-13	Negative
chr16 62742474 62743357	6.73	4.73	7.54	-2.82	1.67e-14	6.98e-13	Negative
chr15 38256202 38257436	7.25	7.99	5.67	2.32	1.68e-14	7.01e-13	Negative
chr13 30022236 30023174	7.39	8.17	5.54	2.63	1.7e-14	7.06e-13	Negative
chr13 92457361 92458078	6.17	7.07	3.26	3.81	1.7e-14	7.08e-13	Negative
chr1 72839077 72839882	7.28	8.06	5.49	2.56	1.72e-14	7.15e-13	Negative
chr13 100690129 100691219	7.74	8.5	6.03	2.48	1.75e-14	7.26e-13	Negative
chr3 118443588 118444323	7.52	8.28	5.84	2.44	1.75e-14	7.26e-13	Negative
chr9 115390640 115392340	7.63	8.31	6.31	2	1.78e-14	7.39e-13	Negative
chr1 154102669 154104451	7.73	8.41	6.43	1.98	1.82e-14	7.52e-13	Negative
chr12 75897566 75898238	7.06	7.82	5.35	2.46	1.82e-14	7.53e-13	Negative
chr7 133970852 133971622	6.73	7.53	4.78	2.75	1.83e-14	7.58e-13	Negative
chr7 144630683 144631512	6.11	7.01	3.12	3.89	1.89e-14	7.82e-13	Negative
chr15 5305890 5307090	6.54	4.24	7.39	-3.15	1.89e-14	7.82e-13	Negative
chr3 133516041 133516764	7.04	7.8	5.34	2.45	1.91e-14	7.9e-13	Negative
chr15 30160889 30161622	6.48	3.94	7.35	-3.41	1.91e-14	7.9e-13	Negative
chr9 105659852 105660573	7.46	8.24	5.64	2.6	1.92e-14	7.92e-13	Negative
chr17 56996857 56998031	8.67	7.58	9.28	-1.7	1.94e-14	8e-13	Negative
chr1 191963011 191963867	6.94	7.71	5.19	2.52	1.94e-14	8.01e-13	Negative
chr10 22746242 22747242	6.68	7.52	4.46	3.06	1.94e-14	8.01e-13	Negative
chr10 42718335 42719068	6.58	7.4	4.47	2.93	1.99e-14	8.2e-13	Negative
chr8 13430262 13431220	7.15	7.9	5.5	2.4	1.99e-14	8.21e-13	Negative
chr1 85921799 85922932	7	7.82	4.92	2.9	2e-14	8.23e-13	Negative
chr1 185208819 185210445	8.39	8.98	7.35	1.63	2.01e-14	8.26e-13	Negative
chr12 34231635 34232323	6.88	7.72	4.63	3.1	2.01e-14	8.28e-13	Negative
chr7 116092447 116094261	9.76	8.91	10.3	-1.39	2.03e-14	8.35e-13	Negative
chr18 23624259 23625181	6.37	7.21	4.06	3.15	2.04e-14	8.41e-13	Negative
chr10 125371401 125372207	6.5	7.32	4.37	2.95	2.07e-14	8.49e-13	Negative
chr8 62417053 62418011	7.94	8.58	6.76	1.82	2.09e-14	8.57e-13	Negative
chr4 82779428 82780880	8.33	8.99	7.05	1.94	2.1e-14	8.62e-13	Negative
chr4 106577666 106579107	7.39	8.1	5.93	2.17	2.13e-14	8.75e-13	Negative
chr1 127210025 127211485	7.93	8.59	6.67	1.92	2.14e-14	8.79e-13	Negative
chr8 31713013 31714374	7.46	8.18	5.94	2.24	2.14e-14	8.8e-13	Negative
chr8 83607136 83609543	10.17	9.53	10.61	-1.09	2.17e-14	8.87e-13	Negative
chr6 137938875 137939507	6.62	7.47	4.35	3.11	2.17e-14	8.9e-13	Negative
chr3 28331803 28332909	6.49	7.32	4.32	2.99	2.18e-14	8.91e-13	Negative
chr2 126509526 126510239	6.17	7.05	3.49	3.56	2.2e-14	8.98e-13	Negative
chr5 150898287 150899085	6.52	7.36	4.3	3.05	2.2e-14	8.98e-13	Negative
chr9 50553472 50555514	7.85	6.33	8.57	-2.24	2.2e-14	8.98e-13	Negative
chr1 63035161 63036155	7.21	7.96	5.52	2.44	2.21e-14	9.04e-13	Negative
chr11 12367191 12368330	7.38	8.12	5.8	2.32	2.22e-14	9.05e-13	Negative
chr6 13675800 13679595	11.46	10.9	11.87	-0.97	2.23e-14	9.11e-13	Negative
chr10 106997231 106998875	8.29	7.18	8.91	-1.73	2.24e-14	9.13e-13	Negative
chr14 79088891 79089953	6.72	7.53	4.73	2.8	2.26e-14	9.23e-13	Negative
chr1 89045775 89046814	6.85	7.65	4.94	2.7	2.29e-14	9.35e-13	Negative
chr18 90579020 90580481	8.51	7.23	9.18	-1.96	2.3e-14	9.36e-13	Negative
chr9 35210274 35212595	9.73	8.98	10.22	-1.23	2.3e-14	9.36e-13	Negative
chr10 59156453 59157656	7.33	5.79	8.06	-2.26	2.31e-14	9.39e-13	Negative
chr16 29960156 29960744	5.94	6.85	2.91	3.94	2.34e-14	9.51e-13	Negative
chr9 85715630 85717495	8.63	7.47	9.27	-1.8	2.35e-14	9.56e-13	Negative
chr8 80823364 80824104	6.72	7.54	4.64	2.91	2.35e-14	9.57e-13	Negative
chr17 26138088 26139394	8.57	7.65	9.13	-1.48	2.4e-14	9.74e-13	Negative
chr14 24818030 24819757	7.32	8.11	5.48	2.63	2.45e-14	9.95e-13	Negative
chr14 77536778 77537647	6.39	7.24	4.14	3.1	2.46e-14	9.97e-13	Negative
chr3 121185285 121186776	7.87	6.59	8.53	-1.94	2.52e-14	1.02e-12	Negative
chr12 78981945 78982824	7.97	6.56	8.68	-2.12	2.57e-14	1.04e-12	Negative
chr3 142282626 142283306	8.14	7.04	8.75	-1.71	2.58e-14	1.05e-12	Negative
chr3 85661401 85663107	7.37	8.12	5.73	2.39	2.58e-14	1.05e-12	Negative
chr3 114031491 114032722	7.65	6.35	8.33	-1.97	2.6e-14	1.05e-12	Negative
chr1 151499903 151501620	9.91	9.23	10.37	-1.15	2.61e-14	1.05e-12	Negative
chr9 37207608 37208813	9.39	8.51	9.93	-1.42	2.65e-14	1.07e-12	Negative
chr10 127904879 127905579	6.73	7.55	4.71	2.84	2.66e-14	1.07e-12	Negative
chr2 165871229 165873016	6.5	4.14	7.35	-3.21	2.68e-14	1.08e-12	Negative
chr18 24976050 24977811	9.13	9.63	8.34	1.29	2.69e-14	1.09e-12	Negative
chr17 12684030 12684754	6.06	6.96	3.08	3.89	2.71e-14	1.09e-12	Negative
chr16 82014674 82015420	6.63	7.45	4.56	2.89	2.73e-14	1.1e-12	Negative
chr3 136494992 136495865	7.02	7.77	5.33	2.45	2.74e-14	1.11e-12	Negative
chr10 31312551 31314303	10.18	9.48	10.66	-1.18	2.75e-14	1.11e-12	Negative
chr10 11148482 11150629	11.18	10.61	11.59	-0.98	2.78e-14	1.12e-12	Negative
chr2 11429495 11430242	7.08	5.03	7.89	-2.86	2.81e-14	1.13e-12	Negative
chr13 43231374 43232967	7.26	7.99	5.69	2.3	2.84e-14	1.14e-12	Negative
chr14 87482523 87484626	7.76	6.43	8.44	-2.02	2.85e-14	1.14e-12	Negative
chr1 93803141 93805579	10.2	9.47	10.68	-1.21	2.85e-14	1.14e-12	Negative
chr16 94364707 94365868	6.46	7.29	4.31	2.98	2.85e-14	1.14e-12	Negative
chr13 74138827 74139540	6.23	7.1	3.66	3.44	2.85e-14	1.15e-12	Negative
chr1 41162187 41162681	6.08	1.73	7.04	-5.31	2.87e-14	1.15e-12	Negative
chr13 74493504 74494721	8.61	7.32	9.27	-1.96	2.87e-14	1.15e-12	Negative
chr1 189871629 189872632	6.74	7.58	4.55	3.03	2.89e-14	1.16e-12	Negative
chr2 34904373 34905782	10	9.34	10.45	-1.11	2.9e-14	1.16e-12	Negative
chr18 41118934 41120485	7.08	7.85	5.36	2.49	2.91e-14	1.17e-12	Negative
chr2 24918729 24920161	8.33	7.27	8.93	-1.66	2.95e-14	1.18e-12	Negative
chr6 145948067 145949046	7.27	8	5.71	2.29	2.98e-14	1.19e-12	Negative
chr12 88983789 88984840	7.22	7.97	5.53	2.44	3.05e-14	1.22e-12	Negative
chr1 60500554 60502098	7.21	7.97	5.48	2.5	3.08e-14	1.23e-12	Negative
chr6 58830751 58833467	10.14	9.49	10.59	-1.1	3.11e-14	1.24e-12	Negative
chr18 5375758 5377157	8.95	9.5	8.02	1.48	3.12e-14	1.24e-12	Negative
chr6 20708662 20709489	6.07	6.96	3.3	3.66	3.15e-14	1.26e-12	Negative
chr8 72321939 72325766	7.78	6.54	8.43	-1.89	3.2e-14	1.27e-12	Negative
chr15 7063584 7064912	7.62	8.29	6.32	1.96	3.22e-14	1.28e-12	Negative
chr5 66451150 66451973	6.5	7.35	4.17	3.18	3.23e-14	1.28e-12	Negative
chr1 59352738 59353629	7.81	8.51	6.42	2.09	3.24e-14	1.29e-12	Negative
chr1 107586118 107587078	6.41	7.26	4.1	3.16	3.25e-14	1.29e-12	Negative
chr12 27934525 27935655	6.76	7.58	4.7	2.88	3.28e-14	1.3e-12	Negative
chr8 93285118 93285637	6.19	3.42	7.09	-3.67	3.28e-14	1.3e-12	Negative
chr9 122173375 122175283	7.47	8.19	5.98	2.21	3.3e-14	1.31e-12	Negative
chr1 20819602 20821254	10.07	9.39	10.53	-1.13	3.31e-14	1.31e-12	Negative
chr12 106944845 106946103	6.89	7.69	4.98	2.71	3.33e-14	1.32e-12	Negative
chr9 3633034 3633661	6.13	3.04	7.04	-4	3.35e-14	1.33e-12	Negative
chr14 58081823 58082561	6.64	7.46	4.58	2.88	3.37e-14	1.33e-12	Negative
chr14 118871454 118872749	7.4	8.13	5.86	2.27	3.38e-14	1.34e-12	Negative
chr10 98785213 98786327	7.3	5.72	8.03	-2.31	3.48e-14	1.38e-12	Negative
chr10 94374375 94375303	7.68	8.37	6.31	2.06	3.49e-14	1.38e-12	Negative
chr17 56461448 56464305	9.79	9.1	10.26	-1.15	3.51e-14	1.38e-12	Negative
chr9 75541380 75542916	8.1	8.71	6.99	1.72	3.51e-14	1.39e-12	Negative
chr3 100702701 100703816	7.48	8.18	6.06	2.13	3.58e-14	1.41e-12	Negative
chr19 34191234 34193913	9.62	8.93	10.09	-1.16	3.61e-14	1.42e-12	Negative
chr6 100286205 100288993	10.07	9.28	10.58	-1.3	3.63e-14	1.43e-12	Negative
chr2 55479814 55481077	7.62	8.29	6.32	1.96	3.64e-14	1.43e-12	Negative
chr11 32118940 32119905	7.04	7.79	5.38	2.41	3.65e-14	1.44e-12	Negative
chr3 158270984 158271805	6.92	7.77	4.63	3.14	3.65e-14	1.44e-12	Negative
chr4 64199481 64201028	7.53	8.27	5.92	2.34	3.71e-14	1.46e-12	Negative
chr6 34150694 34151257	6.05	6.94	3.29	3.65	3.71e-14	1.46e-12	Negative
chr8 124662176 124663901	8.1	7.02	8.71	-1.69	3.83e-14	1.5e-12	Negative
chr12 116089476 116090266	6.38	7.24	3.94	3.29	3.83e-14	1.51e-12	Negative
chr15 91759993 91761190	7.13	5.37	7.9	-2.53	3.85e-14	1.51e-12	Negative
chr3 102168982 102169847	7.58	8.29	6.1	2.19	3.88e-14	1.52e-12	Negative
chr9 97017589 97019900	8.35	8.93	7.36	1.57	3.9e-14	1.53e-12	Negative
chr12 98102820 98103677	6.68	7.49	4.67	2.83	3.93e-14	1.54e-12	Negative
chr8 70233690 70235163	8.87	7.87	9.46	-1.59	3.95e-14	1.55e-12	Negative
chr13 101433207 101433826	6.26	7.13	3.74	3.39	4e-14	1.56e-12	Negative
chr17 30771100 30771872	6.24	7.11	3.68	3.43	4.02e-14	1.57e-12	Negative
chr12 52643866 52644562	6.59	7.41	4.47	2.94	4.04e-14	1.58e-12	Negative
chr16 37136749 37137421	5.79	6.74	1.95	4.79	4.09e-14	1.6e-12	Negative
chr3 115724149 115725664	6.52	7.33	4.43	2.9	4.12e-14	1.61e-12	Negative
chr12 54260504 54261854	6.48	7.3	4.37	2.93	4.15e-14	1.62e-12	Negative
chr9 31650480 31651190	6.26	7.12	3.86	3.25	4.19e-14	1.63e-12	Negative
chr5 35772999 35774751	7.7	8.38	6.38	2	4.28e-14	1.67e-12	Negative
chr3 65346136 65346862	6.42	7.29	3.8	3.5	4.29e-14	1.67e-12	Negative
chr6 52507195 52507735	5.96	6.87	3.02	3.85	4.32e-14	1.68e-12	Negative
chr14 121275010 121277140	8.61	9.19	7.6	1.6	4.34e-14	1.69e-12	Negative
chr19 40365743 40367967	8.58	7.66	9.14	-1.48	4.35e-14	1.69e-12	Negative
chr13 107918168 107918909	6.52	7.33	4.43	2.91	4.39e-14	1.71e-12	Negative
chr14 9237031 9237852	6.73	7.52	4.83	2.69	4.43e-14	1.72e-12	Negative
chr9 110683933 110685933	7.82	8.51	6.46	2.05	4.44e-14	1.72e-12	Negative
chr11 50325005 50326483	9.17	8.37	9.68	-1.31	4.48e-14	1.74e-12	Negative
chr4 11128154 11129790	7.7	6.2	8.43	-2.23	4.51e-14	1.75e-12	Negative
chr10 111723344 111725264	7.63	8.3	6.34	1.96	4.61e-14	1.79e-12	Negative
chr7 118935113 118935817	6.2	7.07	3.75	3.32	4.74e-14	1.84e-12	Negative
chr3 38795589 38797386	7.57	8.29	6.09	2.2	4.75e-14	1.84e-12	Negative
chr3 69125285 69128125	10.47	9.81	10.92	-1.1	4.75e-14	1.84e-12	Negative
chr1 21448079 21448667	6.9	7.66	5.18	2.49	4.77e-14	1.84e-12	Negative
chr3 111613593 111614725	6.94	7.72	5.16	2.56	4.8e-14	1.85e-12	Negative
chr14 121521592 121522296	6.48	7.32	4.2	3.13	4.8e-14	1.85e-12	Negative
chr18 78205315 78206595	6.98	7.73	5.28	2.46	4.84e-14	1.87e-12	Negative
chr6 108493600 108494895	8.51	9.15	7.35	1.79	4.93e-14	1.9e-12	Negative
chr5 17986490 17987157	6.06	6.95	3.38	3.56	5.04e-14	1.94e-12	Negative
chr7 118242721 118244688	10.42	9.79	10.86	-1.07	5.04e-14	1.94e-12	Negative
chr13 104694421 104695563	7	7.78	5.18	2.6	5.04e-14	1.94e-12	Negative
chr1 127587681 127588260	5.93	6.86	2.53	4.33	5.09e-14	1.96e-12	Negative
chr7 143253138 143254761	7.35	8.09	5.75	2.35	5.11e-14	1.96e-12	Negative
chr1 183054984 183056591	7.92	8.57	6.73	1.84	5.11e-14	1.97e-12	Negative
chr12 91710544 91712680	8.76	9.38	7.66	1.71	5.12e-14	1.97e-12	Negative
chr14 94433108 94433987	6.99	7.82	4.84	2.98	5.13e-14	1.97e-12	Negative
chr14 17063899 17064525	6.26	7.11	3.86	3.25	5.13e-14	1.97e-12	Negative
chrX_GL456233_random 38359 39660	8.44	7.34	9.06	-1.72	5.19e-14	1.99e-12	Negative
chr17 25726972 25728254	8.72	7.77	9.28	-1.51	5.21e-14	2e-12	Negative
chr16 10693925 10695048	7.23	7.95	5.69	2.26	5.22e-14	2e-12	Negative
chr12 91370312 91371646	8.11	7.05	8.72	-1.67	5.31e-14	2.04e-12	Negative
chr17 21449627 21451169	8.56	7.42	9.19	-1.77	5.33e-14	2.04e-12	Negative
chr10 40416985 40418023	6.77	7.56	4.91	2.65	5.41e-14	2.07e-12	Negative
chr1 106653060 106654567	8.69	9.23	7.8	1.44	5.42e-14	2.08e-12	Negative
chr9 55511332 55513009	9.8	9.13	10.26	-1.14	5.44e-14	2.08e-12	Negative
chrX 144600917 144601915	7.04	5.33	7.8	-2.47	5.46e-14	2.09e-12	Negative
chr4 49772018 49773397	6.85	7.64	4.99	2.65	5.47e-14	2.09e-12	Negative
[truncated: 97,354 more rows]
