# Supplementary material for: Cooperative interactions enable singular olfactory receptor expression in mouse olfactory neurons
Source: eLife. 2017 Sep 21;6:e28620. doi: 10.7554/eLife.28620 (PMC5608512; doi:10.7554/eLife.28620)
Supplement: Figure 5—source data 4. [file elife-28620-fig5-data4.txt]

Row.names	baseMean	log2FoldChange	lfcSE	stat	pvalue	padj	distance	Island	Promoter_Motifs
Gm4461	121.939039107066	-7.02968313388122	0.789592632297031	-8.9029239209476	5.43944636267436e-19	9.84756912402234e-18	4322243	Tilos	Ebf+Lhx2
Olfr1	114.815467690999	-5.40494668975895	0.610221992893395	-8.85734495430286	8.19426662786357e-19	1.45746321291258e-17	636578	Crete	Ebf+Lhx2
Olfr1000	120.337432483929	-6.53194746856995	0.835562556695158	-7.81742481904085	5.39149095447841e-15	6.86789492961691e-14	4802398	Paros	Ebf
Olfr1002	23.4197143818128	-4.31452206186599	0.859393589297632	-5.020426165143	5.1556966164373e-07	2.76903805497965e-06	4765932	Paros	Lhx2
Olfr1006	67.8763267977689	-5.26203754755785	0.6951134798363	-7.57004100797624	3.7310643049734e-14	4.42922187000224e-13	4735509	Paros	NoLhx2_NoEbf
Olfr1008	9.63945906506675	-1.47719023251964	0.985156921705673	-1.49944663634102	0.133757802697775	0.21957479088448	4723894	Paros	Lhx2
Olfr1009	157.310521687881	-6.69052556757612	0.680820157146442	-9.82715552315383	8.60139029158012e-23	2.14847770544034e-21	4689106	Paros	Lhx2
Olfr101	48.2818677121257	-5.93859816194925	0.831258338190673	-7.14410657807689	9.05831006757447e-13	9.46181660694824e-12	239620	Tilos	Ebf
Olfr1010	13.602989440203	-1.76720141358236	1.002110990377	-1.76347872695971	0.0778197820798634	0.140870070806265	4659960	Paros	Lhx2
Olfr1012	40.9272819220831	-5.212670471294	0.795850057386733	-6.54981478346614	5.76084876740024e-11	5.02216633819642e-10	4651519	Paros	Lhx2
Olfr1013	19.3091127584279	-4.10021934978904	0.947917015225452	-4.32550453671712	1.52183136441468e-05	6.56704145360214e-05	4639770	Paros	Ebf+Lhx2
Olfr1014	20.3197772871815	-4.64665480051231	0.905429077048792	-5.13199202267491	2.86691653013688e-07	1.59405991269453e-06	4636763	Paros	Lhx2
Olfr1015	73.8504724446089	-5.10633088082626	0.753325981653785	-6.77838147785142	1.21529613596949e-11	1.13219615694239e-10	4626452	Paros	Lhx2
Olfr1016	15.050508425293	-4.15096509596519	0.935257708177687	-4.43831155805513	9.06673144509598e-06	4.050417741219e-05	4611733	Paros	Ebf+Lhx2
Olfr1018	307.298140214834	-6.85507199337911	0.534485683540863	-12.8255483813254	1.17949078885417e-37	7.64230216011338e-36	4590045	Paros	Lhx2
Olfr1019	83.7767958954665	-5.59917920329638	0.675697316345859	-8.28651981863195	1.16610271438251e-16	1.75220403508131e-15	4568821	Paros	NoLhx2_NoEbf
Olfr1020	63.0444165441327	-5.71588144654441	0.778807618709756	-7.33927263836204	2.14757745624523e-13	2.35155638236255e-12	4562472	Paros	Ebf
Olfr1022	16.901946525953	-2.22896542794733	1.00630125892998	-2.21500808845001	0.0267595093488995	0.0573703375579404	4544725	Paros	Lhx2
Olfr1023	10.0604504370291	-3.26413815512764	0.985209320547633	-3.31314177307342	0.000922542031090873	0.0028747083539778	4523471	Paros	Ebf+Lhx2
Olfr1024	66.6318055154122	-5.49655836512506	0.731409575223602	-7.51502106524198	5.69017713086141e-14	6.621890806914e-13	4509214	Paros	Lhx2
Olfr1026	70.5344948500216	-5.65202236678424	0.71274092732123	-7.92998149836411	2.19178537338567e-15	2.90580160848478e-14	4490073	Paros	NoLhx2_NoEbf
Olfr1028	34.147796333987	-4.92604985624251	0.812402219227824	-6.06356031489506	1.33140819515753e-09	1.00204455211965e-08	4460175	Paros	Lhx2
Olfr1029	18.7345829617695	-4.31191611779069	0.930954279735556	-4.63171630621379	3.62646848072908e-06	1.72229772018092e-05	4425823	Paros	Lhx2
Olfr103	35.5511815843107	-4.916275877831	0.819962940810138	-5.99572935939475	2.0257415540644e-09	1.49175350061431e-08	204235	Tilos	NoLhx2_NoEbf
Olfr1031	138.264997247675	-5.62603213530657	0.608981779348126	-9.23842440955927	2.50153505674443e-20	5.09621237623998e-19	4420527	Paros	Lhx2
Olfr1032	41.4321706145147	-4.45598833231296	0.760432525992078	-5.8598076489424	4.63403621477627e-09	3.24929268355041e-08	4405141	Paros	Ebf+Lhx2
Olfr1033	146.481193891352	-6.27227036585209	0.671259630570168	-9.3440303575599	9.2735265455541e-21	1.95869154427236e-19	4369279	Paros	NoLhx2_NoEbf
Olfr1034	36.759868468086	-3.59355465595694	0.818310572899916	-4.39143129144984	1.12606921167638e-05	4.95855975044517e-05	4364355	Paros	NoLhx2_NoEbf
Olfr1036	25.3172607165794	-4.53968911166483	0.924616545186111	-4.90980735235607	9.11659091968028e-07	4.7184517868075e-06	4337072	Paros	Lhx2
Olfr1037	78.7904189062272	-5.59872058218492	0.747766216082711	-7.48726067288074	7.03259410113235e-14	8.09664391002111e-13	4326881	Paros	Ebf+Lhx2
Olfr1038-ps	67.7973269039525	-3.76304041650848	0.982705445081278	-3.82926586531455	0.00012852609721416	0.000472816923262763	4290203	Paros	Lhx2
Olfr1039	53.770329641756	-4.49259661760946	0.811628199754631	-5.53528896478418	3.10715651136786e-08	1.97171732229106e-07	4278350	Paros	Lhx2
Olfr1042	120.366604654319	-6.27859954606373	0.701818021656029	-8.94619310465777	3.67953109266088e-19	6.77529042542845e-18	4252428	Paros	NoLhx2_NoEbf
Olfr1043	105.190147837344	-6.27218404340143	0.771587768978375	-8.12893140038514	4.33091307645418e-16	6.12834867591854e-15	4246744	Paros	Ebf
Olfr1044	73.8416674625516	-4.0332469677726	0.799925431442288	-5.04202868072408	4.60622227334205e-07	2.49256643268603e-06	4236446	Paros	Lhx2
Olfr1045	54.0152671164636	-6.06274938499357	0.82665867264843	-7.33404195176454	2.23313143398652e-13	2.44213326553031e-12	4211352	Paros	NoLhx2_NoEbf
Olfr1046	113.824709930652	-7.06282488225027	0.780473016715491	-9.04941584268109	1.4373520084928e-19	2.72527633293436e-18	4194958	Paros	Ebf+Lhx2
Olfr1047	44.2950801295075	-5.34647393666982	0.785762033271806	-6.8041897041116	1.0161956088498e-11	9.53409434868059e-11	4181913	Paros	Ebf
Olfr1048	44.0847230970266	-5.19985785521449	0.809398974068602	-6.42434450970007	1.3243895637703e-10	1.11291341450907e-09	4173976	Paros	Lhx2
Olfr1051	6.35512354970703	-2.34745660520563	1.01201026297792	-2.31959762769406	0.0203626543120859	0.0452430510595333	4135171	Paros	Ebf+Lhx2
Olfr1052	145.352783703306	-5.77370633191248	0.574872769243732	-10.0434507265112	9.8178257122304e-24	2.62748798370017e-22	4115033	Paros	Ebf+Lhx2
Olfr1054	42.4043581329837	-5.19054248107567	0.804947306278804	-6.44830095161267	1.13110989745598e-10	9.58911907656361e-10	4078866	Paros	Lhx2
Olfr1055	69.7614782072098	-5.3752619212141	0.766552930017684	-7.01225148417356	2.34513176535716e-12	2.35127085374815e-11	4066502	Paros	Lhx2
Olfr1056	130.575504267019	-5.10656157929727	0.634180127421765	-8.05222579278508	8.13017388711569e-16	1.12188588426292e-14	4051814	Paros	Lhx2
Olfr1057	35.7660146800113	-4.63460346155781	0.771292234772011	-6.00888126784755	1.86807864622007e-09	1.38122417278434e-08	4035878	Paros	Ebf+Lhx2
Olfr1058	29.0745705984856	-3.97620594965307	0.921135839867259	-4.31663363595326	1.5842678227455e-05	6.81939458666802e-05	4027850	Paros	Lhx2
Olfr1062	22.6492889311808	-4.26175127949467	0.863528168734111	-4.93527765949104	8.00368129704391e-07	4.183908011967e-06	3987502	Paros	Lhx2
Olfr1065	123.151517265166	-5.7874089722346	0.573423889504765	-10.0927238612833	5.94952614520238e-24	1.61735146865241e-22	3963688	Paros	Lhx2
Olfr1076	5.90297826082433	-1.81059530510373	1.00549619546184	-1.80069831519561	0.0717504433145481	0.131709329058072	3904864	Paros	NoLhx2_NoEbf
Olfr1079	83.4139770001504	-3.79372093772036	0.661300070971792	-5.73676172776667	9.65038716128839e-09	6.50721528657298e-08	3871786	Paros	Ebf+Lhx2
Olfr108	6.11601871944195	-1.14190740765786	0.997817377913902	-1.14440521174847	0.252455627820447	0.364559927866746	97416	Tilos	Ebf+Lhx2
Olfr1080	49.631598696757	-3.63968681138636	0.749615038297721	-4.85540794332464	1.20139157073239e-06	6.11156544320329e-06	3856128	Paros	Lhx2
Olfr1082	48.7680491605176	-4.97123205178975	0.854703814302156	-5.81632136022306	6.01567655833738e-09	4.16219130802668e-08	3815457	Paros	Lhx2
Olfr1084	11.4785243930687	-1.64897822587637	0.996521902561001	-1.65473355040024	0.0979785582967893	0.170796040481962	3774548	Paros	NoLhx2_NoEbf
Olfr1085	10.8757415838447	-3.4014852016804	0.978864852447037	-3.47492832455586	0.000510989864647412	0.0016768679202586	3752247	Paros	NoLhx2_NoEbf
Olfr1086	34.6673800147383	-5.32211770169849	0.871445771874854	-6.10722763649232	1.01376603065873e-09	7.74479500815745e-09	3734180	Paros	Ebf+Lhx2
Olfr1087	114.811501863978	-6.23593814085724	0.703317962654497	-8.86645652745915	7.55104032417428e-19	1.3472275360988e-17	3715882	Paros	Lhx2
Olfr109	31.2424909651473	-3.10933240454712	0.84001152793208	-3.70153539702198	0.000214298752898068	0.000757162567896311	72343	Tilos	NoLhx2_NoEbf
Olfr1090	66.7240440104389	-5.16981139469753	0.711598392114805	-7.26506896584368	3.72847994921119e-13	4.02381665151251e-12	3655282	Paros	NoLhx2_NoEbf
Olfr1093	191.268554551346	-5.31417521955913	0.591642459908597	-8.98207207843082	2.6571466778201e-19	4.92959343296334e-18	3626684	Paros	Ebf
Olfr1094	63.5145600121289	-6.20067901909282	0.824498669811301	-7.52054460016526	5.45485409213871e-14	6.3523250187845e-13	3584336	Paros	Ebf+Lhx2
Olfr1095	6.20114421400264	-1.89282447893307	1.01092672553374	-1.87236565334022	0.0611560334305503	0.115395690406781	3562570	Paros	Lhx2
Olfr1097	146.642736030647	-4.95609868654183	0.602321601604907	-8.22832631825944	1.89847316429932e-16	2.77054910979667e-15	3522050	Paros	Lhx2
Olfr1098	30.9590523583857	-2.21885706718263	0.85690934701396	-2.58937199706666	0.00961511623787209	0.0234228308635654	3489721	Paros	NoLhx2_NoEbf
Olfr1099	369.277906166743	-5.51329800560165	0.488848914991308	-11.2781226193366	1.68299274242304e-29	6.74566974782816e-28	3453573	Paros	Ebf
Olfr11	88.7332274908885	-3.19241183428045	0.863349845612348	-3.69770360243265	0.000217558705712922	0.000767802610289945	292681	Halki	Ebf
Olfr110	153.670872015357	-6.01084834666956	0.593710149051333	-10.1242135683112	4.31432923822923e-24	1.18971943073409e-22	43769	Tilos	Ebf
Olfr1100	149.578037349459	-6.17670476374256	0.612430407043517	-10.0855618739774	6.39979816212971e-24	1.73156234418062e-22	3434367	Paros	NoLhx2_NoEbf
Olfr1101	35.7127152350059	-4.94802743389307	0.815657984634854	-6.06630171849314	1.30889139685063e-09	9.85959057024505e-09	3423049	Paros	Ebf+Lhx2
Olfr1102	50.3970232819622	-3.93423637806883	0.711179934410979	-5.53198450590045	3.16627879140636e-08	2.00627996212826e-07	3410060	Paros	Ebf+Lhx2
Olfr1104	123.462115807509	-5.49592057511056	0.728999004919903	-7.53899599041897	4.73603531221385e-14	5.55275976911604e-13	3387188	Paros	Lhx2
Olfr1105	48.9839263179963	-5.9505036426194	0.831117257636478	-7.15964394668134	8.08868705011562e-13	8.49016573134852e-12	3380020	Paros	Lhx2
Olfr1106	81.4100623125291	-4.46926372368649	0.708448663356194	-6.30852164010568	2.81713347624376e-10	2.28701344621108e-09	3361993	Paros	Ebf+Lhx2
Olfr1107	97.0654839882509	-5.93557705126559	0.727332959003467	-8.1607425839715	3.32971108754879e-16	4.75895734057855e-15	3338384	Paros	NoLhx2_NoEbf
Olfr1109	102.080404079734	-5.1436366527767	0.713430487857322	-7.20972363856333	5.60655471345517e-13	5.97951550039603e-12	3318025	Paros	Ebf+Lhx2
Olfr111	42.6426632142984	-2.59139692451517	0.647817233743867	-4.00019757044586	6.32896227620926e-05	0.000246173921982547	11484	Tilos	Ebf
Olfr1110	462.819582489411	-5.1201381086011	0.65521434079977	-7.8144475628408	5.52046099106024e-15	7.02696788633112e-14	3273966	Paros	Ebf+Lhx2
Olfr1111	100.232991420425	-6.89091322391104	0.788001610338225	-8.74479586526903	2.23419202406505e-18	3.84678317030581e-17	3261642	Paros	NoLhx2_NoEbf
Olfr1112	613.038457963058	-5.49994550079602	0.479677615894509	-11.465920690378	1.95667503553556e-30	8.30623010774762e-29	3221411	Paros	Lhx2
Olfr1113	18.9363040168515	-3.10438561418648	0.88308018068309	-3.51540628143771	0.000439081702461564	0.00145754490406877	3200372	Paros	Lhx2
Olfr1115	28.4275203254904	-4.14652951300517	0.825113442065707	-5.02540535835189	5.02370270122508e-07	2.7040448487075e-06	3160398	Paros	Lhx2
Olfr1118	120.162293790728	-5.15114934886042	0.754351036976143	-6.8285839037341	8.5756909203915e-12	8.11653119236395e-11	3103828	Paros	Ebf+Lhx2
Olfr112	38.199674187712	-2.23141911766433	0.976742863105656	-2.28455123856171	0.0223391548988197	0.0491090988113722	17197	Tilos	Lhx2
Olfr1120	69.34334514513	-5.91067639185161	0.857915120294014	-6.88958179199124	5.59566445107675e-12	5.38176767936985e-11	3052530	Paros	Ebf+Lhx2
Olfr1121	10.7987450442883	-2.9277821577508	1.00085903759192	-2.92526924150587	0.00344158316175821	0.00941518822109568	3040797	Paros	NoLhx2_NoEbf
Olfr1122	129.218900064051	-6.26845647322761	0.630824732465845	-9.93692249307458	2.87574334158117e-23	7.44195743125398e-22	3022280	Paros	Ebf+Lhx2
Olfr1123	258.742299003209	-5.11989811188819	0.466025768524149	-10.9862983072853	4.44796640602539e-28	1.63455652468758e-26	2990752	Paros	Ebf
Olfr1124	234.011775594461	-5.14136508348072	0.638986484607123	-8.0461249296092	8.54567584597396e-16	1.17451932380671e-14	2977644	Paros	Lhx2
Olfr1126	90.0146005499645	-5.29958206255153	0.689835967905145	-7.6823800281754	1.5615976579124e-14	1.92243825958001e-13	2955355	Paros	Ebf
Olfr1129	26.0908932296302	-4.25430839124094	0.881393654414522	-4.82679716371106	1.38746304830331e-06	6.99859386420495e-06	2837015	Paros	Ebf
Olfr113	44.7762966717578	-5.64893510403925	0.855646728786417	-6.60194787637564	4.05790199586593e-11	3.57738828126595e-10	29273	Tilos	Ebf
Olfr1130	26.656880647093	-3.43142972685716	0.746207974201994	-4.59848975820284	4.25564631339511e-06	2.00180306253725e-05	2805932	Paros	Ebf
Olfr1131	9.08991095370834	-2.92389097689172	0.951374922822852	-3.07333198169252	0.00211682852706766	0.00608058994400184	2784872	Paros	Lhx2
Olfr1132	31.8614889479218	-4.98486704820281	0.897916952787445	-5.55159030323246	2.83082417198038e-08	1.81036195191398e-07	2778521	Paros	Lhx2
Olfr1133	12.9292514645167	-3.87060800819853	0.951971598078608	-4.0658860159386	4.78503201044925e-05	0.000189542695242686	2768145	Paros	Lhx2
Olfr1134	33.9990426607463	-4.04006491763031	0.806489883726686	-5.0094427706417	5.4587855777684e-07	2.92544059181711e-06	2755435	Paros	Lhx2
Olfr1135	24.6747721025564	-3.78739759421222	0.873632810790859	-4.33522819590952	1.45608991465345e-05	6.31179820901714e-05	2740624	Paros	Lhx2
Olfr1136	6.51405124087463	-1.95457590544021	1.00954640323302	-1.93609317925435	0.0528562897652578	0.102139046317325	2720319	Paros	Lhx2
Olfr1137	29.0845206381201	-4.5416319651866	0.929514234594169	-4.88602734219504	1.02890915686942e-06	5.28246926382021e-06	2701087	Paros	Ebf+Lhx2
Olfr1138	23.6429547634573	-4.4101752861406	0.931968704020015	-4.73210663310631	2.22201624822554e-06	1.08889536645343e-05	2675944	Paros	Lhx2
Olfr114	16.0136017578353	-3.20278869443916	0.90819201232752	-3.52655457322404	0.000421004390942992	0.00140185677702907	44897	Tilos	Ebf
Olfr1140	685.698131692902	-7.36515844411989	0.494234805517045	-14.9021444097099	3.19169066814385e-50	3.82005476843467e-48	2666685	Paros	Ebf+Lhx2
Olfr1143	98.3514151081282	-5.7932748130605	0.667369494663442	-8.68076059721921	3.93130866719706e-18	6.63624925358876e-17	2609585	Paros	Lhx2
Olfr1148	44.4224619485992	-4.45190123302732	0.782768705255135	-5.68737764187477	1.29004970788458e-08	8.5911927030103e-08	2578380	Paros	Ebf+Lhx2
Olfr115	116.140749984052	-5.56984763509296	0.623590093048574	-8.93190526466414	4.18733997147959e-19	7.66937347592463e-18	65306	Tilos	Lhx2
Olfr1151	26.9280398780611	-4.84168593109483	0.902086719114639	-5.36720675352227	7.99653728263161e-08	4.79708736742624e-07	2555956	Paros	Ebf+Lhx2
Olfr1152	38.1135037934798	-4.01377469778069	0.69878340531901	-5.74394678984729	9.24948642180631e-09	6.25156464626791e-08	2544790	Paros	Lhx2
Olfr1153	12.7171155383613	-2.89376484200158	0.919935607681789	-3.14561673429924	0.00165737039288936	0.00487703239225682	2516038	Paros	Ebf+Lhx2
Olfr1154	97.5370385288111	-6.32865630611748	0.751575727868066	-8.42051715010738	3.74826044138586e-17	5.84626866129279e-16	2509113	Paros	Ebf+Lhx2
Olfr1155	111.928963010141	-5.41137562263954	0.66801706109277	-8.10065481529377	5.46641504120282e-16	7.66587984012454e-15	2469165	Paros	Lhx2
Olfr1156	109.526038332989	-5.79878225367178	0.699573791762498	-8.28902157564022	1.14183833244887e-16	1.71874093098308e-15	2461272	Paros	Ebf
Olfr1157	149.266052691197	-5.68563204977726	0.547882280854187	-10.3774702129679	3.13985108515747e-25	9.57793512436974e-24	2445969	Paros	Ebf+Lhx2
Olfr116	83.1528364974522	-4.72173665519402	0.693329444582739	-6.81023529591429	9.74392442673156e-12	9.17184803357282e-11	76092	Tilos	Ebf
Olfr1160	46.0008834811458	-5.68946990575135	0.853646875252268	-6.66489864918677	2.64848060335359e-11	2.38737255223845e-10	2405998	Paros	Lhx2
Olfr1161	14.4186553866407	-4.08030995042723	0.93938030377532	-4.34361880276676	1.40154627483088e-05	6.09221943170496e-05	2386014	Paros	Ebf
Olfr1162	60.2494670094121	-4.57108888429109	0.826664068849834	-5.52956038194693	3.21034287086714e-08	2.03046823410624e-07	2363170	Paros	Ebf+Lhx2
Olfr1163	15.0491036476086	-2.90462150777092	0.889582130194123	-3.26515271517098	0.00109405073346783	0.00335276749490008	2342859	Paros	Ebf+Lhx2
Olfr1164	42.1096165188287	-0.660907074901275	0.854791032571469	-0.773179700906627	NA	NA	2320300	Paros	NoLhx2_NoEbf
Olfr1166	13.7394856254953	-2.16034913012185	0.959979587493797	-2.250411527772	0.0244228339050485	0.0530202219868385	2285994	Paros	Lhx2
Olfr1167	32.4363435644102	-5.34723304414285	0.864745787138253	-6.18358958629764	6.26601468047644e-10	4.90216808978718e-09	2259065	Paros	Lhx2
Olfr1168	24.2695111099022	-4.11725909161357	0.79979779274535	-5.147875036615	2.63453899555548e-07	1.46945888635594e-06	2227347	Paros	Ebf+Lhx2
Olfr117	109.278335189164	-5.40801998178531	0.572699137931828	-9.44303845351529	3.62123110851099e-21	7.99128273433891e-20	113115	Tilos	Lhx2
Olfr1170	38.0141198326209	-5.13010053929922	0.797881463791933	-6.42965248862708	1.27895999505214e-10	1.07631228099236e-09	2185923	Paros	Lhx2
Olfr1173	72.6867523130079	-4.73725208744141	0.716342574537206	-6.61310978270685	3.76329146327287e-11	3.33300762433237e-10	2134391	Paros	Ebf+Lhx2
Olfr1176	304.93212068463	-5.45706843058091	0.531357898266449	-10.2700429378853	9.61618518330617e-25	2.81862162643337e-23	2072266	Paros	Lhx2
Olfr1178	612.450722945336	-4.73339815049902	0.435100434309515	-10.8788633089064	1.45364308366848e-27	5.10255367556541e-26	2020256	Paros	Lhx2
Olfr1179	53.9966703019852	-3.08102352681386	0.888200498875088	-3.46883787018359	0.000522714797395196	0.0017111091230971	2007813	Paros	NoLhx2_NoEbf
Olfr118	8.85138178739596	-3.24702428718132	0.983764912749772	-3.30060997815564	0.000964748939673004	0.00299216267325251	122503	Tilos	Ebf
Olfr1180	71.2243349960294	-4.27279754936854	0.822474291693004	-5.19505301566726	2.04661507992081e-07	1.16145574258924e-06	1995129	Paros	NoLhx2_NoEbf
Olfr1181	17.724053743738	-2.3057508277267	0.901553425849597	-2.55753099219142	0.0105418163844892	0.0253542011424324	1990243	Paros	NoLhx2_NoEbf
Olfr1182	132.625011526987	-2.92191847663176	0.788177320412941	-3.70718415889068	0.000209576544640421	0.000742609322960045	1965145	Paros	Ebf+Lhx2
Olfr1183	180.913644209264	-3.8094118883779	0.57736205312351	-6.59796027080254	4.16852929923279e-11	3.67303693621049e-10	1948478	Paros	Lhx2
Olfr1184	134.173318736902	-3.92260556313847	0.718390960154135	-5.46026576155253	4.7542236932175e-08	2.94296381250661e-07	1924514	Paros	Ebf
Olfr1186	53.3484874386098	-2.98165931301531	0.605142362069787	-4.92720308460483	8.34150428686944e-07	4.34206663800045e-06	1887676	Paros	Ebf+Lhx2
Olfr1188	7.76628941829075	-2.05170173301505	0.988056828408285	-2.07650174972248	0.0378475694661567	0.0771408301500959	1853848	Paros	NoLhx2_NoEbf
Olfr1189	159.918044328556	-6.24387216732666	0.622493498032995	-10.0304215016808	1.12037296806112e-23	2.97528938436569e-22	1821504	Paros	Lhx2
Olfr119	119.358126643121	-6.31712872876534	0.693345274430556	-9.11108644095626	8.15610657818597e-20	1.57944378511276e-18	152179	Tilos	Lhx2
Olfr1193	119.254830584926	-3.45633164704189	0.536093972880782	-6.4472495903447	1.13898136283872e-10	9.65110314086788e-10	1731498	Paros	Lhx2
Olfr1195	582.10525838077	-5.71607058633689	0.542077435757575	-10.5447491618028	5.37160040292391e-26	1.72723009224615e-24	1725044	Paros	Ebf+Lhx2
Olfr1196	305.986638574983	-2.99761387710837	0.525035690037707	-5.70935259066501	1.13406731455526e-08	7.58759711427016e-08	1709796	Paros	Lhx2
Olfr1197	277.919815537024	-5.00710885797959	0.581456043475243	-8.61132825802813	7.22188700839287e-18	1.19337701428237e-16	1681807	Paros	Lhx2
Olfr1198	200.787235498247	-3.29251709179755	0.789938723344944	-4.16806645185793	3.0719438664874e-05	0.000125789861104562	1662905	Paros	Ebf+Lhx2
Olfr1199	301.795949191153	-4.28418592934891	0.450491247306074	-9.51003144893099	1.90604904365476e-21	4.32246779834075e-20	1653797	Paros	Lhx2
Olfr12	144.95763649628	-5.63996173791415	0.617067424447727	-9.13994405548454	6.24846459787102e-20	1.22238691650746e-18	71426	Rhodes	Ebf+Lhx2
Olfr120	91.1564301658274	-6.40574220328604	0.725583934558734	-8.82839585909756	1.06187649017787e-18	1.8674940110424e-17	177462	Tilos	Ebf
Olfr1200	210.416281550577	-5.03341824208318	0.666350571900763	-7.55370889489202	4.23035135483644e-14	4.98701132699083e-13	1643619	Paros	NoLhx2_NoEbf
Olfr1201	22.8024319098194	-2.86134615566635	0.92249818136569	-3.10173636486778	0.00192389213067652	0.00557161728972563	1617439	Paros	Lhx2
Olfr1202	81.6842416871712	-3.75116645664862	0.813610633849105	-4.61051798069827	4.01666895751322e-06	1.89611858347687e-05	1593527	Paros	Lhx2
Olfr1204	60.7444702712191	-3.37564557639168	0.854035622222239	-3.95258170567651	7.73125176994527e-05	0.000296832533426168	1556256	Paros	Ebf+Lhx2
Olfr1205	96.944498861365	-5.04309959362751	0.771617873229654	-6.53574750999391	6.32926153961768e-11	5.49822694734429e-10	1577162	Paros	Lhx2
Olfr1206	223.940489893478	-3.79189059981661	0.69337579657216	-5.46873804733676	4.53251030237661e-08	2.8150563986112e-07	1546513	Paros	Lhx2
Olfr1208	204.058199388917	-4.37941619779841	0.672026305663234	-6.51673328989151	7.18550210765802e-11	6.21697433862881e-10	1511984	Paros	Lhx2
Olfr1209	232.8589067618	-4.74332061620005	0.46453575234668	-10.2108838603668	1.77242852226634e-24	5.08282954763067e-23	1499109	Paros	Lhx2
Olfr121	341.66636654022	-7.28271303357694	0.594119479540275	-12.257994030447	1.52221535110811e-34	8.51798103128192e-33	204381	Tilos	Ebf+Lhx2
Olfr1211	373.573616621922	-4.25626446000644	0.393757459660401	-10.8093557482753	3.10845418360129e-27	1.06721529590375e-25	1476155	Paros	Ebf+Lhx2
Olfr1212	208.255220823201	-4.4872488075277	0.540026647730834	-8.30930996902266	9.62601739868534e-17	1.45785948915942e-15	1452953	Paros	NoLhx2_NoEbf
Olfr1213	539.724047415007	-3.19711780201699	0.576808717845278	-5.54276955792228	2.97724570613108e-08	1.89626126183182e-07	1434009	Paros	Ebf
Olfr1214	128.502857395005	-3.44932230285569	0.628669103713169	-5.48670561744266	4.09498709325523e-08	2.56178230679687e-07	1421512	Paros	Ebf
Olfr1215	60.701502149413	-5.83700509866482	0.754137225415172	-7.73997742314258	9.94344694346184e-15	1.24275060239713e-13	1407329	Paros	Lhx2
Olfr1216	81.0643157176654	-4.75095954763765	0.681949070671682	-6.96673659655877	3.24377171336532e-12	3.20013769203499e-11	1395960	Paros	Ebf+Lhx2
Olfr1217	85.3186430053718	-6.19513093716637	0.749264274898499	-8.26828549647001	1.3589914572967e-16	2.0156813912658e-15	1382200	Paros	Lhx2
Olfr1218	20.4370963243763	-3.72375312298767	0.924343807363767	-4.02853688565062	5.61250559190407e-05	0.000219994391349708	1353079	Paros	Ebf
Olfr1219	140.764991382538	-6.40648423101496	0.618820350962515	-10.3527368178023	4.06690923273291e-25	1.23186609184801e-23	1330634	Paros	Lhx2
Olfr122	86.4393819685043	-5.98061648414318	0.783955017411275	-7.62877505892108	2.36994738841723e-14	2.86437890879179e-13	223893	Tilos	Ebf+Lhx2
Olfr1220	286.742266508276	-4.44087588615948	0.423349365135725	-10.4898607435864	9.61700265423105e-26	3.05246852201975e-24	1306411	Paros	Lhx2
Olfr1221	67.6417263371234	-3.63574980215898	0.761435611781454	-4.77486178201303	1.79830722495321e-06	8.89860035086666e-06	1296983	Paros	Lhx2
Olfr1222	728.192418978418	-6.68902006800946	0.482567924499436	-13.8613026859337	1.08683736842785e-43	9.46042527517874e-42	1281214	Paros	Ebf
Olfr1223	67.0406678667492	-4.08977134695195	0.598175402431932	-6.83707710200828	8.08252465117654e-12	7.66661047677643e-11	1262930	Paros	Ebf
Olfr1225	93.5182690814659	-5.65899473639844	0.691077255366068	-8.18865719057826	2.64156764228095e-16	3.80982580039432e-15	1239597	Paros	Ebf
Olfr1226	1325.04374669748	-4.33898949806124	0.363864158397307	-11.9247510311897	8.79465511960681e-33	4.2939343055644e-31	1214211	Paros	NoLhx2_NoEbf
Olfr1228	574.75139965106	-3.26693502313975	0.394516516407206	-8.280857422374	1.22291536701759e-16	1.83118560821444e-15	1160204	Paros	NoLhx2_NoEbf
Olfr1229	704.499926992657	-3.49834612725299	0.359881179047941	-9.72083657308171	2.45754020900453e-22	5.92387489541162e-21	1126252	Paros	Lhx2
Olfr123	112.968418681284	-6.63884841690221	0.822158213588454	-8.07490371947485	6.75299089535422e-16	9.37854940221032e-15	249044	Tilos	Lhx2
Olfr1230	6.62138496278171	-2.12010915953358	0.961039472422354	-2.20605835698895	0.0273799139577026	0.058511198643646	1116998	Paros	Lhx2
Olfr1231	145.440377458486	-6.71561203140649	0.752567433052345	-8.92360170857857	4.51364878722334e-19	8.23203564526923e-18	1107152	Paros	Lhx2
Olfr1232	95.3553719489821	-4.40805908768957	0.739359032649594	-5.96200072364394	2.49168044338165e-09	1.81351826189538e-08	1084616	Paros	Ebf+Lhx2
Olfr1233	77.696314241593	-6.43690481004131	0.815278122172491	-7.89534839091319	2.89505397196201e-15	3.79439203093272e-14	1071868	Paros	Ebf
Olfr1234	120.424988650755	-6.12885064216421	0.642438536469277	-9.53997977121241	1.42860178244714e-21	3.27855548874521e-20	1049401	Paros	Ebf+Lhx2
Olfr1238	153.651645940652	-4.15025807759506	0.528042843967631	-7.85969950167427	3.85056085490543e-15	4.98231353861075e-14	1004590	Paros	Ebf+Lhx2
Olfr1239	223.065034589188	-6.51016014081791	0.715527781887821	-9.09840303285185	9.1669756549942e-20	1.7652829655176e-18	993859	Paros	Ebf+Lhx2
Olfr124	474.487932981045	-4.3149183875565	0.433975835555955	-9.94276186375394	2.71201698154505e-23	7.02881393638028e-22	255401	Tilos	Lhx2
Olfr1240	351.029986841113	-7.0034272679015	0.613708565996841	-11.4116498545623	3.6572577976532e-30	1.52621884122404e-28	971268	Paros	NoLhx2_NoEbf
Olfr1241	277.26093602865	-4.09682711961763	0.741548955508697	-5.52468867926223	3.30070356079609e-08	2.08455939429537e-07	927140	Paros	NoLhx2_NoEbf
Olfr1242	258.513096342448	-3.37098922849297	0.655442086819286	-5.14307716315811	2.70274546198715e-07	1.50652710340713e-06	915931	Paros	Ebf+Lhx2
Olfr1243	119.648947986822	-4.57395620386439	0.552989747562047	-8.27132188983518	1.32481831988944e-16	1.96838308131849e-15	882783	Paros	Ebf
Olfr1245	14.7547485912508	-2.85257977863592	0.983769413561888	-2.89964267978988	0.00373588272572582	0.0101175265207235	838493	Paros	Lhx2
Olfr1246	140.019847559167	-5.18856773953368	0.811996531383462	-6.38988904385282	1.66006166199749e-10	1.38151437684823e-09	821089	Paros	Ebf
Olfr1247	871.167950287353	-5.93848327855362	0.498134111549066	-11.9214547666421	9.1496768943485e-33	4.45465201339255e-31	800130	Paros	Ebf
Olfr125	225.145082399987	-5.31779644991378	0.512433535643528	-10.3775340215303	3.1377536966506e-25	9.57793512436974e-24	288464	Tilos	Ebf+Lhx2
Olfr1250	125.168947429638	-6.21230688568979	0.722593220465857	-8.59723937305239	8.16565510864162e-18	1.34161168539026e-16	751204	Paros	Ebf
Olfr1251	230.0983077871	-5.12019106960767	0.614742074188248	-8.32900704961305	8.15232130311372e-17	1.23902343614784e-15	742334	Paros	Ebf
Olfr1252	701.928449756984	-8.12312819030713	0.54157829092567	-14.9989915150089	7.45433314615227e-51	9.17681655528103e-49	689254	Paros	Ebf+Lhx2
Olfr1253	221.209156809644	-5.65165803167158	0.480481596964214	-11.7624859461423	6.09139389613509e-32	2.77005735619758e-30	657176	Paros	Ebf
Olfr1254	291.129031737542	-4.48826946801976	0.478498429145706	-9.37990428941002	6.60326420456269e-21	1.41551316623928e-19	620647	Paros	Ebf+Lhx2
Olfr1255	41.3272438343441	-3.94305753161075	0.753843655778434	-5.23060385450756	1.68957224513893e-07	9.7130679269411e-07	596209	Paros	Lhx2
Olfr1256	228.393182373427	-2.78912230920925	0.415939785912588	-6.70559153914505	2.00592097279031e-11	1.83017723483542e-10	572759	Paros	Lhx2
Olfr1257	288.938651716244	-6.11658270869635	0.714994127343117	-8.55473139538259	1.18143506312123e-17	1.90595022729624e-16	531240	Paros	Ebf
Olfr1258	270.308333931615	-6.14483274673102	0.601427206544487	-10.2170847608247	1.66266006838158e-24	4.79196426062818e-23	480620	Paros	Lhx2
Olfr1259	68.0937858790095	-5.35602118317803	0.764999619785486	-7.00133835972351	2.53528818963094e-12	2.52284595544396e-11	465602	Paros	Ebf+Lhx2
Olfr126	61.9004278351613	-3.45801516096039	0.74502076938013	-4.64150169107034	3.45886190632278e-06	1.64905905824269e-05	302998	Tilos	Lhx2
Olfr1260	628.084033089875	-4.1369935589049	0.381013859213931	-10.8578558466086	1.8299543295639e-27	6.37156825657249e-26	434332	Paros	NoLhx2_NoEbf
Olfr1261	126.984278963836	-4.24990258001686	0.825524078393788	-5.14812673700063	NA	NA	418077	Paros	Lhx2
Olfr1262	244.44455297214	-5.8207288956908	0.618313081915648	-9.41388604888822	4.78125188989238e-21	1.04046561012999e-19	405798	Paros	Ebf+Lhx2
Olfr1263	267.432406018746	-4.2359598471998	0.46445351352306	-9.12030961951046	7.49100092211552e-20	1.45391217221465e-18	392164	Paros	Lhx2
Olfr1264	1069.16777275919	-4.65317529040397	0.400997057081031	-11.6040135662733	3.93195463281749e-31	1.73317744492607e-29	388776	Paros	Lhx2
Olfr1265	119.852379915281	-3.6278345998107	0.746736559538548	-4.8582522892043	1.1842644955963e-06	6.03135939823373e-06	371919	Paros	NoLhx2_NoEbf
Olfr1269	22.7593918763161	-3.9361443094983	0.822523526223716	-4.78544890693828	1.70605583752429e-06	8.46398168098189e-06	292911	Paros	Ebf
Olfr127	71.9486116032307	-1.83663067573527	0.854990227627704	-2.14813060592666	0.0317033814787986	0.066335775135012	356001	Tilos	NoLhx2_NoEbf
Olfr1270	49.1869877439301	-5.90070159666781	0.836744790630451	-7.05197291066716	1.76398550535053e-12	1.79608253876554e-11	261188	Paros	NoLhx2_NoEbf
Olfr1271	517.4916451242	-6.72802840109972	0.511301592405542	-13.1586298596218	1.5181391265039e-39	1.05504547763285e-37	143234	Paros	NoLhx2_NoEbf
Olfr1272	14.024503084201	-3.31966880012818	0.987374481075999	-3.36211727541362	0.000773472659400606	0.0024482646987639	131693	Paros	NoLhx2_NoEbf
Olfr1273-ps	50.3617737034336	-4.50874157894216	0.799893353535655	-5.63667838845367	1.73361441884758e-08	1.13650987100943e-07	116999	Paros	Lhx2
Olfr1274-ps	146.770123990357	-5.46942251092183	0.563259915130541	-9.71029956863563	2.72534933980825e-22	6.54197714089068e-21	10368	Paros	Ebf+Lhx2
Olfr1275	63.2404647592702	-3.06704592717047	0.679930095055731	-4.51082537671622	6.45758652652381e-06	2.94435195197455e-05	491529	Evia	NoLhx2_NoEbf
Olfr1276	24.3638412957102	-2.36011414409306	0.821794198032452	-2.87190412118225	0.00408006735307971	0.0109481489693802	465787	Evia	Lhx2
Olfr1277	220.080180141589	-4.73538787844852	0.52045608663807	-9.09853491970314	9.15585247966556e-20	1.76511317099593e-18	452751	Evia	Ebf+Lhx2
Olfr1278	106.115279948173	-2.63134065599289	0.616324623768977	-4.26940698864439	1.95993357627409e-05	8.29168003242465e-05	427929	Evia	Lhx2
Olfr1279	8.20122920406914	-0.935340424935359	1.00956551576546	-0.926478183266967	0.35419752983657	0.475695038317875	417852	Evia	NoLhx2_NoEbf
Olfr128	54.7205353280388	-3.01715116133625	0.819494116611947	-3.68172400530479	0.000231662119476855	0.000814005428987481	376086	Tilos	NoLhx2_NoEbf
Olfr1280	118.440924405074	-2.83633970654377	0.614311189675543	-4.6171057181	3.89129060945853e-06	1.84197730442235e-05	410375	Evia	NoLhx2_NoEbf
Olfr1281	93.7148811021912	-2.49905947858015	0.54363743179973	-4.59692311897458	4.28775741205805e-06	2.01580739216641e-05	397477	Evia	NoLhx2_NoEbf
Olfr1283	77.9482751045977	-3.49044074624847	0.751983510452432	-4.64164532563812	3.45645790641661e-06	1.64836889920006e-05	356752	Evia	Ebf+Lhx2
Olfr1284	50.014944220045	-4.02588758592614	0.837986824303587	-4.80423733305338	1.55342481330081e-06	7.77388985401844e-06	345637	Evia	Ebf+Lhx2
Olfr1286	27.7054752977573	-3.48311360964413	0.747310448973835	-4.66086566088692	3.14882204786015e-06	1.50791742136342e-05	303700	Evia	Ebf
Olfr1287	5.47791072389558	-1.3325039766014	1.00296700068791	-1.3285621318423	0.183992472397518	0.28321070481122	276756	Evia	Lhx2
Olfr1288	96.1622308654839	-4.11558738335116	0.585830804615376	-7.02521504660928	2.13736795830193e-12	2.15046916295001e-11	246821	Evia	Ebf+Lhx2
Olfr1289	31.1244902866343	-3.51833654877909	0.778682920098434	-4.51831735096274	6.23330107445353e-06	2.84509915302454e-05	241611	Evia	NoLhx2_NoEbf
Olfr129	267.337146090805	-7.82606446312736	0.677906108877912	-11.5444666460983	7.87283098551878e-31	3.41783984975859e-29	506360	Tilos	Ebf+Lhx2
Olfr1290	121.300697363577	-4.81876257762197	0.748805223662151	-6.43526837867803	1.23255351486791e-10	1.04030655380747e-09	232986	Evia	Ebf+Lhx2
Olfr1294	276.031579624154	-6.75766246835792	0.713334797792725	-9.47333915192162	2.71037932658062e-21	6.09835348480639e-20	186589	Evia	NoLhx2_NoEbf
Olfr1295	255.009503773023	-5.20397811025703	0.492077300213375	-10.5755297145397	3.86984420231237e-26	1.26080840882521e-24	157156	Evia	Ebf+Lhx2
Olfr1297	667.740929293073	-6.14906692243803	0.395910502615302	-15.5314569374103	2.12496545175996e-54	2.95353060976475e-52	100344	Evia	Ebf+Lhx2
Olfr1298	29.7612707541912	-4.72647627842686	0.824755089205903	-5.73076339908086	9.99796428613111e-09	6.7257968177779e-08	77614	Evia	Ebf+Lhx2
Olfr1299	184.008003447524	-4.61052420120463	0.785800269504729	-5.86729781107167	4.42954650614831e-09	3.11376837389671e-08	61001	Evia	Ebf+Lhx2
Olfr13	37.1734237273235	-5.10826076751737	0.795531116903058	-6.42119542401237	1.35208316374085e-10	1.13397339791112e-09	302016	Sfaktiria	Lhx2
Olfr130	133.390317241947	-4.95032521654472	0.548927891773668	-9.01817031113045	1.91256821437652e-19	3.59075306914808e-18	519423	Tilos	NoLhx2_NoEbf
Olfr1300-ps1	10.6862737981173	-2.3893804926468	0.927024552154985	-2.57747271859454	0.00995257375506105	0.0241112719546665	34199	Evia	Ebf+Lhx2
Olfr1301	587.180729036556	-5.19977073004516	0.464365501865227	-11.1975818814256	4.19014863853914e-29	1.63018536761224e-27	23804	Evia	Lhx2
Olfr1302	56.4189304881464	-3.07595043631526	0.629314245404412	-4.88778135689362	1.01978694456689e-06	5.23719546770275e-06	7057	Antiparos	Ebf+Lhx2
Olfr1303	35.3447185142313	-5.32268046906163	0.872546272568542	-6.10016985505317	1.05955811749718e-09	8.0518007738377e-09	21941	Antiparos	NoLhx2_NoEbf
Olfr1305	197.497557620619	-5.64830013854981	0.635216834914668	-8.89192450214039	6.00594974577888e-19	1.08276719527719e-17	77760	Antiparos	Lhx2
Olfr1306	29.1737106182487	-3.63208996217907	0.799687289408727	-4.54188782325722	5.57527070458094e-06	2.57062040110895e-05	120949	Antiparos	Lhx2
Olfr1307	68.8843158434834	-4.20322950562681	0.735008661121066	-5.71861221229131	1.07397582650388e-08	7.2135515860461e-08	153547	Antiparos	Ebf+Lhx2
Olfr1308	115.999216297289	-5.1512815816073	0.691928465533781	-7.44481812528612	9.70780673828577e-14	1.10075032325234e-12	168970	Antiparos	Lhx2
Olfr1309	58.132517794685	-3.6843608216137	0.742071823878591	-4.96496525411331	6.87133708275057e-07	3.6271820710936e-06	189561	Antiparos	NoLhx2_NoEbf
Olfr131	494.499469149174	-6.12233477349727	0.50238193476872	-12.1866141072843	3.66327781539414e-34	1.97920354696922e-32	537139	Tilos	NoLhx2_NoEbf
Olfr1310	73.4723870368375	-4.70820749297398	0.648543336230899	-7.25966520654794	3.88049580645274e-13	4.18263572384071e-12	185101	Zakynthos	Lhx2
Olfr1311	119.351670963882	-4.49727337342667	0.782589183537499	-5.74665925370686	9.10239000242378e-09	6.15697377126271e-08	176200	Zakynthos	Lhx2
Olfr1312	108.827891343478	-4.44577568117615	0.554575228319351	-8.01654212837661	1.08763633115924e-15	1.48419732126124e-14	150376	Zakynthos	Ebf+Lhx2
Olfr1313	52.2782868132839	-4.07176313826695	0.733229565103371	-5.55319006768761	2.80502788440316e-08	1.79519701402482e-07	122786	Zakynthos	Ebf
Olfr1314	20.9221686990276	-1.71427726951765	0.966284686632095	-1.77409131411637	0.0760480472859461	0.138329414454448	107913	Zakynthos	Lhx2
Olfr1316	11.5122308775995	-2.60130229420547	0.889877254590233	-2.92321472516264	0.00346437517390239	0.00947302968780069	65640	Zakynthos	Ebf+Lhx2
Olfr1317	19.9206497002393	-2.9674888795374	0.795658385357603	-3.72960171619845	0.000191782676260725	0.000684342531129108	56558	Zakynthos	Ebf
Olfr1318	87.8554920967942	-4.5284496259505	0.677801358655524	-6.68108667550188	2.3717688895117e-11	2.1536825720427e-10	41455	Zakynthos	Lhx2
Olfr132	134.822857494851	-5.14460966022693	0.585807199906441	-8.78208677026941	1.60469214901552e-18	2.78238120606464e-17	585381	Tilos	NoLhx2_NoEbf
Olfr1320	313.309801523178	-6.94908669654588	0.64944040707852	-10.7001144690181	1.01652563637411e-26	3.40326250124205e-25	24874263	Schoinousa	Ebf+Lhx2
Olfr1321	710.722158172774	-3.64851228272951	0.609517702516968	-5.98590043843385	2.15195979810324e-09	1.5769144183805e-08	24824029	Schoinousa	Ebf
Olfr1322	387.188026597001	-5.76462207346972	0.561249653983074	-10.2710478885098	9.51652888617777e-25	2.79416312356514e-23	24667633	Schoinousa	Ebf+Lhx2
Olfr1323	115.996256588091	-5.68745578217561	0.740397686762806	-7.68162284115515	1.57085746589741e-14	1.93245741789735e-13	24539726	Schoinousa	Ebf+Lhx2
Olfr1324	89.0222409788115	-5.43049551930532	0.727283516116803	-7.46682057129585	8.21556713464685e-14	9.39583938723546e-13	24130637	Schoinousa	NoLhx2_NoEbf
Olfr1325	345.321936274846	-6.28135497863227	0.566569604984748	-11.0866430591549	1.45651477034463e-28	5.48101136831654e-27	33175	Schoinousa	NoLhx2_NoEbf
Olfr1328	63.2329528683585	-6.13170117561637	0.831370189161393	-7.37541621717451	1.63832403867405e-13	1.80887346614653e-12	201152	Leros	Ebf+Lhx2
Olfr133	22.7101799514997	-4.11482971589436	0.881776008758171	-4.66652491678629	3.06336512362885e-06	1.46985239158528e-05	600796	Tilos	Lhx2
Olfr1330	108.776774086394	-6.9598975666244	0.787674148104377	-8.83601116448235	9.91968703186463e-19	1.75169883190765e-17	158758	Leros	NoLhx2_NoEbf
Olfr1331	10.8375193875857	-3.11386416914722	0.993634480106589	-3.13381251505402	0.0017255106660301	0.00505252740894134	134810	Leros	Ebf+Lhx2
Olfr1333	16.6304898077105	-3.71360429108533	0.906646241197422	-4.09597936035196	4.20387385748647e-05	0.000168262345410542	98131	Leros	Ebf+Lhx2
Olfr1336	209.946587043955	-5.70655204927016	0.594252122594069	-9.60291403648595	7.77155567171409e-22	1.81003732435125e-20	78366	Kefallonia	Lhx2
Olfr1337	5.19487828185962	-1.4119243814639	0.981081941419954	-1.4391503113597	0.150107940017865	0.241312409869219	51797	Leros	Lhx2
Olfr1338	11.3108195346925	-3.33859972825459	0.983144050953194	-3.39583983142419	0.000684183831939969	0.0021914996454939	23756	Leros	NoLhx2_NoEbf
Olfr1339	44.8216410970503	-4.23941930048634	0.678893749193549	-6.24459910777247	4.24888453008281e-10	3.38398913474941e-09	2344	Leros	Ebf+Lhx2
Olfr134	18.2016309201418	-3.91803042702623	0.958655660197601	-4.0870049483864	4.36977802572421e-05	0.000174255262085508	626905	Tilos	Ebf+Lhx2
Olfr1340	69.9246918947113	-5.98060240069069	0.752283274883189	-7.94993402135562	1.86610874810304e-15	2.49320808322139e-14	1032	Leros	Ebf+Lhx2
Olfr1341	54.9475035247913	-5.98458505219762	0.835998974119797	-7.15860334457785	8.15031348573976e-13	8.54444360868155e-12	16613	Leros	Ebf
Olfr1342	79.4806697479333	-5.14983195765584	0.687957860418739	-7.48567936199072	7.11779766001568e-14	8.18926853607279e-13	28509	Mykonos	Ebf+Lhx2
Olfr1344	300.422270502586	-6.72429031789061	0.495820203085752	-13.5619530548408	6.73194401174097e-42	5.27386613828889e-40	103492	Kefallonia	Ebf+Lhx2
Olfr1346	218.110121380288	-5.59811317510145	0.549917337774171	-10.1799175813591	2.43767750878552e-24	6.88743801047842e-23	67071	Kefallonia	NoLhx2_NoEbf
Olfr1347	210.541087471189	-5.76232923889258	0.677400756680271	-8.50652908498649	1.7921766140713e-17	2.85472864542689e-16	45533	Kefallonia	NoLhx2_NoEbf
Olfr1348	876.504558510746	-5.65331318314568	0.467837248444886	-12.0839313285498	1.28429138819109e-33	6.68723929772611e-32	36404	Kefallonia	NoLhx2_NoEbf
Olfr1349	272.570208442778	-5.47797432878108	0.462978982173493	-11.8320151447573	2.66661978257887e-32	1.24214032304721e-30	22295	Kefallonia	Ebf+Lhx2
Olfr135	12.838834196106	-3.12161076018117	0.952406435820803	-3.27760359734539	0.00104692305176572	0.00322401920369363	659902	Tilos	Ebf+Lhx2
Olfr1350	45.7958158343291	-4.94181125201989	0.761487525786408	-6.48968116308453	8.60182163230493e-11	7.38308744187128e-10	19330	Kefallonia	Ebf
Olfr1351	7.74109176100502	-1.42427341712595	0.998565296264431	-1.42631976341865	0.153776062368517	0.246157154729233	394357	Aigina	NoLhx2_NoEbf
Olfr1352	218.19897675095	-6.05978483834101	0.528093310195637	-11.474837346635	1.76509272242687e-30	7.53004283936316e-29	362696	Aigina	Ebf+Lhx2
Olfr1353	93.296549925123	-4.2647465060249	0.655842689429049	-6.50269733087613	7.88924291412800e-11	6.78160107855342e-10	344955	Aigina	Lhx2
Olfr1354	158.210632653487	-6.57661023663659	0.704310069011145	-9.33766323385123	9.84835961793596e-21	2.06743578581153e-19	294952	Aigina	NoLhx2_NoEbf
Olfr1355	9.26372582673664	-2.81997295314662	1.00335153198155	-2.81055329389628	0.00494563975337448	0.0130214025587243	257195	Aigina	Lhx2
Olfr1356	91.2739814485881	-6.51657174848451	0.819189322018487	-7.954903187004	1.79271636198404e-15	2.40073554769191e-14	228283	Aigina	Lhx2
Olfr1357	269.363416969737	-5.26690667183936	0.464896550487135	-11.329201445613	9.40583486456057e-30	3.82333877100711e-28	0	Aigina	Ebf+Lhx2
Olfr1359	21.0542860962513	-2.91674912271592	0.837709987267109	-3.48181252109854	0.000498032246713942	0.00163906309381396	354169	Halki	Ebf+Lhx2
Olfr136	126.681684472543	-4.69317353849928	0.526522420817001	-8.91353027515319	4.94329009949395e-19	8.98708912075719e-18	785248	Tilos	Lhx2
Olfr1361	259.564692178796	-6.87935641121164	0.611714443120609	-11.2460258026886	2.42263808038204e-29	9.4895834807692e-28	312938	Halki	Lhx2
Olfr1362	198.6168874255	-6.1486492020138	0.655213579513334	-9.38419073453997	6.34014367592176e-21	1.3624984570388e-19	267036	Halki	Lhx2
Olfr1364	1017.7951688383	-6.16224453855136	0.458321298642116	-13.4452502137877	3.28293437933918e-41	2.49257154307977e-39	227871	Halki	NoLhx2_NoEbf
Olfr1366	113.487341442637	-6.33539530983345	0.677221838324128	-9.35497786886376	8.3617220027332e-21	1.77480638814171e-19	191581	Halki	Ebf
Olfr1367	34.0586604425216	-3.16956535109828	0.900931869219126	-3.51809660573498	0.000434654097755183	0.00144399852614766	2968	Halki	NoLhx2_NoEbf
Olfr1368	358.874952372622	-5.72003158810379	0.623621061232585	-9.17228737720655	4.63086551101685e-20	9.22161398627257e-19	195236	Tils	Ebf+Lhx2
Olfr137	86.3308521975645	-5.4682816400021	0.716064737276174	-7.63657439801155	2.23077375551147e-14	2.70756237156621e-13	759042	Tilos	NoLhx2_NoEbf
Olfr1370	134.553903830589	-6.12371277999269	0.75683852514338	-8.0911747705134	5.90919931664762e-16	8.25324556097421e-15	266152	Tils	NoLhx2_NoEbf
Olfr1372-ps1	865.559459424067	-4.81684023762312	0.480000337723926	-10.0350767677867	1.0687623593625e-23	2.8520134922494e-22	1155127	Symi	Ebf
Olfr1377	21.6161188420679	-4.5471038841281	0.917393814938874	-4.95654517185847	7.17576900676791e-07	3.77631691088992e-06	12529	Symi	Ebf+Lhx2
Olfr1378	18.4320497932158	-4.00157257116511	0.87301941990981	-4.5836008683272	4.57036255142794e-06	2.13295961478095e-05	26009	Symi	Ebf+Lhx2
Olfr138	225.643577832325	-4.55890731219363	0.525112046161773	-8.68178009915458	3.89622168016043e-18	6.58346869191814e-17	716550	Tilos	Lhx2
Olfr1380	16.8845072587748	-3.04999216651937	0.938091488636233	-3.25127368008994	0.00114889205305244	0.00349967383074562	9511	Skyros	NoLhx2_NoEbf
Olfr1381	9.28325165188562	-3.22268126449493	0.985961762191697	-3.26856617373398	0.0010809389762415	0.00331553359236916	19261	Skyros	Ebf
Olfr1382	80.6317482816022	-5.12281079454644	0.702817354203393	-7.28896457082065	3.12346169062778e-13	3.38146119585238e-12	36679	Skyros	NoLhx2_NoEbf
Olfr1383	129.121646220221	-5.48184825880605	0.693471569773943	-7.9049358297313	2.68071658673711e-15	3.53227449330382e-14	48734	Skyros	Lhx2
Olfr1384	432.018345393227	-5.406916951736	0.390992104746637	-13.8287113373803	1.71057488224134e-43	1.46675413410097e-41	58025	Skyros	Ebf+Lhx2
Olfr1385	82.5070967203059	-5.02422230020864	0.732681522800483	-6.85730722538883	7.01706184342626e-12	6.69651499841925e-11	77874	Skyros	NoLhx2_NoEbf
Olfr1386	191.393433640634	-5.91586036442593	0.513125677047842	-11.5290671058629	9.41584681826376e-31	4.06722105044551e-29	103655	Skyros	NoLhx2_NoEbf
Olfr1387	70.2284938627269	-5.29252494772016	0.702773418522469	-7.53091225170029	5.03870421679956e-14	5.8875977746807e-13	111369	Skyros	Ebf
Olfr1388	51.5539882585244	-4.70093595528978	0.829110008481597	-5.66985792862266	1.42915980926778e-08	9.44824292778297e-08	122719	Skyros	Lhx2
Olfr1389	239.345137462613	-6.89633323528971	0.573490092687389	-12.0252003011479	2.61952079860809e-33	1.34768480489584e-31	142402	Skyros	NoLhx2_NoEbf
Olfr139	166.82360001076	-5.43243634656922	0.647000548380779	-8.39633963242341	4.6061209036776e-17	7.13907318119456e-16	7467	Crete	Ebf+Lhx2
Olfr1390	6.76897424834046	-1.35464363875925	0.992286652157698	-1.36517369835986	0.172198462906483	0.26931402070719	228735	Skyros	Ebf+Lhx2
Olfr1391	126.826825104685	-4.70098980608446	0.590298019802621	-7.96375669302827	1.66893266450049e-15	2.2454375076242e-14	245560	Skyros	Ebf+Lhx2
Olfr1392	198.797134065048	-5.46371962589405	0.560065209503874	-9.75550620388294	1.74726787232212e-22	4.25341268071636e-21	279479	Skyros	Ebf+Lhx2
Olfr1393	21.3704405176827	-3.58794458093715	0.980126873764179	-3.66069401521218	0.000251533003880026	0.000878276199731007	292605	Skyros	NoLhx2_NoEbf
Olfr1394	19.9672825945674	-4.46495607750632	0.920736506323292	-4.84933099409287	1.23878563434064e-06	6.29250527788416e-06	412626	Skyros	Ebf+Lhx2
Olfr1395	175.692119145013	-6.27098968303622	0.563097281082212	-11.1366008924498	8.32358466588089e-29	3.19503300036653e-27	424917	Skyros	Ebf
Olfr1396	182.21578529054	-5.48163356239111	0.486714233647233	-11.2625298038112	2.00907069747524e-29	7.94181960343708e-28	460496	Skyros	NoLhx2_NoEbf
Olfr140	632.863267892129	-4.03994134224703	0.512197724047341	-7.8874644547886	3.08387947989036e-15	4.02656536635685e-14	350428	Paros	NoLhx2_NoEbf
Olfr1402	13.818343784	-3.22821944486406	0.873963730286524	-3.69376821141732	0.000220955222368942	0.000779084136155628	69159	Folegandros	NoLhx2_NoEbf
Olfr1404	191.733783164896	-6.12734810938353	0.581461478579735	-10.5378401409326	5.78113506383846e-26	1.8520048852278e-24	0	Kythnos	Lhx2
Olfr1406	371.049202181794	-6.99858265062348	0.499153405080681	-14.0209053557238	1.16123729651793e-44	1.08183377326954e-42	0	Kea	Ebf+Lhx2
Olfr1408	219.343689214257	-7.02872089426902	0.598584385433642	-11.7422389646484	7.74095848981795e-32	3.48343132041808e-30	53156	Kea	Ebf+Lhx2
Olfr141	78.4393783506666	-6.60908197090786	0.797792582133513	-8.28421085745544	1.18894797049964e-16	1.78497545919523e-15	3607269	Paros	Lhx2
Olfr1410	30.7238467330553	-4.79268149459032	0.821138403926917	-5.83663055055075	5.32670283818217e-09	3.71382376278599e-08	59441	Rhodes	Ebf+Lhx2
Olfr1411	56.558837300274	-5.34900201648568	0.894090195972504	-5.98262014344935	2.19576435407574e-09	1.60764650138043e-08	48029	Rhodes	Ebf+Lhx2
Olfr1412	154.848207177423	-6.19932739991872	0.695726598580519	-8.91057983490514	5.07663587942906e-19	9.21979129420019e-18	39397	Rhodes	Lhx2
Olfr1414	63.2048562952434	-3.82198771912568	0.87681099725124	-4.35896416799906	1.30679505123415e-05	5.70048410731983e-05	27270	Rhodes	NoLhx2_NoEbf
Olfr1415	44.5877930930136	-5.23453025847121	0.805343743013258	-6.49974660371209	8.04554143016303e-11	6.9125078040309e-10	49806	Rhodes	Ebf+Lhx2
Olfr1416	32.996197374822	-4.40792985999568	0.80499874180864	-5.47569782543028	4.3579080001969e-08	2.71345897338849e-07	60828	Rhodes	Ebf+Lhx2
Olfr1417	94.9727550220639	-5.42703522664867	0.671907582572313	-8.07705608243317	6.63490371828148e-16	9.22198109553075e-15	991597	Rho	NoLhx2_NoEbf
Olfr1418	83.0513062888084	-5.26782006984435	0.751682529428973	-7.00803845187959	2.41682395275574e-12	2.41612301773464e-11	969750	Rho	Ebf
Olfr1419	122.247107326082	-4.29306605159189	0.750624175867893	-5.71932824655977	1.06946016100229e-08	7.18602178357678e-08	955727	Rho	Ebf
Olfr142	90.514873013306	-6.22417056283002	0.754015815853374	-8.25469497053677	1.52290680692624e-16	2.24173550292209e-15	156673	Paros	Lhx2
Olfr1420	263.346223075507	-6.31834793104324	0.583588635496511	-10.826715166699	2.57217642276744e-27	8.88406024977892e-26	932737	Rho	Lhx2
Olfr1423	304.639048657291	-5.0517278387475	0.436896528269281	-11.5627557370606	6.36333473282035e-31	2.78355518071469e-29	789499	Rho	Lhx2
Olfr1424	157.932427153862	-6.53347107242751	0.623299344631338	-10.4820759538771	1.04425956101949e-25	3.29630284508624e-24	768174	Rho	NoLhx2_NoEbf
Olfr1425	90.3721308381565	-5.16001003013337	0.785672450591099	-6.56763518467682	5.11205960887421e-11	4.47240341923589e-10	753049	Rho	NoLhx2_NoEbf
Olfr1426	594.433604743469	-6.91580967088509	0.551552613912966	-12.5388031829297	4.57858008885456e-36	2.7399940219239e-34	738803	Rho	Lhx2
Olfr1427	575.934948847262	-6.20659965051604	0.429062661491205	-14.4654853651097	2.00187837943983e-47	2.06601041135602e-45	727482	Rho	Lhx2
Olfr1428	1170.28268352501	-7.84292388243004	0.492005402138168	-15.9407271715841	3.3048560257316e-57	5.22561409206276e-55	714795	Rho	NoLhx2_NoEbf
Olfr143	22.8630783054105	-3.22957394420175	0.846653275176036	-3.81451774757531	0.000136449131201357	0.00049919354197737	564710	Kimolos	Ebf+Lhx2
Olfr1431	127.616304818932	-6.95170462648103	0.800986710322078	-8.67892630039485	3.9952247362308e-18	6.73754386780213e-17	618625	Rho	NoLhx2_NoEbf
Olfr1437	183.151643410756	-6.1981681543093	0.602908855519507	-10.2804397340765	8.63328026581605e-25	2.56542388588517e-23	505715	Rho	Lhx2
Olfr1440	970.636512842048	-6.57004971028626	0.388839483846814	-16.896560105698	4.76930356228955e-64	9.78558891619767e-62	429232	Rho	Lhx2
Olfr1442	223.241198726941	-4.50563851305729	0.567121590331306	-7.94474869211935	1.94584869672988e-15	2.59773061875596e-14	153885	Rho	Lhx2
Olfr1443	800.512814532198	-5.21594357837963	0.513428226320922	-10.1590510824766	3.0200133891719e-24	8.46340337599637e-23	146973	Rho	Ebf
Olfr1444	37.444948403492	-4.59094217624125	0.797118858960384	-5.75941984640638	8.44035267580459e-09	5.73165793410135e-08	26065	Rho	Ebf
Olfr1446	46.9608458536318	-4.40148793973805	0.726497251245585	-6.058505978091	1.37391642790839e-09	1.03133491441642e-08	57048	Rho	Ebf+Lhx2
Olfr1447	35.9758219536396	-5.49853003191304	0.85611637757249	-6.42264320127139	1.33928158223776e-10	1.12487904823917e-09	68232	Rho	Ebf
Olfr1448	57.3283073689739	-4.49052513688605	0.698002713878051	-6.43339208802932	1.24787198802804e-10	1.05272020135405e-09	85580	Rho	Ebf+Lhx2
Olfr1449	18.8286468393609	-4.29308309204638	0.932657702096787	-4.60306399914431	4.1632022617704e-06	1.96099456085304e-05	99789	Rho	NoLhx2_NoEbf
Olfr145	100.487052086385	-6.02085562002725	0.713475486103467	-8.43877012917318	3.20694079531981e-17	5.0201293921287e-16	208660	Kimolos	Ebf
Olfr1450	84.1680723799069	-5.57087273033304	0.837246742577743	-6.65380042349434	2.85619919619277e-11	2.55988523902145e-10	122373	Rho	NoLhx2_NoEbf
Olfr1451	9.6947099747914	-2.18653152099901	0.943990802713199	-2.31626358510541	0.0205438813071489	0.0456104333799705	163796	Rho	NoLhx2_NoEbf
Olfr1454	43.915162902306	-5.64698104423998	0.854550466535794	-6.60813054977538	3.89203407313883e-11	3.43995934618193e-10	229392	Rho	Ebf+Lhx2
Olfr1457	8.12615581981454	-1.38254174604114	0.981580537132128	-1.40848528851284	0.158987420167477	0.252649586153219	262643	Rho	Lhx2
Olfr1459	35.9677757239091	-5.06158684947564	0.800415450492591	-6.32369958171177	2.55373989751049e-10	2.08201074425701e-09	306803	Rho	Ebf+Lhx2
Olfr146	63.5187900863742	-5.54353918451223	0.708638051540802	-7.82280766952725	5.16579998045672e-15	6.59989345168062e-14	928628	Psara	Ebf+Lhx2
Olfr1461	102.251079444754	-5.62771083906553	0.725733752714967	-7.75451164840037	8.86840845117292e-15	1.11242372384254e-13	331790	Rho	Ebf+Lhx2
Olfr1463	114.464573444945	-6.34183553653211	0.676392232105264	-9.37597334137502	6.85404117843948e-21	1.46744595913546e-19	400121	Rho	Ebf+Lhx2
Olfr1466	201.827391477961	-6.20994852049408	0.57152854929626	-10.8655088676508	1.6828237823199e-27	5.87114734580637e-26	507648	Rho	Ebf+Lhx2
Olfr1467	57.2297718642271	-6.1671235932395	0.820023479255454	-7.52066708972649	5.44974554840814e-14	6.3506669727393e-13	531018	Rho	Ebf
Olfr1469	19.8247828542815	-3.83411680886228	0.817385262611739	-4.69070949066462	2.72259308558796e-06	1.31623820000304e-05	579353	Rho	Lhx2
Olfr147	89.9237422285595	-5.52819256413082	0.622495741297597	-8.88069138048601	6.6446067798088e-19	1.19665410501572e-17	713648	Kimolos	Ebf
Olfr1471	66.9434559206453	-5.07230339938645	0.739655783921828	-6.85765393801413	7.00005780248457e-12	6.6876938040921e-11	612191	Rho	Lhx2
Olfr1472	46.4491675531086	-5.27403498022631	0.805710406999107	-6.54581960765484	5.916996894841e-11	5.15307940791231e-10	622353	Rho	Lhx2
Olfr1474	43.7040876518162	-5.09597860082657	0.821291413378175	-6.20483608840564	5.47539404078952e-10	4.32287752143873e-09	618549	Oinouses	Lhx2
Olfr1477	119.449634604186	-6.03157762269537	0.74635846527555	-8.08134147774227	6.40581584543987e-16	8.92516055749039e-15	584273	Oinouses	Lhx2
Olfr148	40.0899878012386	-4.68791940644591	0.792111076917427	-5.91826013176002	3.25365081995798e-09	2.33070124197738e-08	337148	Psara	NoLhx2_NoEbf
Olfr1480	17.3146526454464	-4.35827302719825	0.923568289646206	-4.71895048374581	2.3706450947457e-06	1.15385676949851e-05	559190	Oinouses	Ebf+Lhx2
Olfr1484	72.2192943067512	-6.1934201324916	0.834327923769987	-7.4232444534591	1.14285560303544e-13	1.28571255341487e-12	501437	Oinouses	Lhx2
Olfr1487	29.7491242848024	-5.22032898800553	0.871881169335677	-5.98743174139559	2.13180360816436e-09	1.56347383773246e-08	469289	Oinouses	Ebf+Lhx2
Olfr1489	69.4180532384457	-5.0787355984443	0.662950617249902	-7.66080529423484	1.84770802515607e-14	2.26013114361709e-13	450800	Oinouses	Ebf+Lhx2
Olfr1490	126.654162784841	-6.25236290832446	0.628396680921037	-9.94970708495851	2.52926566298968e-23	6.57494625967226e-22	430920	Oinouses	Lhx2
Olfr1491	244.862072753506	-6.75876566412399	0.542076524466391	-12.4682869651608	1.11190672194453e-35	6.58546816244464e-34	384338	Oinouses	Ebf
Olfr1494	409.68476392215	-7.68750926928769	0.54298504317865	-14.1578656094923	1.66989379494738e-45	1.62602370372419e-43	339990	Oinouses	Lhx2
Olfr1495	181.398670576	-7.66293773518945	0.757059325366712	-10.1219778667644	4.41404199596435e-24	1.21527178594961e-22	320217	Oinouses	Ebf
Olfr1496	42.5877972650863	-5.65730883975189	0.851445584137216	-6.64435748467065	3.04542612679659e-11	2.72381522030821e-10	307545	Oinouses	Ebf+Lhx2
Olfr1497	30.7122186412839	-4.8284373715514	0.815145059923762	-5.92340873905681	3.15335759510249e-09	2.26167782570085e-08	292263	Oinouses	Ebf+Lhx2
Olfr1499	27.0585494464229	-5.07892301128637	0.880148177680959	-5.77053175826424	7.90217702692008e-09	5.38529146140639e-08	271057	Oinouses	Ebf
Olfr15	304.973802593766	-4.67494758953806	0.529162987735657	-8.8346080468376	1.00449832240302e-18	1.77200906720738e-17	49226	Kastelorizo	Lhx2
Olfr150	61.3488695953878	-4.80359092478069	0.699658882937396	-6.86561843482019	6.62038123751785e-12	6.33197950214318e-11	213610	Psara	Lhx2
Olfr1500	51.7812478591074	-5.19729435188384	0.739370926965497	-7.02934638397863	2.07503263713311e-12	2.09019213915775e-11	259995	Oinouses	Ebf+Lhx2
Olfr1501	99.0110243139733	-6.26513761176295	0.761316021658584	-8.22935211334955	1.8822872131977e-16	2.75158779639206e-15	239675	Oinouses	NoLhx2_NoEbf
Olfr1502	17.0499031503291	-3.63366567912297	0.974301716259236	-3.72950762426467	0.00019185430147991	0.000684456403644433	227720	Oinouses	NoLhx2_NoEbf
Olfr1504	7.57358913120599	-2.88918024157821	0.999019243679495	-2.89201660514271	0.00382777715538232	0.0103371575169248	202160	Oinouses	Lhx2
Olfr1505	31.2477766424393	-4.87044958315643	0.810787451506101	-6.00706088150377	1.88916592312752e-09	1.39561828911713e-08	168599	Oinouses	Ebf+Lhx2
Olfr1507	1922.25907232156	-4.86592174444203	0.471921237648195	-10.3108768079419	6.29245838612724e-25	1.88609600495483e-23	52156	H	NoLhx2_NoEbf
Olfr1508	925.195543752435	-4.17184241664578	0.342054487550672	-12.1964265006983	3.24766397140466e-34	1.76017259582262e-32	80378	H	Ebf+Lhx2
Olfr1509	736.622436321788	-5.753437813248	0.56404549191252	-10.2003081236226	1.97644467495974e-24	5.64909186947448e-23	94578	H	NoLhx2_NoEbf
Olfr151	12.1433877089249	-2.34142108818437	1.01252545320228	-2.31245652223283	0.0207525386336705	0.0460084902690135	41912	Kimolos	NoLhx2_NoEbf
Olfr1510	73.2981085423554	-5.75066171105169	0.699646008721035	-8.21938757510244	2.04545006101188e-16	2.97999423512593e-15	133521	H	Ebf+Lhx2
Olfr1511	84.3505708342162	-5.12381063410309	0.643551769123363	-7.96176916906417	1.69596647141407e-15	2.27589312386403e-14	150531	H	Ebf+Lhx2
Olfr1512	39.2430901309643	-5.47081402740631	0.864833292358289	-6.325859649191	2.51826632334839e-10	2.05406152782345e-09	168742	H	Ebf
Olfr1513	42.9796346584073	-5.13082028657594	0.813943388923555	-6.30365742433449	2.90702653302754e-10	2.35444559665083e-09	191502	H	Ebf+Lhx2
Olfr152	32.3566435727046	-5.11189763552205	0.887337794898647	-5.76093756505203	8.36479800368434e-09	5.68707272558184e-08	2629694	Paros	Lhx2
Olfr153	29.3347753888253	-4.56836905627366	0.85097686092378	-5.36838222759014	7.94460432167785e-08	4.77091482523059e-07	2881213	Paros	Lhx2
Olfr1532-ps1	13.9120201425001	-3.93100223502376	0.949791015932555	-4.138807557749	3.49115631112575e-05	0.000141743413479982	1882055	Ios	NoLhx2_NoEbf
Olfr154	7.82568124012158	-1.99246769822959	0.992284251729713	-2.00796061688613	0.0446474768646273	0.0886622034522239	4749811	Paros	NoLhx2_NoEbf
Olfr155	66.2560918995782	-6.23907915612515	0.823610817991488	-7.5752758703925	3.58365296224596e-14	4.26254374080808e-13	27374	Makronisos	Lhx2
Olfr156	44.1008321703749	-5.41696582311439	0.876557734173878	-6.17981635655713	6.41762100172693e-10	5.00487321107527e-09	0	Makronisos	Lhx2
Olfr157	45.7766510653936	-5.26097078659102	0.802424473600065	-6.55634387992649	5.51429912286522e-11	4.81453624025239e-10	6382	Makronisos	Ebf+Lhx2
Olfr16	276.712761620672	-7.02867004223056	0.58788175386302	-11.9559248029805	6.04567657660866e-33	2.99417344246696e-31	232173	Kea	Ebf
Olfr160	50.4571423359163	-5.8425134843301	0.844519541366233	-6.91815073323028	4.57577289944754e-12	4.43302113108366e-11	20900	Kimolos	Ebf+Lhx2
Olfr161	6.5495313604152	-1.32163454467247	1.01176019522173	-1.30627252476841	0.191459897080195	0.292431021737404	187092	Kastelorizo	Lhx2
Olfr164	290.951137973593	-6.75740372010655	0.670692840759038	-10.0752584632617	7.10736796408211e-24	1.91399198220242e-22	15502381	Kastelorizo	Ebf
Olfr165	84.444281104123	-5.01877716879115	0.740466903225119	-6.77785481961686	1.21973322668984e-11	1.13510270853128e-10	15624592	Kastelorizo	Ebf+Lhx2
Olfr166	566.667826657486	-5.48920947651295	0.652437068198342	-8.4133930214465	3.98317547594023e-17	6.20144799709394e-16	15702042	Kastelorizo	Lhx2
Olfr167	252.273787591954	-4.64078039670816	0.499878120080027	-9.28382381682399	1.63502979806317e-20	3.37078212555248e-19	15727906	Kastelorizo	Lhx2
Olfr168	211.440771624795	-4.87254358615742	0.6895347943638	-7.06642163090998	1.58979887973352e-12	1.62708929288642e-11	15747626	Kastelorizo	NoLhx2_NoEbf
Olfr169	196.233470461088	-5.36815625428261	0.587385376394333	-9.13907031059415	6.29915063772982e-20	1.22951145233605e-18	15783237	Kastelorizo	Ebf+Lhx2
Olfr17	455.019972765796	-6.75713083044612	0.406761834939454	-16.6120079369096	5.70511584287483e-62	1.08052386320822e-59	1698710	Ios	Lhx2
Olfr170	109.416674473624	-4.37550076898651	0.681656143672056	-6.4189266239366	1.37238532848334e-10	1.15044071675148e-09	15824044	Kastelorizo	Lhx2
Olfr171	86.1538646210153	-3.28639392879179	0.605066855465915	-5.43145587814622	5.58961370873161e-08	3.43447387771798e-07	15842498	Kastelorizo	Ebf
Olfr172	26.6679600039509	-3.76673127111514	0.882421251929605	-4.26863163469643	1.96675750902415e-05	8.31625752405084e-05	193783	Gavdos	Lhx2
Olfr173	35.311313411393	-4.43635341270459	0.810090137699689	-5.47637010530944	4.34139190447162e-08	2.70415213131798e-07	156691	Gavdos	Lhx2
Olfr175-ps1	212.776203035465	-5.52764480608207	0.650842542861602	-8.49306005993142	2.0126622248373e-17	3.19707220691897e-16	130185	Gavdos	Ebf
Olfr178	21.9695106063396	-4.51506374137197	0.920703715831719	-4.9039269243019	9.39394488652877e-07	4.85180222113645e-06	64785	Gavdos	Lhx2
Olfr18	34.0584437899213	-2.89758550332135	0.841375893763701	-3.44386560727296	0.000573460674981751	0.00186377422841985	661003	Donousa	Lhx2
Olfr180	120.731251169895	-4.41554392901393	0.591076230043667	-7.47034596313867	7.99842505195167e-14	9.1657483889885e-13	38344	Gavdos	Lhx2
Olfr181	492.657529071172	-7.69013920733245	0.532697444844756	-14.4362231915221	3.06165413181521e-47	3.12234372555238e-45	28204	Gavdos	NoLhx2_NoEbf
Olfr183	155.495143763557	-4.57957529012285	0.725204392003257	-6.31487528291511	2.70379434485078e-10	2.20122321839882e-09	37999	Gavdos	Ebf
Olfr186	155.116786864664	-4.94157655216689	0.593226936115382	-8.32999355107799	8.08467586587371e-17	1.22982690686967e-15	68439	Gavdos	Ebf+Lhx2
Olfr187	126.169064319043	-5.22987481945869	0.633447468073928	-8.25620920920363	1.50371958122888e-16	2.22078894451411e-15	78422	Gavdos	NoLhx2_NoEbf
Olfr19	60.8468489198435	-6.2329907924891	0.817836699197838	-7.62131462014682	2.5110506943295e-14	3.02009481624347e-13	12890597	Kastelorizo	Ebf
Olfr190	103.201054671544	-3.84745532626525	0.604733364122958	-6.36223425814318	1.98839866858967e-10	1.64364753252485e-09	109744	Gavdos	Lhx2
Olfr191	72.5041232802882	-5.50720605348887	0.826563353247699	-6.66277549307041	2.6870397864248e-11	2.4195993061145e-10	125550	Gavdos	Ebf
Olfr192	134.470043751772	-3.71844178246682	0.609645953122973	-6.09934629011925	1.06503118011971e-09	8.08982476393265e-09	139995	Gavdos	Lhx2
Olfr193	64.29037127003	-3.31046016562036	0.734671125115117	-4.50604366015016	6.60475033502139e-06	3.00429854906555e-05	150348	Gavdos	NoLhx2_NoEbf
Olfr194	10.5636502676032	-3.16355216761167	0.990949899861581	-3.19244410646145	0.00141074244771119	0.00422267212335922	159413	Gavdos	NoLhx2_NoEbf
Olfr195	567.021530610717	-5.21158399843751	0.504195931989863	-10.3364261148824	4.82185767411422e-25	1.45034410145478e-23	189700	Gavdos	Lhx2
Olfr196	22.6759016974344	-4.34700069905282	0.935218939100258	-4.6481102096103	3.34989927515224e-06	1.60020825962441e-05	209290	Gavdos	Ebf
Olfr197	22.6361885860922	-2.88105927235872	0.807728286618854	-3.56686687848809	0.000361274889527825	0.00122113622837058	228198	Gavdos	Lhx2
Olfr198	19.2655150391058	-3.90924663684208	0.891849841657253	-4.38330137456529	1.16894226063907e-05	5.1342303420271e-05	242994	Gavdos	Ebf
Olfr199	26.2550338637922	-4.91736304776247	0.89382800162741	-5.50146453099403	3.76649391661229e-08	2.36831531020842e-07	257407	Gavdos	Ebf
Olfr2	81.5529173689092	-4.27579180488218	0.628837779031848	-6.79951483109864	1.04972058617019e-11	9.83791968604854e-11	1791388	Ios	NoLhx2_NoEbf
Olfr20	46.6098874778429	-5.10520635702835	0.904937876755628	-5.64149925443664	1.6857577047089e-08	1.10682034440601e-07	680160	Crete	Ebf+Lhx2
Olfr201	66.4628935328961	-5.5381680267588	0.71937306070079	-7.69860358874669	1.37561193260247e-14	1.70565983153982e-13	308755	Gavdos	Ebf
Olfr202	121.35804117323	-6.25728951463194	0.709706910456092	-8.81672338601114	1.17857930719993e-18	2.06221465579602e-17	326158	Gavdos	Lhx2
Olfr203	31.4256927790652	-4.84427808317686	0.813491498570142	-5.95492158392749	2.60196559067529e-09	1.89218890106703e-08	341523	Gavdos	NoLhx2_NoEbf
Olfr204	38.5543003454702	-4.51862665330579	0.723134681057259	-6.24866538927345	4.13974714604276e-10	3.30470319879792e-09	349839	Gavdos	Lhx2
Olfr205	38.2134485119752	-4.51442899929734	0.718556805972028	-6.28263341433452	3.32885379962625e-10	2.6834796649466e-09	370647	Gavdos	Lhx2
Olfr206	39.7526389989289	-4.77898916331326	0.76659866755264	-6.23401704906446	4.54623571583472e-10	3.61579937989901e-09	387317	Gavdos	Lhx2
Olfr211	210.031359472478	-6.41846108387741	0.66230167629355	-9.69114425286851	3.28823761265027e-22	7.82773138867783e-21	115691	Kalymnos	NoLhx2_NoEbf
Olfr212	760.113759108169	-6.63092761913899	0.515042307656376	-12.8745299571836	6.26191329620218e-38	4.1350220559404e-36	95945	Kalymnos	Lhx2
Olfr213	620.046470187941	-5.99540601338692	0.490822611722119	-12.2150159145098	2.58450898125042e-34	1.41409562831273e-32	69558	Kalymnos	Ebf+Lhx2
Olfr214	72.3740951695284	-5.05593505588207	0.69146964105563	-7.31186845479354	2.63452964423906e-13	2.8665478799533e-12	53301	Kalymnos	Ebf+Lhx2
Olfr215	65.9823202722172	-6.14249775853357	0.833097688252399	-7.37308222691001	1.66727578547107e-13	1.83966057378962e-12	29717	Kalymnos	Ebf+Lhx2
Olfr218	110.282023455065	-6.96948630486614	0.787782191913324	-8.84697112527896	8.99266484233466e-19	1.59782039750142e-17	5827	Kythnos	Lhx2
Olfr220	221.632328788564	-4.37361429042382	0.564314659068822	-7.75031132035582	9.16675305395331e-15	1.14817579131457e-13	99196	Santorini	Ebf
Olfr221	37.7242325251319	-2.5574288818036	0.668770241508269	-3.82407697453143	0.00013126290474564	0.000482061828956128	508009	H	Ebf+Lhx2
Olfr222	282.319984720412	-5.27946379724729	0.611547017791881	-8.63296466772073	5.97819064574287e-18	9.93578744256301e-17	0	Delos	Lhx2
Olfr223	22.3052279873885	-3.97563579710027	0.812641585303449	-4.89223769617417	9.96959369928694e-07	5.12913275842419e-06	12801	Delos	NoLhx2_NoEbf
Olfr224	354.040343132711	-4.59716884125761	0.512161003805617	-8.97602278794813	2.80731268583752e-19	5.19699614827171e-18	169842	Souda	NoLhx2_NoEbf
Olfr228	56.1757525333081	-4.92612690134488	0.72940190238141	-6.75365239007694	1.44168926021924e-11	1.33302115879177e-10	3926852	Paros	Ebf+Lhx2
Olfr229	50.138862174167	-5.68723695973731	0.859287561498952	-6.61854914996841	3.62741306264866e-11	3.2192823962281e-10	40680	Psara	NoLhx2_NoEbf
Olfr23	16.7899731368184	-3.98548999580634	0.951829020940905	-4.18719109012519	2.82428030504645e-05	0.000116256200280572	93415	Crete	Ebf+Lhx2
Olfr231	99.3337266015231	-5.72030802903996	0.691305180411275	-8.27464944734944	1.28834088418593e-16	1.91749180819901e-15	76885	Astypalea	Ebf
Olfr235	342.986863334977	-7.66620842085385	0.664025742924144	-11.5450470144342	7.81987024275504e-31	3.40342079883543e-29	560429	Rho	Lhx2
Olfr237-ps1	79.7582342909635	-5.18281988978245	0.685644582745137	-7.55904738433407	4.06031980502522e-14	4.79640931045988e-13	276468	Sfaktiria	Ebf
Olfr239	244.763888547034	-6.66279794319577	0.573544119128669	-11.6168882584271	3.38232271684314e-31	1.49472646217414e-29	4339922	Tilos	Ebf
Olfr24	66.6698583073524	-3.51836573446874	0.864514550551457	-4.06975884006168	4.70618273186991e-05	0.00018663382278826	887150	Donousa	NoLhx2_NoEbf
Olfr243	24.8328547497369	-4.81731089778061	0.900232243906949	-5.35118679694675	8.73792668138584e-08	5.20200920047271e-07	1042875	Pontikonisi	NoLhx2_NoEbf
Olfr25	55.1574059028553	-5.65844086909518	0.867377599449658	-6.52361886297894	6.86309759503368e-11	5.94399432414098e-10	641428	Kimolos	NoLhx2_NoEbf
Olfr259	22.9825017397417	-3.31159904254254	0.93538896945865	-3.54034433873975	0.000399605286280241	0.00133706020365753	3302614	Paros	NoLhx2_NoEbf
Olfr263	104.605728558279	-3.41165403750692	0.511539786075163	-6.669381601152	2.56883521942522e-11	2.3216504985209e-10	204803	Tils	Lhx2
Olfr266	37.7231359249829	-4.35319125663815	0.900851232245848	-4.832308710713	1.34958764085969e-06	6.81915654946256e-06	51141	Kos	NoLhx2_NoEbf
Olfr267	275.417573817432	-5.48133264826749	0.594623731393771	-9.21815319314535	3.0226110652642e-20	6.10008216742723e-19	18377	Chios	NoLhx2_NoEbf
Olfr27	5.73550072965655	-2.50659826171772	1.00919871207916	-2.48375095183545	0.0130006695416511	0.0304893916927959	806918	Psara	Lhx2
Olfr270	18.84625019284	-3.93890444751466	0.885083983260306	-4.45031716990885	8.57435629270723e-06	3.8524252008553e-05	5667928	Agios_Efstratios	Lhx2
Olfr272	131.919967382099	-6.28988416558351	0.720912562327152	-8.72489188602758	2.66435056144179e-18	4.56916238074122e-17	5721222	Agios_Efstratios	Ebf+Lhx2
Olfr273	284.657576007399	-7.54460611877452	0.729853049945296	-10.3371577598258	4.78519553384744e-25	1.44183295499756e-23	5781208	Agios_Efstratios	Ebf+Lhx2
Olfr275	15.5481194893113	-3.18112603815527	0.907322267816379	-3.50605970005693	0.000454793199371096	0.00150650793602938	5814044	Agios_Efstratios	Lhx2
Olfr279	281.136475124586	-5.83172155614941	0.49157751062829	-11.8632798085002	1.83638027105018e-32	8.6475448009699e-31	228563	Paxi	Ebf
Olfr281	176.984773047018	-4.00480249941246	0.49947492213406	-8.01802517391967	1.07458787216056e-15	1.46755324696413e-14	188307	Paxi	NoLhx2_NoEbf
Olfr282	6.35893273895635	-2.41810643049379	0.981010005221528	-2.46491515644403	0.0137045698117202	0.031922997797675	167926	Paxi	NoLhx2_NoEbf
Olfr283	22.686387752513	-3.98544988108222	0.959697451814896	-4.15281907182861	3.28404385119166e-05	0.000133775693158327	113947	Paxi	Ebf+Lhx2
Olfr284	5.34984726348581	-2.22401041592178	0.989062150136781	-2.24860532335021	0.0245376174387422	0.05322248131849	76270	Paxi	NoLhx2_NoEbf
Olfr286	226.135505495095	-4.39528487789484	0.586362734706079	-7.49584620192146	6.58719937805281e-14	7.60927488476811e-13	28766	Paxi	NoLhx2_NoEbf
Olfr287	75.7543229859161	-2.71694554893184	0.835335285258785	-3.25252098992818	0.00114386147191835	0.00348619849133737	42309	Paxi	Ebf
Olfr288	175.066159145957	1.93888449639106	0.602345929526648	3.21888868397389	0.00128688431674256	0.00388431719773347	67823	Paxi	Ebf
Olfr290	15.4598110070238	-2.23073234847124	0.812110468190179	-2.74683363390515	0.00601736491854072	0.0154745692212494	1375618	Thira	Ebf+Lhx2
Olfr291	72.7801862366445	-5.34964600760493	0.69599545202635	-7.68632322528796	1.51423664207228e-14	1.86680032375649e-13	1435357	Thira	Ebf+Lhx2
Olfr292	26.0224079055046	-3.49226231723876	0.800048129159184	-4.36506528789584	1.27084795988889e-05	5.5521076270431e-05	392900	Thira	Lhx2
Olfr293	50.3129960667144	-4.03297567331314	0.835165031884898	-4.82895657665534	1.37250331114763e-06	6.92682124967185e-06	353631	Thira	Lhx2
Olfr295	52.2708313551612	-4.5388508511657	0.734963155671244	-6.1756168539093	6.59056394979156e-10	5.13509808655775e-09	288432	Thira	Lhx2
Olfr297	595.368780545045	-8.24255457428756	0.731605479194357	-11.2663926237461	1.9228759827219e-29	7.61856725568091e-28	224538	Thira	Lhx2
Olfr298	49.059548096857	-4.25945693684996	0.713400910867341	-5.97063568600072	2.3633093985721e-09	1.72299650949197e-08	191282	Thira	Lhx2
Olfr299	20.7902272064717	-2.22688640468744	0.71995211252764	-3.09310350777246	0.00198075036186627	0.00571925489810104	167121	Thira	NoLhx2_NoEbf
Olfr3	71.004143129283	-5.40928232565419	0.669546192066207	-8.07902783967936	6.52851232004008e-16	9.08876493020119e-15	310914	Lipsi	Ebf+Lhx2
Olfr30	29.5146453783563	-4.0568037342467	0.914084270577373	-4.43810692824225	9.07535343471151e-06	4.05321887658079e-05	276827	Souda	NoLhx2_NoEbf
Olfr301	46.8006154554514	-3.3690216371465	0.905788225675396	-3.71943633362469	0.000199667867288847	0.000709395112909354	108416	Thira	Lhx2
Olfr303	93.8660733205916	-4.26139361547982	0.600730078150856	-7.09369111098462	1.30581415783862e-12	1.34603510827444e-11	96380	Thira	Lhx2
Olfr305	73.3731701840025	-3.92792426415703	0.619890086915321	-6.33648504318412	2.35065988847271e-10	1.92555243240624e-09	65471	Thira	Lhx2
Olfr307	48.9390595978734	-5.49773771092547	0.776173427399461	-7.08313054383403	1.40933795866243e-12	1.44928041274146e-11	37936	Thira	Lhx2
Olfr308	315.706360423199	-6.10734077400225	0.492837835778423	-12.3921913672798	2.88062656629019e-35	1.66045481170607e-33	23539	Thira	Ebf
Olfr309	526.369737150065	-4.77120528380062	0.872163968574412	-5.47053702711356	4.48673953548308e-08	2.78998665322621e-07	9044	Thira	Lhx2
Olfr31	109.868172061002	-3.11597116152059	0.710741463611213	-4.3841133816629	1.16459109737505e-05	5.11642303422353e-05	36426872	Lesvos	Ebf+Lhx2
Olfr312	11.2873360239414	-3.47792915901772	0.975079654610109	-3.56681543151302	0.000361345794295906	0.00122113622837058	18061	Andros	NoLhx2_NoEbf
Olfr313	5.34701500068902	-2.30894447519769	1.01210462461794	-2.28132983392828	0.0225289366032299	0.0494128559883771	5752	Andros	NoLhx2_NoEbf
Olfr314	389.913417034145	-6.62810289309563	0.547014224371807	-12.1168748412482	8.59753806401293e-34	4.5176392845507e-32	21944	Andros	Ebf
Olfr315	66.0615890005659	-4.32959385381208	0.741599787468386	-5.83818108766198	5.27737809509186e-09	3.68539754736257e-08	30461	Andros	Lhx2
Olfr316	87.0790466031355	-4.84684201357464	0.785704203886757	-6.1687871715565	6.88157783893446e-10	5.35116996199907e-09	13212	Souda	Lhx2
Olfr317	55.6576065269669	-3.45462442851316	0.778076773291825	-4.43995316027442	8.99784592604334e-06	4.02263182773248e-05	0	Souda	Ebf+Lhx2
Olfr318	163.220399306019	-5.21419046135106	0.601009723476509	-8.67571730984625	4.10951847164544e-18	6.91000496183503e-17	15090	Souda	NoLhx2_NoEbf
Olfr319	210.964936484695	-5.16721611182501	0.687815217309845	-7.51250623973517	5.80059763806832e-14	6.74128794956895e-13	35625	Souda	NoLhx2_NoEbf
Olfr32	316.086859909336	-4.89596729508487	0.531235429934322	-9.21619120112182	3.07840987916887e-20	6.19817690040601e-19	271973	Paros	NoLhx2_NoEbf
Olfr320	54.0305780537992	-0.567130057595583	0.795884992189446	-0.712577901532522	0.476106990264898	0.592940528738746	54295	Souda	NoLhx2_NoEbf
Olfr323	157.570666403476	-2.63820623354462	1.00876540627806	-2.61528222233407	0.00891537551449911	0.0219008690125987	113053	Souda	Lhx2
Olfr324	127.275816987614	-5.54264372010681	0.667152162979703	-8.30791538672631	9.73979359939143e-17	1.4737958093548e-15	138319	Souda	Ebf+Lhx2
Olfr325	98.6080816586943	-4.39022034519337	0.757852841658041	-5.79297207039349	6.91516109358902e-09	4.74265027648256e-08	156732	Souda	Ebf+Lhx2
Olfr328	159.998480456776	-4.3195480081096	0.818711746911005	-5.27603032985324	1.32012248684822e-07	7.70220415058531e-07	183467	Souda	NoLhx2_NoEbf
Olfr329-ps	236.683753117484	-4.7212566671092	0.643858551846946	-7.33275445913702	2.25469813507902e-13	2.46415487368973e-12	192656	Souda	Lhx2
Olfr33	43.0514055355001	-5.4186406059459	0.875219103611628	-6.19118182359783	5.97147771687386e-10	4.68449788121625e-09	39055	Pontikonisi	Ebf
Olfr330	173.753682516832	-3.8697465337883	0.839018614199238	-4.6122296553356	3.98372494118945e-06	1.88262954103099e-05	204263	Souda	Ebf
Olfr331	22.0336076651381	-2.52497110436535	0.998506865712122	-2.52874686301188	0.0114470554084941	0.027261296112394	236525	Souda	Lhx2
Olfr332	516.237859596184	-6.77693356943579	0.436549520325909	-15.5238598461325	2.3921818740524e-54	3.29834036794346e-52	246451	Souda	NoLhx2_NoEbf
Olfr338	25.765318485273	-4.96283054141202	0.888479847632562	-5.58575476375289	2.32687398447533e-08	1.50539313522644e-07	750167	Lipsi	Ebf+Lhx2
Olfr339	142.549776926957	-5.9121165408123	0.594979052271642	-9.93668015409908	2.88274563653217e-23	7.44889370998979e-22	701644	Lipsi	Ebf+Lhx2
Olfr341	13.0643187974327	-3.07056578415967	0.899805146984331	-3.41247857322286	0.000643749875287976	0.0020707044125762	647737	Lipsi	NoLhx2_NoEbf
Olfr342	145.004851148101	-6.15211996555652	0.613605750428674	-10.0261771687416	1.16957482711726e-23	3.10117263774861e-22	597075	Lipsi	Lhx2
Olfr344	17.2834987285261	-4.38238167464065	0.921419463057738	-4.75612014977161	1.97349041228118e-06	9.7291496726734e-06	557974	Lipsi	Ebf+Lhx2
Olfr346	36.3574756975138	-3.41550511975287	0.850154841035745	-4.01750946403099	5.88164738744649e-05	0.00022976018296156	436564	Lipsi	Ebf+Lhx2
Olfr347	24.9730699382002	-4.47188587361716	0.840112761944823	-5.32295910285299	1.0209270450883e-07	6.0341829979756e-07	390225	Lipsi	Lhx2
Olfr348	131.080374064646	-6.74436516962221	0.731038240512488	-9.22573512008637	2.81622424597463e-20	5.70359869322829e-19	338013	Lipsi	Ebf+Lhx2
Olfr350	25.9300602223263	-4.97715781901442	0.887587004469002	-5.60751542547876	2.05251724910992e-08	1.3359189874777e-07	276322	Lipsi	NoLhx2_NoEbf
Olfr351	90.1903050071952	-6.49190599794873	0.82086014496557	-7.90866268482437	2.60168495802421e-15	3.43338746183364e-14	265218	Lipsi	Ebf
Olfr352	12.3101332786752	-3.58784313250859	0.970295292359592	-3.69768168593663	0.000217577484691389	0.000767802610289945	257350	Lipsi	Lhx2
Olfr353	112.730354358686	-6.70260908163345	0.713583489003302	-9.39288700610958	5.83777538404397e-21	1.2608278038095e-19	234938	Lipsi	Ebf+Lhx2
Olfr354	71.2809802889459	-6.02591213737079	0.747824473120436	-8.05792315438214	7.76015748328515e-16	1.07426758413188e-14	211827	Lipsi	Ebf
Olfr355	30.454016177409	-5.13335425151451	0.881988802492449	-5.82020342776229	5.87760468743655e-09	4.0732013183743e-08	198979	Lipsi	Ebf+Lhx2
Olfr356	17.3614721945351	-4.07108427353056	0.946869911805944	-4.29951804653489	1.71169937993088e-05	7.32765494612736e-05	189797	Lipsi	NoLhx2_NoEbf
Olfr357	33.0660405215802	-3.68135312989597	0.816161732344295	-4.51056816805397	6.46542198166038e-06	2.94714487844265e-05	126176	Lipsi	Ebf
Olfr358	259.829645535141	-7.81179818574078	0.676022305944887	-11.5555331784831	6.92165554106634e-31	3.02011982912097e-29	118530	Lipsi	Ebf+Lhx2
Olfr360	568.684374660404	-5.20480695165057	0.494770878697482	-10.5196307538402	7.01479488011201e-26	2.23888869923575e-24	58605	Lipsi	Ebf+Lhx2
Olfr361	64.725542292728	-2.72492334930575	0.706220399214355	-3.85846026585628	0.000114103613553575	0.000423830986981867	38640	Lipsi	Lhx2
Olfr362	145.433542057412	-5.84893354064316	0.690976223744186	-8.46473921917255	2.56726469713023e-17	4.04819826670078e-16	9834	Lipsi	Lhx2
Olfr365	99.4338505139745	-6.12197024062478	0.689657684507938	-8.87682451474854	6.87962119444834e-19	1.23639490392406e-17	59852	Lipsi	NoLhx2_NoEbf
Olfr366	33.6594189381338	-5.19347180043348	0.88190839598239	-5.88890164113733	3.88770730051705e-09	2.75286094184106e-08	83265	Lipsi	Ebf+Lhx2
Olfr367-ps	7.0856002783834	-2.48855727263525	1.01038061300409	-2.46298992736628	0.0137783786590699	0.0320732517813439	138638	Lipsi	Ebf
Olfr368	93.6454863319636	-5.71104336807757	0.760951239045026	-7.50513709031446	6.13643471372352e-14	7.12198331926093e-13	198202	Lipsi	Ebf
Olfr370	190.335423396338	-5.76300848453589	0.508738977193305	-11.3280262431045	9.53286996479367e-30	3.86585914925221e-28	100000000	none	Lhx2
Olfr371	68.4622235107924	-5.49871541878614	0.737290602092972	-7.45800285962787	8.78437641538105e-14	1.00065252821608e-12	100000000	none	NoLhx2_NoEbf
Olfr372	30.9942104336668	-4.08348346178759	0.774755639942794	-5.27067277895402	1.35924605301511e-07	7.91172094688125e-07	100000000	none	Lhx2
Olfr373	14.0051208370475	-3.55467699773636	0.906489042278622	-3.92136786209907	8.80477270887393e-05	0.000333810509541228	100000000	none	NoLhx2_NoEbf
Olfr374	80.4264904891231	-5.72854182397589	0.7231231054186	-7.92194549040133	2.3382282102096e-15	3.09518918609542e-14	100000000	none	Ebf
Olfr376	26.6894920499828	-4.62858916982396	0.919673388238418	-5.03286191491281	4.832111924204e-07	2.60825083036818e-06	658237	Crete	Ebf+Lhx2
Olfr378	82.5633506158446	-3.49851881990867	0.8644362942874	-4.04716789777167	5.18410574225182e-05	0.000204177473646504	607596	Crete	Ebf+Lhx2
Olfr38	18.6878609053024	-4.43581405967086	0.920358980169705	-4.81965641151558	1.43805670990696e-06	7.23224610307746e-06	106724	Sfaktiria	Lhx2
Olfr380	170.310310924766	-7.66370213717722	0.751112774798576	-10.203131133314	1.91981421517645e-24	5.49634518248606e-23	578565	Crete	Ebf+Lhx2
Olfr381	28.3077941452201	-5.14275581211976	0.876597269245031	-5.86672579592788	4.44484832003339e-09	3.12299065616696e-08	544470	Crete	Lhx2
Olfr382	5.54155892858803	-2.28356359801319	1.012343500718	-2.2557201151522	0.0240881650051309	0.052412514059264	515606	Crete	Ebf+Lhx2
Olfr389	225.738347816329	-4.83033488717098	0.588044776961644	-8.21422972605715	2.13530452603007e-16	3.10041899798891e-15	255360	Crete	NoLhx2_NoEbf
Olfr39	208.008052143774	-6.78925138611744	0.640848410471009	-10.5941612324941	3.1717148608498e-26	1.03531260656717e-24	626105	Donousa	Lhx2
Olfr390	181.187779113648	-5.01509494493919	0.677746189821767	-7.3996652733054	1.36528202509772e-13	1.52697181716802e-12	245627	Crete	Lhx2
Olfr391-ps	339.470160028127	-6.20151869192764	0.587450900682145	-10.5566587517807	4.73206632524137e-26	1.52728769879279e-24	233029	Crete	Ebf+Lhx2
Olfr392	308.306535970776	-7.47997779312673	0.672748852970329	-11.1185292402968	1.01938572572164e-28	3.87839138693431e-27	219024	Crete	Lhx2
Olfr393	147.378307064836	-7.47112893648864	0.758958110242942	-9.84392792653226	7.28113279538515e-23	1.82664226678986e-21	184619	Crete	Ebf
Olfr394	225.010828017509	-7.6436807132141	0.67752397376356	-11.2817863414551	1.61434144652597e-29	6.48558853866551e-28	145300	Crete	Ebf+Lhx2
Olfr397	59.0309226602665	-5.36973700700365	0.730026212863581	-7.3555399962153	1.90156806498113e-13	2.08615694461806e-12	68261	Crete	Ebf+Lhx2
Olfr398	64.3277635138254	-5.38245490866707	0.832183126807916	-6.46787315829518	9.93918701464052e-11	8.47190347167801e-10	45666	Crete	Ebf
Olfr399	60.0742402412195	-5.18349340657367	0.775941844460176	-6.68026018132819	2.3851840409487e-11	2.16361299714478e-10	16603	Crete	NoLhx2_NoEbf
Olfr402	16.7027470136852	-1.73632574213544	0.779528801789212	-2.22740421925417	0.0259202706957211	0.0557931641614529	117005	Crete	Ebf
Olfr403	17.0445937386524	-4.04378557645607	0.948100365999071	-4.26514504315678	1.99772380547875e-05	8.43477946776732e-05	149725	Crete	NoLhx2_NoEbf
Olfr410	38.4998912689464	-4.65589291737276	0.787047820122258	-5.91564171621684	3.30584126651105e-09	2.36415660698415e-08	293769	Crete	NoLhx2_NoEbf
Olfr411	355.335590593776	-7.3026609623648	0.602181105519839	-12.1270177616428	7.59658066499083e-34	4.01616772273365e-32	308605	Crete	Ebf+Lhx2
Olfr412	35.450115538767	-5.3646901715798	0.868830127767022	-6.17461342571944	6.6325551453655e-10	5.16548070177923e-09	325545	Crete	Lhx2
Olfr414	291.975467868205	-6.1990272103811	0.558760876041149	-11.0942399086735	1.33792478193001e-28	5.05682754749204e-27	81185	Santorini	Lhx2
Olfr417	206.824538391999	-6.86865696284873	0.621114873999334	-11.0585935877235	1.99196387910648e-28	7.46336901226092e-27	22261	Santorini	Lhx2
Olfr419	428.533318301584	-7.30059890573948	0.529097550656946	-13.7982096055345	2.61260949064272e-43	2.19650363762084e-41	90448	Santorini	Lhx2
Olfr420	36.3195156975828	-3.18641770788984	0.875750499214694	-3.63849944789889	0.000274231215932576	0.000949071286465453	119264	Astypalea	Lhx2
Olfr424	103.223182391409	-6.96368732418907	0.782615773838908	-8.89796443793945	5.688023642423e-19	1.02760049766416e-17	95149	Astypalea	Lhx2
Olfr429	88.3460199751577	-4.84554855121991	0.613182694697209	-7.90229175272576	2.7382156992527e-15	3.59978242384594e-14	48002	Astypalea	Ebf
Olfr43	113.732662063581	-5.49526003363214	0.644217493010929	-8.53013166089066	1.46181251048066e-17	2.34148128421321e-16	169140	Crete	Lhx2
Olfr430	40.5610588363184	-5.54430012876486	0.859714429686738	-6.44900206081813	1.12589032410307e-10	9.54956679917145e-10	30236	Astypalea	Ebf
Olfr432	39.7680469465929	-5.5492383845041	0.857845317087689	-6.46881002200173	9.87776875152227e-11	8.4278883382419e-10	12850	Astypalea	NoLhx2_NoEbf
Olfr433	37.0393763344163	-4.09331582665941	0.817793028612062	-5.0053200301872	5.57692969409248e-07	2.98123410812141e-06	5564	Astypalea	Lhx2
Olfr434	46.4073336198059	-5.69934764859106	0.853066590726187	-6.68101143632808	2.37298706371285e-11	2.1536825720427e-10	342818	Sfaktiria	Ebf
Olfr435	31.6589973068531	-5.14920083883504	0.882788452359157	-5.83288196064907	5.44781090891274e-09	3.79212524293663e-08	331285	Sfaktiria	Lhx2
Olfr437	156.609574761408	-7.46063577431391	0.765629295021791	-9.74444920384292	1.94832536566639e-22	4.73616187267422e-21	293140	Sfaktiria	Lhx2
Olfr44	107.862388463543	-6.57358468788648	0.726222843315543	-9.05174595978698	1.40700327094074e-19	2.67067195756208e-18	458002	Psara	Ebf+Lhx2
Olfr441	36.1319100754672	-4.20714946389091	0.782320100634583	-5.37778520643693	7.54077016735107e-08	4.54106128002431e-07	245620	Sfaktiria	Lhx2
Olfr444	26.8607253784828	-3.54765034034931	0.79879541306971	-4.44125026546654	8.94377028980421e-06	4.00067170892228e-05	85335	Sfaktiria	NoLhx2_NoEbf
Olfr446	151.109586435569	-4.94089195515407	0.571745999517475	-8.64176043089752	5.53534033215495e-18	9.22645944145944e-17	51253	Sfaktiria	Ebf
Olfr447	51.39253685081	-5.99053117069987	0.830604645884197	-7.21225338719701	5.50334419900244e-13	5.87307351515833e-12	38879	Sfaktiria	NoLhx2_NoEbf
Olfr448	94.241216451797	-5.37581160560692	0.689675384383899	-7.79469838612443	6.45625054555582e-15	8.16985889520224e-14	20313	Sfaktiria	Ebf
Olfr449	184.750417245581	-4.75387352143465	0.531788261728613	-8.93941040740891	3.91252213670976e-19	7.18894659127854e-18	30063	Sfaktiria	NoLhx2_NoEbf
Olfr45	47.7404244340021	-3.59978612173531	0.842564757811374	-4.27241477686063	1.93367465672289e-05	8.19043566198548e-05	494462	Fourni	Ebf
Olfr450	80.6915286464636	-4.83083735680257	0.712529623108784	-6.779840725394	1.2030844187819e-11	1.12142563319124e-10	50673	Sfaktiria	Lhx2
Olfr452	87.9356243757959	-6.04174790426109	0.77759529637449	-7.7697845298583	7.86197495913748e-15	9.88337989939712e-14	78112	Sfaktiria	NoLhx2_NoEbf
Olfr453	38.7393832779955	-4.76389427109854	0.761251717340299	-6.25797507261183	3.90008138301725e-10	3.11916021514164e-09	123132	Sfaktiria	Lhx2
Olfr455	379.197652152739	-6.73194079879767	0.489319001803488	-13.7577751405232	4.57387084445598e-43	3.808244637884e-41	29013	Anafi	Ebf+Lhx2
Olfr457	77.2524350017672	-4.50752290963931	0.742485710898836	-6.07085475649438	1.27231221704133e-09	9.58823832999885e-09	100376	Anafi	Ebf+Lhx2
Olfr458	22.8119979844734	-4.27503362450712	0.940663776747505	-4.54469889261467	5.50138396537504e-06	2.54063109976524e-05	115637	Anafi	Lhx2
Olfr459	204.098390938591	-7.33220440470666	0.798532467585783	-9.18209929130902	4.22767751657841e-20	8.47256069746848e-19	801487	Anafi	Ebf+Lhx2
Olfr46	86.2283570381138	-5.47145303424987	0.790317595800569	-6.92310668941571	4.41844738520964e-12	4.29508971709465e-11	413779	Fourni	Ebf
Olfr460	431.255544858423	-6.4959089908459	0.546569783808795	-11.8848666415089	1.41861308256519e-32	6.77279680831331e-31	2002280	Anafi	Ebf
Olfr461	53.8124055470528	-3.63043552285069	0.733048552599382	-4.95251714225096	7.3259600416115e-07	3.8483060444125e-06	2021604	Anafi	Ebf
Olfr462	23.1894577485001	-4.76961713102555	0.900883168816786	-5.29437922265762	1.19421384647949e-07	6.98651583301899e-07	4781	Naxos	Ebf
Olfr463	25.6250509288319	-4.51134740067064	0.837881216929434	-5.38423264481722	7.27543543132701e-08	4.3889439852615e-07	0	Naxos	Lhx2
Olfr464	154.934638945383	-5.72575883787349	0.616468564462501	-9.28799807150878	1.57217437760168e-20	3.24897187025959e-19	5759	Kasos	Ebf
Olfr466	87.4845373111839	-5.78275150961799	0.732991658962264	-7.88924599470196	3.04017733542206e-15	3.97552779787551e-14	7074	Agathonisi	Lhx2
Olfr467	73.1083837557556	-5.6992947571782	0.706800586234108	-8.06351164413221	7.41334648082785e-16	1.02708220737193e-14	981124	Ios	Ebf+Lhx2
Olfr469	48.8993230954712	-5.4272137385068	0.785674455111971	-6.90771311603015	4.92528722990307e-12	4.76359850770928e-11	971919	Ios	NoLhx2_NoEbf
Olfr47	97.2858921070986	-6.68343787885792	0.807242918507416	-8.27933912534721	1.23860738605793e-16	1.84825959296177e-15	361405	Sfaktiria	NoLhx2_NoEbf
Olfr472	118.176013154189	-6.38856052717526	0.770580733345907	-8.29057910575541	1.12698412071938e-16	1.69913736179226e-15	889698	Ios	Ebf+Lhx2
Olfr473	51.8150211386566	-4.90696154005695	0.704383533265163	-6.9663206311919	3.25337222475779e-12	3.20593883897659e-11	861799	Ios	Ebf+Lhx2
Olfr476	53.0058062997249	-4.14425908780249	0.873953592265715	-4.74196699284518	2.11653113604887e-06	1.04045676354256e-05	828119	Ios	NoLhx2_NoEbf
Olfr477	61.4917244495905	-4.71830102915888	0.727765528456503	-6.48327084021936	8.97551633995942e-11	7.69617035418908e-10	804802	Ios	Lhx2
Olfr478	24.2510793263234	-4.49112933616163	0.926717402867922	-4.84627710914124	1.25799773690548e-06	6.38821184312491e-06	763504	Ios	Lhx2
Olfr479	286.287541340351	-6.93644478434134	0.553699770872086	-12.5274474530057	5.28359419014744e-36	3.15096006460869e-34	740860	Ios	Ebf+Lhx2
Olfr48	218.566583984574	-3.25745201297111	0.623792229878625	-5.2220144095173	1.7698719335615e-07	1.01375017530517e-06	566068	Paros	Lhx2
Olfr480	12.8676869473163	-2.28525721766424	0.967526026019962	-2.36195942662641	0.0181786316300261	0.0409393330907488	730664	Ios	Lhx2
Olfr481	52.8587345691833	-5.93098134767622	0.838788731278328	-7.07088820642273	1.53945126233293e-12	1.57837254647877e-11	715193	Ios	Lhx2
Olfr482	32.9121996912525	-5.30820631690892	0.869689638219292	-6.10356394239396	1.03729042299249e-09	7.91398868538097e-09	699874	Ios	NoLhx2_NoEbf
Olfr483	13.9958076543947	-4.0036222757602	0.944483793744337	-4.23895285687024	2.24564805810956e-05	9.3929766056351e-05	692450	Ios	NoLhx2_NoEbf
Olfr484	29.9582770636223	-4.8980900705414	0.902342523454574	-5.42819377700311	5.6927214735234e-08	3.49036124497246e-07	672164	Ios	NoLhx2_NoEbf
Olfr487	69.4120490468976	-6.24694059130277	0.826448426804165	-7.55877848961414	4.06872107071864e-14	4.80304162012574e-13	582845	Ios	Lhx2
Olfr488	80.9348693512848	-6.4607019067036	0.816088678707825	-7.91666650361247	2.43962963562246e-15	3.22693912278996e-14	539113	Ios	Lhx2
Olfr49	274.997570711013	-6.44034573657779	0.618769856765801	-10.4083055536033	2.27230042835454e-25	7.03107681915449e-24	0	Agistri	Ebf+Lhx2
Olfr490	18.7298933147499	-4.4998990634078	0.914706199091729	-4.91950209572871	8.67646394656789e-07	4.50553950343771e-06	510336	Ios	Lhx2
Olfr491	139.724623938891	-6.01947170123506	0.639912211441547	-9.40671484870533	5.11885769599276e-21	1.10972971560296e-19	478633	Ios	Ebf+Lhx2
Olfr493	11.0040189683617	-3.0217608291056	0.955295732046683	-3.16316793610246	0.00156062277372615	0.00462529425253226	450481	Ios	NoLhx2_NoEbf
Olfr494	6.32173847288117	-2.69459501312433	1.00459488113815	-2.68227029991584	0.00731243497014377	0.0183623349396005	427646	Ios	Lhx2
Olfr495	36.2540559008117	-5.39053483346686	0.867558977222774	-6.21345058375514	5.18335383086534e-10	4.10358765617658e-09	399947	Ios	Lhx2
Olfr497	8.32805400484245	-3.07460526065238	0.991880452741739	-3.09977402231651	0.00193668340010192	0.00560422068515054	373594	Ios	Ebf+Lhx2
Olfr498	7.56316290490985	-2.0477235144315	0.983248875064331	-2.08260956748872	0.0372868264173868	0.0761781002019513	331142	Ios	NoLhx2_NoEbf
Olfr5	198.089737476553	-5.37282497524801	0.673436254986706	-7.97822352964063	1.48454368530385e-15	2.00047774950835e-14	58242	Kefallonia	Lhx2
Olfr50	103.04432919431	-5.68901740688568	0.620931311914941	-9.16207203231683	5.09102385229132e-20	1.00854938039357e-18	333501	Lipsi	Ebf
Olfr502	29.2082882532055	-4.61658292645228	0.839374115637443	-5.50003013012419	3.79726355853329e-08	2.38592188958517e-07	272396	Ios	Ebf
Olfr506	76.9357227394171	-6.37210368342748	0.821312021493804	-7.75844443605962	8.59773967038954e-15	1.07925741601722e-13	182152	Ios	Ebf
Olfr508	24.3959204386056	-4.85979647743457	0.895325000191352	-5.42796914684155	5.699888962042e-08	3.49121343449797e-07	165803	Ios	NoLhx2_NoEbf
Olfr509	84.2200695963368	-6.66184366307489	0.798166058326633	-8.34643817984636	7.03524399031937e-17	1.07588669186472e-15	145512	Ios	Lhx2
Olfr51	22.1742598701917	-3.46790240109799	0.840069030289152	-4.12811599530617	3.65747611576431e-05	0.000148077521388767	4001	Symi	Ebf
Olfr510	85.3664080996778	-6.66900415503024	0.798415029964451	-8.3528038736034	6.66612877803069e-17	1.0212509287943e-15	129098	Ios	Lhx2
Olfr516	27.4932515737093	-4.67736248450189	0.823509454614865	-5.67979208774157	1.34858569028411e-08	8.95334143761426e-08	47014	Ios	Ebf+Lhx2
Olfr517	54.4525262474249	-5.90728901918401	0.843391711224226	-7.00420568588383	2.48390977363483e-12	2.47457716465874e-11	70255	Ios	NoLhx2_NoEbf
Olfr518	76.9933850269426	-5.51046688952848	0.668116152205331	-8.24776780405535	1.61380548022689e-16	2.36915991922576e-15	82737	Ios	Lhx2
Olfr52	57.2114826347045	-5.8133764953243	0.85556123835658	-6.7948105111576	1.08454983037592e-11	1.01532951257626e-10	4232157	Paros	NoLhx2_NoEbf
Olfr522	105.923099263505	-6.21290981295973	0.687329466556669	-9.03920188972065	1.57819840383159e-19	2.97921681161419e-18	22205	Fourni	Ebf
Olfr523	706.438440847045	-7.69763923001153	0.491171893771226	-15.6719863812013	2.35114993163697e-55	3.43407365014942e-53	8211	Fourni	Ebf+Lhx2
Olfr524	104.465779371688	-4.34032562451223	0.626765466006251	-6.92495974956753	4.36099497963471e-12	4.24642646745787e-11	11009	Fourni	Ebf
Olfr525	41.5158282918224	-4.62439939489839	0.714915879201317	-6.46845248431834	9.90116405342548e-11	8.44366959232005e-10	133368	Fourni	Ebf
Olfr527	129.172077506354	-5.55131054739473	0.606290551409354	-9.15618845533783	5.37627258767425e-20	1.0613981448862e-18	146527	Fourni	Ebf+Lhx2
Olfr53	130.453576184715	-5.48777108969731	0.796175136590765	-6.89266825537411	5.47554675430535e-12	5.27212560393591e-11	458962	Fourni	Ebf
Olfr530	36.4881213830664	-4.57524992057214	0.788430639205901	-5.80298341168006	6.5145238746737e-09	4.48572988334004e-08	184382	Fourni	NoLhx2_NoEbf
Olfr531	203.888017850001	-5.92508612692137	0.604402354496702	-9.80321483336263	1.09058256687127e-22	2.70838480403838e-21	211555	Fourni	Lhx2
Olfr532	142.403729576344	-5.32515819579262	0.656588820349951	-8.11033942514342	5.04785548290612e-16	7.09044737146592e-15	228220	Fourni	Ebf
Olfr533	1067.11413203486	-5.31959521135822	0.531661138807148	-10.0056122651609	1.43998168103298e-23	3.80645464303733e-22	275880	Fourni	Ebf
Olfr535	176.400493006578	-6.39436823933562	0.753372518042321	-8.48765794636593	2.1084307363232e-17	3.33996357909287e-16	296726	Fourni	NoLhx2_NoEbf
Olfr536	5332.28691127861	-4.53465329280908	0.339712968587532	-13.3484844916677	1.20883224395826e-40	8.79081169815213e-39	313359	Fourni	Ebf
Olfr538	18.8046563062151	-3.05935196432408	0.942365069203589	-3.2464615511583	0.00116849230352294	0.00355435313293644	386665	Fourni	Lhx2
Olfr539	31.9788373184733	-3.38483213810577	0.882970726681169	-3.83345906701616	0.000126353834508222	0.000465222887790902	479799	Fourni	Ebf
Olfr54	15.7137533796648	-2.85319992066639	0.835399153902396	-3.41537324683446	0.000636946662637155	0.00205153723239607	14641	Symi	NoLhx2_NoEbf
Olfr541	203.599304130354	-6.30587175696353	0.678104194005882	-9.29926670960662	1.41417610018843e-20	2.93301144244857e-19	509784	Fourni	Ebf+Lhx2
Olfr543	178.26055389515	-6.5125166465197	0.664727126512821	-9.79727829174741	1.15660077979223e-22	2.85587599422909e-21	31238	Milos	Ebf+Lhx2
Olfr544	31.2169010564587	-5.21156723495607	0.875815143389871	-5.95053336801706	2.67270074328721e-09	1.93989935198952e-08	24550	Milos	Lhx2
Olfr545	16.8207659975252	-3.53350445116846	0.927599148040539	-3.8093010958803	0.000139360165092725	0.00050941091100172	13314	Milos	Ebf
Olfr547	52.0708146129165	-4.86368987780165	0.803240107968021	-6.05508842194827	1.4034055486462e-09	1.0516388969964e-08	21423	Milos	Lhx2
Olfr549	388.094812013678	-6.55168148866708	0.517735765305764	-12.6544888873918	1.05660973048464e-36	6.50381025175098e-35	36544	Milos	Ebf
Olfr55	385.914240221971	-7.85380365181771	0.652686439020156	-12.033042487612	2.38217412297295e-33	1.22924464100116e-31	4363180	Tilos	NoLhx2_NoEbf
Olfr550	66.3244038461902	-5.57096332343805	0.713686741222065	-7.80589438147433	5.9081044200561e-15	7.49272845324996e-14	57917	Milos	Lhx2
Olfr551	19.1045197920406	-4.50887244869241	0.914979462735364	-4.92784005797569	8.31436335889781e-07	4.33186373913554e-06	74202	Milos	NoLhx2_NoEbf
Olfr552	98.6088177128513	-5.16211579296826	0.699826869187861	-7.37627550505287	1.62778997532694e-13	1.79954844289672e-12	65044	Pontikonisi	Ebf+Lhx2
Olfr553	157.935193163286	-6.51630468041835	0.631380189534903	-10.3207303435011	5.67895178831765e-25	1.70516958312987e-23	54971	Pontikonisi	Ebf
Olfr554	44.7249829554613	-3.70665421057072	0.663228690541191	-5.58880257056749	2.28640718428842e-08	1.48032411048876e-07	30861	Pontikonisi	Ebf
Olfr555	32.4553450696451	-4.08980228871564	0.865369996305542	-4.72607359415733	2.28902718284762e-06	1.11823649366153e-05	13399	Pontikonisi	Lhx2
Olfr556	69.8786209209275	-5.67373035511813	0.702857839389197	-8.07237258682177	6.89451041365669e-16	9.56738220445838e-15	0	Pontikonisi	NoLhx2_NoEbf
Olfr557	70.335526357203	-4.34744049996312	0.635858270979914	-6.83712188450946	8.07999943363938e-12	7.66661047677643e-11	22193	Pontikonisi	NoLhx2_NoEbf
Olfr558	86.3273938242976	-4.9244902541551	0.714349676713177	-6.89366904568834	5.43714378876324e-12	5.23807563998516e-11	28492	Pontikonisi	Ebf
Olfr559	29.1617621427117	-5.11618790746013	0.881047424938362	-5.80693815411589	6.36256249278911e-09	4.38459674383128e-08	49329	Pontikonisi	Ebf
Olfr56	57.9332635571995	-5.6225108562485	0.780416475039803	-7.20450046362968	5.82570246057719e-13	6.19407661369821e-12	439983	Skyros	Ebf
Olfr561	37.0349674065223	-4.97420486961456	0.905711212007541	-5.492042942241	3.97310751031226e-08	2.48914968884885e-07	97543	Pontikonisi	Ebf+Lhx2
Olfr564	21.8206618286632	-4.5077959255143	0.921215390698847	-4.89331373642663	9.91521534528046e-07	5.10420359844411e-06	129759	Pontikonisi	NoLhx2_NoEbf
Olfr566	7.59252554899375	-2.29777779875788	0.950564777135148	-2.41727639612633	0.0156371382073427	0.0358576472862629	181510	Pontikonisi	Ebf
Olfr568	62.5226591440725	-4.08002049863033	0.783338092226973	-5.20850516413817	1.90368054165715e-07	1.08462592183342e-06	203401	Pontikonisi	Lhx2
Olfr569	65.8738562091474	-5.8007644465684	0.774314769595792	-7.49148108022854	6.81007022083978e-14	7.85619546560734e-13	209988	Pontikonisi	Ebf+Lhx2
Olfr57	92.7687320549872	-5.36504428304284	0.682206815324086	-7.86424902614634	3.71318226577759e-15	4.8190283396594e-14	410387	Aigina	Ebf
Olfr570	225.44988438843	-5.84131706570487	0.680784717980055	-8.58027054872287	9.46502546685842e-18	1.5443550033682e-16	220856	Pontikonisi	Ebf+Lhx2
Olfr571	41.54146549587	-5.26387944001448	0.789396531154871	-6.6682322917147	2.58902780106211e-11	2.33867369765752e-10	231502	Pontikonisi	Ebf+Lhx2
Olfr572	91.0583061916549	-5.56677168993466	0.70452326453128	-7.90147319498135	2.75626130320304e-15	3.62074417383418e-14	250688	Pontikonisi	Ebf
Olfr575	69.8241794392293	-5.85806587993801	0.774178427835381	-7.56681621356628	3.82482424790603e-14	4.53064233076704e-13	280203	Pontikonisi	Ebf
Olfr576	58.4969456970637	-5.73250129428378	0.864215341278166	-6.63318622162558	3.28516911262873e-11	2.9245810772808e-10	291381	Pontikonisi	NoLhx2_NoEbf
Olfr577	21.6241640478591	-4.43254879281256	0.926869556590897	-4.78227897474143	1.73318912962787e-06	8.59611932349248e-06	297404	Pontikonisi	NoLhx2_NoEbf
Olfr578	74.9203336679645	-5.36779807509689	0.84707880660472	-6.33683434556959	2.3453391375873e-10	1.92210746725236e-09	308548	Pontikonisi	Ebf
Olfr58	23.0537362610831	-4.65843106733675	0.91066202849635	-5.11543352151024	3.13021180482093e-07	1.73414337692346e-06	128783	Donousa	Ebf+Lhx2
Olfr582	88.6596771429199	-5.4019913156264	0.733239633699773	-7.36729312949041	1.74127337347565e-13	1.91640144264706e-12	364303	Pontikonisi	Lhx2
Olfr583	7.23899123066584	-2.91778604728337	0.997325712513375	-2.92560996941532	0.00343781647986079	0.00940787028110523	377579	Pontikonisi	NoLhx2_NoEbf
Olfr584	60.7482506687579	-4.81171230148564	0.700369902605501	-6.87024425747768	6.40920676711964e-12	6.13681547951705e-11	408164	Pontikonisi	Lhx2
Olfr585	213.325864423858	-6.74149254453243	0.66453441188155	-10.144685397773	3.49904006865081e-24	9.72676702954787e-23	423999	Pontikonisi	NoLhx2_NoEbf
Olfr586	144.783679267517	-6.29734436224615	0.661764866091624	-9.51598473252018	1.79999919816137e-21	4.09274224014659e-20	447268	Pontikonisi	Ebf
Olfr59	63.8310788548214	-5.2608290314077	0.770078833739899	-6.83154607153453	8.40043033066310e-12	7.95502289829553e-11	247212	Crete	NoLhx2_NoEbf
Olfr591	181.080608046731	-6.07965894433139	0.564991993933726	-10.7606107867159	5.28189161354216e-27	1.79553061063904e-25	493366	Pontikonisi	NoLhx2_NoEbf
Olfr592	123.250402392126	-5.86072491532153	0.642431706022326	-9.12272053259753	7.32617047964066e-20	1.42513034104522e-18	511082	Pontikonisi	Ebf
Olfr593	46.6421334516639	-5.78155959456885	0.845313702929893	-6.83954320689434	7.94460953274558e-12	7.55241838372146e-11	538141	Pontikonisi	NoLhx2_NoEbf
Olfr594	217.136805287581	-5.42825118212108	0.685758513913024	-7.91568908294963	2.45887391643201e-15	3.24740934480504e-14	543275	Pontikonisi	Ebf+Lhx2
Olfr596	26.2575698175153	-4.08135978998244	0.822379217013069	-4.96286835263929	6.94596647149112e-07	3.66433217435413e-06	631946	Pontikonisi	Ebf
Olfr598	222.439485408494	-6.35029308780947	0.693750926579655	-9.15356339647404	5.50858435281876e-20	1.08379510640218e-18	649560	Pontikonisi	NoLhx2_NoEbf
Olfr599	140.664742008355	-7.12344277744254	0.791509905491625	-8.99981507245699	2.26098200412795e-19	4.2082100260416e-18	662119	Pontikonisi	Ebf
Olfr6	840.920643411569	-5.53165585835426	0.465271839349673	-11.8890837366948	1.34878106869948e-32	6.45728936639877e-31	1833523	Ios	Ebf
Olfr60	256.038967086883	-5.09396974756352	0.638022389978247	-7.98399841067834	1.41667846658556e-15	1.91351515451427e-14	156343	Fourni	Lhx2
Olfr600	168.482251611178	-5.38502640255356	0.650357379080879	-8.28010348735333	1.23068283592715e-16	1.83962000669595e-15	671221	Pontikonisi	Ebf
Olfr601	99.0954027517372	-5.23848642109717	0.59026497410182	-8.87480479265832	7.00561788912451e-19	1.25641856731593e-17	683373	Pontikonisi	Ebf+Lhx2
Olfr603	26.2263384339859	-5.02182151582746	0.883890219394342	-5.68149913375951	1.33519191172735e-08	8.87467512480561e-08	709341	Pontikonisi	Lhx2
Olfr606	55.5359485074909	-4.3831037648857	0.837530366829094	-5.23336697805981	1.66449806212051e-07	9.57530844480875e-07	775336	Pontikonisi	NoLhx2_NoEbf
Olfr608	75.3361280903969	-5.16229791659436	0.676606084130601	-7.62969479239551	2.35310131096624e-14	2.84601411189495e-13	794573	Pontikonisi	Ebf
Olfr609	264.478587813854	-5.89321791590718	0.575078617104027	-10.2476735191167	1.21226212800924e-24	3.52928002977015e-23	816197	Pontikonisi	NoLhx2_NoEbf
Olfr61	71.713511227095	-4.22355060172839	0.785122448385691	-5.37948011856307	7.47012434527634e-08	4.50009063582096e-07	441374	Fourni	Ebf
Olfr610	246.236573959419	-5.64793510378846	0.605674533515397	-9.32503315106757	1.10948903764542e-20	2.31782346228106e-19	831654	Pontikonisi	Ebf+Lhx2
Olfr611	11.8044866565172	-2.60177277617769	0.901334553077217	-2.88657831578193	0.00389455808996681	0.0104961233276901	843207	Pontikonisi	Ebf+Lhx2
Olfr612	54.0156359737891	-4.70237813496712	0.774259834050919	-6.0733850939475	1.25241626024394e-09	9.44656203295591e-09	863975	Pontikonisi	Ebf+Lhx2
Olfr613	134.510305767667	-5.12512043113996	0.694582172228827	-7.37871001597132	1.59830519479504e-13	1.77021760424092e-12	874353	Pontikonisi	Ebf
Olfr615	213.936792134474	-5.35719384210127	0.450424748427371	-11.8936489631299	1.27702841588621e-32	6.13080355091887e-31	882358	Pontikonisi	Lhx2
Olfr616	100.701066399637	-5.07199187595673	0.591645996843732	-8.57268012124549	1.01104045165783e-17	1.64389454569082e-16	890223	Pontikonisi	Ebf+Lhx2
Olfr617	112.103793093884	-6.64433865285561	0.722743173481646	-9.1932222906348	3.81246103064912e-20	7.6582477696081e-19	910276	Pontikonisi	NoLhx2_NoEbf
Olfr618	64.3916441815542	-4.82105020859201	0.711725886532504	-6.77374576338644	1.25490116574553e-11	1.16720030176062e-10	916478	Pontikonisi	Lhx2
Olfr619	105.620126144673	-5.80333348135359	0.688324300652938	-8.43110358859713	3.4242046615091e-17	5.355369087215e-16	929868	Pontikonisi	NoLhx2_NoEbf
Olfr62	68.1134239009188	-5.57073954396469	0.720473519073445	-7.73205315183389	1.05825738942541e-14	1.32071441757762e-13	0	Mykonos	Ebf+Lhx2
Olfr620	54.7825966774978	-5.60661393496497	0.871674321389745	-6.4320053916767	1.2593127257179e-10	1.06185199744364e-09	934852	Pontikonisi	NoLhx2_NoEbf
Olfr622	93.3966023726151	-6.64918141212057	0.807805393269681	-8.2311673919473	1.85397677850787e-16	2.71250337670485e-15	964730	Pontikonisi	Ebf
Olfr623	173.128047573848	-6.34769087204135	0.619344517661967	-10.2490466792278	1.19516464217965e-24	3.4853913042244e-23	985744	Pontikonisi	Ebf
Olfr624	14.0419275840314	-3.46208065743293	0.980256404385443	-3.53181131175922	0.00041272373836643	0.00137721077071547	996382	Pontikonisi	Ebf
Olfr628	52.1148708810736	-5.9893285394839	0.831779066000897	-7.20062428149333	5.99374968288501e-13	6.36489684439452e-12	1058207	Pontikonisi	NoLhx2_NoEbf
Olfr629	111.799854388255	-5.54340275451827	0.756242764586391	-7.33018947632525	2.29827561439602e-13	2.5101888602101e-12	1066254	Pontikonisi	Ebf+Lhx2
Olfr63	60.8233643851531	-5.80125465823166	0.760930120498114	-7.62389935942356	2.46125284346647e-14	2.96346715765295e-13	4270819	Tilos	Ebf
Olfr630	23.5656432530613	-3.50493614658919	0.906674938852858	-3.86570312732334	0.000110769612214853	0.000412781463031997	1079772	Pontikonisi	Ebf+Lhx2
Olfr631	15.9272103342916	-3.98869012944569	0.950081212915058	-4.19826229087039	2.68970991070473e-05	0.000111114933631342	1241341	Pontikonisi	Ebf
Olfr632	219.76372177603	-7.80236962457243	0.75919827580555	-10.2771171553224	8.93605290773019e-25	2.64173022066432e-23	1260625	Pontikonisi	Ebf+Lhx2
Olfr633	149.855262910167	-6.91597690307495	0.72549720873279	-9.53274088422054	1.5318437347962e-21	3.51081472994847e-20	1270699	Pontikonisi	Ebf+Lhx2
Olfr635	21.9572627499111	-3.92681128948517	0.962496224431432	-4.0798199409092	4.50705983171761e-05	0.000179356213806633	1297564	Pontikonisi	Ebf
Olfr638	5.45516545716579	-2.39157897787308	1.01117728237199	-2.36514310553237	0.0180231051531594	0.0406156141886378	1329538	Pontikonisi	Ebf
Olfr639	95.3672492366581	-5.89987347897699	0.72876582188407	-8.09570550897148	5.69334070899097e-16	7.97113948980174e-15	1337695	Pontikonisi	Ebf
Olfr64	70.9638192041891	-4.6683090167114	0.829518855114942	-5.62773104906041	1.82595494189355e-08	1.19568136107657e-07	1217383	Pontikonisi	Ebf
Olfr640	501.307211523238	-6.00426443359933	0.547679206915897	-10.9631046017078	5.74925717337216e-28	2.08607257648567e-26	1347651	Pontikonisi	Ebf+Lhx2
Olfr641	25.998325680048	-4.26527642203236	0.87674553603182	-4.86489665101364	1.1451662997467e-06	5.84278898050158e-06	1366077	Pontikonisi	NoLhx2_NoEbf
Olfr642	55.8719681399101	-5.36768466155773	0.814151675709113	-6.59297870618834	4.31088427242205e-11	3.7907188997548e-10	1375413	Pontikonisi	Lhx2
Olfr643	170.49524374442	-5.25954314428176	0.610474606435103	-8.615498644563	6.96378459836254e-18	1.15183135847196e-16	1384488	Pontikonisi	Ebf
Olfr644	102.409916962119	-5.23019287246498	0.690287443598435	-7.57683327571517	3.54091338392298e-14	4.21461617209341e-13	1392777	Pontikonisi	NoLhx2_NoEbf
Olfr645	9.46237101823326	-2.27936780971294	1.0042768575366	-2.26966079384128	0.0232281719359134	0.050759166136106	1410322	Pontikonisi	Ebf+Lhx2
Olfr646	41.438426595348	-4.85588181471469	0.849208987434739	-5.71812343788679	1.0770689152286e-08	7.22587884545149e-08	1431168	Pontikonisi	Lhx2
Olfr648	52.1747783490114	-4.09631366637443	0.840978910522361	-4.87088750398042	1.11098084317328e-06	5.67845635589903e-06	1503460	Pontikonisi	Ebf
Olfr649	88.8100597860267	-5.76785919786764	0.818884612970458	-7.04355547351788	1.87395343753542e-12	1.89762558730453e-11	1515271	Pontikonisi	Ebf
Olfr65	146.207946458051	-5.16214932431678	0.569785752629615	-9.05980765663756	1.30680789600707e-19	2.48871094891512e-18	1229746	Pontikonisi	Ebf+Lhx2
Olfr651	79.6346451892196	-5.15517945037764	0.687458653262063	-7.49889382570978	6.43586301114359e-14	7.44943579563866e-13	1876412	Pontikonisi	Ebf
Olfr652	62.1756137959673	-5.71572952047008	0.86905009711236	-6.57698507768659	4.80082934634339e-11	4.21294774868780e-10	1887180	Pontikonisi	Ebf
Olfr653	226.355435807745	-4.18969221327076	0.444845566091245	-9.41830723431644	4.58418624992837e-21	1.00105538929466e-19	1903593	Pontikonisi	Ebf
Olfr654	89.7260239837234	-5.64805873856562	0.68218099020671	-8.27941385006079	1.23783046129641e-16	1.84825959296177e-15	1913304	Pontikonisi	Ebf
Olfr655	150.63464847496	-4.72287872053928	0.798132156556894	-5.91741440529544	3.27041957322864e-09	2.34173998108e-08	1921580	Pontikonisi	NoLhx2_NoEbf
Olfr656	155.210500946356	-6.53238382587422	0.618354462475409	-10.5641411557437	4.36949928084709e-26	1.41823578352918e-24	1940253	Pontikonisi	Ebf
Olfr657	60.5464758814516	-4.87780747283104	0.675352660892214	-7.22260791330403	5.09999034733809e-13	5.45613492466617e-12	1951188	Pontikonisi	NoLhx2_NoEbf
Olfr658	146.958320446451	-6.55998859121887	0.693736819634267	-9.45601906307532	3.19890609424264e-21	7.09564305460384e-20	1969159	Pontikonisi	NoLhx2_NoEbf
Olfr659	51.5785078408786	-4.48322195524026	0.657034377943143	-6.82342066982105	8.88978416821716e-12	8.40457652985314e-11	1993476	Pontikonisi	NoLhx2_NoEbf
Olfr66	29.2605921099925	-3.69390432097111	0.852318854880181	-4.33394650349533	1.46459779630502e-05	6.34548592743012e-05	1206198	Pontikonisi	Ebf
Olfr661	232.210928268197	-7.86447869139334	0.757533949254014	-10.3816848065198	3.00425866367943e-25	9.19687354680549e-24	2013189	Pontikonisi	NoLhx2_NoEbf
Olfr665	334.918523834529	-8.52187363984258	0.721700336233316	-11.8080499786376	3.54692199393117e-32	1.64774125513217e-30	2204286	Pontikonisi	Ebf+Lhx2
Olfr666	75.3804787740106	-4.2008786836874	0.550579549206933	-7.62992139780426	2.34896886602955e-14	2.84301112401821e-13	2217814	Pontikonisi	Ebf+Lhx2
Olfr667	90.9497938572028	-4.68069575854864	0.641382789195982	-7.29781939489867	2.92468849342214e-13	3.17424472192258e-12	2241021	Pontikonisi	Ebf
Olfr668	107.066340916518	-5.90997313519217	0.665580995277834	-8.87941990099216	6.72099417862067e-19	1.20914754351281e-17	2248570	Pontikonisi	Ebf+Lhx2
Olfr669	131.374541596566	-5.37095071212984	0.608665895870871	-8.82413611238257	1.10307996281898e-18	1.93600643168892e-17	2260499	Pontikonisi	Ebf+Lhx2
Olfr67	64.1156309997951	-5.4816402538615	0.889287241632732	-6.16408287135347	7.08928107434462e-10	5.49634544832791e-09	1110789	Pontikonisi	Ebf+Lhx2
Olfr670	179.733708641264	-7.40948404253928	0.782251091307634	-9.47200218046786	2.74530298113945e-21	6.16887834158259e-20	2283321	Pontikonisi	Ebf+Lhx2
Olfr671	31.0504779183525	-4.43714560341918	0.782321213363321	-5.67176950800451	1.41330044988709e-08	9.3541602357158e-08	2300893	Pontikonisi	Ebf+Lhx2
Olfr672	1144.97996446853	-5.80681509747394	0.355124022296708	-16.3515130852576	4.24311613401929e-60	6.96477205426881e-58	2322039	Pontikonisi	Ebf
Olfr675	47.4084860862455	-5.47151934190116	0.875795609480253	-6.24748432473676	4.17116129076332e-10	3.32669897484062e-09	2347649	Pontikonisi	Ebf+Lhx2
Olfr676	14.1835606099556	-3.97174564725566	0.947466025024831	-4.19196629995421	2.76547083281718e-05	0.000114008663191711	2358977	Pontikonisi	NoLhx2_NoEbf
Olfr677	138.365790359074	-6.04405904253876	0.706873250966132	-8.55041414323988	1.22647636516227e-17	1.97369936074433e-16	2377651	Pontikonisi	Ebf+Lhx2
Olfr678	17.2697032000498	-3.86068357047213	0.886192035838449	-4.35648642093634	1.32166888502803e-05	5.76390770077381e-05	2390771	Pontikonisi	Ebf
Olfr679	24.1252848439197	-3.39632074657674	0.808753034107034	-4.19945348375318	2.67559987150264e-05	0.000110611570605296	2407484	Pontikonisi	Ebf+Lhx2
Olfr68	24.9213432638739	-3.51938944797678	0.852307004287367	-4.12925088057843	3.63947105139472e-05	0.000147417822728056	1100637	Pontikonisi	Ebf+Lhx2
Olfr681	122.942416854324	-6.1954432965815	0.633095327225172	-9.78595644314079	1.29366319394136e-22	3.17610899538166e-21	2443115	Pontikonisi	Ebf+Lhx2
Olfr683	164.708296628203	-7.13005139229969	0.707180240940665	-10.0823679445788	6.61132914415479e-24	1.783196522684e-22	2468565	Pontikonisi	Ebf
Olfr684	55.2630439980079	-5.66057194270374	0.766921353653928	-7.38090276888817	1.57219796796742e-13	1.74368288146193e-12	2480986	Pontikonisi	Ebf+Lhx2
Olfr685	304.0282984793	-7.91945632544708	0.684544393948588	-11.5689448273268	5.9206312720602e-31	2.59649058457907e-29	2504695	Pontikonisi	Ebf
Olfr686	214.291209831145	-6.70464023509688	0.589047056468802	-11.3821810353991	5.13004583562286e-30	2.12539278790769e-28	2528137	Pontikonisi	Ebf+Lhx2
Olfr689	183.516306986958	-6.85126872861001	0.681562385740019	-10.0522987652423	8.97489961113054e-24	2.40563599996633e-22	2637319	Pontikonisi	Ebf+Lhx2
Olfr69	37.607667305775	-4.31131215236852	0.770424869622468	-5.59601892716832	2.193297677813e-08	1.42110847658297e-07	1092942	Pontikonisi	NoLhx2_NoEbf
Olfr690	163.844961032202	-6.39798143339409	0.582639334336014	-10.981032443828	4.71503941674393e-28	1.72901498611876e-26	2655336	Pontikonisi	Ebf
Olfr691	53.0172664107771	-4.63945228638794	0.780587859548079	-5.94353631002402	2.78937928845202e-09	2.01825995115326e-08	2661896	Pontikonisi	Ebf+Lhx2
Olfr692	45.5607213979513	-4.54894908573224	0.84134609405039	-5.40675129759359	6.41781601116252e-08	3.89887412592126e-07	2693585	Pontikonisi	NoLhx2_NoEbf
Olfr693	63.0041272742691	-5.45062509785568	0.727686305915731	-7.4903499674857	6.86902065966206e-14	7.91890107486793e-13	2116876	Ios	Ebf+Lhx2
Olfr694	22.2151090759299	-4.55815060614451	0.91755507024245	-4.96771338742653	6.7746992308145e-07	3.57836166849794e-06	2105679	Ios	Lhx2
Olfr695	348.376362712558	-5.02616281092261	0.377430660596112	-13.3167846061693	1.84900819285148e-40	1.33897715141997e-38	2081064	Ios	Ebf+Lhx2
Olfr698	30.6518495526933	-4.52713138039278	0.858867110973784	-5.27104987785586	1.35645598186172e-07	7.89814825925231e-07	2042063	Ios	Ebf
Olfr699	57.1836474985261	-4.70773094615343	0.709124636902955	-6.6387919713438	3.16264373395937e-11	2.82425724118082e-10	2004262	Ios	Ebf+Lhx2
Olfr70	160.138427642002	-5.3196850457722	0.614836208874081	-8.65219869778632	5.05165915016158e-18	8.45294616048881e-17	15205	Ithaki	Ebf+Lhx2
Olfr701	232.572093237755	-4.8628100843408	0.497991101845715	-9.76485336046701	1.59342353209561e-22	3.89541199654863e-21	1974000	Ios	Lhx2
Olfr702	7.76850785872704	-2.74227764293735	1.00458471174998	-2.72976246887166	0.00633799738605572	0.0161806228630825	1970717	Ios	Lhx2
Olfr703	23.2634911667335	-4.06238016349985	0.955501126190607	-4.25157025161839	2.12276900204399e-05	8.92775103714695e-05	1951253	Ios	Ebf+Lhx2
Olfr704	142.088888177078	-6.15250262947089	0.603657952303969	-10.1920344227865	2.15212607518647e-24	6.12077440690411e-23	1926539	Ios	NoLhx2_NoEbf
Olfr705	138.0111739316	-3.95387447545296	0.645535656354905	-6.12495132767567	9.07113315893581e-10	6.95157758978474e-09	1920569	Ios	Ebf+Lhx2
Olfr706	100.093586142282	-5.6900243204588	0.700361495101722	-8.12441055120023	4.49541706209256e-16	6.34030385148651e-15	1909298	Ios	Lhx2
Olfr707	26.5452844457662	-4.59252924198941	0.829358512242854	-5.53744752624498	3.06911604557824e-08	1.95045040728396e-07	1896190	Ios	Ebf+Lhx2
Olfr71	94.6605519874992	-6.40418256784047	0.732388257258628	-8.74424528843717	2.2451124224281e-18	3.86172780444593e-17	5757	Ithaki	Lhx2
Olfr710	20.4341416877972	-2.85167090263715	0.896207903372399	-3.18193009892728	0.00146297122925728	0.00436082828368198	1849148	Ios	Ebf
Olfr711	430.436744212611	-5.33488760880924	0.518270564416599	-10.293634204008	7.52802762241995e-25	2.24085589071516e-23	1822009	Ios	Ebf
Olfr713	23.837952321834	-4.32887824358654	0.860135346716536	-5.0327872934318	4.83399388778867e-07	2.60844973876136e-06	1756466	Ios	Ebf+Lhx2
Olfr714	64.1621561495587	-5.42850820606437	0.734915271731806	-7.38657694957441	1.50656975504729e-13	1.67628984688445e-12	1720951	Ios	Lhx2
Olfr715	60.0841928742345	-5.52613750249932	0.800657365912988	-6.90200045333734	5.12752717913911e-12	4.95363962625911e-11	1666377	Ios	Lhx2
Olfr716	160.582829355202	-7.57740980571515	0.755155026554205	-10.0342440151542	1.07781852163454e-23	2.87112862756897e-22	1647951	Ios	Ebf+Lhx2
Olfr720	100.774528064467	-3.6220527248069	0.641620145432045	-5.64516677132688	1.65021205532128e-08	1.08554980051382e-07	36571825	Lesvos	Lhx2
Olfr722	771.446315743889	-6.34772622120951	0.532742854758449	-11.9151785228309	9.86546491646534e-33	4.77615977065393e-31	856664	Lesvos	Lhx2
Olfr723	66.5212912727408	-4.58987871125793	0.778818127617226	-5.89338967404437	3.78352745462181e-09	2.68239801235734e-08	826860	Lesvos	Lhx2
Olfr724	77.1122278034791	-6.00729608247992	0.855438898783908	-7.02247243025761	2.17976026155149e-12	2.19056373806647e-11	795389	Lesvos	Lhx2
Olfr725	63.9390137428287	-3.82663299271012	0.881654865669011	-4.34028455092393	1.4229832773621e-05	6.17294658578802e-05	718288	Lesvos	NoLhx2_NoEbf
Olfr726	380.188110297456	-4.3213273198881	0.503777466129467	-8.57784956736743	9.66632525661164e-18	1.57466082984595e-16	667710	Lesvos	Lhx2
Olfr727	692.010808530923	-4.37288039845174	0.360737385550946	-12.122060461721	8.07042942186056e-34	4.2536345897788e-32	626780	Lesvos	Lhx2
Olfr728	1904.76501862684	-6.00267932162969	0.342592127679239	-17.5213580133688	9.84471646524503e-69	2.42390983254997e-66	615983	Lesvos	Ebf
Olfr729	331.955648224374	-4.18673000388856	0.35837697427559	-11.6824748921201	1.566665403827e-31	6.97712615890397e-30	605753	Lesvos	Lhx2
Olfr73	122.142904359037	-5.63305779580716	0.630798356349697	-8.93004513899581	4.25835004805359e-19	7.79115319301525e-18	2379129	Paros	NoLhx2_NoEbf
Olfr730	575.448960874025	-6.76670538584006	0.408605244184962	-16.5604956914772	1.34481547845985e-61	2.49224674959737e-59	570465	Lesvos	NoLhx2_NoEbf
Olfr731	506.893129045291	-6.03067012598296	0.430587282959752	-14.00568564062	1.43884360357315e-44	1.31208833373457e-42	516797	Lesvos	NoLhx2_NoEbf
Olfr732	108.703208184032	-5.73428708901906	0.627244978844907	-9.1420215106049	6.12956423233439e-20	1.20229811892225e-18	474457	Lesvos	NoLhx2_NoEbf
Olfr733	158.730454269828	-5.96555725805329	0.63022247676701	-9.4657957752572	2.91334193556238e-21	6.51250950186999e-20	457141	Lesvos	Ebf+Lhx2
Olfr734	50.2006830116253	-5.84354885961745	0.843962187666161	-6.92394629168971	4.39232494752105e-12	4.27210612136147e-11	431902	Lesvos	Ebf
Olfr735	196.664807860389	-6.54430123046839	0.6042182610676	-10.8310219206304	2.45401123825143e-27	8.49294853238222e-26	409791	Lesvos	Ebf+Lhx2
Olfr736	171.900177741664	-6.88688558863085	0.660366623655033	-10.4288819906024	1.83029110796835e-25	5.68379590015035e-24	364471	Lesvos	Lhx2
Olfr738	25.5223259752103	-4.84603837742909	0.898895699196767	-5.3911019729646	7.00269206948873e-08	4.23478588833818e-07	343225	Lesvos	Lhx2
Olfr739	39.4456121293289	-4.81095634584119	0.757367946175755	-6.35220485648168	2.1225039883357e-10	1.74779532914314e-09	331556	Lesvos	NoLhx2_NoEbf
Olfr74	40.4065925042316	-3.81528365181481	0.952774700410048	-4.00439227676052	6.21771158609789e-05	0.000242174597031406	2439603	Paros	Lhx2
Olfr740	82.154489985193	-3.71002200884888	0.755547293059093	-4.91037694520429	9.09014852235686e-07	4.70617932660921e-06	301730	Lesvos	Lhx2
Olfr741	438.029344437076	-4.74951850962152	0.532773271173818	-8.91470868866464	4.89100371840997e-19	8.90142017811995e-18	270325	Lesvos	Ebf
Olfr742	179.466559902948	-4.31405036207279	0.639087087273333	-6.75033254149869	1.47506679928333e-11	1.36169128471602e-10	241518	Lesvos	Ebf
Olfr743	158.456948299315	-3.45280258482996	0.649656130142737	-5.31481567652003	1.0676534391988e-07	6.2952470149132e-07	223625	Lesvos	NoLhx2_NoEbf
Olfr744	67.160326555255	-5.35795562645479	0.667203345045558	-8.03046877123935	9.71009302049059e-16	1.3303136185068e-14	138824	Lesvos	Ebf+Lhx2
Olfr745	76.0810654537571	-5.10111779157716	0.689936203832448	-7.39360793540263	1.42897350833254e-13	1.59402925972926e-12	114778	Lesvos	Lhx2
Olfr746	14.2349899512689	-4.00953964669941	0.944536856514718	-4.24497955695913	2.18613350976603e-05	9.17633001481185e-05	104480	Lesvos	NoLhx2_NoEbf
Olfr747	59.9768154080618	-4.07040344167113	0.730668936069667	-5.57079032751302	2.53586359808964e-08	1.63019802734334e-07	65462	Lesvos	Ebf+Lhx2
Olfr748	20.2026825053773	-2.91758432964219	0.96828885837868	-3.01313425678309	0.00258564500982989	0.00727587045984403	44866	Lesvos	Lhx2
Olfr749	53.3416055834472	-4.928452949939	0.710004247154502	-6.94144150502037	3.88118937526645e-12	3.7985405384848e-11	13569	Lesvos	Ebf
Olfr750	41.229812702451	-4.82570358213462	0.764760000416668	-6.31008888998562	2.78875248780551e-10	2.26610792679529e-09	304106	Lesvos	NoLhx2_NoEbf
Olfr75-ps1	10.819813298952	-1.02510328806437	0.845552697211557	-1.21234701449706	0.225379574171569	0.333197543390547	626186	Crete	Ebf+Lhx2
Olfr76	162.38919070605	-6.44238176928581	0.653197308013715	-9.86284188597811	6.03175515274012e-23	1.51762481835731e-21	707620	Rho	Ebf
Olfr761	49.7629785781301	-1.85938789184311	0.743981444124959	-2.49923960674859	0.0124460128049167	0.0293122479765973	407566	Tilos	NoLhx2_NoEbf
Olfr763	12.0966656524577	-3.73415846469603	0.959984032998585	-3.88981309723673	0.000100321458015388	0.000376615188171468	31642	Poros	Ebf
Olfr765	48.5829507012531	-5.49812417037451	0.87471531096054	-6.28561556140697	3.26557141000095e-10	2.63369785921228e-09	65668	Poros	Ebf+Lhx2
Olfr767	76.4159954806704	-6.58259524586564	0.798543911826995	-8.24324767664345	1.67598143815875e-16	2.45625340873011e-15	95676	Poros	Ebf+Lhx2
Olfr768	30.879912844201	-2.43103923997147	0.934389511141922	-2.60174072052722	0.00927519461369459	0.022707099313498	111073	Poros	Lhx2
Olfr769	79.5799210037264	-4.60654638818212	0.58371481241977	-7.89177572706411	2.97916756234805e-15	3.89870561405229e-14	129803	Poros	Ebf
Olfr77	308.54687036393	-6.60265831046527	0.4936203378308	-13.3759851538542	8.35394545732837e-41	6.17940986940148e-39	265482	Donousa	Ebf
Olfr770	43.7569571977112	-3.8370612950946	0.673710966667004	-5.69541166010312	1.23074598508221e-08	8.21212042310953e-08	153536	Poros	Lhx2
Olfr771	81.9456494927796	-5.46528941798056	0.779932628195404	-7.00738656187018	2.42810736717607e-12	2.42599596946548e-11	180854	Poros	Lhx2
Olfr772	14.4297725615991	-2.80885303085847	0.890486186573381	-3.15429152434921	0.0016088828209206	0.00475383086208924	193424	Poros	Lhx2
Olfr774	44.2377034955965	-4.30102234426276	0.741504220744226	-5.80040170229369	6.61562457205512e-09	4.54989183955986e-08	257055	Poros	Ebf+Lhx2
Olfr775	137.855633022321	-5.2849150803493	0.53416299375655	-9.89382481025624	4.42780133105273e-23	1.13224266974323e-21	269263	Poros	Lhx2
Olfr776	81.1865664964361	-4.72422103007697	0.621578492053186	-7.60036116190574	2.95305431539537e-14	3.5393526513101e-13	279967	Poros	Lhx2
Olfr777	148.700997744361	-3.65503943327118	0.520499592865992	-7.02217539334792	2.18440072622744e-12	2.19394793219871e-11	281779	Poros	Lhx2
Olfr78	70.3467860993318	-2.86723852193569	0.645416453289712	-4.4424627034549	8.89350528843138e-06	3.98128736743155e-05	66881	Pontikonisi	Ebf
Olfr780	48.1961921315192	-3.43036080829318	0.659934518872581	-5.19803209287117	2.01409361779311e-07	1.14375299844034e-06	339000	Poros	Ebf+Lhx2
Olfr781	47.735323067345	-3.55193361057768	0.774263655569246	-4.58749882553413	4.48587951112577e-06	2.09864639995257e-05	349705	Poros	Ebf
Olfr784	104.081541678968	-5.89450492985899	0.660454550869747	-8.92492136225962	4.46015965572318e-19	8.15173400491931e-18	404928	Poros	Ebf
Olfr785	35.4579447725724	-4.09436042453023	0.803773827660725	-5.09392105543709	3.50732858344727e-07	1.92819164707221e-06	430218	Poros	NoLhx2_NoEbf
Olfr786	255.7779921072	-5.61131344238771	0.43863326510284	-12.7927220500983	1.80054991739925e-37	1.15792827710358e-35	448157	Poros	Ebf
Olfr787	82.3370683422131	-4.1759096083164	0.623189253530745	-6.70086909338911	2.07183583821538e-11	1.88632280357328e-10	482713	Poros	Lhx2
Olfr788	369.378684561727	-5.78520215251584	0.657402081471475	-8.80009710277569	1.36697821277029e-18	2.38219105127361e-17	491849	Poros	Lhx2
Olfr789	277.091860148058	-5.38823541410456	0.565348986179164	-9.53081290641421	1.5605637941451e-21	3.5718880467584e-20	507862	Poros	Lhx2
Olfr790	98.6140802953305	-5.55874353571089	0.648990200625092	-8.56521952158421	1.07870135181698e-17	1.74731370287271e-16	519343	Poros	Ebf+Lhx2
Olfr791	313.913393555798	-6.06943415977592	0.448948374209367	-13.5192251680712	1.20437607144634e-41	9.2667060675793e-40	542671	Poros	Ebf+Lhx2
Olfr792	45.2915605867542	-5.27179634528158	0.801965726437375	-6.57359307448315	4.91153471798253e-11	4.30563256470859e-10	555944	Kithira	Ebf+Lhx2
Olfr794	496.035750417507	-7.87330599541001	0.560436859104381	-14.0485156668534	7.86655822990516e-45	7.40875033291887e-43	525368	Kithira	Ebf+Lhx2
Olfr796	22.469729677764	-4.53206144244478	0.920251762902723	-4.92480604236979	8.44440709823285e-07	4.38782293289435e-06	486294	Kithira	Lhx2
Olfr798	107.198247817891	-5.15238241402848	0.589049229574898	-8.74694703827527	2.19202517146352e-18	3.78173712013751e-17	470544	Kithira	Ebf+Lhx2
Olfr799	124.066615368924	-4.9924467721043	0.654633191232258	-7.6263269858143	2.41536718945896e-14	2.91397105262096e-13	450152	Kithira	Ebf
Olfr8	25.2235892764366	-4.3405925504631	0.939189959827655	-4.62163431906749	3.80728698425902e-06	1.8061819756043e-05	332273	Aigina	Ebf
Olfr800	65.3974293367098	-5.5967959661182	0.703517781550341	-7.95544350532911	1.78490954367553e-15	2.39213965670667e-14	436404	Kithira	Lhx2
Olfr801	137.409065174017	-3.85480672989584	0.511357024355089	-7.5383861887053	4.75822988318666e-14	5.57120190466862e-13	424674	Kithira	Ebf+Lhx2
Olfr802	52.3463453101169	-4.15950991509589	0.776369845016645	-5.35763971487933	8.43161622177054e-08	5.03779850825876e-07	410309	Kithira	Ebf
Olfr803	23.8188660434469	-4.38304641602635	0.847839630128536	-5.16966447459157	2.34514658710096e-07	1.31742507916183e-06	404192	Kithira	Ebf+Lhx2
Olfr804	37.5755144517202	-3.47222019797574	0.738856796799969	-4.69944949144966	2.60863727481448e-06	1.26256285963009e-05	388460	Kithira	Ebf+Lhx2
Olfr805	191.955783709183	-4.34068350591962	0.478199264104263	-9.07714384305956	1.11461254620307e-19	2.13448302597888e-18	369063	Kithira	Lhx2
Olfr806	130.830425412652	-5.54398539347919	0.612330062997606	-9.05391671664643	1.37930030227401e-19	2.62097471992201e-18	356541	Kithira	Ebf
Olfr807	58.9221975637763	-4.71629624886249	0.715050794120662	-6.59574996299721	4.23111497266159e-11	3.72247404562647e-10	340670	Kithira	Lhx2
Olfr808	89.8964893945381	-4.54900035008134	0.720643340021496	-6.31241572279798	2.74713071001917e-10	2.23333951826322e-09	327292	Kithira	Ebf+Lhx2
Olfr809	59.3807149246707	-5.76390688011104	0.761411763627237	-7.57002604300827	3.73149414287395e-14	4.42922187000224e-13	319541	Kithira	Ebf+Lhx2
Olfr810	155.705312089543	-6.32220200462118	0.586256381025083	-10.7840225014978	4.09574448601122e-27	1.39782487557235e-25	303561	Kithira	Ebf+Lhx2
Olfr811	160.647032391366	-6.12067707044603	0.574350181723278	-10.6566991100822	1.62254318656904e-26	5.36747251833347e-25	294082	Kithira	Lhx2
Olfr812	62.5776500412986	-4.03262435085905	0.571926462318576	-7.05094905822488	1.77701549114254e-12	1.80689451267503e-11	252383	Kithira	Ebf+Lhx2
Olfr813	130.422562896534	-6.57080771060201	0.658915066561254	-9.97216188255299	2.01787960640158e-23	5.26941742671684e-22	239756	Kithira	Ebf+Lhx2
Olfr814	25.0544640504279	-4.53759325242805	0.832847266680697	-5.44828978128556	5.08564526132616e-08	3.13824189326732e-07	218617	Kithira	NoLhx2_NoEbf
Olfr815	17.0999341508235	-2.20901046744535	0.81294504478947	-2.71729372311682	0.00658181684450957	0.0167262773982782	193168	Kithira	NoLhx2_NoEbf
Olfr816	96.2189506604609	-5.35767898910987	0.623530477766431	-8.59248934920037	8.51050587919473e-18	1.3956095987433e-16	182881	Kithira	NoLhx2_NoEbf
Olfr818	133.638133392582	-5.39408826581444	0.600716090561707	-8.97943030087745	2.72172343937337e-19	5.04396811587097e-18	149282	Kithira	NoLhx2_NoEbf
Olfr819	14.1687244318262	-3.55607562850291	0.97527815973564	-3.64621681825298	0.000266129453190457	0.000924559791521371	131212	Kithira	Ebf
Olfr820	490.285272943816	-5.31071823359615	0.708166445777439	-7.49925143341963	6.41833085978272e-14	7.43413523980882e-13	77412	Kithira	Lhx2
Olfr821	224.926475718447	-5.6324282554289	0.596538760602288	-9.44184791905591	3.66262099136275e-21	8.07228552252392e-20	63407	Kithira	Ebf
Olfr822	73.0739015655417	-4.67863179166634	0.583205670753104	-8.02226731716229	1.038109182468e-15	1.41998506030445e-14	22933	Kithira	Ebf+Lhx2
Olfr823	8.2172975888381	-3.14154015785591	0.988284219632548	-3.17878207042905	0.00147895240735057	0.0044038950830489	12639	Kithira	Lhx2
Olfr824	24.8333770217725	-4.63480734036874	0.916024611814926	-5.05969739304904	4.19922364816156e-07	2.2802022550745e-06	24575	Kithira	Lhx2
Olfr825	134.196127134338	-6.50546503550964	0.683442235240495	-9.51867575643821	1.753998485092e-21	3.99341663019296e-20	60805	Kithira	Ebf
Olfr826	102.605345305415	-5.82404919365608	0.677077642434842	-8.60174495307834	7.85131173694659e-18	1.2949029453232e-16	80675	Kithira	Lhx2
Olfr827	497.937352554776	-7.20728725019829	0.559977936246237	-12.8706629023845	6.58346828435784e-38	4.33076625499647e-36	104122	Kithira	Ebf
Olfr828	52.5451083003631	-4.93834089500345	0.702314799204876	-7.03152048140575	2.04294869123071e-12	2.0602820768497e-11	831611	Donousa	Ebf+Lhx2
Olfr829	8.8337123225305	-2.95521657831204	0.997997849918939	-2.9611452354853	0.00306497369696245	0.00847502353074729	792519	Donousa	Lhx2
Olfr830	8.99660277191905	-1.30622344454115	0.981881095565286	-1.33032752177507	0.183410383114451	0.282516574580174	774860	Donousa	Lhx2
Olfr832	7.1361428793226	-1.67569570129584	0.932635130983519	-1.79673234004033	0.0723781222221504	0.132635506273127	704552	Donousa	NoLhx2_NoEbf
Olfr834	49.4356444392791	-5.12019607326656	0.740099738789849	-6.91825142600197	4.57252244300071e-12	4.43302113108366e-11	662208	Donousa	Lhx2
Olfr835	547.904787123947	-5.99066031332348	0.474465208261749	-12.6261319249748	1.51546505295828e-36	9.29503209527973e-35	613441	Donousa	Lhx2
Olfr836	48.0256180772166	-5.8828968650271	0.836885960597972	-7.02950837032043	2.07262520196846e-12	2.08898803251032e-11	526014	Donousa	NoLhx2_NoEbf
Olfr837	13.4608517800699	-3.71653879108056	0.964229880821682	-3.85441155164519	0.000116008312178305	0.000430164212649115	513196	Donousa	Lhx2
Olfr843	108.032615872541	-6.20777529123301	0.694966440558713	-8.93248210121097	4.16555787917929e-19	7.63759468592075e-18	401291	Donousa	Lhx2
Olfr845	122.837355815777	-4.41258948528764	0.561291118522176	-7.86149885447244	3.79563904325823e-15	4.91493906164956e-14	309418	Donousa	Lhx2
Olfr846	32.0584590209694	-4.9411028447314	0.902090514619473	-5.47739141987951	4.31641704246151e-08	2.69054060494843e-07	287138	Donousa	Ebf+Lhx2
Olfr847	84.8769837715677	-6.12304440798473	0.760133215917333	-8.05522542597406	7.93324631774202e-16	1.09646752434871e-14	272481	Donousa	Ebf+Lhx2
Olfr849	170.225620604112	-5.99664905207301	0.635781483250006	-9.43193410009233	4.02595765290938e-21	8.85043114131291e-20	204213	Donousa	Ebf+Lhx2
Olfr851	35.7248123611572	-2.69296244826992	0.762412971743118	-3.53215717475656	0.0004121842882211	0.00137594348392226	150182	Donousa	NoLhx2_NoEbf
Olfr853	23.9740496328123	-4.65560314124278	0.912914911985495	-5.09971201052827	3.40170654499938e-07	1.87430985623607e-06	113208	Donousa	NoLhx2_NoEbf
Olfr854	23.610249280071	-3.80167800782691	0.857465754552517	-4.43362080367965	9.26635468057193e-06	4.13423823245294e-05	83754	Donousa	Lhx2
Olfr855	31.729374219838	-1.22130913160857	0.994505084921934	-1.2280572016426	NA	NA	65106	Donousa	Ebf+Lhx2
Olfr857	21.3314387213225	-2.42574881148917	0.768159975462345	-3.15786930974781	0.00158926789287207	0.00469990256239707	58068	Donousa	NoLhx2_NoEbf
Olfr859	133.638339515578	-6.50153516374591	0.679737810498428	-9.5647690379009	1.12452276468019e-21	2.59453143899105e-20	153406	Donousa	Ebf+Lhx2
Olfr860	53.1476029296569	-4.73875977195219	0.833581263892414	-5.68482039750332	1.30950204375488e-08	8.71063980089359e-08	194123	Donousa	Lhx2
Olfr862	20.3547414172904	-4.44608444002082	0.923390435466155	-4.81495613258795	1.47232229980673e-06	7.38517893980474e-06	231809	Donousa	Lhx2
Olfr866	12.2890759130727	-1.21102788164181	0.957012156417012	-1.26542580835736	NA	NA	375459	Donousa	Lhx2
Olfr867	221.517658604719	-5.74629606507987	0.600846128952563	-9.56367327371687	1.13649737944445e-21	2.61865405544453e-20	399463	Donousa	Lhx2
Olfr868	287.35762128719	-5.86532959203343	0.491153131219652	-11.9419570378558	7.15203210487032e-33	3.50185435589318e-31	447126	Donousa	Lhx2
Olfr869	127.557251156824	-6.76077135972497	0.723725414571196	-9.34162490857211	9.48668565687625e-21	1.99393935727149e-19	477601	Donousa	Ebf+Lhx2
Olfr870	163.04502053444	-7.52517214171611	0.762159858506718	-9.87348265291747	5.42477280123984e-23	1.37292157458691e-21	518532	Donousa	NoLhx2_NoEbf
Olfr871	8.04302908533213	-2.6632141832357	1.00708021448091	-2.6444906224361	0.0081813973639472	0.0202979987136976	560707	Donousa	NoLhx2_NoEbf
Olfr872	92.6308543318265	-6.77486892023698	0.793834890972108	-8.53435518806772	1.40939240193818e-17	2.26172048858516e-16	585619	Donousa	Lhx2
Olfr873	173.372199418123	-6.42321992134141	0.593932953458459	-10.8147222408508	2.93179432795952e-27	1.00857236012739e-25	647032	Donousa	Ebf+Lhx2
Olfr874	20.3138961059702	-3.49034096632028	0.891225526990813	-3.91633863776913	8.99039420057208e-05	0.000340398602914894	57072	Kimolos	NoLhx2_NoEbf
Olfr875	102.745796242621	-4.89798223443373	0.665775230113721	-7.35681054640183	1.88356375554967e-13	2.06772110362411e-12	83793	Kimolos	Ebf
Olfr876	58.7564812252473	-4.73435214174847	0.848810063477326	-5.57763432063143	2.43811509211386e-08	1.57028825159127e-07	114994	Kimolos	Ebf+Lhx2
Olfr877	24.7731745589127	-2.23321050610126	0.943430462877947	-2.36711723224288	0.0179272532031498	0.0404260380683352	166755	Kimolos	Lhx2
Olfr878	116.745622281079	-6.93988647128459	0.795500884955072	-8.72392049152345	2.68731826404465e-18	4.60396921280412e-17	229890	Kimolos	Ebf
Olfr881	38.1489629101461	-5.47848283705375	0.862271992568336	-6.35354375912838	2.10410295376152e-10	1.73347105201146e-09	303808	Kimolos	Ebf+Lhx2
Olfr884	162.640981370064	-7.54976850826356	0.759284438480063	-9.94326780011019	2.69827369490936e-23	7.00372697767511e-22	358495	Kimolos	Ebf
Olfr887	40.3522010023255	-5.63576785944583	0.849921349222707	-6.63092869075475	3.33581370335832e-11	2.96660212473584e-10	396070	Kimolos	Ebf
Olfr888	36.8953058713298	-5.47017637352295	0.860715331209735	-6.35538391750804	2.07906703758581e-10	1.71612645559346e-09	420624	Kimolos	NoLhx2_NoEbf
Olfr889	21.2640964416974	-4.59859291245929	0.912100375923474	-5.04176188701091	4.61265032069778e-07	2.49526140229838e-06	427200	Kimolos	Ebf
Olfr890	14.5452238832877	-3.35705285217248	0.938812761493361	-3.5758491893873	0.000349092864264946	0.00118414003456138	455073	Kimolos	NoLhx2_NoEbf
Olfr893	28.4420517098022	-2.998470512022	1.00363413455639	-2.9876131239272	0.0028116521940069	0.00784531404835503	520354	Kimolos	Ebf
Olfr894	20.3935657403799	-4.59375018579706	0.910530738480048	-5.04513465790889	4.53202076537495e-07	2.4539546934099e-06	530012	Kimolos	Ebf+Lhx2
Olfr895	98.3528308977106	-5.59363099115471	0.636847962279552	-8.78330672698191	1.58737531089371e-18	2.7551272389983e-17	579787	Kimolos	Ebf+Lhx2
Olfr898	7.21550771991471	-2.59933335605341	1.00815832391821	-2.57829875961454	0.00992881132417627	0.0240679413744273	660347	Kimolos	NoLhx2_NoEbf
Olfr9	14.8230840547771	-3.88851114600339	0.955024155815249	-4.07163643173401	4.66840058415831e-05	0.00018543416471069	10282	Poros	Ebf
Olfr90	6.09291000831286	-1.70692791356852	1.00231405915668	-1.7029871006745	0.0885704824159645	0.156693929833622	455434	Tilos	Ebf+Lhx2
Olfr901	48.7246160691426	-5.94261369685547	0.831501519055862	-7.14684647071129	8.87940919486607e-13	9.28620251659688e-12	741418	Kimolos	Ebf
Olfr902	62.8101242801715	-3.74783920891327	0.969600647864931	-3.86534313602827	0.00011093312796415	0.000413212115941674	759646	Kimolos	Ebf+Lhx2
Olfr904	126.000041362028	-5.78975721840621	0.66565818908891	-8.697793121618	3.38400747574384e-18	5.75181152312082e-17	775289	Kimolos	Ebf+Lhx2
Olfr905	28.3535069332693	-4.84507919796927	0.904451275828826	-5.3569267106504	8.46494363704418e-08	5.05275004001544e-07	784681	Kimolos	Ebf
Olfr906	30.4148009231031	-4.29729601153708	0.888481824804328	-4.83667295330828	1.32030394768236e-06	6.68294817571378e-06	799177	Kimolos	Ebf
Olfr907	58.0169173400891	-5.28475270014365	0.742430062221868	-7.11818253200576	1.09359483841833e-12	1.13542813494818e-11	807919	Kimolos	NoLhx2_NoEbf
Olfr91	29.8065288878235	-4.34912823813924	0.879990427488867	-4.9422449407204	7.72281040603301e-07	4.04936529808272e-06	445635	Tilos	Lhx2
Olfr910	57.060060784968	-5.19314802061051	0.757303662396243	-6.85741833623051	7.01160816331328e-12	6.69501754541298e-11	849761	Kimolos	Ebf
Olfr911-ps1	6.96461747647431	-0.604204406380109	0.811838227608499	-0.744242369763698	0.456729859389037	0.57550366475874	835658	Kimolos	NoLhx2_NoEbf
Olfr912	41.8913219657678	-3.49650561513924	0.931569151354615	-3.7533505806358	0.00017448655618822	0.000627169091950777	892126	Kimolos	NoLhx2_NoEbf
Olfr913	24.9752325985335	-1.27801821514658	0.989668364523419	-1.29136007672834	NA	NA	904709	Kimolos	NoLhx2_NoEbf
Olfr914	79.3359113609248	-5.08162360495699	0.708883743133321	-7.16848658779481	7.58313609751276e-13	7.97409094817769e-12	917080	Kimolos	Lhx2
Olfr915	10.5413186425352	-2.07809696445581	1.00064590660201	-2.0767555743196	0.0378241244293552	0.0771021625712522	958525	Kimolos	Lhx2
Olfr916	51.3367294211915	-2.71515802418619	1.00767549790445	-2.69447657488209	0.00704992819888349	0.0177847647113227	969278	Kimolos	Lhx2
Olfr918	77.037868616961	-4.60957350201545	0.639643208207283	-7.20647611491822	5.74183895829573e-13	6.10867866952018e-12	984027	Kimolos	Ebf+Lhx2
Olfr919	29.3835023019288	-4.84329396496067	0.906248811599436	-5.3443313833568	9.07514091485872e-08	5.38973306917953e-07	1008810	Kimolos	Lhx2
Olfr92	11.9856808853056	-3.01122203633862	0.962035431239836	-3.1300531545474	0.00174774674920668	0.00511155866665148	423842	Tilos	Lhx2
Olfr920	83.1502891885063	-6.13205780501919	0.755308552683988	-8.11861296052975	4.71541692823362e-16	6.64515214702424e-15	1064732	Kimolos	NoLhx2_NoEbf
Olfr921	222.192291979208	-4.29416701215779	0.703815432104973	-6.10126862281889	1.0522988565264e-09	8.00722772283992e-09	1085024	Kimolos	Lhx2
Olfr922	81.4674965730826	-6.45668369159429	0.816947518633242	-7.90342530496495	2.71341781975019e-15	3.57263224777651e-14	1126550	Kimolos	Ebf+Lhx2
Olfr923	130.663395537881	-3.63856018543766	0.623334696397906	-5.83724956506348	5.30695757088805e-09	3.70155458252754e-08	1122003	Psara	Ebf+Lhx2
Olfr924	42.7956898681566	-4.60443623995616	0.733469685172693	-6.27760946776152	3.43818186549937e-10	2.76772837234384e-09	1100495	Psara	NoLhx2_NoEbf
Olfr93	31.9352950389468	-5.11751975173633	0.886014312359784	-5.77588835795043	7.65481193869104e-09	5.22704769268384e-08	382218	Tilos	Ebf+Lhx2
Olfr930	7.30809003684465	-2.75838392906151	1.00359103645485	-2.74851391539466	0.00598660936922418	0.015411383491946	1020891	Psara	NoLhx2_NoEbf
Olfr933	64.8409427805996	-5.30570149274465	0.670255371178507	-7.91594028320229	2.45391384909125e-15	3.24334395621838e-14	973642	Psara	NoLhx2_NoEbf
Olfr934	21.851213618753	-4.70906749101587	0.903405208993709	-5.2125750926998	1.86237141011703e-07	1.06284673024394e-06	963776	Psara	Ebf+Lhx2
Olfr935	110.379213516341	-6.30583149410559	0.67815915241729	-9.29845372082428	1.42502945512111e-20	2.95196906959282e-19	952307	Psara	NoLhx2_NoEbf
Olfr937	71.2693531579048	-5.94703240130068	0.8563827347042	-6.94436279516404	3.80172357340419e-12	3.72923766577241e-11	887064	Psara	Ebf+Lhx2
Olfr938	33.5485150497159	-5.40725791476176	0.860840814477564	-6.28136796469552	3.35606757566372e-10	2.70415262583283e-09	873174	Psara	Ebf+Lhx2
Olfr94	14.11908533941	-3.52321806219124	0.911777149768258	-3.86412191080542	0.000111489532698198	0.000415015571501823	345922	Tilos	Lhx2
Olfr943	104.454646900011	-3.9591127030513	0.551258133312203	-7.18195789559275	6.8720087502632e-13	7.26174560458530e-12	765250	Psara	Ebf+Lhx2
Olfr944	9.44867093449995	-2.14709759297264	0.882283147672128	-2.43356976571261	0.014950753941801	0.034453301803308	733696	Psara	Lhx2
Olfr947-ps1	64.3447754752738	-4.50637969061833	0.668294561160899	-6.7431039432526	1.55038209232646e-11	1.42739505134864e-10	652509	Psara	Lhx2
Olfr948	34.5374064618206	-4.61948784353211	0.860030721792744	-5.37130561324918	7.81686011805881e-08	4.70075311007479e-07	632368	Psara	Lhx2
Olfr95	113.655995803858	-7.0525776164768	0.781410317109719	-9.02544727405556	1.78962784473766e-19	3.36360260676701e-18	330848	Tilos	Lhx2
Olfr954	44.3560049192474	-5.63641350374627	0.856409721715804	-6.58144502663257	4.65897771180388e-11	4.09263409087359e-10	488991	Psara	Ebf+Lhx2
Olfr955	11.5874244487896	-3.47214808733985	0.976115633021964	-3.55710734453703	0.000374960964188733	0.00126392572223603	481266	Psara	Lhx2
Olfr957	188.753629208839	-5.55349851614344	0.594481942360349	-9.34174466947417	9.47595933942667e-21	1.99393935727149e-19	436181	Psara	Lhx2
Olfr958	82.7780662369713	-5.17121061152328	0.771565259124563	-6.70223360936528	2.05257541097649e-11	1.86977469387842e-10	399070	Psara	NoLhx2_NoEbf
Olfr959	152.270438745586	-5.10378162240373	0.567981320903419	-8.9858265308545	2.56796798644833e-19	4.76928106103846e-18	376476	Psara	NoLhx2_NoEbf
Olfr96	144.497725696792	-6.1734843375272	0.600566052629865	-10.2794427199034	8.72305056702675e-25	2.58763815013263e-23	317260	Tilos	NoLhx2_NoEbf
Olfr960	37.1338360615814	-5.56319654251899	0.85168751731734	-6.531969095945	6.49105517481992e-11	5.6302635097142e-10	327785	Psara	Ebf+Lhx2
Olfr961	53.3889831586619	-5.7705624013786	0.855281428820694	-6.74697498031186	1.50959293776481e-11	1.39132803649072e-10	302740	Psara	Ebf+Lhx2
Olfr963	52.6220221146458	-4.84113351004147	0.726993864094307	-6.65911192534283	2.75487088943902e-11	2.4767970672656e-10	281322	Psara	Lhx2
Olfr965	60.4493537781015	-5.35966385685738	0.738404640618772	-7.25843739601373	3.91587548969703e-13	4.21813212905802e-12	231396	Psara	NoLhx2_NoEbf
Olfr967	26.2734352900751	-4.83915065096868	0.901167923007255	-5.36986562373428	7.87953324049114e-08	4.73513791491858e-07	200613	Psara	Ebf
Olfr968	58.8306924731902	-4.88175888953088	0.667002596842477	-7.31895034987965	2.49918035386974e-13	2.72271639689917e-12	168768	Psara	Ebf+Lhx2
Olfr969	860.902043673545	-8.30052284216857	0.501959516524147	-16.5362396147922	2.01196235513567e-61	3.66670404844027e-59	155381	Psara	Ebf+Lhx2
Olfr97	78.1634255431921	-6.38945308894066	0.820547106019563	-7.78682057625626	6.87164255827218e-15	8.67639263676345e-14	306603	Tilos	Ebf+Lhx2
Olfr970	63.4006709284971	-4.96876322972529	0.665679499365567	-7.46419746208321	8.38088391903121e-14	9.57855002284502e-13	131011	Psara	Ebf
Olfr971	23.0206284912577	-4.55714831134147	0.919199013040806	-4.95773847304943	7.13184760340341e-07	3.75747848418408e-06	111631	Psara	Lhx2
Olfr972	381.263751311281	-7.06005362451987	0.679723575727523	-10.3866540408921	2.85182578567202e-25	8.74576822349775e-24	77339	Psara	Ebf+Lhx2
Olfr974	79.9462381538561	-6.20354495599964	0.737160055407469	-8.41546542096695	3.91338027278353e-17	6.09829195311249e-16	8695	Psara	Ebf+Lhx2
Olfr976	83.5848399489611	-5.58602173544231	0.674033287741304	-8.28745677258931	1.15695628137006e-16	1.73997744410235e-15	1700	Psara	Ebf+Lhx2
Olfr978	15.3287423724651	-3.81678240878799	0.960891852874301	-3.97212485189765	7.12343654426783e-05	0.000275089466368936	41373	Psara	Lhx2
Olfr979	12.7189061275658	-2.67407956886572	0.90046946254973	-2.96965047686783	0.00298138754993031	0.00826131427947551	47767	Psara	Lhx2
Olfr98	29.6051302643857	-4.75260295198277	0.913981129531408	-5.19989176846506	1.9940460561716e-07	1.13377593724061e-06	280184	Tilos	Ebf+Lhx2
Olfr980	21.3343009849764	-4.23813888585765	0.858711962396591	-4.93546040051587	7.9961904243418e-07	4.18176279098166e-06	53576	Psara	NoLhx2_NoEbf
Olfr981	44.5857299261028	-3.88889612227647	0.658687614381272	-5.90400675125711	3.5477763364852e-09	2.52431275414823e-08	68950	Psara	Lhx2
Olfr982	20.0023765592632	-4.02102986027882	0.954404772106803	-4.21312841028926	2.51857779874911e-05	0.000104445833400965	121545	Psara	Ebf
Olfr983	92.9607605374685	-5.86222793030917	0.732739722403415	-8.00042327592236	1.23992233882958e-15	1.68400799919054e-14	138208	Psara	Ebf
Olfr984	222.704553013333	-6.67400721843429	0.610759926079889	-10.9273823206949	8.52728572850917e-28	3.04392380975979e-26	144144	Psara	Ebf
Olfr985	58.7105918497368	-3.56973938385917	0.596329618483982	-5.98618494404878	2.14820092666993e-09	1.57482956066169e-08	174066	Psara	Ebf+Lhx2
Olfr986	98.2494050235994	-5.24691219356848	0.726808734084629	-7.21910999071393	5.23289183672165e-13	5.58791145017954e-12	228482	Psara	Lhx2
Olfr987	58.7583749090626	-6.1838631857584	0.820240971086692	-7.53908107950977	4.73294648181993e-14	5.55275976911604e-13	5074891	Paros	Ebf+Lhx2
Olfr988	52.8804592122724	-6.03942972878877	0.827554240086139	-7.29792614942089	2.92236953502819e-13	3.17372646100887e-12	5051120	Paros	Ebf+Lhx2
Olfr99	349.739899421084	-6.32005896382142	0.506976957855842	-12.4661660966819	1.14189098932944e-35	6.73989424694965e-34	260537	Tilos	Ebf
Olfr992	29.1098781469814	-4.95699404884747	0.895705563867719	-5.53417802546947	3.12691255341674e-08	1.98352366058659e-07	5004797	Paros	Ebf
Olfr994	83.3957018382121	-5.15493463458033	0.710857514483561	-7.25171293761366	4.11533388914637e-13	4.43021733787869e-12	4977815	Paros	Lhx2
Olfr995	13.055071385859	-3.86542893771367	0.952758237955741	-4.0570931677352	4.96872647606002e-05	0.000196142924450056	4970627	Paros	Ebf
Olfr996	70.5216645524678	-6.43367310720402	0.808077337092551	-7.96170466845694	1.69685098007849e-15	2.27589312386403e-14	4833984	Paros	Ebf
Olfr998	18.7988446485152	-4.3281675797631	0.929819733424622	-4.65484590633715	3.24223095337478e-06	1.55092563090242e-05	4822373	Paros	NoLhx2_NoEbf
