# Supplementary material for: Cooperative interactions enable singular olfactory receptor expression in mouse olfactory neurons
Source: eLife. 2017 Sep 21;6:e28620. doi: 10.7554/eLife.28620 (PMC5608512; doi:10.7554/eLife.28620)
Supplement: Figure 6—source code 1. [file elife-28620-fig6-code1.r]

# R code for Figure 6A,C
setwd("/media/storageA/kevin/eLife/R")
library("BiocParallel")
library("GenomicFeatures")
library("GenomicRanges")
library("Rsamtools")
library("GenomicAlignments")
library("DESeq2")
library("ggplot2")
library("AnnotationDbi")
library("org.Mm.eg.db")
library("gplots")
library("xlsx")
library("pheatmap")
library("RColorBrewer")
library("PoiClaClu")
library("genefilter")
library("vsn")
library("tsne")
library("reshape2")
library("rtracklayer")
'%nin%' <- Negate('%in%')

# Reference annotation
genes <-import("/media/storageA/kevin/eLife/annotation/genes.gtf")
genes_txdb <- makeTxDbFromGRanges(genes)
exonsByGene <- exonsBy(genes_txdb, by="gene")

# Load Lhx2KO RNAseq count data
Lhx2KO_sampleTable <- read.delim("SampleTable.RNAseq.Lhx2KO.txt",header =T)
Lhx2KO_bamfiles <- filenames <- file.path(Lhx2KO_sampleTable$data)
Lhx2KO_bamfiles <- BamFileList(Lhx2KO_bamfiles)
Lhx2KO.rna <- summarizeOverlaps(features=exonsByGene, reads=Lhx2KO_bamfiles, mode="Union", singleEnd=TRUE, ignore.strand=FALSE, preprocess.reads=invertStrand)
colData(Lhx2KO.rna) <- DataFrame(Lhx2KO_sampleTable)
colnames(Lhx2KO.rna)<-Lhx2KO_sampleTable$library

# Count data to DESeq2
dds_Lhx2KO.rna <- DESeqDataSet(Lhx2KO.rna, design = ~ geno)
# Set wild-type as refrence genotype
dds_Lhx2KO.rna$geno <- relevel(dds_Lhx2KO.rna$geno, ref="wt") 
# Filter out genes with no counts in any condition
dds_Lhx2KO.rna <- dds_Lhx2KO.rna[ rowSums(counts(dds_Lhx2KO.rna)) > 1, ]

#Load refernce Olfr annotation
Olfr_reference <- scan(file = "/media/storageA/kevin/eLife/annotation/Olfr-geneID-for-DESeq2.txt", what = character())

# Generate List of Olfr transcripts present in RNAseq data set
Olfr_Lhx2KO <- merge(Olfr_reference, rownames(dds_Lhx2KO.rna), by=1)
Olfr_Lhx2KO <- as.character(Olfr_Lhx2KO$x)
nonOlfr_Lhx2KO <- rownames(dds_Lhx2KO.rna[rownames(dds_Lhx2KO.rna) %nin% Olfr_reference,])

# Differential expression analysis
dds_Lhx2KO.rna <- DESeq(dds_Lhx2KO.rna)
# Output results with padj cutoff of 0.05
res_Lhx2KO <- results(dds_Lhx2KO.rna, alpha=0.05)

# Convert RNAseq results to data frame
df.res_Lhx2KO <- data.frame(res_Lhx2KO)


### Figure 6A: RNAseq of ORs grouped by presence of Greek Island in Cluster
# Load list of ORs in cluster without Greek Island
ORs_non_GreekIsland_clusters <- scan(file = "/media/storageA/kevin/eLife/annotation/Olfr-in-ORclusters-without-GreekIslands.geneID.txt", what = character())
ORs_non_GreekIsland_clusters.Lhx2KO <- intersect(ORs_non_GreekIsland_clusters,rownames(res_Lhx2KO))
# Load list of ORs in cluster with Greek Island
ORs_in_GreekIsland_clusters <- scan(file = "/media/storageA/kevin/eLife/annotation/Olfr-in-ORclusters-with-GreekIslands.geneID.txt", what = character())
ORs_in_GreekIsland_clusters.Lhx2KO <- intersect(ORs_in_GreekIsland_clusters,rownames(res_Lhx2KO))

# Format data table
df.ORs_non_GreekIsland_clusters.Lhx2KO <- df.res_Lhx2KO[ORs_non_GreekIsland_clusters.Lhx2KO,]
df.ORs_non_GreekIsland_clusters.Lhx2KO$set <- "No_GreekIsland_in_cluster"
df.ORs_non_GreekIsland_clusters.Lhx2KO$significant <-ifelse((df.ORs_non_GreekIsland_clusters.Lhx2KO[ORs_non_GreekIsland_clusters.Lhx2KO,]$padj<0.05),TRUE,FALSE)
df.ORs_in_GreekIsland_clusters.Lhx2KO <- df.res_Lhx2KO[ORs_in_GreekIsland_clusters.Lhx2KO,]
df.ORs_in_GreekIsland_clusters.Lhx2KO$set <- "GreekIsland_in_cluster"
df.ORs_in_GreekIsland_clusters.Lhx2KO$significant <-ifelse((df.ORs_in_GreekIsland_clusters[ORs_in_GreekIsland_clusters.Lhx2KO,]$padj<0.05),TRUE,FALSE)
df.ORs_by_GreekIsland_clusters.Lhx2KO <- rbind(df.ORs_in_GreekIsland_clusters.Lhx2KO, df.ORs_non_GreekIsland_clusters.Lhx2KO)


# Figure 6A: MAplot for ORs grouped by cluster
MA.ORs_in_GreekIsland_clusters.Lhx2KO <- data.frame(mean = df.ORs_in_GreekIsland_clusters.Lhx2KO$baseMean, Fold = df.ORs_in_GreekIsland_clusters.Lhx2KO$log2FoldChange, sig=df.ORs_in_GreekIsland_clusters.Lhx2KO$significant)
rownames(MA.ORs_in_GreekIsland_clusters.Lhx2KO) <- rownames(df.ORs_in_GreekIsland_clusters.Lhx2KO)
MA.ORs_non_GreekIsland_clusters.Lhx2KO <- data.frame( mean = df.ORs_non_GreekIsland_clusters.Lhx2KO$baseMean, Fold = df.ORs_non_GreekIsland_clusters.Lhx2KO$log2FoldChange, sig=df.ORs_non_GreekIsland_clusters.Lhx2KO$significant)
rownames(MA.ORs_non_GreekIsland_clusters.Lhx2KO) <- rownames(df.ORs_non_GreekIsland_clusters.Lhx2KO)

pdf("Fig6A_Lhx2KO_RNAseq_ORs-by-cluster+Island.pdf",useDingbats=FALSE)
geneplotter::plotMA(MA.ORs_in_GreekIsland_clusters.Lhx2KO, ylim=c(-10,10),xlim=(c(1,10000)),  colSig="gold", colNonSig=rgb(0,0,0,alpha=0.2) , cex=0.5)
par(new=TRUE)
geneplotter::plotMA(MA.ORs_non_GreekIsland_clusters.Lhx2KO, ylim=c(-10,10),xlim=(c(1,10000)), cex=1, colSig="red", colNonSig="black")
dev.off()
MA.ORs_in_GreekIsland_clusters.Lhx2KO$Greek_Island_in_Cluster <- "TRUE"
MA.ORs_non_GreekIsland_clusters.Lhx2KO$Greek_Island_in_Cluster <- "FALSE"
df.plot_data <- rbind(MA.ORs_in_GreekIsland_clusters.Lhx2KO,MA.ORs_non_GreekIsland_clusters.Lhx2KO)
write.table(df.plot_data,file="Figure 6 - Source Data 1 - RNA-seq MA-plot of OR expression in Lhx2KO versus presence of Greek Island.txt", quote=F, sep="\t", row.names=T, col.names=T)

### Figure 6C
# Load data about distance between Olfr and closest Greek Island
# for "Olfr+Distance+Island.subst.txt", ORs on a Chr without a greek island have distance set to 100,000,000
OlfrIslandDist <- read.delim("Olfr+Distance+Island.subst.txt",header =T, row.names=1)

# Merge distance data to RNASeq data frame. Merge will keep only OR transcripts present in RNA-seq results  
df.Olfr_Lhx2KO_RNAseq <- merge(df.res_Lhx2KO,OlfrIslandDist,by=0)

# Load OR promoter motif data
ORs_promoterMotifs_noEbf_noLhx2 <- scan(file = "/media/storageA/kevin/eLife/annotation/OR-500bp-promoter.without-Lhx2+Ebf-motif.txt", what = character())
ORs_promoterMotifs_noEbf_Lhx2 <- scan(file = "/media/storageA/kevin/eLife/annotation/OR-500bp-promoter.with-Lhx2_without-Ebf-motif.txt", what = character())
ORs_promoterMotifs_Ebf_noLhx2 <- scan(file = "/media/storageA/kevin/eLife/annotation/OR-500bp-promoter.with-Ebf_without-Lhx2-motif.txt", what = character())
ORs_promoterMotifs_Ebf_Lhx2 <- scan(file = "/media/storageA/kevin/eLife/annotation/OR-500bp-promoter.with-Ebf+Lhx2-motif.txt", what = character())

# Generate data frame with promoter-type indicated for each OR 
ORs_promoterMotifs <- data.frame(OR=ORs_promoterMotifs_noEbf_noLhx2,Promoter_Motifs="NoLhx2_NoEbf")
ORs_promoterMotifs <- rbind(ORs_promoterMotifs, data.frame(OR=ORs_promoterMotifs_noEbf_Lhx2,Promoter_Motifs="Lhx2"))
ORs_promoterMotifs <- rbind(ORs_promoterMotifs, data.frame(OR=ORs_promoterMotifs_Ebf_noLhx2,Promoter_Motifs="Ebf"))
ORs_promoterMotifs <- rbind(ORs_promoterMotifs, data.frame(OR=ORs_promoterMotifs_Ebf_Lhx2,Promoter_Motifs="Ebf+Lhx2"))

# add promoter motif data to data frame
df.Olfr_Lhx2KO_RNAseq <- merge(df.Olfr_Lhx2KO_RNAseq,ORs_promoterMotifs,by=1)

# Generate filtered data set excluding ORs with low level of expression (Base mean <=5)
df.Olfr_Lhx2KO_RNAseq.notLow <- df.Olfr_Lhx2KO_RNAseq[df.Olfr_Lhx2KO_RNAseq$baseMean>5,]

# Add TRUE/FALSE indication for presence of each motif in promoter
df.Olfr_Lhx2KO_RNAseq.Lhx2_only.notLow <- df.Olfr_Lhx2KO_RNAseq.notLow[df.Olfr_Lhx2KO_RNAseq.notLow$Promoter_Motifs=="Lhx2",]
df.Olfr_Lhx2KO_RNAseq.Lhx2_Ebf.notLow <- df.Olfr_Lhx2KO_RNAseq.notLow[df.Olfr_Lhx2KO_RNAseq.notLow$Promoter_Motifs=="Ebf+Lhx2",]
df.Olfr_Lhx2KO_RNAseq.Ebf_only.notLow <- df.Olfr_Lhx2KO_RNAseq.notLow[df.Olfr_Lhx2KO_RNAseq.notLow$Promoter_Motifs=="Ebf",]
df.Olfr_Lhx2KO_RNAseq.no_motif.notLow <- df.Olfr_Lhx2KO_RNAseq.notLow[df.Olfr_Lhx2KO_RNAseq.notLow$Promoter_Motifs=="NoLhx2_NoEbf",]
df.Olfr_Lhx2KO_RNAseq.Lhx2_only.notLow$Lhx2 <- "TRUE" 
df.Olfr_Lhx2KO_RNAseq.Lhx2_only.notLow$Ebf <- "FALSE" 
df.Olfr_Lhx2KO_RNAseq.Ebf_only.notLow$Lhx2 <- "FALSE" 
df.Olfr_Lhx2KO_RNAseq.Ebf_only.notLow$Ebf <- "TRUE"
df.Olfr_Lhx2KO_RNAseq.no_motif.notLow$Lhx2 <- "FALSE"
df.Olfr_Lhx2KO_RNAseq.no_motif.notLow$Ebf <- "FALSE"
df.Olfr_Lhx2KO_RNAseq.Lhx2_Ebf.notLow$Lhx2 <- "TRUE"
df.Olfr_Lhx2KO_RNAseq.Lhx2_Ebf.notLow$Ebf <- "TRUE"
df.Olfr_Lhx2KO_RNAseq.notLow.MotifType <- rbind(df.Olfr_Lhx2KO_RNAseq.Lhx2_only.notLow, df.Olfr_Lhx2KO_RNAseq.Ebf_only.notLow, df.Olfr_Lhx2KO_RNAseq.no_motif.notLow, df.Olfr_Lhx2KO_RNAseq.Lhx2_Ebf.notLow)

# Figure 6C: RNAseq of ORs grouped by distance to Greek Island 
p_Lhx2KO_dist_motif <- ggplot(df.Olfr_Lhx2KO_RNAseq.notLow.MotifType, aes(y=df.Olfr_Lhx2KO_RNAseq.notLow.MotifType$log2FoldChange, x = (df.Olfr_Lhx2KO_RNAseq.notLow.MotifType$distance+1), color=Lhx2)) + geom_point(cex=0.5) + scale_x_log10(breaks=c(1,100,10000,1000000,100000000)) + coord_cartesian(xlim=c(1,100000000),ylim=c(-10,4)) +  scale_color_manual(values=c("red","black"))  + theme(legend.position="none")
ggsave(plot=p_Lhx2KO_dist_motif,height=4,width=4,dpi=300, filename="Fig6C_Lhx2KO_RNAseq_L2FC-v-IslandDist.color-by-Promoter-motif.thresholded.pdf", useDingbats=FALSE)
write.table(df.Olfr_Lhx2KO_RNAseq.notLow.MotifType,file="Figure 6 - Source Data 3 - OR expression in Lhx2KO versus promoter motifs and distance to Greek Island.txt", quote=F, sep="\t", row.names=F, col.names=T)
