# Supplementary material for: Cooperative interactions enable singular olfactory receptor expression in mouse olfactory neurons
Source: eLife. 2017 Sep 21;6:e28620. doi: 10.7554/eLife.28620 (PMC5608512; doi:10.7554/eLife.28620)
Supplement: Figure 6—source data 1. [file elife-28620-fig6-data1.txt]

mean	Fold	sig	Greek_Island_in_Cluster
Olfr1416	31.2673698316156	-4.33768062980434	TRUE	TRUE
Olfr1415	43.1539903083685	-3.95504351694705	TRUE	TRUE
Olfr1414	60.4211619453978	-3.77672095650864	TRUE	TRUE
Olfr1413	2.57724519468154	-0.0409941459547006	NA	TRUE
Olfr1412	149.977124085683	-4.72227208292169	TRUE	TRUE
Olfr1411	55.2338890953791	-3.57177500018214	TRUE	TRUE
Olfr1410	31.1759376543971	-2.53159123124572	TRUE	TRUE
Olfr12	140.445558562779	-4.64367010459578	TRUE	TRUE
Olfr16	270.886063907547	-4.37626234375766	TRUE	TRUE
Olfr1408	218.139049121896	-3.88130381315909	TRUE	TRUE
Olfr1406	356.594147949015	-6.30567450367637	TRUE	TRUE
Olfr218	106.571946870509	-5.42107813578777	TRUE	TRUE
Olfr1404	185.646593456267	-5.00539099916065	TRUE	TRUE
Olfr418	161.638717459014	-2.66850737400787	TRUE	TRUE
Olfr433	35.0839852282318	-4.15484440659201	TRUE	TRUE
Olfr432	38.1936904434287	-4.85515464499162	TRUE	TRUE
Olfr430	39.0867735473796	-4.59881649362833	TRUE	TRUE
Olfr429	85.8066730441067	-3.97805620553898	TRUE	TRUE
Olfr231	96.7565799365806	-4.3246117725256	TRUE	TRUE
Olfr424	99.7412963797644	-5.20945917018194	TRUE	TRUE
Olfr421-ps1	2.76233691160418	-0.562803009474233	NA	TRUE
Olfr420	34.1479209745656	-3.73957138319273	TRUE	TRUE
Olfr419	422.335892586345	-4.1510041972948	TRUE	TRUE
Olfr417	203.847121543264	-4.13650875760938	TRUE	TRUE
Olfr248	1.92290113520285	-0.72579628397638	NA	TRUE
Olfr414	298.115817520577	-3.05464250396119	TRUE	TRUE
Olfr220	236.512662398022	-1.97300181021792	TRUE	TRUE
Olfr1357	255.642275383881	-6.90466908675888	TRUE	TRUE
Olfr9	14.9589911356403	-2.40506944139292	TRUE	TRUE
Olfr763	11.6105829673599	-2.86292795521144	TRUE	TRUE
Olfr765	48.0560004354631	-3.36123713942357	TRUE	TRUE
Olfr767	73.4147987384755	-5.7211630834466	TRUE	TRUE
Olfr768	28.6271921198826	-2.60945386035862	TRUE	TRUE
Olfr769	78.5279333287195	-3.419907965392	TRUE	TRUE
Olfr770	42.8591626147489	-3.0317243229293	TRUE	TRUE
Olfr771	81.0797943017479	-3.31851953082023	TRUE	TRUE
Olfr772	13.2787615735871	-3.17041834095202	TRUE	TRUE
Olfr774	42.2621386032148	-3.81048572542094	TRUE	TRUE
Olfr775	138.835490379124	-3.10950092892725	TRUE	TRUE
Olfr776	80.1139857547992	-3.2849233011798	TRUE	TRUE
Olfr777	142.476159392273	-3.53825920874158	TRUE	TRUE
Olfr780	44.441637870583	-4.87266326622331	TRUE	TRUE
Olfr781	44.5327656005734	-4.91990554719721	TRUE	TRUE
Olfr782	3.41773257928575	-0.895136163260385	NA	TRUE
Olfr784	103.135927880014	-3.64171584821446	TRUE	TRUE
Olfr785	34.1561567961832	-3.34833102815925	TRUE	TRUE
Olfr786	308.101857954678	-1.21607610249153	TRUE	TRUE
Olfr787	81.0482176345291	-3.13607199527286	TRUE	TRUE
Olfr788	366.413353031003	-3.38584365586227	TRUE	TRUE
Olfr789	270.047991246103	-4.08082702503475	TRUE	TRUE
Olfr790	104.239984832439	-2.30429443188325	TRUE	TRUE
Olfr791	307.301318292803	-4.12028489250297	TRUE	TRUE
Olfr792	43.4849593845448	-4.73872426143428	TRUE	TRUE
Olfr794	479.29339691602	-5.79014037081729	TRUE	TRUE
Olfr796	22.8261521975905	-2.42672176902869	TRUE	TRUE
Olfr798	103.423738573647	-4.5106889508219	TRUE	TRUE
Olfr799	128.456566657465	-2.55376412074549	TRUE	TRUE
Olfr800	63.3811390533541	-4.54477125593962	TRUE	TRUE
Olfr801	138.362156870993	-2.54513639433712	TRUE	TRUE
Olfr802	52.8847941431445	-2.4521351547326	TRUE	TRUE
Olfr803	22.6355169704749	-4.03263280721408	TRUE	TRUE
Olfr804	35.5542858154787	-3.55524026262743	TRUE	TRUE
Olfr805	215.399044359327	-1.63217800414129	TRUE	TRUE
Olfr806	131.179797573753	-3.27924563181387	TRUE	TRUE
Olfr807	55.6955143824004	-5.28789145122879	TRUE	TRUE
Olfr808	86.2147051270768	-4.15938633381702	TRUE	TRUE
Olfr809	57.314483097535	-4.72076072794541	TRUE	TRUE
Olfr810	150.12150885504	-5.53915851090872	TRUE	TRUE
Olfr811	154.522556594695	-5.56810412460891	TRUE	TRUE
Olfr812	74.3690437976882	-1.09795226580459	FALSE	TRUE
Olfr813	125.553898292327	-5.42136218943447	TRUE	TRUE
Olfr814	24.1568492245938	-3.71708460869544	TRUE	TRUE
Olfr815	15.7311671772804	-2.44945940702544	TRUE	TRUE
Olfr816	93.5815170012117	-4.28562244362579	TRUE	TRUE
Olfr818	129.082478008666	-4.79589057831828	TRUE	TRUE
Olfr819	13.6236953514119	-2.66019557284276	TRUE	TRUE
Olfr820	485.518040363528	-3.23595230433578	TRUE	TRUE
Olfr821	215.654163757373	-5.26215238624699	TRUE	TRUE
Olfr822	72.2845966077166	-3.33469794804787	TRUE	TRUE
Olfr823	8.4398125680045	-1.60639565913605	FALSE	TRUE
Olfr824	24.8013043595725	-2.75900309405202	TRUE	TRUE
Olfr825	129.509326320682	-5.10356645266745	TRUE	TRUE
Olfr826	98.0388043892414	-5.66349147310069	TRUE	TRUE
Olfr827	479.019533675121	-5.97895776388894	TRUE	TRUE
Olfr1393	21.0699328904485	-2.20609364778101	FALSE	TRUE
Olfr1392	198.688758079365	-3.25063227603815	TRUE	TRUE
Olfr10	5.6278337928873	0.384678978794021	FALSE	TRUE
Olfr1391	127.266933680119	-3.00494654518283	TRUE	TRUE
Olfr1390	5.89059109458279	-1.87487117572887	FALSE	TRUE
Olfr1389	240.586387896862	-3.57412812576379	TRUE	TRUE
Olfr1388	50.2826422798323	-3.49265250205883	TRUE	TRUE
Olfr1387	71.6851783868904	-2.88899291757231	TRUE	TRUE
Olfr1386	194.215555675453	-3.17493355949818	TRUE	TRUE
Olfr1385	81.265552424724	-3.20950697935474	TRUE	TRUE
Olfr1384	422.335769958405	-4.04084710618134	TRUE	TRUE
Olfr1383	123.548981635183	-4.99225887573773	TRUE	TRUE
Olfr1382	78.8424221626408	-3.7897490537401	TRUE	TRUE
Olfr1381	10.4631044742442	-1.30243434568235	FALSE	TRUE
Olfr1380	17.835230289206	-1.55476917513178	FALSE	TRUE
Olfr1378	17.9023687464459	-3.18100213248836	TRUE	TRUE
Olfr1377	21.2077552022237	-3.07137675656586	TRUE	TRUE
Olfr51	28.0863626381728	-0.722969410931971	FALSE	TRUE
Olfr54	21.0126584739811	-0.395548286896528	FALSE	TRUE
Olfr1375	4.9430181008451	-0.474108192559981	FALSE	TRUE
Olfr30	30.3959789932449	-2.08698608657942	TRUE	TRUE
Olfr332	560.7391297705	-2.21903653767369	TRUE	TRUE
Olfr331	20.7447821456687	-1.67751066741072	FALSE	TRUE
Olfr330	170.277204569053	-2.76498469405129	TRUE	TRUE
Olfr329-ps	228.175363493313	-4.01280759974801	TRUE	TRUE
Olfr328	162.223212253378	-2.40087837672738	TRUE	TRUE
Olfr224	342.128597550383	-4.00133946346121	TRUE	TRUE
Olfr325	98.8796203210601	-2.68792522219499	TRUE	TRUE
Olfr324	121.623218757946	-5.44994840412979	TRUE	TRUE
Olfr323	151.786049716879	-3.30079146695296	TRUE	TRUE
Olfr322	45.6690086694471	-2.6274130397334	TRUE	TRUE
Olfr320	52.7355713585556	-1.51497877479508	FALSE	TRUE
Olfr319	202.148455875798	-4.95769701721379	TRUE	TRUE
Olfr318	157.794049720033	-4.43870833386351	TRUE	TRUE
Olfr317	57.3070027603944	-2.0305866837449	TRUE	TRUE
Olfr316	83.79250856093	-4.4248655591891	TRUE	TRUE
Olfr315	64.4783589044577	-3.32122391978544	TRUE	TRUE
Olfr314	378.037120619105	-4.37318985704136	TRUE	TRUE
Olfr313	5.26141376065898	-1.67951232919758	FALSE	TRUE
Olfr312	12.8038962979197	-1.22492863712977	FALSE	TRUE
Olfr311	1.93136282063982	-0.556329279925226	NA	TRUE
Olfr222	275.165071009253	-4.30494526051404	TRUE	TRUE
Olfr223	21.3506456204255	-3.46423042558773	TRUE	TRUE
Olfr225	0.521329428882951	-0.0705246814497694	NA	TRUE
Olfr20	45.0002670766548	-4.12411032718608	TRUE	TRUE
Olfr376	26.2353125329878	-2.9336714548863	TRUE	TRUE
Olfr1	115.467214552179	-3.29850305437834	TRUE	TRUE
Olfr75-ps1	9.77656879852556	-1.11728064037185	FALSE	TRUE
Olfr378	80.757957078103	-3.14964717102677	TRUE	TRUE
Olfr380	166.933743078754	-4.50273948516024	TRUE	TRUE
Olfr381	29.0087895919133	-2.72832734353718	TRUE	TRUE
Olfr382	5.30469059235229	-1.55170708482696	FALSE	TRUE
Olfr384	2.5267407428145	-0.71885512627741	NA	TRUE
Olfr389	225.021209229987	-2.98205239650083	TRUE	TRUE
Olfr390	175.221694177254	-3.81525594530074	TRUE	TRUE
Olfr391-ps	325.922390878547	-5.68036613409283	TRUE	TRUE
Olfr392	300.384146628929	-4.50690654118424	TRUE	TRUE
Olfr393	147.581884671722	-3.59774786785858	TRUE	TRUE
Olfr394	216.901202668131	-6.10337741987446	TRUE	TRUE
Olfr23	17.9641501556171	-1.60254138770767	FALSE	TRUE
Olfr397	57.7730041996653	-3.80889461848724	TRUE	TRUE
Olfr398	63.574795592132	-3.47814736725124	TRUE	TRUE
Olfr139	159.718421430509	-5.73917775411129	TRUE	TRUE
Olfr399	58.2367081252438	-4.25426731378534	TRUE	TRUE
Olfr402	14.2233207199199	-2.75064090958844	TRUE	TRUE
Olfr403	17.6487058782768	-2.17454485753895	TRUE	TRUE
Olfr43	112.719749118789	-3.55864321863704	TRUE	TRUE
Olfr406	46.1341938512176	-2.61189854784103	TRUE	TRUE
Olfr59	66.6194122620537	-2.40008349402703	TRUE	TRUE
Olfr410	38.4401784075605	-2.94677861207232	TRUE	TRUE
Olfr411	341.798149403291	-6.09364442010625	TRUE	TRUE
Olfr412	34.1577808613872	-4.41470632825788	TRUE	TRUE
Olfr462	23.9533117451136	-2.47169656535424	TRUE	TRUE
Olfr463	30.2594424769941	-1.26819763624826	FALSE	TRUE
Olfr464	162.549433671231	-2.48015199673768	TRUE	TRUE
Olfr1367	31.8878614480914	-3.73396579600701	TRUE	TRUE
Olfr466	85.8509388013786	-3.93042725940966	TRUE	TRUE
Olfr722	760.753479714993	-3.88954996861552	TRUE	TRUE
Olfr723	63.6327504795975	-4.55447826035723	TRUE	TRUE
Olfr724	74.0181532909502	-5.04674346128231	TRUE	TRUE
Olfr725	64.6416400425607	-2.1631958871426	TRUE	TRUE
Olfr726	420.529523379644	-1.70208900796019	TRUE	TRUE
Olfr727	668.147729746328	-3.98520819857824	TRUE	TRUE
Olfr728	1850.61893523338	-4.70481626805388	TRUE	TRUE
Olfr729	320.964297291892	-3.85128060399847	TRUE	TRUE
Olfr730	557.546892083348	-5.26915021906234	TRUE	TRUE
Olfr731	500.448146152606	-3.96055084853801	TRUE	TRUE
Olfr732	109.034989518677	-3.36723487540986	TRUE	TRUE
Olfr733	158.557736925902	-3.43748845311137	TRUE	TRUE
Olfr734	50.1009800156157	-3.38947167889533	TRUE	TRUE
Olfr735	190.323907235601	-5.25147733001685	TRUE	TRUE
Olfr736	171.190555163601	-3.79615027060475	TRUE	TRUE
Olfr738	25.0546688792976	-3.42595485266296	TRUE	TRUE
Olfr739	38.1892327877489	-3.96785373296837	TRUE	TRUE
Olfr740	80.3815650134035	-3.11618515331303	TRUE	TRUE
Olfr741	426.270450516078	-3.75291282840037	TRUE	TRUE
Olfr742	179.885283773498	-2.66405371813662	TRUE	TRUE
Olfr743	154.087130649776	-2.8491220083442	TRUE	TRUE
Olfr744	66.1980653790095	-3.57547140689505	TRUE	TRUE
Olfr745	74.34644509321	-3.8954848008266	TRUE	TRUE
Olfr746	13.6580846240318	-3.15527332017775	TRUE	TRUE
Olfr747	67.1436985552711	-1.48660657833721	FALSE	TRUE
Olfr748	20.0781677186386	-2.10373416851896	FALSE	TRUE
Olfr749	53.3627154431194	-3.11299865018099	TRUE	TRUE
Olfr1513	41.5517084922489	-4.07622648638773	TRUE	TRUE
Olfr1512	39.2554371212189	-3.1799053489878	TRUE	TRUE
Olfr1511	82.3678771024704	-3.97643588069651	TRUE	TRUE
Olfr1510	73.074953490723	-3.54131143005195	TRUE	TRUE
Olfr1509	708.088329994022	-5.38294551873894	TRUE	TRUE
Olfr1508	898.511003104093	-3.68249642032532	TRUE	TRUE
Olfr1507	1931.70170539162	-2.98443684086385	TRUE	TRUE
Olfr49	274.66263250486	-3.31897474197681	TRUE	TRUE
Olfr287	74.3578902983623	-2.04328293944021	TRUE	TRUE
Olfr286	226.742339624351	-2.74755348109534	TRUE	TRUE
Olfr284	5.67199414480379	-1.24933891193209	FALSE	TRUE
Olfr283	22.1434811330048	-2.87647522435069	TRUE	TRUE
Olfr282	5.93722229669732	-1.82414438545932	FALSE	TRUE
Olfr281	180.066796306536	-2.47195990436307	TRUE	TRUE
Olfr279	270.893762577186	-5.09244316110515	TRUE	TRUE
Olfr161	6.0301671168044	-1.3140531635333	FALSE	TRUE
Olfr15	307.712392938284	-2.89728769380686	TRUE	TRUE
Olfr172	25.5269277137008	-3.34271562163791	TRUE	TRUE
Olfr173	34.8261213266588	-3.06044909017894	TRUE	TRUE
Olfr175-ps1	204.924806688715	-4.71401027707989	TRUE	TRUE
Olfr178	21.1933812649565	-3.56710586559966	TRUE	TRUE
Olfr180	115.571619416885	-4.29027883870769	TRUE	TRUE
Olfr181	474.281329333485	-6.01908493992785	TRUE	TRUE
Olfr183	152.481441569594	-3.19290087332696	TRUE	TRUE
Olfr186	150.912757135111	-3.83686833855109	TRUE	TRUE
Olfr187	122.465254621278	-4.43063117240324	TRUE	TRUE
Olfr190	100.804362894966	-2.94369173022513	TRUE	TRUE
Olfr191	71.3580949757275	-3.38673002605452	TRUE	TRUE
Olfr192	125.026043225245	-5.2121960999903	TRUE	TRUE
Olfr193	62.6749980856835	-2.49123207876295	TRUE	TRUE
Olfr194	10.8453196282377	-1.87531234691538	FALSE	TRUE
Olfr195	548.690901062982	-4.39355718926619	TRUE	TRUE
Olfr196	24.6823449210715	-1.58773866549271	FALSE	TRUE
Olfr197	21.6331960303952	-2.63308840394135	TRUE	TRUE
Olfr198	21.8290910083637	-1.25169242129143	FALSE	TRUE
Olfr199	29.8331211125132	-1.41638086448284	FALSE	TRUE
Olfr201	67.0180938243622	-3.14329832073205	TRUE	TRUE
Olfr202	118.11809240181	-4.44190301661981	TRUE	TRUE
Olfr203	30.5336064769176	-3.60247680835392	TRUE	TRUE
Olfr204	38.3171491394775	-3.10845697272137	TRUE	TRUE
Olfr205	38.5362407975067	-2.76782165664833	TRUE	TRUE
Olfr206	38.742238656757	-3.69373403721828	TRUE	TRUE
Olfr90	6.06177524185608	-1.36807469711637	FALSE	TRUE
Olfr91	29.493093598476	-2.7803120064236	TRUE	TRUE
Olfr92	11.6035242010177	-2.21857306359483	TRUE	TRUE
Olfr93	32.2029462662544	-2.85766106622118	TRUE	TRUE
Olfr94	14.5155951524162	-2.06167415523534	TRUE	TRUE
Olfr95	110.043060024345	-5.23480282261084	TRUE	TRUE
Olfr96	142.417642685052	-4.01325432509043	TRUE	TRUE
Olfr97	76.5051581302984	-4.19773582743398	TRUE	TRUE
Olfr98	28.4742936997907	-3.79907569329	TRUE	TRUE
Olfr99	337.109361695992	-5.31233832983276	TRUE	TRUE
Olfr101	46.8657255741237	-4.50575090402463	TRUE	TRUE
Olfr103	34.8942126582761	-3.40236400054693	TRUE	TRUE
Olfr107	2.63148724969912	0.539133428752174	NA	TRUE
Olfr108	5.51036326561141	-0.733493683384097	FALSE	TRUE
Olfr109	31.2681143284547	-2.3402208627874	TRUE	TRUE
Olfr110	154.742753647093	-3.18533120705595	TRUE	TRUE
Olfr111	45.8783189821748	-1.46323170780525	TRUE	TRUE
Olfr112	40.0553648805988	-1.28664953489612	FALSE	TRUE
Olfr113	44.3319409535881	-3.4525820051884	TRUE	TRUE
Olfr114	15.4783093147317	-2.5201318655244	TRUE	TRUE
Olfr115	111.873034440356	-4.74104666725508	TRUE	TRUE
Olfr116	83.7694496966536	-2.97900110963626	TRUE	TRUE
Olfr117	107.881099525276	-3.72398846046925	TRUE	TRUE
Olfr118	13.8877409931281	-0.0707703507266778	FALSE	TRUE
Olfr119	119.139793919545	-3.52641289065445	TRUE	TRUE
Olfr120	89.7851993474204	-4.10723363837467	TRUE	TRUE
Olfr121	330.891919860584	-4.82972644532405	TRUE	TRUE
Olfr122	87.0888052722731	-3.13900935471067	TRUE	TRUE
Olfr123	111.830708582426	-3.51928978840645	TRUE	TRUE
Olfr124	491.725557081635	-2.42030245098929	TRUE	TRUE
Olfr125	224.029655684207	-3.45370302328044	TRUE	TRUE
Olfr126	58.7530998989818	-3.54656448962114	TRUE	TRUE
Olfr127	67.5087008216722	-1.87249272355929	FALSE	TRUE
Olfr128	52.8553673539027	-2.63858041632694	TRUE	TRUE
Olfr761	41.9804920570328	-3.87092982562769	TRUE	TRUE
Olfr129	266.79378346174	-3.78118296588278	TRUE	TRUE
Olfr130	130.336284763429	-3.86713657068343	TRUE	TRUE
Olfr131	496.509742434371	-3.36287297138207	TRUE	TRUE
Olfr132	131.691241905652	-3.90533831570698	TRUE	TRUE
Olfr133	22.1764756079395	-2.78857311312102	TRUE	TRUE
Olfr134	17.649845037231	-3.01742921425527	TRUE	TRUE
Olfr135	12.3999131790964	-2.31670902607577	TRUE	TRUE
Olfr138	218.795844502152	-3.90288386581018	TRUE	TRUE
Olfr137	82.8284373442903	-4.85664159969822	TRUE	TRUE
Olfr136	125.411775163301	-3.28297794099445	TRUE	TRUE
Olfr1444	37.165084357603	-3.1547095297715	TRUE	TRUE
Olfr1445	0.866538149922619	-0.387248117878722	NA	TRUE
Olfr1446	44.6223752859372	-4.63957616613863	TRUE	TRUE
Olfr1447	34.7819582550708	-4.40964222574808	TRUE	TRUE
Olfr1448	57.5384908792184	-2.88634352149304	TRUE	TRUE
Olfr1449	18.5236576177858	-3.0942850035954	TRUE	TRUE
Olfr1450	80.8928710724224	-4.24248005646801	TRUE	TRUE
Olfr1451	8.74678027128679	-2.45416710657198	TRUE	TRUE
Olfr1454	42.5317400460432	-4.40542305448813	TRUE	TRUE
Olfr1457	8.55256434592609	-0.679794942994032	FALSE	TRUE
Olfr1459	37.3172460871479	-2.54925584554153	TRUE	TRUE
Olfr1461	99.4739334047451	-4.25028377342432	TRUE	TRUE
Olfr1462	3.61047981497448	0.373429712158172	NA	TRUE
Olfr1463	110.202911367707	-5.17196046869137	TRUE	TRUE
Olfr1465	1.128885900882	-0.406943785452603	NA	TRUE
Olfr1466	194.127805678848	-5.33912488584125	TRUE	TRUE
Olfr1467	56.7477528817898	-3.39611390168262	TRUE	TRUE
Olfr1469	18.9294856478177	-3.38349672884592	TRUE	TRUE
Olfr1471	66.7990395431139	-3.10029569058314	TRUE	TRUE
Olfr1472	44.9139491192753	-4.25275070800793	TRUE	TRUE
Olfr1474	42.6736471711155	-3.70852029309453	TRUE	TRUE
Olfr1475	0.689206782045295	-0.349024129405383	NA	TRUE
Olfr1477	116.408238240829	-4.18255244399105	TRUE	TRUE
Olfr1480	17.0368112231867	-2.86769393621297	TRUE	TRUE
Olfr1484	72.0872807626978	-3.42155256980492	TRUE	TRUE
Olfr1487	30.3900808904719	-2.67725522397648	TRUE	TRUE
Olfr1489	68.9862130716739	-3.39276089861132	TRUE	TRUE
Olfr1490	127.826502770231	-3.27578748622277	TRUE	TRUE
Olfr1491	239.679470884537	-4.49586953791202	TRUE	TRUE
Olfr1494	397.239307555396	-5.407987653452	TRUE	TRUE
Olfr1495	173.959765511855	-7.16291612861438	TRUE	TRUE
Olfr1496	42.2915954160101	-3.45417760636479	TRUE	TRUE
Olfr1497	29.8743114877883	-3.800183271236	TRUE	TRUE
Olfr1499	26.2449148804642	-3.84062246318694	TRUE	TRUE
Olfr1500	50.2198110942665	-4.18476379643847	TRUE	TRUE
Olfr1501	95.802832353876	-4.78813678883796	TRUE	TRUE
Olfr1502	17.7337030256809	-1.90223359960201	FALSE	TRUE
Olfr1504	7.40642526789322	-2.12717683463201	FALSE	TRUE
Olfr1505	30.5070939642671	-3.68235124920272	TRUE	TRUE
Olfr338	25.0071563038856	-3.81000253748693	TRUE	TRUE
Olfr339	138.612931141357	-4.56348573131323	TRUE	TRUE
Olfr340	0.6060308943091	-0.330725400952051	NA	TRUE
Olfr341	13.4658650598417	-1.75604295065945	FALSE	TRUE
Olfr342	145.249137653478	-3.42858087267805	TRUE	TRUE
Olfr344	16.714457429335	-3.42902460259189	TRUE	TRUE
Olfr345	0.376295300294002	-0.259521983108963	NA	TRUE
Olfr346	38.2180940092124	-1.79080000474339	FALSE	TRUE
Olfr347	25.3278493929857	-2.66862103310032	TRUE	TRUE
Olfr348	126.238637765579	-5.60511106429604	TRUE	TRUE
Olfr50	98.2081473039355	-6.15016183432272	TRUE	TRUE
Olfr3	73.0083523826404	-2.78754939289219	TRUE	TRUE
Olfr350	25.5684289328037	-3.35362013021677	TRUE	TRUE
Olfr351	87.103382678551	-5.27744497329746	TRUE	TRUE
Olfr352	12.6804349354048	-1.65834339342305	FALSE	TRUE
Olfr353	118.085484851881	-2.6850704934762	TRUE	TRUE
Olfr354	70.7130740535347	-3.71398786904384	TRUE	TRUE
Olfr355	29.8250550039303	-3.41250792905457	TRUE	TRUE
Olfr356	18.2189226787272	-1.98504618761873	TRUE	TRUE
Olfr357	33.2564288506005	-2.58136196819811	TRUE	TRUE
Olfr358	249.338739088845	-7.15018682846104	TRUE	TRUE
Olfr360	549.969876262335	-4.49092154445539	TRUE	TRUE
Olfr361	77.5376188651366	-0.870228594718165	FALSE	TRUE
Olfr362	149.675408375842	-2.76123414470752	TRUE	TRUE
Olfr365	127.706571665837	-0.904589229776244	FALSE	TRUE
Olfr366	33.9892749583053	-2.90688089234999	TRUE	TRUE
Olfr367-ps	7.06548739841604	-1.63868251497501	FALSE	TRUE
Olfr368	97.2853618881684	-2.49507038328071	TRUE	TRUE
Olfr987	59.3765307313121	-3.25303508376928	TRUE	TRUE
Olfr988	55.1319912410654	-2.57904239224288	TRUE	TRUE
Olfr992	30.4847403636537	-2.22682525615908	TRUE	TRUE
Olfr993	0.982326194603102	-0.479700239786932	NA	TRUE
Olfr994	84.2030744097638	-3.00523360881114	TRUE	TRUE
Olfr995	12.6605521294536	-2.95057596778353	TRUE	TRUE
Olfr996	69.2941674717851	-4.14844615645471	TRUE	TRUE
Olfr998	18.7429793091856	-2.77242661142519	TRUE	TRUE
Olfr1000	116.60663238271	-4.44330995873555	TRUE	TRUE
Olfr1002	22.9793474630412	-3.11333839413776	TRUE	TRUE
Olfr154	7.29615870925033	-1.89965866169786	FALSE	TRUE
Olfr1006	66.927017103	-3.48360276472694	TRUE	TRUE
Olfr1008	9.29067798152828	-0.912677262532656	FALSE	TRUE
Olfr1009	153.25498933067	-4.46789945569457	TRUE	TRUE
Olfr1010	13.0795344005702	-1.09953220865553	FALSE	TRUE
Olfr1012	41.8694436516872	-2.44534780381178	TRUE	TRUE
Olfr1013	18.9642539836156	-2.70389149682633	TRUE	TRUE
Olfr1014	22.317466005559	-1.72130822791912	FALSE	TRUE
Olfr1015	75.5230795773585	-2.68932593823885	TRUE	TRUE
Olfr1016	16.0056032608468	-1.93178542333277	TRUE	TRUE
Olfr1018	299.394831157713	-4.76690139143301	TRUE	TRUE
Olfr1019	80.9754872029226	-4.32861988263195	TRUE	TRUE
Olfr1020	61.6571852125502	-4.11674490256892	TRUE	TRUE
Olfr1022	16.0359669990944	-1.4995873652943	FALSE	TRUE
Olfr1023	9.67091751311427	-2.39404313657931	TRUE	TRUE
Olfr1024	63.7407776270738	-5.20216238590026	TRUE	TRUE
Olfr1026	68.2584298331452	-4.49304675272138	TRUE	TRUE
Olfr1028	32.8370979350581	-4.24505506725665	TRUE	TRUE
Olfr1029	18.0014917254496	-3.46509471870965	TRUE	TRUE
Olfr1030	258.845663381854	-4.33186034228626	TRUE	TRUE
Olfr1031	201.599279453639	-0.300517433229658	FALSE	TRUE
Olfr1032	39.8499253997994	-4.02668278234664	TRUE	TRUE
Olfr1033	142.819770992612	-4.40622421758407	TRUE	TRUE
Olfr1034	35.2321195227903	-2.99231718619449	TRUE	TRUE
Olfr1036	24.7906198607993	-3.10026083940389	TRUE	TRUE
Olfr1037	78.5198442679722	-3.41883272322824	TRUE	TRUE
Olfr1038-ps	65.9012930567692	-2.56167900303923	TRUE	TRUE
Olfr1039	51.2214912336532	-4.37695550559057	TRUE	TRUE
Olfr1040	0.531994103631972	-0.312726354997338	NA	TRUE
Olfr1042	116.329004613222	-5.06950779206667	TRUE	TRUE
Olfr1043	105.52723338078	-3.2354576891505	TRUE	TRUE
Olfr1044	71.9740550977008	-3.34732736803561	TRUE	TRUE
Olfr52	56.7221094514759	-3.55467818932006	TRUE	TRUE
Olfr1045	54.9774167103909	-3.0803806065887	TRUE	TRUE
Olfr1046	111.215361001183	-4.53089514428748	TRUE	TRUE
Olfr1047	43.2177407216228	-3.67508443378328	TRUE	TRUE
Olfr1048	43.4594306845641	-3.57630427253747	TRUE	TRUE
Olfr1049	4.59198734519257	-1.05663511944197	NA	TRUE
Olfr1051	6.81304689289556	-1.29808665886347	FALSE	TRUE
Olfr1052	139.65018045261	-5.23358243693095	TRUE	TRUE
Olfr1053	1.63955065501593	-0.289265361964375	NA	TRUE
Olfr1054	41.1060488065085	-3.97815932330828	TRUE	TRUE
Olfr1055	67.1206233148473	-4.41045415734234	TRUE	TRUE
Olfr1056	123.915784927016	-6.42300574628885	TRUE	TRUE
Olfr1057	34.1911778047291	-4.37107334293496	TRUE	TRUE
Olfr1058	27.7734540847995	-3.32852200822357	TRUE	TRUE
Olfr1062	21.8667352736972	-3.47178404402777	TRUE	TRUE
Olfr1065	120.477520675212	-4.27748675865105	TRUE	TRUE
Olfr228	54.1534099805835	-3.8660176018668	TRUE	TRUE
Olfr1076	5.69256287898531	-1.20906350137552	FALSE	TRUE
Olfr1077-ps1	0.397927864833355	-0.259771876665258	NA	TRUE
Olfr1079	78.3849549376504	-4.33313755795611	TRUE	TRUE
Olfr1080	48.6057068257305	-2.85944466237514	TRUE	TRUE
Olfr1082	48.1881220187652	-3.2319632535281	TRUE	TRUE
Olfr1084	11.0423590957622	-1.01999343190272	FALSE	TRUE
Olfr1085	12.5423967130281	-1.03383599036857	FALSE	TRUE
Olfr1086	34.1524708700883	-3.53607746392794	TRUE	TRUE
Olfr1087	112.065816044325	-4.24461177880261	TRUE	TRUE
Olfr1089	1.68808215094155	0.487725551619964	NA	TRUE
Olfr1090	92.8287296945825	-0.48949452546191	FALSE	TRUE
Olfr1093	182.23741668927	-5.73426954565247	TRUE	TRUE
Olfr141	80.5890888724597	-2.7398657557811	TRUE	TRUE
Olfr1094	61.1323514663693	-5.02893747256776	TRUE	TRUE
Olfr1095	7.17381830909251	-0.727176045695976	FALSE	TRUE
Olfr1097	142.052986753617	-4.11771889208108	TRUE	TRUE
Olfr1098	28.4478609871352	-2.57058577825784	TRUE	TRUE
Olfr1099	357.239827033588	-4.56372377097743	TRUE	TRUE
Olfr1100	145.771824121337	-4.16140389754768	TRUE	TRUE
Olfr1101	35.4483933136225	-3.15778087765756	TRUE	TRUE
Olfr1102	57.6061760481986	-1.4171387678072	FALSE	TRUE
Olfr1104	120.465153738104	-3.46510909769017	TRUE	TRUE
Olfr1105	47.1494785227179	-5.03694197513641	TRUE	TRUE
Olfr1106	78.1552728524993	-4.55405051019328	TRUE	TRUE
Olfr1107	97.0528906913247	-3.15035480898385	TRUE	TRUE
Olfr1109	101.229190128902	-3.29539012058407	TRUE	TRUE
Olfr259	24.8874526417743	-1.42936956198417	FALSE	TRUE
Olfr1110	463.893823137858	-2.99958731698951	TRUE	TRUE
Olfr1111	96.2126598734606	-6.04568745967027	TRUE	TRUE
Olfr1112	597.97125871589	-4.2599245811398	TRUE	TRUE
Olfr1113	17.7223604197695	-3.3405014516066	TRUE	TRUE
Olfr1115	26.9962665491917	-4.01336240798915	TRUE	TRUE
Olfr1116	177.049745798024	-3.34900799342257	TRUE	TRUE
Olfr1118	116.632722165213	-3.30166277688839	TRUE	TRUE
Olfr1120	68.4481393940839	-3.56916902514203	TRUE	TRUE
Olfr1121	11.7647925862439	-1.36963644752729	FALSE	TRUE
Olfr1122	141.882155047714	-2.07085979890236	TRUE	TRUE
Olfr1123	260.068366654809	-3.0850964482229	TRUE	TRUE
Olfr1124	234.568444056972	-2.94654505177311	TRUE	TRUE
Olfr1126	87.3840688592226	-3.92434973252388	TRUE	TRUE
Olfr153	28.5580944874356	-3.54237953470354	TRUE	TRUE
Olfr1129	28.8412459968861	-1.54703803623938	FALSE	TRUE
Olfr1130	26.9211013186301	-2.14757914647605	TRUE	TRUE
Olfr1131	9.11783312950343	-2.01133000541654	FALSE	TRUE
Olfr1132	31.34438186073	-3.4054932936124	TRUE	TRUE
Olfr1133	12.3887503637792	-3.01024006511307	TRUE	TRUE
Olfr1134	32.2899658465244	-3.9837807213476	TRUE	TRUE
Olfr1135	24.1602992671759	-2.91188017963657	TRUE	TRUE
Olfr1136	6.23309868574227	-1.30874870393741	FALSE	TRUE
Olfr1137	28.0002520770754	-3.64572639349888	TRUE	TRUE
Olfr1138	22.6299954844373	-3.54495759657819	TRUE	TRUE
Olfr1140	660.503636607679	-5.97361085294528	TRUE	TRUE
Olfr1141	0.376295300294002	-0.259521983108963	NA	TRUE
Olfr152	31.6622299030513	-3.69211647120177	TRUE	TRUE
Olfr1143	97.4000208401373	-3.73352680711365	TRUE	TRUE
Olfr1145	2.78214068341227	-0.968181579474562	NA	TRUE
Olfr1148	44.9506741436501	-2.65481207262371	TRUE	TRUE
Olfr1151	26.3584482587769	-3.43812625809739	TRUE	TRUE
Olfr1152	36.9368218983703	-3.26115402904956	TRUE	TRUE
Olfr1153	11.8433463115257	-2.80192727547307	TRUE	TRUE
Olfr1154	93.4636039622816	-6.11743558677323	TRUE	TRUE
Olfr1155	108.405074086802	-4.43560547719945	TRUE	TRUE
Olfr1156	109.849721165119	-3.32794651785463	TRUE	TRUE
Olfr1157	143.414724244719	-5.3825784505869	TRUE	TRUE
Olfr74	38.4191325866913	-2.92012731740058	TRUE	TRUE
Olfr1160	44.1242598458905	-4.99673753175773	TRUE	TRUE
Olfr1161	14.1028710578842	-2.90117935884109	TRUE	TRUE
Olfr73	121.027317951124	-3.70710873993049	TRUE	TRUE
Olfr1162	58.8999706820884	-3.47095894229757	TRUE	TRUE
Olfr1163	15.064353575091	-2.15445463521143	TRUE	TRUE
Olfr1164	39.2551299945067	-1.12449691509001	NA	TRUE
Olfr1166	12.4466760759546	-2.56804230928932	TRUE	TRUE
Olfr1167	32.2436953889793	-2.77190159544362	TRUE	TRUE
Olfr1168	23.6567781636694	-3.23387499868713	TRUE	TRUE
Olfr1170	40.0013136503626	-2.28782917113878	TRUE	TRUE
Olfr1173	71.6418679773142	-3.42027599415994	TRUE	TRUE
Olfr1176	296.705045742587	-4.39054468938279	TRUE	TRUE
Olfr1178	606.937126975815	-3.2042395566946	TRUE	TRUE
Olfr1179	54.8629745438686	-1.71285509740586	FALSE	TRUE
Olfr1180	73.6375368922859	-2.09800180552896	TRUE	TRUE
Olfr1181	19.6033829778692	-1.00209325616071	FALSE	TRUE
Olfr1182	135.458022708741	-2.05351747580091	TRUE	TRUE
Olfr1183	196.646749077513	-1.64227970779702	TRUE	TRUE
Olfr1184	133.585992364818	-2.77324070783621	TRUE	TRUE
Olfr1186	60.6810796200256	-1.12158942486884	FALSE	TRUE
Olfr1188	7.35557906082314	-1.52284123920219	FALSE	TRUE
Olfr1189	162.168949596916	-3.08246490464514	TRUE	TRUE
Olfr1193	128.891910847772	-1.72801329653316	TRUE	TRUE
Olfr1195	584.273378903147	-3.41673465112678	TRUE	TRUE
Olfr1196	355.311696228198	-1.01744289596133	FALSE	TRUE
Olfr1197	298.502602235699	-2.00909250667267	TRUE	TRUE
Olfr1198	211.298756736243	-1.58494044911553	FALSE	TRUE
Olfr1199	291.845594019459	-3.6575569975613	TRUE	TRUE
Olfr1200	225.732336449717	-1.95382358439905	TRUE	TRUE
Olfr1201	25.7265847344691	-0.911432970996461	FALSE	TRUE
Olfr1202	78.4754950470887	-3.1156052866361	TRUE	TRUE
Olfr1205	110.24996200875	-1.32730343136426	FALSE	TRUE
Olfr1204	61.1472342340683	-1.91895316218937	FALSE	TRUE
Olfr1206	236.053541326472	-1.86642869177299	TRUE	TRUE
Olfr1208	216.940667613269	-2.05719684769862	TRUE	TRUE
Olfr1209	225.127575379557	-4.14367485220269	TRUE	TRUE
Olfr1211	404.305137075428	-1.84956772360279	TRUE	TRUE
Olfr1212	204.387551588773	-3.32268274756247	TRUE	TRUE
Olfr1213	576.15797998011	-1.7570058040502	TRUE	TRUE
Olfr1214	136.651936459919	-1.64503523896167	FALSE	TRUE
Olfr1215	78.118179572538	-0.870135168451967	FALSE	TRUE
Olfr1216	93.5973293181816	-1.39518981650167	FALSE	TRUE
Olfr1217	101.77434720771	-1.33647838778916	TRUE	TRUE
Olfr1218	21.387615784485	-1.75829232735625	FALSE	TRUE
Olfr1219	169.362663768814	-1.25196029273914	TRUE	TRUE
Olfr1220	276.301462160504	-3.97944506000481	TRUE	TRUE
Olfr1221	85.2819223042308	-0.867382301948229	FALSE	TRUE
Olfr1222	807.367970417628	-1.94370509470185	TRUE	TRUE
Olfr1223	64.807420822187	-3.57791307403603	TRUE	TRUE
Olfr1225	101.021783118235	-2.12045888706041	TRUE	TRUE
Olfr1226	1447.18645275898	-1.81451722478515	TRUE	TRUE
Olfr1228	563.069194347645	-2.62455967161002	TRUE	TRUE
Olfr1229	794.273807550439	-1.37241387601345	TRUE	TRUE
Olfr1230	9.31161076596671	-0.130088323386117	FALSE	TRUE
Olfr1231	141.231102926627	-4.72300133713604	TRUE	TRUE
Olfr1232	93.7005837876124	-3.25586560695981	TRUE	TRUE
Olfr1233	87.5579156786675	-1.75352497752292	TRUE	TRUE
Olfr1234	120.819890255151	-3.48611448313666	TRUE	TRUE
Olfr1238	162.10038785543	-2.07614470878133	TRUE	TRUE
Olfr1239	214.777282346083	-5.09547309692095	TRUE	TRUE
Olfr1240	354.754372367205	-3.33526732576184	TRUE	TRUE
Olfr1241	273.170144891718	-2.78854852164582	TRUE	TRUE
Olfr1242	247.700954494257	-3.17790954905068	TRUE	TRUE
Olfr1243	123.67981084054	-2.49750531383615	TRUE	TRUE
Olfr1245	14.2745376912528	-2.08720547493546	FALSE	TRUE
Olfr1246	137.751104853308	-3.47061035948854	TRUE	TRUE
Olfr1247	914.892269605186	-2.3360264845853	TRUE	TRUE
Olfr1249	5.76905933445589	0.34302454328504	FALSE	TRUE
Olfr1250	129.793872285825	-2.67240876813624	TRUE	TRUE
Olfr1251	261.443996637655	-1.48824016355857	FALSE	TRUE
Olfr1252	675.73564638575	-6.25540310131212	TRUE	TRUE
Olfr1253	229.688580488106	-2.63172586090317	TRUE	TRUE
Olfr1254	304.794113167252	-2.25471373176288	TRUE	TRUE
Olfr1255	42.2930105572599	-2.32630902814831	TRUE	TRUE
Olfr1256	223.975918128459	-2.33880618983146	TRUE	TRUE
Olfr48	209.38628133607	-2.88780321263808	TRUE	TRUE
Olfr1257	287.820877626427	-3.28915198538014	TRUE	TRUE
Olfr1258	307.286817884269	-1.61442250668055	TRUE	TRUE
Olfr1259	77.7304721549339	-1.48631080863037	FALSE	TRUE
Olfr1260	612.517079779747	-3.20540192910056	TRUE	TRUE
Olfr1261	125.499413193129	-2.84535215147926	TRUE	TRUE
Olfr1262	244.461703978188	-3.31630541519117	TRUE	TRUE
Olfr1263	254.938799714325	-4.29221090157333	TRUE	TRUE
Olfr1264	1053.09028878721	-3.41582481363812	TRUE	TRUE
Olfr1265	121.035066541473	-2.24870785440488	TRUE	TRUE
Olfr140	670.609917740284	-1.9687413650068	TRUE	TRUE
Olfr1269	22.7193258795294	-2.52730016561088	TRUE	TRUE
Olfr32	306.098605435065	-4.10024463045241	TRUE	TRUE
Olfr1270	48.5729399353934	-3.54472033995754	TRUE	TRUE
Olfr142	89.1775060940571	-3.57500303575989	TRUE	TRUE
Olfr1271	513.78437263177	-3.75190451090065	TRUE	TRUE
Olfr1272	13.5629934270715	-2.51425801257081	TRUE	TRUE
Olfr1273-ps	47.8303359295049	-4.42770106732547	TRUE	TRUE
Olfr1274-ps	142.240668027474	-4.50924421931139	TRUE	TRUE
Olfr1275	71.3263171442974	-1.27252221896376	FALSE	TRUE
Olfr1276	25.9780539004469	-1.26270657868124	FALSE	TRUE
Olfr1277	222.092342457494	-2.63423062175542	TRUE	TRUE
Olfr1278	145.393655052159	-0.234536078750765	FALSE	TRUE
Olfr1279	18.4427041571738	0.791717422611212	FALSE	TRUE
Olfr1280	133.678598331267	-1.08412973286136	FALSE	TRUE
Olfr1281	106.5262247582	-0.988067692109165	FALSE	TRUE
Olfr1282	0.752590600588003	-0.367155479789316	NA	TRUE
Olfr1283	81.0753022884758	-1.91846905181498	TRUE	TRUE
Olfr1284	48.8945778748857	-2.47231699850892	TRUE	TRUE
Olfr1286	29.4961884338437	-1.77911763716957	TRUE	TRUE
Olfr1287	5.12429636648046	-1.19166444813888	FALSE	TRUE
Olfr1288	111.204524673268	-1.28374826050973	FALSE	TRUE
Olfr1289	31.5189375359826	-2.33359673033966	TRUE	TRUE
Olfr1290	118.715262725222	-3.36760557200118	TRUE	TRUE
Olfr1294	270.473193390715	-4.19587484980492	TRUE	TRUE
Olfr1295	247.583882195289	-4.28895909264022	TRUE	TRUE
Olfr1297	654.790238325709	-4.27258366902462	TRUE	TRUE
Olfr1298	29.8102026813132	-3.01042140658694	TRUE	TRUE
Olfr1299	180.018274894784	-3.72445161343918	TRUE	TRUE
Olfr1300-ps1	11.3313972493522	-1.19622447296655	FALSE	TRUE
Olfr1301	576.233447876019	-3.75961146659691	TRUE	TRUE
Olfr1302	53.2032692346305	-3.3440179294091	TRUE	TRUE
Olfr1303	37.320798566772	-2.14626066621304	TRUE	TRUE
Olfr1305	188.856138696533	-5.15871024832606	TRUE	TRUE
Olfr1306	29.9769448250493	-1.85147883317088	FALSE	TRUE
Olfr1307	83.5192643568217	-0.984680028460955	FALSE	TRUE
Olfr1308	114.325597783613	-3.42790691668304	TRUE	TRUE
Olfr1309	57.6817684796774	-2.48554615509499	TRUE	TRUE
Olfr1310	75.9986549792546	-2.53290393575619	TRUE	TRUE
Olfr1311	118.949259670647	-2.92138392010474	TRUE	TRUE
Olfr1312	109.053719780138	-2.94124280740057	TRUE	TRUE
Olfr1313	50.001506491572	-3.69720919382459	TRUE	TRUE
Olfr1314	18.3805881462231	-2.13475030133847	FALSE	TRUE
Olfr1316	11.3401482470847	-1.97212963314358	FALSE	TRUE
Olfr1317	20.4882054206939	-1.73260218860915	FALSE	TRUE
Olfr1318	88.6111286922891	-2.72789294946442	TRUE	TRUE
Olfr1402	12.8774793383325	-2.99040004093251	TRUE	TRUE
Olfr266	39.6567912258762	-1.85090653925723	FALSE	TRUE
Olfr70	158.12572968829	-3.69488193115081	TRUE	TRUE
Olfr71	91.4015898375815	-5.25204398714753	TRUE	TRUE
Olfr159	2.91436642686502	-1.0567130692971	NA	TRUE
Olfr156	43.131027091666	-3.68667978736679	TRUE	TRUE
Olfr157	45.307880858068	-3.44149256377017	TRUE	TRUE
Olfr155	63.9490838809916	-5.02888895025638	TRUE	TRUE
Olfr267	265.807545978244	-4.62303263305869	TRUE	TRUE
Olfr62	65.7414323485353	-4.71098827135138	TRUE	TRUE
Olfr1342	82.1103609329147	-2.42063330307674	TRUE	TRUE
Olfr1341	56.9621158927827	-2.62481422412044	TRUE	TRUE
Olfr1340	67.8784603093709	-4.60482712327451	TRUE	TRUE
Olfr1339	43.3724796370605	-3.53224883946353	TRUE	TRUE
Olfr1338	10.8308383161949	-2.4663034960283	TRUE	TRUE
Olfr1337	4.97100718059597	-0.938357300922828	FALSE	TRUE
Olfr1335	6.44601120133006	-0.100235433169847	FALSE	TRUE
Olfr1333	16.3272032753993	-2.41349717904023	TRUE	TRUE
Olfr1331	11.9281041430992	-1.35635192988018	FALSE	TRUE
Olfr1330	110.026832341813	-3.32109453053352	TRUE	TRUE
Olfr1329	0.397927864833355	-0.259771876665258	NA	TRUE
Olfr1328	74.456893471729	-1.33378420867024	FALSE	TRUE
Olfr458	22.0120568139674	-3.34503871414442	TRUE	TRUE
Olfr457	73.0263806146955	-5.14195301610519	TRUE	TRUE
Olfr456	0.354662735754648	-0.259400157748497	NA	TRUE
Olfr455	390.552179360506	-2.90202017871838	TRUE	TRUE
Olfr453	37.3340691655752	-4.14351272974424	TRUE	TRUE
Olfr38	19.0461191921	-2.53189980457645	TRUE	TRUE
Olfr452	90.2982587060867	-2.73458087139838	TRUE	TRUE
Olfr450	78.5693765297028	-3.94523503504092	TRUE	TRUE
Olfr449	195.044471966126	-2.30405107598494	TRUE	TRUE
Olfr448	96.2736881561597	-2.83124691327788	TRUE	TRUE
Olfr447	49.2975853293244	-5.36917080722984	TRUE	TRUE
Olfr446	144.622525898514	-4.63677866862342	TRUE	TRUE
Olfr444	32.4436270664636	-0.931882903414479	FALSE	TRUE
Olfr441	37.5554950436556	-2.33331933109704	TRUE	TRUE
Olfr237-ps1	77.3452548291912	-4.22754173439021	TRUE	TRUE
Olfr437	154.111260012455	-4.31993884907396	TRUE	TRUE
Olfr13	36.1765670160965	-3.90857992677396	TRUE	TRUE
Olfr435	31.5282285470081	-3.08466069487707	TRUE	TRUE
Olfr434	45.3249376730823	-3.63127243000899	TRUE	TRUE
Olfr47	96.0373134659866	-3.95249199730357	TRUE	TRUE
Olfr211	204.76273798696	-4.33790975811781	TRUE	TRUE
Olfr212	729.942412943256	-5.65362003535357	TRUE	TRUE
Olfr213	595.195793932628	-5.4256324269486	TRUE	TRUE
Olfr214	81.7424127343229	-1.63011806289911	TRUE	TRUE
Olfr215	65.093038288321	-3.76416521985121	TRUE	TRUE
Olfr1344	288.1025704444	-6.36217109487825	TRUE	TRUE
Olfr1336	204.656784703094	-4.23938804637498	TRUE	TRUE
Olfr1346	213.708624315648	-3.82471489416428	TRUE	TRUE
Olfr5	190.444999738298	-4.89162898791359	TRUE	TRUE
Olfr1347	206.125412550822	-3.92293312877849	TRUE	TRUE
Olfr1348	846.289457335647	-4.73755950832077	TRUE	TRUE
Olfr1349	268.44043003091	-3.82489116485779	TRUE	TRUE
Olfr1350	64.0452195440482	-0.464286240719958	FALSE	TRUE
Olfr309	512.160538864388	-4.14266374774914	TRUE	TRUE
Olfr308	327.148765729994	-2.77080356828756	TRUE	TRUE
Olfr307	49.7374513766201	-2.75611258059207	TRUE	TRUE
Olfr305	70.432372288939	-3.73261424832766	TRUE	TRUE
Olfr304	2.75274776982759	-0.262945160040158	NA	TRUE
Olfr303	98.5055906817627	-2.16472467819603	TRUE	TRUE
Olfr301	44.9778992445724	-3.12530054771473	TRUE	TRUE
Olfr299	18.4377172204991	-3.27105060789348	TRUE	TRUE
Olfr298	46.9311255778612	-3.98873651134457	TRUE	TRUE
Olfr297	571.454617841796	-6.59765415246758	TRUE	TRUE
Olfr295	50.1137003304602	-4.28621779749015	TRUE	TRUE
Olfr294	1.1473231468313	0.0804590703191895	NA	TRUE
Olfr293	49.5229079598109	-3.08944943866398	TRUE	TRUE
Olfr292	24.8259139119459	-3.02958618024122	TRUE	TRUE
Olfr520	1.5883570889122	-0.700709534600539	NA	TRUE
Olfr521	3.89853311681399	-1.31966121543876	NA	TRUE
Olfr543	172.062755981146	-5.12662258906151	TRUE	TRUE
Olfr544	30.2585261889588	-4.07671561087876	TRUE	TRUE
Olfr545	16.7028403997491	-2.44719161291181	TRUE	TRUE
Olfr547	55.6464735495623	-2.07451230874396	TRUE	TRUE
Olfr549	447.767541734707	-1.47542876240266	TRUE	TRUE
Olfr550	95.74619557011	-0.340184368264566	FALSE	TRUE
Olfr551	22.6272019216082	-1.22654677269936	FALSE	TRUE
Olfr552	96.6488857882958	-3.07697214576623	TRUE	TRUE
Olfr553	181.077198847767	-1.58224915594581	TRUE	TRUE
Olfr554	48.5144582912099	-1.61139405356759	FALSE	TRUE
Olfr555	31.590468517505	-2.9609655868251	TRUE	TRUE
Olfr556	70.7674817787078	-3.10533592038701	TRUE	TRUE
Olfr557	67.3258742438339	-3.86037028761944	TRUE	TRUE
Olfr558	94.5965500789802	-1.83470544595674	TRUE	TRUE
Olfr33	45.0120490614195	-2.06042585462302	TRUE	TRUE
Olfr559	28.000244544012	-4.37471774738825	TRUE	TRUE
Olfr78	73.1388517548035	-1.69294383865514	FALSE	TRUE
Olfr560	3.73157177845806	0.509462726682584	NA	TRUE
Olfr561	38.2365359997476	-2.3015949912294	TRUE	TRUE
Olfr564	20.9420881886869	-3.67233717295493	TRUE	TRUE
Olfr566	29.5409361464377	1.76625302435975	FALSE	TRUE
Olfr568	58.9888998386295	-5.26638101263495	TRUE	TRUE
Olfr569	67.5743181283603	-2.63634135785358	TRUE	TRUE
Olfr570	216.608996770438	-5.57946321589932	TRUE	TRUE
Olfr571	42.9287692557208	-2.64063440349438	TRUE	TRUE
Olfr572	90.2828507000617	-3.17345307544695	TRUE	TRUE
Olfr575	67.0583576988026	-5.34322910435944	TRUE	TRUE
Olfr576	59.1616298360211	-2.668456005754	TRUE	TRUE
Olfr577	20.9298537922556	-3.48435866289848	TRUE	TRUE
Olfr578	74.3936670021284	-3.2215639990739	TRUE	TRUE
Olfr582	85.4842471322105	-4.68870600057428	TRUE	TRUE
Olfr583	6.95032015289884	-2.07516460056404	FALSE	TRUE
Olfr584	60.208272202474	-2.96519534860597	TRUE	TRUE
Olfr585	206.552432939085	-4.70518961966412	TRUE	TRUE
Olfr586	143.475904358973	-3.43712830218469	TRUE	TRUE
Olfr589	3.37477970139689	-0.08295505251555	NA	TRUE
Olfr591	205.916606360433	-1.61119110597217	TRUE	TRUE
Olfr592	122.361143056252	-3.08491289241279	TRUE	TRUE
Olfr593	49.1828428472683	-2.19636632481824	TRUE	TRUE
Olfr594	220.639468936038	-2.86992041726742	TRUE	TRUE
Olfr596	25.4252994450828	-3.18517314379126	TRUE	TRUE
Olfr597	6.13250504531625	1.93771280217863	FALSE	TRUE
Olfr598	219.283914281901	-3.04684352999831	TRUE	TRUE
Olfr599	140.784299823902	-3.44029181924397	TRUE	TRUE
Olfr600	162.533693121578	-4.79845795200751	TRUE	TRUE
Olfr601	104.484297514697	-2.34035191273743	TRUE	TRUE
Olfr603	25.1623452640408	-4.28162200226649	TRUE	TRUE
Olfr605	0.725170642944745	0.563084156812686	NA	TRUE
Olfr606	54.0552786737058	-3.50088082094855	TRUE	TRUE
Olfr608	74.8773973596907	-2.67064831213011	TRUE	TRUE
Olfr609	281.053036191271	-2.21738133551806	TRUE	TRUE
Olfr610	238.777838242257	-4.70114228698326	TRUE	TRUE
Olfr611	11.2565383643025	-2.07509425458345	FALSE	TRUE
Olfr612	53.0069448819017	-2.93503956908173	TRUE	TRUE
Olfr613	129.665390924261	-4.45616380184166	TRUE	TRUE
Olfr615	206.817613705485	-4.17045800428918	TRUE	TRUE
Olfr616	97.0604030812591	-4.11760707383807	TRUE	TRUE
Olfr617	111.284225864987	-3.84314614008304	TRUE	TRUE
Olfr618	68.2507050935533	-2.00938363187216	TRUE	TRUE
Olfr619	106.323972889999	-2.42838127541357	TRUE	TRUE
Olfr620	55.5991546405731	-2.56831355241219	TRUE	TRUE
Olfr622	92.9737078278462	-3.55117685159148	TRUE	TRUE
Olfr623	170.417104789354	-3.55143699217644	TRUE	TRUE
Olfr624	14.519081983433	-1.90654168211188	FALSE	TRUE
Olfr243	24.1437658962427	-3.58750307564039	TRUE	TRUE
Olfr628	50.4416299538712	-4.76188681842632	TRUE	TRUE
Olfr629	107.559390371203	-4.44693674223973	TRUE	TRUE
Olfr630	22.8795464840692	-2.95165132804234	TRUE	TRUE
Olfr69	37.3191143347799	-2.94487480354264	TRUE	TRUE
Olfr68	24.6888806362007	-2.21169897360758	TRUE	TRUE
Olfr67	72.635742924035	-1.50248331044678	FALSE	TRUE
Olfr66	27.9125111588839	-3.36186257151412	TRUE	TRUE
Olfr64	74.6807407695907	-2.07473691280931	TRUE	TRUE
Olfr65	186.377913400057	-0.840843704479675	FALSE	TRUE
Olfr631	16.020932219417	-2.51623269749131	TRUE	TRUE
Olfr632	211.747062166656	-6.13569319129962	TRUE	TRUE
Olfr633	144.205162826004	-5.76825287481088	TRUE	TRUE
Olfr635	22.4585336586773	-1.80808624218642	FALSE	TRUE
Olfr638	5.80705271288041	-1.41743881313524	FALSE	TRUE
Olfr639	92.2546072317891	-4.4566882961345	TRUE	TRUE
Olfr640	482.601074240585	-5.64968432051004	TRUE	TRUE
Olfr641	26.6560658209959	-2.3706430869382	TRUE	TRUE
Olfr642	53.9419168844965	-4.31357426101455	TRUE	TRUE
Olfr643	162.324173258693	-6.31339766130885	TRUE	TRUE
Olfr644	98.53340893589	-4.46591781480558	TRUE	TRUE
Olfr645	10.7743920396786	-0.887737700891293	FALSE	TRUE
Olfr646	45.1613886830799	-1.50417534390846	FALSE	TRUE
Olfr648	50.8378380125338	-2.96110297961594	TRUE	TRUE
Olfr649	97.3769836423811	-1.82822684119311	TRUE	TRUE
Olfr651	78.350213053146	-3.0677155137394	TRUE	TRUE
Olfr652	61.1032751224128	-3.06187117758292	TRUE	TRUE
Olfr653	293.023939112713	-0.69029345670514	FALSE	TRUE
Olfr654	110.681707686982	-1.0745500423514	FALSE	TRUE
Olfr655	146.804684892249	-3.13696163222995	TRUE	TRUE
Olfr656	153.439824547328	-3.89956993883707	TRUE	TRUE
Olfr657	65.001462149985	-2.01667314352782	TRUE	TRUE
Olfr658	158.151363674239	-2.18413744139035	TRUE	TRUE
Olfr659	55.8042090568349	-1.9065262425949	TRUE	TRUE
Olfr661	236.218017791868	-3.16280797415428	TRUE	TRUE
Olfr665	331.185838286977	-4.16721031417528	TRUE	TRUE
Olfr666	97.6342024268598	-0.67880240257491	FALSE	TRUE
Olfr667	101.073884151588	-1.71053801656295	TRUE	TRUE
Olfr668	111.764801040305	-2.38821884441768	TRUE	TRUE
Olfr669	153.185332671061	-1.40610641849466	TRUE	TRUE
Olfr670	180.18618566447	-3.04552293860217	TRUE	TRUE
Olfr671	30.2839053927972	-3.13538353578844	TRUE	TRUE
Olfr672	1139.78114853799	-3.24948040794781	TRUE	TRUE
Olfr675	46.7227502028308	-3.56319817704695	TRUE	TRUE
Olfr676	14.4628877112371	-1.89590328905986	FALSE	TRUE
Olfr677	133.284880643488	-5.1479774904783	TRUE	TRUE
Olfr678	17.8334441373818	-2.15635455889751	TRUE	TRUE
Olfr679	22.9137408311623	-3.07034905631625	TRUE	TRUE
Olfr681	118.88713517895	-5.05369781878044	TRUE	TRUE
Olfr683	159.480276416459	-5.4027163525363	TRUE	TRUE
Olfr684	52.8164687754232	-5.48022981228879	TRUE	TRUE
Olfr685	304.040012344434	-3.47116641715009	TRUE	TRUE
Olfr686	208.066775987433	-4.84635107068517	TRUE	TRUE
Olfr689	184.31239631738	-3.35991892972324	TRUE	TRUE
Olfr690	157.625179049974	-5.4391098011029	TRUE	TRUE
Olfr691	51.3268094889241	-3.54575142111415	TRUE	TRUE
Olfr692	44.6236749310019	-2.955776337034	TRUE	TRUE
Olfr467	71.9339351132417	-3.94967580997048	TRUE	TRUE
Olfr469	48.0117939169287	-3.81615206833215	TRUE	TRUE
Olfr470	0.60382790499705	0.240612442110008	NA	TRUE
Olfr472	116.90050133621	-3.7473540055432	TRUE	TRUE
Olfr473	51.4172362245576	-3.39945091981566	TRUE	TRUE
Olfr476	51.8192557673239	-2.91886180516138	TRUE	TRUE
Olfr477	58.4857618189653	-5.00115990405555	TRUE	TRUE
Olfr478	23.3171060635998	-3.62930173786431	TRUE	TRUE
Olfr479	278.997438997758	-4.88231271459923	TRUE	TRUE
Olfr480	12.6677348397831	-1.92472501367369	FALSE	TRUE
Olfr481	50.7695086660784	-5.27271991667711	TRUE	TRUE
Olfr482	31.5493022577751	-4.59898833007767	TRUE	TRUE
Olfr483	13.4128278123857	-3.15117112991727	TRUE	TRUE
Olfr484	28.8368524311926	-3.94261585264026	TRUE	TRUE
Olfr485	0.553626668171326	-0.318229282742642	NA	TRUE
Olfr486	1.15051846542136	-0.407674824761038	NA	TRUE
Olfr487	68.7507546677934	-3.44177425271866	TRUE	TRUE
Olfr488	77.7360026501611	-5.83163373383187	TRUE	TRUE
Olfr490	18.5318609980256	-3.08090177769321	TRUE	TRUE
Olfr491	135.808732197274	-4.59037361994766	TRUE	TRUE
Olfr493	11.1238418373691	-1.94192012250412	FALSE	TRUE
Olfr494	6.63032573372432	-1.62022283758709	FALSE	TRUE
Olfr495	34.9627198415061	-4.43962828616492	TRUE	TRUE
Olfr497	8.55862836283569	-1.57851788189399	FALSE	TRUE
Olfr498	6.87260237152998	-1.88270916355434	FALSE	TRUE
Olfr502	28.6564340342397	-3.26415334604531	TRUE	TRUE
Olfr506	75.3027639006352	-4.22227333877718	TRUE	TRUE
Olfr507	0.376295300294002	-0.259521983108963	NA	TRUE
Olfr508	24.2832426650984	-3.07578572509968	TRUE	TRUE
Olfr509	83.5739715298848	-3.82141891948361	TRUE	TRUE
Olfr510	83.3730948638091	-4.57862666687983	TRUE	TRUE
Olfr512	0.761888749478232	0.287951559138635	NA	TRUE
Olfr513	4.10698136072802	1.09326267696356	NA	TRUE
Olfr514	1.00395875914246	-0.469261717061685	NA	TRUE
Olfr516	26.7792593226247	-3.64821235756409	TRUE	TRUE
Olfr517	52.6592202233142	-4.67397138873154	TRUE	TRUE
Olfr518	77.9723827151964	-3.09297133386001	TRUE	TRUE
Olfr519	3.38429884750921	-0.380691697309188	NA	TRUE
Olfr522	104.587665167157	-3.78310487109512	TRUE	TRUE
Olfr523	680.597392157309	-6.40719979992964	TRUE	TRUE
Olfr524	100.370644070605	-3.83336704861705	TRUE	TRUE
Olfr24	71.5206777989578	-1.57900349567595	FALSE	TRUE
Olfr828	52.9804154048407	-3.00349993627416	TRUE	TRUE
Olfr829	10.6045717541284	-0.812815353469791	FALSE	TRUE
Olfr830	9.07792555685235	-1.01961558020329	FALSE	TRUE
Olfr832	9.51136138772551	-0.18011053718739	FALSE	TRUE
Olfr834	49.5854960265748	-3.12655591249741	TRUE	TRUE
Olfr835	530.522554214288	-4.64047099156925	TRUE	TRUE
Olfr836	46.4666221571001	-4.65296212078681	TRUE	TRUE
Olfr837	12.9152863610439	-2.83496084054813	TRUE	TRUE
Olfr843	108.659359341374	-3.37116522725574	TRUE	TRUE
Olfr845	117.295859546471	-4.37558500177758	TRUE	TRUE
Olfr846	30.7199737366298	-4.12486430512261	TRUE	TRUE
Olfr847	82.0777173713014	-4.95169227254566	TRUE	TRUE
Olfr849	172.242865721468	-3.18114410330022	TRUE	TRUE
Olfr851	39.4865088778764	-1.30215035241196	FALSE	TRUE
Olfr853	22.9975416876131	-3.83578349106486	TRUE	TRUE
Olfr854	23.5039312431276	-2.44744485086648	TRUE	TRUE
Olfr855	29.2281472544332	-0.780981533656268	NA	TRUE
Olfr856-ps1	1.23065490039225	-0.317342547068515	NA	TRUE
Olfr857	18.8292988384562	-3.45499750190906	TRUE	TRUE
Olfr58	22.0800498069577	-3.8558795840287	TRUE	TRUE
Olfr859	128.243173258581	-5.96030476011117	TRUE	TRUE
Olfr860	56.2085618230894	-2.01136350069048	TRUE	TRUE
Olfr862	19.5152146297506	-3.61487789146437	TRUE	TRUE
Olfr77	296.354311270528	-6.0261662507265	TRUE	TRUE
Olfr866	13.1328148870966	-0.580890881697651	NA	TRUE
Olfr867	211.163696388953	-5.88764112094067	TRUE	TRUE
Olfr868	280.587885642022	-3.97235675051705	TRUE	TRUE
Olfr869	126.808744528861	-3.78998873263048	TRUE	TRUE
Olfr870	156.418411300408	-6.71956386095931	TRUE	TRUE
Olfr871	8.13097777814074	-1.56830525767188	FALSE	TRUE
Olfr872	93.2524687375863	-3.04832487892271	TRUE	TRUE
Olfr39	203.878737388123	-3.90571826757686	TRUE	TRUE
Olfr873	173.052277638755	-3.53023275210296	TRUE	TRUE
Olfr18	32.4797087635798	-2.41397510572199	TRUE	TRUE
Olfr160	48.6171868545164	-4.90910087646733	TRUE	TRUE
Olfr151	11.7090168321268	-1.59826558549402	FALSE	TRUE
Olfr874	21.0784419058843	-1.85992628669106	FALSE	TRUE
Olfr875	100.701782300717	-3.69673609170674	TRUE	TRUE
Olfr876	57.2390399152577	-3.61545599706027	TRUE	TRUE
Olfr877	24.7795424493078	-1.82284167414412	FALSE	TRUE
Olfr145	96.738378574144	-5.17463351968165	TRUE	TRUE
Olfr878	113.048614306058	-4.84476839238949	TRUE	TRUE
Olfr881	37.1851990952087	-3.7716090947303	TRUE	TRUE
Olfr884	156.206379105767	-6.74584401782405	TRUE	TRUE
Olfr885	4.91897962439902	1.52577263449524	FALSE	TRUE
Olfr887	38.8618428191908	-4.70166019453778	TRUE	TRUE
Olfr888	35.4060282739788	-4.77717687966933	TRUE	TRUE
Olfr889	21.518759376641	-2.55960496006057	TRUE	TRUE
Olfr890	14.3258745058277	-2.42025497257695	TRUE	TRUE
Olfr893	27.3273928453908	-2.34193570004749	TRUE	TRUE
Olfr894	20.1455316421689	-3.17369866010309	TRUE	TRUE
Olfr143	21.2690070129939	-3.84918855894321	TRUE	TRUE
Olfr895	94.8572043729763	-4.94573021541191	TRUE	TRUE
Olfr25	53.4185884967828	-4.25998444482693	TRUE	TRUE
Olfr898	7.22599783479177	-1.6834844812817	FALSE	TRUE
Olfr147	87.5231468920935	-4.17748408604562	TRUE	TRUE
Olfr901	47.2873331269837	-4.4166308825429	TRUE	TRUE
Olfr902	61.5434664531241	-2.32951816193501	TRUE	TRUE
Olfr904	121.227170705748	-4.88821453885364	TRUE	TRUE
Olfr905	27.4212726164652	-3.6775611025427	TRUE	TRUE
Olfr906	30.5620083466165	-2.57933005429763	TRUE	TRUE
Olfr907	56.6663591940195	-3.95399097554548	TRUE	TRUE
Olfr908	2.95476285762418	-0.335814425600861	NA	TRUE
Olfr911-ps1	6.95240048361575	-0.494584328838723	FALSE	TRUE
Olfr910	55.0194265847088	-4.41968700970894	TRUE	TRUE
Olfr912	40.4309624430494	-2.73323629333796	TRUE	TRUE
Olfr913	27.6973185491152	-0.634350771382436	NA	TRUE
Olfr914	77.0592770865654	-3.80714922948099	TRUE	TRUE
Olfr915	9.70720312768697	-1.75930807157629	FALSE	TRUE
Olfr916	49.7669075874635	-1.57093269220484	FALSE	TRUE
Olfr917	1.49268773369572	-0.591839733532522	NA	TRUE
Olfr918	72.983663920424	-5.35709025222967	TRUE	TRUE
Olfr919	28.5324852502265	-3.66395727348671	TRUE	TRUE
Olfr920	80.9360802860883	-4.45639453050516	TRUE	TRUE
Olfr921	215.399154912446	-3.47572518443789	TRUE	TRUE
Olfr922	78.5603829081218	-5.43417988712856	TRUE	TRUE
Olfr923	125.432275908802	-3.64430110557775	TRUE	TRUE
Olfr924	40.8679715191855	-4.40585694360815	TRUE	TRUE
Olfr930	8.55848153315948	-1.00591143401784	FALSE	TRUE
Olfr933	62.246503533678	-4.90899707099196	TRUE	TRUE
Olfr934	20.9755609801656	-3.92414011983257	TRUE	TRUE
Olfr935	105.86004354468	-6.13697425594639	TRUE	TRUE
Olfr146	60.6013123152344	-5.71027335177334	TRUE	TRUE
Olfr937	68.7168148801633	-4.98064513743941	TRUE	TRUE
Olfr938	32.3283819657845	-4.46236481258502	TRUE	TRUE
Olfr943	105.265754645094	-2.54495059645094	TRUE	TRUE
Olfr944	9.20893745426465	-1.67217521591693	FALSE	TRUE
Olfr1537	143.123271089281	-6.03781303934461	TRUE	TRUE
Olfr945	4.31321359807552	-1.56108415441279	NA	TRUE
Olfr947-ps1	64.1232619273455	-3.02772556789444	TRUE	TRUE
Olfr948	32.8904428134182	-4.18152678697318	TRUE	TRUE
Olfr951	1.52376261033545	-0.389397019412083	NA	TRUE
Olfr954	42.4752125352525	-4.94607271014205	TRUE	TRUE
Olfr955	11.5679359709784	-2.13978078066332	FALSE	TRUE
Olfr44	106.515040449501	-3.73943163450257	TRUE	TRUE
Olfr957	180.528311410336	-5.74091494580822	TRUE	TRUE
Olfr958	82.8085492499615	-2.74250026501026	TRUE	TRUE
Olfr959	147.696955137192	-4.31701962090569	TRUE	TRUE
Olfr148	38.3067656556144	-4.50626423914893	TRUE	TRUE
Olfr960	35.9106375278113	-4.34324075881619	TRUE	TRUE
Olfr961	52.3411387439228	-3.56058114383732	TRUE	TRUE
Olfr963	50.4057275720278	-4.51619742191515	TRUE	TRUE
Olfr149	3.10083689180141	-0.96605188960315	NA	TRUE
Olfr965	58.7778088559385	-3.64093848662189	TRUE	TRUE
Olfr150	58.6597520221212	-4.54700989258463	TRUE	TRUE
Olfr967	25.2464451659816	-4.04364944543369	TRUE	TRUE
Olfr968	57.0214551875868	-3.95327862255851	TRUE	TRUE
Olfr969	825.833232638637	-8.17772902509178	TRUE	TRUE
Olfr970	62.4591294722423	-3.53025405958951	TRUE	TRUE
Olfr971	22.2238408341349	-3.60663859475467	TRUE	TRUE
Olfr972	365.908126354748	-6.06956471036789	TRUE	TRUE
Olfr229	48.1985621419629	-4.95683550781675	TRUE	TRUE
Olfr974	81.5612894908679	-3.01619372125864	TRUE	TRUE
Olfr975	1.6269130243255	-0.0552232921085926	NA	TRUE
Olfr976	80.4178096945357	-5.01453335774925	TRUE	TRUE
Olfr978	15.589016635632	-1.85726269524904	FALSE	TRUE
Olfr979	12.2630657927296	-1.90286896010647	FALSE	TRUE
Olfr980	20.4511803959027	-3.6785034874739	TRUE	TRUE
Olfr981	41.9999293142106	-4.18775854917344	TRUE	TRUE
Olfr982	22.2327720731962	-1.47619911553678	FALSE	TRUE
Olfr983	92.1079636002244	-3.42480070740728	TRUE	TRUE
Olfr984	225.25752619087	-3.19387411696312	TRUE	TRUE
Olfr985	55.0016282102199	-3.82132675789942	TRUE	TRUE
Olfr986	94.3916124731661	-4.70057566202495	TRUE	TRUE
Olfr1325	340.358145533268	-3.86720219595191	TRUE	TRUE
Olfr1356	89.2607629853565	-4.20527954937687	TRUE	FALSE
Olfr1355	8.86618592698874	-1.99455686067824	FALSE	FALSE
Olfr1354	153.726082185915	-4.60678431346616	TRUE	FALSE
Olfr8	24.870673680422	-2.56906034631024	TRUE	FALSE
Olfr1353	89.776499209429	-3.85048098183089	TRUE	FALSE
Olfr1352	215.690066085759	-3.87191512503634	TRUE	FALSE
Olfr1351	13.1287763222415	0.370896807493647	FALSE	FALSE
Olfr57	144.492885530708	-0.0569021509161549	FALSE	FALSE
Olfr56	60.120406032688	-1.72771625471742	FALSE	FALSE
Olfr1396	180.446005659659	-3.67380915796259	TRUE	FALSE
Olfr1395	176.916909606155	-3.42900537030602	TRUE	FALSE
Olfr1394	19.861746252197	-2.88758340611157	TRUE	FALSE
Olfr1372-ps1	815.447415089038	-6.73149752714726	TRUE	FALSE
Olfr1370	137.453318912579	-2.83852840374116	TRUE	FALSE
Olfr263	103.201407039906	-2.6889056148149	TRUE	FALSE
Olfr1368	349.489364387107	-4.41432455054236	TRUE	FALSE
Olfr1366	111.992046746211	-3.99287642568597	TRUE	FALSE
Olfr1535	4.33889016681314	-0.250788124746119	NA	FALSE
Olfr1364	993.228275466665	-4.40529338740187	TRUE	FALSE
Olfr1362	199.718921758405	-3.26426051589328	TRUE	FALSE
Olfr11	107.618539086781	-0.797121787198843	FALSE	FALSE
Olfr1361	250.517645492307	-5.65420331991819	TRUE	FALSE
Olfr1360	3.81199115604197	-1.4143750933949	NA	FALSE
Olfr1359	19.860954698588	-2.54228522276105	TRUE	FALSE
Olfr720	97.7465662542995	-3.04157090261914	TRUE	FALSE
Olfr31	120.938446860702	-1.32455495383496	FALSE	FALSE
Olfr750	39.6082345221191	-4.31795472112662	TRUE	FALSE
Olfr221	35.9650867305107	-2.57527588554966	TRUE	FALSE
Olfr19	61.4021631717496	-3.15100239441723	TRUE	FALSE
Olfr164	298.521518422358	-2.84950250145951	TRUE	FALSE
Olfr165	81.9994926040332	-3.93392076163387	TRUE	FALSE
Olfr166	550.202676993717	-4.38007262429754	TRUE	FALSE
Olfr167	248.112817666013	-3.49190677539147	TRUE	FALSE
Olfr168	211.617662182296	-2.99874333553475	TRUE	FALSE
Olfr169	194.85457893966	-3.44558582922311	TRUE	FALSE
Olfr170	109.169588636977	-2.91408873697859	TRUE	FALSE
Olfr171	82.4066449697512	-3.11320981997831	TRUE	FALSE
Olfr55	380.475916396513	-4.23020017381736	TRUE	FALSE
Olfr239	241.665315484242	-3.97749950009791	TRUE	FALSE
Olfr63	64.0716555556934	-2.47879942832715	TRUE	FALSE
Olfr1417	92.699898095811	-3.95033213149524	TRUE	FALSE
Olfr1418	80.618019614266	-3.84375209691751	TRUE	FALSE
Olfr1419	117.055971158528	-4.01710735715444	TRUE	FALSE
Olfr1420	260.129373987666	-3.90824316742986	TRUE	FALSE
Olfr1423	299.031690342526	-3.80286496460639	TRUE	FALSE
Olfr1424	151.309043624222	-6.20143659413787	TRUE	FALSE
Olfr1425	86.738906388823	-4.64972071878204	TRUE	FALSE
Olfr1426	576.678424319544	-4.66911677885909	TRUE	FALSE
Olfr1427	561.415020791582	-4.57184553026589	TRUE	FALSE
Olfr1428	1129.39821418154	-5.84453775331359	TRUE	FALSE
Olfr76	157.863025977534	-4.69436465590626	TRUE	FALSE
Olfr1431	122.941491946553	-5.41411241172948	TRUE	FALSE
Olfr1432	3.00343851675995	-0.0831417958879138	NA	FALSE
Olfr262	0.542961993422304	-0.0807483747810092	NA	FALSE
Olfr235	329.521062195272	-6.5319748739095	TRUE	FALSE
Olfr1434	83.4942709367811	-4.51758593673718	TRUE	FALSE
Olfr1436	0.76172969764707	-0.368718368559651	NA	FALSE
Olfr1437	177.22589401413	-5.16783453155472	TRUE	FALSE
Olfr1440	935.244876748245	-5.59336046289458	TRUE	FALSE
Olfr1441	6.25620444059987	0.932499069187401	FALSE	FALSE
Olfr1442	228.537551407036	-2.60804462025909	TRUE	FALSE
Olfr1443	767.760150782663	-4.78516438631	TRUE	FALSE
Olfr275	14.5785408751675	-3.03083047417909	TRUE	FALSE
Olfr273	272.849276421524	-7.25358939727928	TRUE	FALSE
Olfr272	126.290349422318	-6.06556852175162	TRUE	FALSE
Olfr270	18.018507582478	-3.38422393840083	TRUE	FALSE
Olfr461	60.9321980186097	-1.21859465211435	FALSE	FALSE
Olfr460	415.117408918956	-5.4885716825411	TRUE	FALSE
Olfr459	196.686266176896	-5.28250783400591	TRUE	FALSE
Olfr291	69.9278466339995	-4.71304981441154	TRUE	FALSE
Olfr290	13.8683313638947	-2.76485150724231	TRUE	FALSE
Olfr693	61.1541196775106	-4.25239045308812	TRUE	FALSE
Olfr694	23.8581612692284	-1.9436462425736	TRUE	FALSE
Olfr695	340.923286010788	-3.92174253459534	TRUE	FALSE
Olfr697	4.2313454768136	0.138896809483282	NA	FALSE
Olfr698	30.5888399464742	-2.77985832021432	TRUE	FALSE
Olfr699	58.0946135522137	-2.72811544385946	TRUE	FALSE
Olfr700	0.480426340947455	0.083095800253658	NA	FALSE
Olfr701	231.947570069544	-3.2642624465007	TRUE	FALSE
Olfr702	8.86849772535562	-1.09449483896257	FALSE	FALSE
Olfr703	23.1018250128862	-2.60846258742691	TRUE	FALSE
Olfr704	137.347891315401	-5.10429259877887	TRUE	FALSE
Olfr705	134.284869540845	-3.30431837301557	TRUE	FALSE
Olfr706	100.103177823886	-3.26636513114705	TRUE	FALSE
Olfr707	25.8474968588136	-3.57806688156734	TRUE	FALSE
Olfr1532-ps1	13.9234691612904	-2.27580128744093	TRUE	FALSE
Olfr710	19.9601933226638	-2.48182395134381	TRUE	FALSE
Olfr6	824.591398486225	-3.93733018757123	TRUE	FALSE
Olfr711	418.114894796316	-4.16842821110739	TRUE	FALSE
Olfr2	80.2249121723074	-3.2242680767521	TRUE	FALSE
Olfr713	24.5304556171625	-2.38634985487471	TRUE	FALSE
Olfr714	65.3705761921595	-2.89213688638768	TRUE	FALSE
Olfr17	460.201094182021	-3.40339894114431	TRUE	FALSE
Olfr715	61.0400675442082	-2.67238536055425	TRUE	FALSE
Olfr716	158.249449203041	-4.32831956858124	TRUE	FALSE
Olfr525	46.1767566826164	-1.63326649262447	TRUE	FALSE
Olfr527	125.96611708388	-4.17973796654486	TRUE	FALSE
Olfr60	247.339376880399	-4.39554976245597	TRUE	FALSE
Olfr530	35.3306815699017	-3.77538590920471	TRUE	FALSE
Olfr531	203.082143648733	-3.57427558074868	TRUE	FALSE
Olfr532	139.38193980751	-3.78072720565562	TRUE	FALSE
Olfr533	1045.41562139049	-3.82954403554495	TRUE	FALSE
Olfr535	173.647721655359	-3.79497692445504	TRUE	FALSE
Olfr536	5156.61616395928	-4.05656945632105	TRUE	FALSE
Olfr538	20.3384921219931	-1.42391367510462	FALSE	FALSE
Olfr46	84.4905458920609	-3.63178498139168	TRUE	FALSE
Olfr61	71.3039900015912	-3.02199101950279	TRUE	FALSE
Olfr53	126.3523646655	-4.11515015511495	TRUE	FALSE
Olfr539	32.3438793829876	-1.99271392932715	FALSE	FALSE
Olfr45	45.5955388293649	-3.42904271800409	TRUE	FALSE
Olfr541	199.421562507451	-4.0931495353449	TRUE	FALSE
Olfr372	30.3383325713412	-3.16022086010535	TRUE	FALSE
Olfr373	13.4088718784791	-3.00456337477018	TRUE	FALSE
Olfr374	78.2496531018849	-4.30195780651314	TRUE	FALSE
Olfr370	185.818721193128	-4.23938613378428	TRUE	FALSE
Olfr371	154.258312244222	0.779714185559073	FALSE	FALSE
Olfr1320	301.117700444409	-5.89772179567982	TRUE	FALSE
Olfr1321	663.758994559169	-4.65093853970328	TRUE	FALSE
Olfr1322	372.560507424796	-5.04399012733237	TRUE	FALSE
Olfr1323	112.483566807945	-4.21978811713958	TRUE	FALSE
Olfr1324	92.2153209532963	-2.46034903290433	TRUE	FALSE
