# Supplementary material for: Cooperative interactions enable singular olfactory receptor expression in mouse olfactory neurons
Source: eLife. 2017 Sep 21;6:e28620. doi: 10.7554/eLife.28620 (PMC5608512; doi:10.7554/eLife.28620)
Supplement: Figure 6—source data 2. [file elife-28620-fig6-data2.txt]

mean	Fold	sig	Greek_Island_in_Cluster
Olfr1416	32.996197374822	-4.40792985999568	TRUE	TRUE
Olfr1415	44.5877930930136	-5.23453025847121	TRUE	TRUE
Olfr1414	63.2048562952434	-3.82198771912568	TRUE	TRUE
Olfr1413	2.57669949815614	-0.125416095221475	NA	TRUE
Olfr1412	154.848207177423	-6.19932739991872	TRUE	TRUE
Olfr1411	56.558837300274	-5.34900201648568	TRUE	TRUE
Olfr1410	30.7238467330553	-4.79268149459032	TRUE	TRUE
Olfr12	144.95763649628	-5.63996173791415	TRUE	TRUE
Olfr16	276.712761620672	-7.02867004223056	TRUE	TRUE
Olfr1408	219.343689214257	-7.02872089426902	TRUE	TRUE
Olfr1406	371.049202181794	-6.99858265062348	TRUE	TRUE
Olfr218	110.282023455065	-6.96948630486614	TRUE	TRUE
Olfr1404	191.733783164896	-6.12734810938353	TRUE	TRUE
Olfr418	156.204984348079	-5.479172937862	TRUE	TRUE
Olfr433	37.0393763344163	-4.09331582665941	TRUE	TRUE
Olfr432	39.7680469465929	-5.5492383845041	TRUE	TRUE
Olfr430	40.5610588363184	-5.54430012876486	TRUE	TRUE
Olfr429	88.3460199751577	-4.84554855121991	TRUE	TRUE
Olfr231	99.3337266015231	-5.72030802903996	TRUE	TRUE
Olfr424	103.223182391409	-6.96368732418907	TRUE	TRUE
Olfr421-ps1	2.70972586390642	-0.699458727467529	NA	TRUE
Olfr420	36.3195156975828	-3.18641770788984	TRUE	TRUE
Olfr419	428.533318301584	-7.30059890573948	TRUE	TRUE
Olfr417	206.824538391999	-6.86865696284873	TRUE	TRUE
Olfr248	2.77749804264193	-0.327573557549935	NA	TRUE
Olfr414	291.975467868205	-6.1990272103811	TRUE	TRUE
Olfr220	221.632328788564	-4.37361429042382	TRUE	TRUE
Olfr1357	269.363416969737	-5.26690667183936	TRUE	TRUE
Olfr9	14.8230840547771	-3.88851114600339	TRUE	TRUE
Olfr763	12.0966656524577	-3.73415846469603	TRUE	TRUE
Olfr765	48.5829507012531	-5.49812417037451	TRUE	TRUE
Olfr767	76.4159954806704	-6.58259524586564	TRUE	TRUE
Olfr768	30.879912844201	-2.43103923997147	TRUE	TRUE
Olfr769	79.5799210037264	-4.60654638818212	TRUE	TRUE
Olfr770	43.7569571977112	-3.8370612950946	TRUE	TRUE
Olfr771	81.9456494927796	-5.46528941798056	TRUE	TRUE
Olfr772	14.4297725615991	-2.80885303085847	TRUE	TRUE
Olfr774	44.2377034955965	-4.30102234426276	TRUE	TRUE
Olfr775	137.855633022321	-5.2849150803493	TRUE	TRUE
Olfr776	81.1865664964361	-4.72422103007697	TRUE	TRUE
Olfr777	148.700997744361	-3.65503943327118	TRUE	TRUE
Olfr780	48.1961921315192	-3.43036080829318	TRUE	TRUE
Olfr781	47.735323067345	-3.55193361057768	TRUE	TRUE
Olfr782	3.81207222580723	-1.01693465471849	NA	TRUE
Olfr784	104.081541678968	-5.89450492985899	TRUE	TRUE
Olfr785	35.4579447725724	-4.09436042453023	TRUE	TRUE
Olfr786	255.7779921072	-5.61131344238771	TRUE	TRUE
Olfr787	82.3370683422131	-4.1759096083164	TRUE	TRUE
Olfr788	369.378684561727	-5.78520215251584	TRUE	TRUE
Olfr789	277.091860148058	-5.38823541410456	TRUE	TRUE
Olfr790	98.6140802953305	-5.55874353571089	TRUE	TRUE
Olfr791	313.913393555798	-6.06943415977592	TRUE	TRUE
Olfr792	45.2915605867542	-5.27179634528158	TRUE	TRUE
Olfr794	496.035750417507	-7.87330599541001	TRUE	TRUE
Olfr796	22.469729677764	-4.53206144244478	TRUE	TRUE
Olfr798	107.198247817891	-5.15238241402848	TRUE	TRUE
Olfr799	124.066615368924	-4.9924467721043	TRUE	TRUE
Olfr800	65.3974293367098	-5.5967959661182	TRUE	TRUE
Olfr801	137.409065174017	-3.85480672989584	TRUE	TRUE
Olfr802	52.3463453101169	-4.15950991509589	TRUE	TRUE
Olfr803	23.8188660434469	-4.38304641602635	TRUE	TRUE
Olfr804	37.5755144517202	-3.47222019797574	TRUE	TRUE
Olfr805	191.955783709183	-4.34068350591962	TRUE	TRUE
Olfr806	130.830425412652	-5.54398539347919	TRUE	TRUE
Olfr807	58.9221975637763	-4.71629624886249	TRUE	TRUE
Olfr808	89.8964893945381	-4.54900035008134	TRUE	TRUE
Olfr809	59.3807149246707	-5.76390688011104	TRUE	TRUE
Olfr810	155.705312089543	-6.32220200462118	TRUE	TRUE
Olfr811	160.647032391366	-6.12067707044603	TRUE	TRUE
Olfr812	62.5776500412986	-4.03262435085905	FALSE	TRUE
Olfr813	130.422562896534	-6.57080771060201	TRUE	TRUE
Olfr814	25.0544640504279	-4.53759325242805	TRUE	TRUE
Olfr815	17.0999341508235	-2.20901046744535	TRUE	TRUE
Olfr816	96.2189506604609	-5.35767898910987	TRUE	TRUE
Olfr818	133.638133392582	-5.39408826581444	TRUE	TRUE
Olfr819	14.1687244318262	-3.55607562850291	TRUE	TRUE
Olfr820	490.285272943816	-5.31071823359615	TRUE	TRUE
Olfr821	224.926475718447	-5.6324282554289	TRUE	TRUE
Olfr822	73.0739015655417	-4.67863179166634	TRUE	TRUE
Olfr823	8.2172975888381	-3.14154015785591	FALSE	TRUE
Olfr824	24.8333770217725	-4.63480734036874	TRUE	TRUE
Olfr825	134.196127134338	-6.50546503550964	TRUE	TRUE
Olfr826	102.605345305415	-5.82404919365608	TRUE	TRUE
Olfr827	497.937352554776	-7.20728725019829	TRUE	TRUE
Olfr1393	21.3704405176827	-3.58794458093715	FALSE	TRUE
Olfr1392	198.797134065048	-5.46371962589405	TRUE	TRUE
Olfr10	3.62610985945085	-0.843444547131986	FALSE	TRUE
Olfr1391	126.826825104685	-4.70098980608446	TRUE	TRUE
Olfr1390	6.76897424834046	-1.35464363875925	FALSE	TRUE
Olfr1389	239.345137462613	-6.89633323528971	TRUE	TRUE
Olfr1388	51.5539882585244	-4.70093595528978	TRUE	TRUE
Olfr1387	70.2284938627269	-5.29252494772016	TRUE	TRUE
Olfr1386	191.393433640634	-5.91586036442593	TRUE	TRUE
Olfr1385	82.5070967203059	-5.02422230020864	TRUE	TRUE
Olfr1384	432.018345393227	-5.406916951736	TRUE	TRUE
Olfr1383	129.121646220221	-5.48184825880605	TRUE	TRUE
Olfr1382	80.6317482816022	-5.12281079454644	TRUE	TRUE
Olfr1381	9.28325165188562	-3.22268126449493	FALSE	TRUE
Olfr1380	16.8845072587748	-3.04999216651937	FALSE	TRUE
Olfr1378	18.4320497932158	-4.00157257116511	TRUE	TRUE
Olfr1377	21.6161188420679	-4.5471038841281	TRUE	TRUE
Olfr51	22.1742598701917	-3.46790240109799	FALSE	TRUE
Olfr54	15.7137533796648	-2.85319992066639	FALSE	TRUE
Olfr1375	3.94265282391276	-2.04299614268416	FALSE	TRUE
Olfr30	29.5146453783563	-4.0568037342467	TRUE	TRUE
Olfr332	516.237859596184	-6.77693356943579	TRUE	TRUE
Olfr331	22.0336076651381	-2.52497110436535	FALSE	TRUE
Olfr330	173.753682516832	-3.8697465337883	TRUE	TRUE
Olfr329-ps	236.683753117484	-4.7212566671092	TRUE	TRUE
Olfr328	159.998480456776	-4.3195480081096	TRUE	TRUE
Olfr224	354.040343132711	-4.59716884125761	TRUE	TRUE
Olfr325	98.6080816586943	-4.39022034519337	TRUE	TRUE
Olfr324	127.275816987614	-5.54264372010681	TRUE	TRUE
Olfr323	157.570666403476	-2.63820623354462	TRUE	TRUE
Olfr322	44.7511310763218	-4.64776505267134	TRUE	TRUE
Olfr320	54.0305780537992	-0.567130057595583	FALSE	TRUE
Olfr319	210.964936484695	-5.16721611182501	TRUE	TRUE
Olfr318	163.220399306019	-5.21419046135106	TRUE	TRUE
Olfr317	55.6576065269669	-3.45462442851316	TRUE	TRUE
Olfr316	87.0790466031355	-4.84684201357464	TRUE	TRUE
Olfr315	66.0615890005659	-4.32959385381208	TRUE	TRUE
Olfr314	389.913417034145	-6.62810289309563	TRUE	TRUE
Olfr313	5.34701500068902	-2.30894447519769	FALSE	TRUE
Olfr312	11.2873360239414	-3.47792915901772	FALSE	TRUE
Olfr311	1.72412389918701	-1.04614410743424	NA	TRUE
Olfr222	282.319984720412	-5.27946379724729	TRUE	TRUE
Olfr223	22.3052279873885	-3.97563579710027	TRUE	TRUE
Olfr225	0.569544180872432	-0.0950844049335924	NA	TRUE
Olfr20	46.6098874778429	-5.10520635702835	TRUE	TRUE
Olfr376	26.6894920499828	-4.62858916982396	TRUE	TRUE
Olfr1	114.815467690999	-5.40494668975895	TRUE	TRUE
Olfr75-ps1	10.819813298952	-1.02510328806437	FALSE	TRUE
Olfr378	82.5633506158446	-3.49851881990867	TRUE	TRUE
Olfr380	170.310310924766	-7.66370213717722	TRUE	TRUE
Olfr381	28.3077941452201	-5.14275581211976	TRUE	TRUE
Olfr382	5.54155892858803	-2.28356359801319	FALSE	TRUE
Olfr384	2.34472364569002	-1.248831951228	NA	TRUE
Olfr389	225.738347816329	-4.83033488717098	TRUE	TRUE
Olfr390	181.187779113648	-5.01509494493919	TRUE	TRUE
Olfr391-ps	339.470160028127	-6.20151869192764	TRUE	TRUE
Olfr392	308.306535970776	-7.47997779312673	TRUE	TRUE
Olfr393	147.378307064836	-7.47112893648864	TRUE	TRUE
Olfr394	225.010828017509	-7.6436807132141	TRUE	TRUE
Olfr23	16.7899731368184	-3.98548999580634	FALSE	TRUE
Olfr397	59.0309226602665	-5.36973700700365	TRUE	TRUE
Olfr398	64.3277635138254	-5.38245490866707	TRUE	TRUE
Olfr139	166.82360001076	-5.43243634656922	TRUE	TRUE
Olfr399	60.0742402412195	-5.18349340657367	TRUE	TRUE
Olfr402	16.7027470136852	-1.73632574213544	TRUE	TRUE
Olfr403	17.0445937386524	-4.04378557645607	TRUE	TRUE
Olfr43	113.732662063581	-5.49526003363214	TRUE	TRUE
Olfr406	45.3959959344781	-4.55007056226	TRUE	TRUE
Olfr59	63.8310788548214	-5.2608290314077	TRUE	TRUE
Olfr410	38.4998912689464	-4.65589291737276	TRUE	TRUE
Olfr411	355.335590593776	-7.3026609623648	TRUE	TRUE
Olfr412	35.450115538767	-5.3646901715798	TRUE	TRUE
Olfr462	23.1894577485001	-4.76961713102555	TRUE	TRUE
Olfr463	25.6250509288319	-4.51134740067064	FALSE	TRUE
Olfr464	154.934638945383	-5.72575883787349	TRUE	TRUE
Olfr1367	34.0586604425216	-3.16956535109828	TRUE	TRUE
Olfr466	87.4845373111839	-5.78275150961799	TRUE	TRUE
Olfr722	771.446315743889	-6.34772622120951	TRUE	TRUE
Olfr723	66.5212912727408	-4.58987871125793	TRUE	TRUE
Olfr724	77.1122278034791	-6.00729608247992	TRUE	TRUE
Olfr725	63.9390137428287	-3.82663299271012	TRUE	TRUE
Olfr726	380.188110297456	-4.3213273198881	TRUE	TRUE
Olfr727	692.010808530923	-4.37288039845174	TRUE	TRUE
Olfr728	1904.76501862684	-6.00267932162969	TRUE	TRUE
Olfr729	331.955648224374	-4.18673000388856	TRUE	TRUE
Olfr730	575.448960874025	-6.76670538584006	TRUE	TRUE
Olfr731	506.893129045291	-6.03067012598296	TRUE	TRUE
Olfr732	108.703208184032	-5.73428708901906	TRUE	TRUE
Olfr733	158.730454269828	-5.96555725805329	TRUE	TRUE
Olfr734	50.2006830116253	-5.84354885961745	TRUE	TRUE
Olfr735	196.664807860389	-6.54430123046839	TRUE	TRUE
Olfr736	171.900177741664	-6.88688558863085	TRUE	TRUE
Olfr738	25.5223259752103	-4.84603837742909	TRUE	TRUE
Olfr739	39.4456121293289	-4.81095634584119	TRUE	TRUE
Olfr740	82.154489985193	-3.71002200884888	TRUE	TRUE
Olfr741	438.029344437076	-4.74951850962152	TRUE	TRUE
Olfr742	179.466559902948	-4.31405036207279	TRUE	TRUE
Olfr743	158.456948299315	-3.45280258482996	TRUE	TRUE
Olfr744	67.160326555255	-5.35795562645479	TRUE	TRUE
Olfr745	76.0810654537571	-5.10111779157716	TRUE	TRUE
Olfr746	14.2349899512689	-4.00953964669941	TRUE	TRUE
Olfr747	59.9768154080618	-4.07040344167113	FALSE	TRUE
Olfr748	20.2026825053773	-2.91758432964219	FALSE	TRUE
Olfr749	53.3416055834472	-4.928452949939	TRUE	TRUE
Olfr1513	42.9796346584073	-5.13082028657594	TRUE	TRUE
Olfr1512	39.2430901309643	-5.47081402740631	TRUE	TRUE
Olfr1511	84.3505708342162	-5.12381063410309	TRUE	TRUE
Olfr1510	73.2981085423554	-5.75066171105169	TRUE	TRUE
Olfr1509	736.622436321788	-5.753437813248	TRUE	TRUE
Olfr1508	925.195543752435	-4.17184241664578	TRUE	TRUE
Olfr1507	1922.25907232156	-4.86592174444203	TRUE	TRUE
Olfr49	274.997570711013	-6.44034573657779	TRUE	TRUE
Olfr287	75.7543229859161	-2.71694554893184	TRUE	TRUE
Olfr286	226.135505495095	-4.39528487789484	TRUE	TRUE
Olfr284	5.34984726348581	-2.22401041592178	FALSE	TRUE
Olfr283	22.686387752513	-3.98544988108222	TRUE	TRUE
Olfr282	6.35893273895635	-2.41810643049379	FALSE	TRUE
Olfr281	176.984773047018	-4.00480249941246	TRUE	TRUE
Olfr279	281.136475124586	-5.83172155614941	TRUE	TRUE
Olfr161	6.5495313604152	-1.32163454467247	FALSE	TRUE
Olfr15	304.973802593766	-4.67494758953806	TRUE	TRUE
Olfr172	26.6679600039509	-3.76673127111514	TRUE	TRUE
Olfr173	35.311313411393	-4.43635341270459	TRUE	TRUE
Olfr175-ps1	212.776203035465	-5.52764480608207	TRUE	TRUE
Olfr178	21.9695106063396	-4.51506374137197	TRUE	TRUE
Olfr180	120.731251169895	-4.41554392901393	TRUE	TRUE
Olfr181	492.657529071172	-7.69013920733245	TRUE	TRUE
Olfr183	155.495143763557	-4.57957529012285	TRUE	TRUE
Olfr186	155.116786864664	-4.94157655216689	TRUE	TRUE
Olfr187	126.169064319043	-5.22987481945869	TRUE	TRUE
Olfr190	103.201054671544	-3.84745532626525	TRUE	TRUE
Olfr191	72.5041232802882	-5.50720605348887	TRUE	TRUE
Olfr192	134.470043751772	-3.71844178246682	TRUE	TRUE
Olfr193	64.29037127003	-3.31046016562036	TRUE	TRUE
Olfr194	10.5636502676032	-3.16355216761167	FALSE	TRUE
Olfr195	567.021530610717	-5.21158399843751	TRUE	TRUE
Olfr196	22.6759016974344	-4.34700069905282	FALSE	TRUE
Olfr197	22.6361885860922	-2.88105927235872	TRUE	TRUE
Olfr198	19.2655150391058	-3.90924663684208	FALSE	TRUE
Olfr199	26.2550338637922	-4.91736304776247	FALSE	TRUE
Olfr201	66.4628935328961	-5.5381680267588	TRUE	TRUE
Olfr202	121.35804117323	-6.25728951463194	TRUE	TRUE
Olfr203	31.4256927790652	-4.84427808317686	TRUE	TRUE
Olfr204	38.5543003454702	-4.51862665330579	TRUE	TRUE
Olfr205	38.2134485119752	-4.51442899929734	TRUE	TRUE
Olfr206	39.7526389989289	-4.77898916331326	TRUE	TRUE
Olfr90	6.09291000831286	-1.70692791356852	FALSE	TRUE
Olfr91	29.8065288878235	-4.34912823813924	TRUE	TRUE
Olfr92	11.9856808853056	-3.01122203633862	TRUE	TRUE
Olfr93	31.9352950389468	-5.11751975173633	TRUE	TRUE
Olfr94	14.11908533941	-3.52321806219124	TRUE	TRUE
Olfr95	113.655995803858	-7.0525776164768	TRUE	TRUE
Olfr96	144.497725696792	-6.1734843375272	TRUE	TRUE
Olfr97	78.1634255431921	-6.38945308894066	TRUE	TRUE
Olfr98	29.6051302643857	-4.75260295198277	TRUE	TRUE
Olfr99	349.739899421084	-6.32005896382142	TRUE	TRUE
Olfr101	48.2818677121257	-5.93859816194925	TRUE	TRUE
Olfr103	35.5511815843107	-4.916275877831	TRUE	TRUE
Olfr107	1.12723396670433	-0.383350165540925	NA	TRUE
Olfr108	6.11601871944195	-1.14190740765786	FALSE	TRUE
Olfr109	31.2424909651473	-3.10933240454712	TRUE	TRUE
Olfr110	153.670872015357	-6.01084834666956	TRUE	TRUE
Olfr111	42.6426632142984	-2.59139692451517	TRUE	TRUE
Olfr112	38.199674187712	-2.23141911766433	FALSE	TRUE
Olfr113	44.7762966717578	-5.64893510403925	TRUE	TRUE
Olfr114	16.0136017578353	-3.20278869443916	TRUE	TRUE
Olfr115	116.140749984052	-5.56984763509296	TRUE	TRUE
Olfr116	83.1528364974522	-4.72173665519402	TRUE	TRUE
Olfr117	109.278335189164	-5.40801998178531	TRUE	TRUE
Olfr118	8.85138178739596	-3.24702428718132	FALSE	TRUE
Olfr119	119.358126643121	-6.31712872876534	TRUE	TRUE
Olfr120	91.1564301658274	-6.40574220328604	TRUE	TRUE
Olfr121	341.66636654022	-7.28271303357694	TRUE	TRUE
Olfr122	86.4393819685043	-5.98061648414318	TRUE	TRUE
Olfr123	112.968418681284	-6.63884841690221	TRUE	TRUE
Olfr124	474.487932981045	-4.3149183875565	TRUE	TRUE
Olfr125	225.145082399987	-5.31779644991378	TRUE	TRUE
Olfr126	61.9004278351613	-3.45801516096039	TRUE	TRUE
Olfr127	71.9486116032307	-1.83663067573527	FALSE	TRUE
Olfr128	54.7205353280388	-3.01715116133625	TRUE	TRUE
Olfr761	49.7629785781301	-1.85938789184311	TRUE	TRUE
Olfr129	267.337146090805	-7.82606446312736	TRUE	TRUE
Olfr130	133.390317241947	-4.95032521654472	TRUE	TRUE
Olfr131	494.499469149174	-6.12233477349727	TRUE	TRUE
Olfr132	134.822857494851	-5.14460966022693	TRUE	TRUE
Olfr133	22.7101799514997	-4.11482971589436	TRUE	TRUE
Olfr134	18.2016309201418	-3.91803042702623	TRUE	TRUE
Olfr135	12.838834196106	-3.12161076018117	TRUE	TRUE
Olfr138	225.643577832325	-4.55890731219363	TRUE	TRUE
Olfr137	86.3308521975645	-5.4682816400021	TRUE	TRUE
Olfr136	126.681684472543	-4.69317353849928	TRUE	TRUE
Olfr1444	37.444948403492	-4.59094217624125	TRUE	TRUE
Olfr1445	1.09972768290395	-0.338309463079867	NA	TRUE
Olfr1446	46.9608458536318	-4.40148793973805	TRUE	TRUE
Olfr1447	35.9758219536396	-5.49853003191304	TRUE	TRUE
Olfr1448	57.3283073689739	-4.49052513688605	TRUE	TRUE
Olfr1449	18.8286468393609	-4.29308309204638	TRUE	TRUE
Olfr1450	84.1680723799069	-5.57087273033304	TRUE	TRUE
Olfr1451	9.6947099747914	-2.18653152099901	TRUE	TRUE
Olfr1454	43.915162902306	-5.64698104423998	TRUE	TRUE
Olfr1457	8.12615581981454	-1.38254174604114	FALSE	TRUE
Olfr1459	35.9677757239091	-5.06158684947564	TRUE	TRUE
Olfr1461	102.251079444754	-5.62771083906553	TRUE	TRUE
Olfr1462	0.823188880193241	-0.491652164319735	NA	TRUE
Olfr1463	114.464573444945	-6.34183553653211	TRUE	TRUE
Olfr1465	1.17508144597683	-0.51173439703274	NA	TRUE
Olfr1466	201.827391477961	-6.20994852049408	TRUE	TRUE
Olfr1467	57.2297718642271	-6.1671235932395	TRUE	TRUE
Olfr1469	19.8247828542815	-3.83411680886228	TRUE	TRUE
Olfr1471	66.9434559206453	-5.07230339938645	TRUE	TRUE
Olfr1472	46.4491675531086	-5.27403498022631	TRUE	TRUE
Olfr1474	43.7040876518162	-5.09597860082657	TRUE	TRUE
Olfr1475	0.720477669980101	-0.481448336755694	NA	TRUE
Olfr1477	119.449634604186	-6.03157762269537	TRUE	TRUE
Olfr1480	17.3146526454464	-4.35827302719825	TRUE	TRUE
Olfr1484	72.2192943067512	-6.1934201324916	TRUE	TRUE
Olfr1487	29.7491242848024	-5.22032898800553	TRUE	TRUE
Olfr1489	69.4180532384457	-5.0787355984443	TRUE	TRUE
Olfr1490	126.654162784841	-6.25236290832446	TRUE	TRUE
Olfr1491	244.862072753506	-6.75876566412399	TRUE	TRUE
Olfr1494	409.68476392215	-7.68750926928769	TRUE	TRUE
Olfr1495	181.398670576	-7.66293773518945	TRUE	TRUE
Olfr1496	42.5877972650863	-5.65730883975189	TRUE	TRUE
Olfr1497	30.7122186412839	-4.8284373715514	TRUE	TRUE
Olfr1499	27.0585494464229	-5.07892301128637	TRUE	TRUE
Olfr1500	51.7812478591074	-5.19729435188384	TRUE	TRUE
Olfr1501	99.0110243139733	-6.26513761176295	TRUE	TRUE
Olfr1502	17.0499031503291	-3.63366567912297	FALSE	TRUE
Olfr1504	7.57358913120599	-2.88918024157821	FALSE	TRUE
Olfr1505	31.2477766424393	-4.87044958315643	TRUE	TRUE
Olfr338	25.765318485273	-4.96283054141202	TRUE	TRUE
Olfr339	142.549776926957	-5.9121165408123	TRUE	TRUE
Olfr340	0.631853038652309	-0.512835512297127	NA	TRUE
Olfr341	13.0643187974327	-3.07056578415967	FALSE	TRUE
Olfr342	145.004851148101	-6.15211996555652	TRUE	TRUE
Olfr344	17.2834987285261	-4.38238167464065	TRUE	TRUE
Olfr345	1.74516773885145	0.647144128935176	NA	TRUE
Olfr346	36.3574756975138	-3.41550511975287	FALSE	TRUE
Olfr347	24.9730699382002	-4.47188587361716	TRUE	TRUE
Olfr348	131.080374064646	-6.74436516962221	TRUE	TRUE
Olfr50	103.04432919431	-5.68901740688568	TRUE	TRUE
Olfr3	71.004143129283	-5.40928232565419	TRUE	TRUE
Olfr350	25.9300602223263	-4.97715781901442	TRUE	TRUE
Olfr351	90.1903050071952	-6.49190599794873	TRUE	TRUE
Olfr352	12.3101332786752	-3.58784313250859	FALSE	TRUE
Olfr353	112.730354358686	-6.70260908163345	TRUE	TRUE
Olfr354	71.2809802889459	-6.02591213737079	TRUE	TRUE
Olfr355	30.454016177409	-5.13335425151451	TRUE	TRUE
Olfr356	17.3614721945351	-4.07108427353056	TRUE	TRUE
Olfr357	33.0660405215802	-3.68135312989597	TRUE	TRUE
Olfr358	259.829645535141	-7.81179818574078	TRUE	TRUE
Olfr360	568.684374660404	-5.20480695165057	TRUE	TRUE
Olfr361	64.725542292728	-2.72492334930575	FALSE	TRUE
Olfr362	145.433542057412	-5.84893354064316	TRUE	TRUE
Olfr365	99.4338505139745	-6.12197024062478	FALSE	TRUE
Olfr366	33.6594189381338	-5.19347180043348	TRUE	TRUE
Olfr367-ps	7.0856002783834	-2.48855727263525	FALSE	TRUE
Olfr368	93.6454863319636	-5.71104336807757	TRUE	TRUE
Olfr987	58.7583749090626	-6.1838631857584	TRUE	TRUE
Olfr988	52.8804592122724	-6.03942972878877	TRUE	TRUE
Olfr992	29.1098781469814	-4.95699404884747	TRUE	TRUE
Olfr993	1.02354685397792	-0.756087030633247	NA	TRUE
Olfr994	83.3957018382121	-5.15493463458033	TRUE	TRUE
Olfr995	13.055071385859	-3.86542893771367	TRUE	TRUE
Olfr996	70.5216645524678	-6.43367310720402	TRUE	TRUE
Olfr998	18.7988446485152	-4.3281675797631	TRUE	TRUE
Olfr1000	120.337432483929	-6.53194746856995	TRUE	TRUE
Olfr1002	23.4197143818128	-4.31452206186599	TRUE	TRUE
Olfr154	7.82568124012158	-1.99246769822959	FALSE	TRUE
Olfr1006	67.8763267977689	-5.26203754755785	TRUE	TRUE
Olfr1008	9.63945906506675	-1.47719023251964	FALSE	TRUE
Olfr1009	157.310521687881	-6.69052556757612	TRUE	TRUE
Olfr1010	13.602989440203	-1.76720141358236	FALSE	TRUE
Olfr1012	40.9272819220831	-5.212670471294	TRUE	TRUE
Olfr1013	19.3091127584279	-4.10021934978904	TRUE	TRUE
Olfr1014	20.3197772871815	-4.64665480051231	FALSE	TRUE
Olfr1015	73.8504724446089	-5.10633088082626	TRUE	TRUE
Olfr1016	15.050508425293	-4.15096509596519	TRUE	TRUE
Olfr1018	307.298140214834	-6.85507199337911	TRUE	TRUE
Olfr1019	83.7767958954665	-5.59917920329638	TRUE	TRUE
Olfr1020	63.0444165441327	-5.71588144654441	TRUE	TRUE
Olfr1022	16.901946525953	-2.22896542794733	FALSE	TRUE
Olfr1023	10.0604504370291	-3.26413815512764	TRUE	TRUE
Olfr1024	66.6318055154122	-5.49655836512506	TRUE	TRUE
Olfr1026	70.5344948500216	-5.65202236678424	TRUE	TRUE
Olfr1028	34.147796333987	-4.92604985624251	TRUE	TRUE
Olfr1029	18.7345829617695	-4.31191611779069	TRUE	TRUE
Olfr1030	263.002958556301	-6.9683422333158	TRUE	TRUE
Olfr1031	138.264997247675	-5.62603213530657	FALSE	TRUE
Olfr1032	41.4321706145147	-4.45598833231296	TRUE	TRUE
Olfr1033	146.481193891352	-6.27227036585209	TRUE	TRUE
Olfr1034	36.759868468086	-3.59355465595694	TRUE	TRUE
Olfr1036	25.3172607165794	-4.53968911166483	TRUE	TRUE
Olfr1037	78.7904189062272	-5.59872058218492	TRUE	TRUE
Olfr1038-ps	67.7973269039525	-3.76304041650848	TRUE	TRUE
Olfr1039	53.770329641756	-4.49259661760946	TRUE	TRUE
Olfr1040	0.944396621124994	0.00610213773573476	NA	TRUE
Olfr1042	120.366604654319	-6.27859954606373	TRUE	TRUE
Olfr1043	105.190147837344	-6.27218404340143	TRUE	TRUE
Olfr1044	73.8416674625516	-4.0332469677726	TRUE	TRUE
Olfr52	57.2114826347045	-5.8133764953243	TRUE	TRUE
Olfr1045	54.0152671164636	-6.06274938499357	TRUE	TRUE
Olfr1046	113.824709930652	-7.06282488225027	TRUE	TRUE
Olfr1047	44.2950801295075	-5.34647393666982	TRUE	TRUE
Olfr1048	44.0847230970266	-5.19985785521449	TRUE	TRUE
Olfr1049	4.49750932300861	-1.64105752546018	NA	TRUE
Olfr1051	6.35512354970703	-2.34745660520563	FALSE	TRUE
Olfr1052	145.352783703306	-5.77370633191248	TRUE	TRUE
Olfr1053	1.40077929079615	-0.519721919803428	NA	TRUE
Olfr1054	42.4043581329837	-5.19054248107567	TRUE	TRUE
Olfr1055	69.7614782072098	-5.3752619212141	TRUE	TRUE
Olfr1056	130.575504267019	-5.10656157929727	TRUE	TRUE
Olfr1057	35.7660146800113	-4.63460346155781	TRUE	TRUE
Olfr1058	29.0745705984856	-3.97620594965307	TRUE	TRUE
Olfr1062	22.6492889311808	-4.26175127949467	TRUE	TRUE
Olfr1065	123.151517265166	-5.7874089722346	TRUE	TRUE
Olfr1066	0.53355109664047	0.562624501670657	NA	TRUE
Olfr228	56.1757525333081	-4.92612690134488	TRUE	TRUE
Olfr1076	5.90297826082433	-1.81059530510373	FALSE	TRUE
Olfr1077-ps1	0.41159444009662	-0.345555559655107	NA	TRUE
Olfr1079	83.4139770001504	-3.79372093772036	TRUE	TRUE
Olfr1080	49.631598696757	-3.63968681138636	TRUE	TRUE
Olfr1082	48.7680491605176	-4.97123205178975	TRUE	TRUE
Olfr1084	11.4785243930687	-1.64897822587637	FALSE	TRUE
Olfr1085	10.8757415838447	-3.4014852016804	FALSE	TRUE
Olfr1086	34.6673800147383	-5.32211770169849	TRUE	TRUE
Olfr1087	114.811501863978	-6.23593814085724	TRUE	TRUE
Olfr1089	0.577590410602907	-0.449729452904023	NA	TRUE
Olfr1090	66.7240440104389	-5.16981139469753	FALSE	TRUE
Olfr1093	191.268554551346	-5.31417521955913	TRUE	TRUE
Olfr141	78.4393783506666	-6.60908197090786	TRUE	TRUE
Olfr1094	63.5145600121289	-6.20067901909282	TRUE	TRUE
Olfr1095	6.20114421400264	-1.89282447893307	FALSE	TRUE
Olfr1097	146.642736030647	-4.95609868654183	TRUE	TRUE
Olfr1098	30.9590523583857	-2.21885706718263	TRUE	TRUE
Olfr1099	369.277906166743	-5.51329800560165	TRUE	TRUE
Olfr1100	149.578037349459	-6.17670476374256	TRUE	TRUE
Olfr1101	35.7127152350059	-4.94802743389307	TRUE	TRUE
Olfr1102	50.3970232819622	-3.93423637806883	FALSE	TRUE
Olfr1104	123.462115807509	-5.49592057511056	TRUE	TRUE
Olfr1105	48.9839263179963	-5.9505036426194	TRUE	TRUE
Olfr1106	81.4100623125291	-4.46926372368649	TRUE	TRUE
Olfr1107	97.0654839882509	-5.93557705126559	TRUE	TRUE
Olfr1109	102.080404079734	-5.1436366527767	TRUE	TRUE
Olfr259	22.9825017397417	-3.31159904254254	FALSE	TRUE
Olfr1110	462.819582489411	-5.1201381086011	TRUE	TRUE
Olfr1111	100.232991420425	-6.89091322391104	TRUE	TRUE
Olfr1112	613.038457963058	-5.49994550079602	TRUE	TRUE
Olfr1113	18.9363040168515	-3.10438561418648	TRUE	TRUE
Olfr1115	28.4275203254904	-4.14652951300517	TRUE	TRUE
Olfr1116	177.420174623363	-5.20538908760671	TRUE	TRUE
Olfr1118	120.162293790728	-5.15114934886042	TRUE	TRUE
Olfr1120	69.34334514513	-5.91067639185161	TRUE	TRUE
Olfr1121	10.7987450442883	-2.9277821577508	FALSE	TRUE
Olfr1122	129.218900064051	-6.26845647322761	TRUE	TRUE
Olfr1123	258.742299003209	-5.11989811188819	TRUE	TRUE
Olfr1124	234.011775594461	-5.14136508348072	TRUE	TRUE
Olfr1126	90.0146005499645	-5.29958206255153	TRUE	TRUE
Olfr153	29.3347753888253	-4.56836905627366	TRUE	TRUE
Olfr1129	26.0908932296302	-4.25430839124094	FALSE	TRUE
Olfr1130	26.656880647093	-3.43142972685716	TRUE	TRUE
Olfr1131	9.08991095370834	-2.92389097689172	FALSE	TRUE
Olfr1132	31.8614889479218	-4.98486704820281	TRUE	TRUE
Olfr1133	12.9292514645167	-3.87060800819853	TRUE	TRUE
Olfr1134	33.9990426607463	-4.04006491763031	TRUE	TRUE
Olfr1135	24.6747721025564	-3.78739759421222	TRUE	TRUE
Olfr1136	6.51405124087463	-1.95457590544021	FALSE	TRUE
Olfr1137	29.0845206381201	-4.5416319651866	TRUE	TRUE
Olfr1138	23.6429547634573	-4.4101752861406	TRUE	TRUE
Olfr1140	685.698131692902	-7.36515844411989	TRUE	TRUE
Olfr1141	0.585047232972158	-0.0783764904229464	NA	TRUE
Olfr152	32.3566435727046	-5.11189763552205	TRUE	TRUE
Olfr1143	98.3514151081282	-5.7932748130605	TRUE	TRUE
Olfr1145	2.89018321292009	-1.48499535829657	NA	TRUE
Olfr1148	44.4224619485992	-4.45190123302732	TRUE	TRUE
Olfr1151	26.9280398780611	-4.84168593109483	TRUE	TRUE
Olfr1152	38.1135037934798	-4.01377469778069	TRUE	TRUE
Olfr1153	12.7171155383613	-2.89376484200158	TRUE	TRUE
Olfr1154	97.5370385288111	-6.32865630611748	TRUE	TRUE
Olfr1155	111.928963010141	-5.41137562263954	TRUE	TRUE
Olfr1156	109.526038332989	-5.79878225367178	TRUE	TRUE
Olfr1157	149.266052691197	-5.68563204977726	TRUE	TRUE
Olfr74	40.4065925042316	-3.81528365181481	TRUE	TRUE
Olfr1160	46.0008834811458	-5.68946990575135	TRUE	TRUE
Olfr1161	14.4186553866407	-4.08030995042723	TRUE	TRUE
Olfr73	122.142904359037	-5.63305779580716	TRUE	TRUE
Olfr1162	60.2494670094121	-4.57108888429109	TRUE	TRUE
Olfr1163	15.0491036476086	-2.90462150777092	TRUE	TRUE
Olfr1164	42.1096165188287	-0.660907074901275	NA	TRUE
Olfr1166	13.7394856254953	-2.16034913012185	TRUE	TRUE
Olfr1167	32.4363435644102	-5.34723304414285	TRUE	TRUE
Olfr1168	24.2695111099022	-4.11725909161357	TRUE	TRUE
Olfr1170	38.0141198326209	-5.13010053929922	TRUE	TRUE
Olfr1173	72.6867523130079	-4.73725208744141	TRUE	TRUE
Olfr1176	304.93212068463	-5.45706843058091	TRUE	TRUE
Olfr1178	612.450722945336	-4.73339815049902	TRUE	TRUE
Olfr1179	53.9966703019852	-3.08102352681386	FALSE	TRUE
Olfr1180	71.2243349960294	-4.27279754936854	TRUE	TRUE
Olfr1181	17.724053743738	-2.3057508277267	FALSE	TRUE
Olfr1182	132.625011526987	-2.92191847663176	TRUE	TRUE
Olfr1183	180.913644209264	-3.8094118883779	TRUE	TRUE
Olfr1184	134.173318736902	-3.92260556313847	TRUE	TRUE
Olfr1186	53.3484874386098	-2.98165931301531	FALSE	TRUE
Olfr1188	7.76628941829075	-2.05170173301505	FALSE	TRUE
Olfr1189	159.918044328556	-6.24387216732666	TRUE	TRUE
Olfr1193	119.254830584926	-3.45633164704189	TRUE	TRUE
Olfr1195	582.10525838077	-5.71607058633689	TRUE	TRUE
Olfr1196	305.986638574983	-2.99761387710837	FALSE	TRUE
Olfr1197	277.919815537024	-5.00710885797959	TRUE	TRUE
Olfr1198	200.787235498247	-3.29251709179755	FALSE	TRUE
Olfr1199	301.795949191153	-4.28418592934891	TRUE	TRUE
Olfr1200	210.416281550577	-5.03341824208318	TRUE	TRUE
Olfr1201	22.8024319098194	-2.86134615566635	FALSE	TRUE
Olfr1202	81.6842416871712	-3.75116645664862	TRUE	TRUE
Olfr1205	96.944498861365	-5.04309959362751	FALSE	TRUE
Olfr1204	60.7444702712191	-3.37564557639168	FALSE	TRUE
Olfr1206	223.940489893478	-3.79189059981661	TRUE	TRUE
Olfr1208	204.058199388917	-4.37941619779841	TRUE	TRUE
Olfr1209	232.8589067618	-4.74332061620005	TRUE	TRUE
Olfr1211	373.573616621922	-4.25626446000644	TRUE	TRUE
Olfr1212	208.255220823201	-4.4872488075277	TRUE	TRUE
Olfr1213	539.724047415007	-3.19711780201699	TRUE	TRUE
Olfr1214	128.502857395005	-3.44932230285569	FALSE	TRUE
Olfr1215	60.701502149413	-5.83700509866482	FALSE	TRUE
Olfr1216	81.0643157176654	-4.75095954763765	FALSE	TRUE
Olfr1217	85.3186430053718	-6.19513093716637	TRUE	TRUE
Olfr1218	20.4370963243763	-3.72375312298767	FALSE	TRUE
Olfr1219	140.764991382538	-6.40648423101496	TRUE	TRUE
Olfr1220	286.742266508276	-4.44087588615948	TRUE	TRUE
Olfr1221	67.6417263371234	-3.63574980215898	FALSE	TRUE
Olfr1222	728.192418978418	-6.68902006800946	TRUE	TRUE
Olfr1223	67.0406678667492	-4.08977134695195	TRUE	TRUE
Olfr1225	93.5182690814659	-5.65899473639844	TRUE	TRUE
Olfr1226	1325.04374669748	-4.33898949806124	TRUE	TRUE
Olfr1228	574.75139965106	-3.26693502313975	TRUE	TRUE
Olfr1229	704.499926992657	-3.49834612725299	TRUE	TRUE
Olfr1230	6.62138496278171	-2.12010915953358	FALSE	TRUE
Olfr1231	145.440377458486	-6.71561203140649	TRUE	TRUE
Olfr1232	95.3553719489821	-4.40805908768957	TRUE	TRUE
Olfr1233	77.696314241593	-6.43690481004131	TRUE	TRUE
Olfr1234	120.424988650755	-6.12885064216421	TRUE	TRUE
Olfr1238	153.651645940652	-4.15025807759506	TRUE	TRUE
Olfr1239	223.065034589188	-6.51016014081791	TRUE	TRUE
Olfr1240	351.029986841113	-7.0034272679015	TRUE	TRUE
Olfr1241	277.26093602865	-4.09682711961763	TRUE	TRUE
Olfr1242	258.513096342448	-3.37098922849297	TRUE	TRUE
Olfr1243	119.648947986822	-4.57395620386439	TRUE	TRUE
Olfr1245	14.7547485912508	-2.85257977863592	FALSE	TRUE
Olfr1246	140.019847559167	-5.18856773953368	TRUE	TRUE
Olfr1247	871.167950287353	-5.93848327855362	TRUE	TRUE
Olfr1249	3.66338329970635	-0.386614403542011	FALSE	TRUE
Olfr1250	125.168947429638	-6.21230688568979	TRUE	TRUE
Olfr1251	230.0983077871	-5.12019106960767	FALSE	TRUE
Olfr1252	701.928449756984	-8.12312819030713	TRUE	TRUE
Olfr1253	221.209156809644	-5.65165803167158	TRUE	TRUE
Olfr1254	291.129031737542	-4.48826946801976	TRUE	TRUE
Olfr1255	41.3272438343441	-3.94305753161075	TRUE	TRUE
Olfr1256	228.393182373427	-2.78912230920925	TRUE	TRUE
Olfr48	218.566583984574	-3.25745201297111	TRUE	TRUE
Olfr1257	288.938651716244	-6.11658270869635	TRUE	TRUE
Olfr1258	270.308333931615	-6.14483274673102	TRUE	TRUE
Olfr1259	68.0937858790095	-5.35602118317803	FALSE	TRUE
Olfr1260	628.084033089875	-4.1369935589049	TRUE	TRUE
Olfr1261	126.984278963836	-4.24990258001686	TRUE	TRUE
Olfr1262	244.44455297214	-5.8207288956908	TRUE	TRUE
Olfr1263	267.432406018746	-4.2359598471998	TRUE	TRUE
Olfr1264	1069.16777275919	-4.65317529040397	TRUE	TRUE
Olfr1265	119.852379915281	-3.6278345998107	TRUE	TRUE
Olfr140	632.863267892129	-4.03994134224703	TRUE	TRUE
Olfr1269	22.7593918763161	-3.9361443094983	TRUE	TRUE
Olfr32	316.086859909336	-4.89596729508487	TRUE	TRUE
Olfr1270	49.1869877439301	-5.90070159666781	TRUE	TRUE
Olfr142	90.514873013306	-6.22417056283002	TRUE	TRUE
Olfr1271	517.4916451242	-6.72802840109972	TRUE	TRUE
Olfr1272	14.024503084201	-3.31966880012818	TRUE	TRUE
Olfr1273-ps	50.3617737034336	-4.50874157894216	TRUE	TRUE
Olfr1274-ps	146.770123990357	-5.46942251092183	TRUE	TRUE
Olfr1275	63.2404647592702	-3.06704592717047	FALSE	TRUE
Olfr1276	24.3638412957102	-2.36011414409306	FALSE	TRUE
Olfr1277	220.080180141589	-4.73538787844852	TRUE	TRUE
Olfr1278	106.115279948173	-2.63134065599289	FALSE	TRUE
Olfr1279	8.20122920406914	-0.935340424935359	FALSE	TRUE
Olfr1280	118.440924405074	-2.83633970654377	FALSE	TRUE
Olfr1281	93.7148811021912	-2.49905947858015	FALSE	TRUE
Olfr1282	0.783387630651217	-0.488821763160563	NA	TRUE
Olfr1283	77.9482751045977	-3.49044074624847	TRUE	TRUE
Olfr1284	50.014944220045	-4.02588758592614	TRUE	TRUE
Olfr1286	27.7054752977573	-3.48311360964413	TRUE	TRUE
Olfr1287	5.47791072389558	-1.3325039766014	FALSE	TRUE
Olfr1288	96.1622308654839	-4.11558738335116	FALSE	TRUE
Olfr1289	31.1244902866343	-3.51833654877909	TRUE	TRUE
Olfr1290	121.300697363577	-4.81876257762197	TRUE	TRUE
Olfr1294	276.031579624154	-6.75766246835792	TRUE	TRUE
Olfr1295	255.009503773023	-5.20397811025703	TRUE	TRUE
Olfr1297	667.740929293073	-6.14906692243803	TRUE	TRUE
Olfr1298	29.7612707541912	-4.72647627842686	TRUE	TRUE
Olfr1299	184.008003447524	-4.61052420120463	TRUE	TRUE
Olfr1300-ps1	10.6862737981173	-2.3893804926468	FALSE	TRUE
Olfr1301	587.180729036556	-5.19977073004516	TRUE	TRUE
Olfr1302	56.4189304881464	-3.07595043631526	TRUE	TRUE
Olfr1303	35.3447185142313	-5.32268046906163	TRUE	TRUE
Olfr1305	197.497557620619	-5.64830013854981	TRUE	TRUE
Olfr1306	29.1737106182487	-3.63208996217907	FALSE	TRUE
Olfr1307	68.8843158434834	-4.20322950562681	FALSE	TRUE
Olfr1308	115.999216297289	-5.1512815816073	TRUE	TRUE
Olfr1309	58.132517794685	-3.6843608216137	TRUE	TRUE
Olfr1310	73.4723870368375	-4.70820749297398	TRUE	TRUE
Olfr1311	119.351670963882	-4.49727337342667	TRUE	TRUE
Olfr1312	108.827891343478	-4.44577568117615	TRUE	TRUE
Olfr1313	52.2782868132839	-4.07176313826695	TRUE	TRUE
Olfr1314	20.9221686990276	-1.71427726951765	FALSE	TRUE
Olfr1316	11.5122308775995	-2.60130229420547	FALSE	TRUE
Olfr1317	19.9206497002393	-2.9674888795374	FALSE	TRUE
Olfr1318	87.8554920967942	-4.5284496259505	TRUE	TRUE
Olfr1402	13.818343784	-3.22821944486406	TRUE	TRUE
Olfr266	37.7231359249829	-4.35319125663815	FALSE	TRUE
Olfr70	160.138427642002	-5.3196850457722	TRUE	TRUE
Olfr71	94.6605519874992	-6.40418256784047	TRUE	TRUE
Olfr159	3.39779333563467	-1.16194997882735	NA	TRUE
Olfr156	44.1008321703749	-5.41696582311439	TRUE	TRUE
Olfr157	45.7766510653936	-5.26097078659102	TRUE	TRUE
Olfr155	66.2560918995782	-6.23907915612515	TRUE	TRUE
Olfr267	275.417573817432	-5.48133264826749	TRUE	TRUE
Olfr62	68.1134239009188	-5.57073954396469	TRUE	TRUE
Olfr1342	79.4806697479333	-5.14983195765584	TRUE	TRUE
Olfr1341	54.9475035247913	-5.98458505219762	TRUE	TRUE
Olfr1340	69.9246918947113	-5.98060240069069	TRUE	TRUE
Olfr1339	44.8216410970503	-4.23941930048634	TRUE	TRUE
Olfr1338	11.3108195346925	-3.33859972825459	TRUE	TRUE
Olfr1337	5.19487828185962	-1.4119243814639	FALSE	TRUE
Olfr1335	4.19145937986118	-1.91666746630744	FALSE	TRUE
Olfr1333	16.6304898077105	-3.71360429108533	TRUE	TRUE
Olfr1331	10.8375193875857	-3.11386416914722	FALSE	TRUE
Olfr1330	108.776774086394	-6.9598975666244	TRUE	TRUE
Olfr1329	0.41159444009662	-0.345555559655107	NA	TRUE
Olfr1328	63.2329528683585	-6.13170117561637	FALSE	TRUE
Olfr458	22.8119979844734	-4.27503362450712	TRUE	TRUE
Olfr457	77.2524350017672	-4.50752290963931	TRUE	TRUE
Olfr456	0.371793190554597	-0.345555559655108	NA	TRUE
Olfr455	379.197652152739	-6.73194079879767	TRUE	TRUE
Olfr453	38.7393832779955	-4.76389427109854	TRUE	TRUE
Olfr38	18.6878609053024	-4.43581405967086	TRUE	TRUE
Olfr452	87.9356243757959	-6.04174790426109	TRUE	TRUE
Olfr450	80.6915286464636	-4.83083735680257	TRUE	TRUE
Olfr449	184.750417245581	-4.75387352143465	TRUE	TRUE
Olfr448	94.241216451797	-5.37581160560692	TRUE	TRUE
Olfr447	51.39253685081	-5.99053117069987	TRUE	TRUE
Olfr446	151.109586435569	-4.94089195515407	TRUE	TRUE
Olfr444	26.8607253784828	-3.54765034034931	FALSE	TRUE
Olfr441	36.1319100754672	-4.20714946389091	TRUE	TRUE
Olfr237-ps1	79.7582342909635	-5.18281988978245	TRUE	TRUE
Olfr437	156.609574761408	-7.46063577431391	TRUE	TRUE
Olfr13	37.1734237273235	-5.10826076751737	TRUE	TRUE
Olfr435	31.6589973068531	-5.14920083883504	TRUE	TRUE
Olfr434	46.4073336198059	-5.69934764859106	TRUE	TRUE
Olfr47	97.2858921070986	-6.68343787885792	TRUE	TRUE
Olfr211	210.031359472478	-6.41846108387741	TRUE	TRUE
Olfr212	760.113759108169	-6.63092761913899	TRUE	TRUE
Olfr213	620.046470187941	-5.99540601338692	TRUE	TRUE
Olfr214	72.3740951695284	-5.05593505588207	TRUE	TRUE
Olfr215	65.9823202722172	-6.14249775853357	TRUE	TRUE
Olfr1344	300.422270502586	-6.72429031789061	TRUE	TRUE
Olfr1336	209.946587043955	-5.70655204927016	TRUE	TRUE
Olfr1346	218.110121380288	-5.59811317510145	TRUE	TRUE
Olfr5	198.089737476553	-5.37282497524801	TRUE	TRUE
Olfr1347	210.541087471189	-5.76232923889258	TRUE	TRUE
Olfr1348	876.504558510746	-5.65331318314568	TRUE	TRUE
Olfr1349	272.570208442778	-5.47797432878108	TRUE	TRUE
Olfr1350	45.7958158343291	-4.94181125201989	FALSE	TRUE
Olfr309	526.369737150065	-4.77120528380062	TRUE	TRUE
Olfr308	315.706360423199	-6.10734077400225	TRUE	TRUE
Olfr307	48.9390595978734	-5.49773771092547	TRUE	TRUE
Olfr305	73.3731701840025	-3.92792426415703	TRUE	TRUE
Olfr304	1.9873918336428	-1.11033576963568	NA	TRUE
Olfr303	93.8660733205916	-4.26139361547982	TRUE	TRUE
Olfr301	46.8006154554514	-3.3690216371465	TRUE	TRUE
Olfr299	20.7902272064717	-2.22688640468744	TRUE	TRUE
Olfr298	49.059548096857	-4.25945693684996	TRUE	TRUE
Olfr297	595.368780545045	-8.24255457428756	TRUE	TRUE
Olfr295	52.2708313551612	-4.5388508511657	TRUE	TRUE
Olfr294	1.19201266682095	0.121047702820772	NA	TRUE
Olfr293	50.3129960667144	-4.03297567331314	TRUE	TRUE
Olfr292	26.0224079055046	-3.49226231723876	TRUE	TRUE
Olfr520	1.65539989263023	-1.09827214338599	NA	TRUE
Olfr521	4.05982541263328	-1.98731637798274	NA	TRUE
Olfr543	178.26055389515	-6.5125166465197	TRUE	TRUE
Olfr544	31.2169010564587	-5.21156723495607	TRUE	TRUE
Olfr545	16.8207659975252	-3.53350445116846	TRUE	TRUE
Olfr547	52.0708146129165	-4.86368987780165	TRUE	TRUE
Olfr549	388.094812013678	-6.55168148866708	TRUE	TRUE
Olfr550	66.3244038461902	-5.57096332343805	FALSE	TRUE
Olfr551	19.1045197920406	-4.50887244869241	FALSE	TRUE
Olfr552	98.6088177128513	-5.16211579296826	TRUE	TRUE
Olfr553	157.935193163286	-6.51630468041835	TRUE	TRUE
Olfr554	44.7249829554613	-3.70665421057072	FALSE	TRUE
Olfr555	32.4553450696451	-4.08980228871564	TRUE	TRUE
Olfr556	69.8786209209275	-5.67373035511813	TRUE	TRUE
Olfr557	70.335526357203	-4.34744049996312	TRUE	TRUE
Olfr558	86.3273938242976	-4.9244902541551	TRUE	TRUE
Olfr33	43.0514055355001	-5.4186406059459	TRUE	TRUE
Olfr559	29.1617621427117	-5.11618790746013	TRUE	TRUE
Olfr78	70.3467860993318	-2.86723852193569	FALSE	TRUE
Olfr560	1.66285671499948	-0.85103066044439	NA	TRUE
Olfr561	37.0349674065223	-4.97420486961456	TRUE	TRUE
Olfr564	21.8206618286632	-4.5077959255143	TRUE	TRUE
Olfr566	7.59252554899375	-2.29777779875788	FALSE	TRUE
Olfr568	62.5226591440725	-4.08002049863033	TRUE	TRUE
Olfr569	65.8738562091474	-5.8007644465684	TRUE	TRUE
Olfr570	225.44988438843	-5.84131706570487	TRUE	TRUE
Olfr571	41.54146549587	-5.26387944001448	TRUE	TRUE
Olfr572	91.0583061916549	-5.56677168993466	TRUE	TRUE
Olfr575	69.8241794392293	-5.85806587993801	TRUE	TRUE
Olfr576	58.4969456970637	-5.73250129428378	TRUE	TRUE
Olfr577	21.6241640478591	-4.43254879281256	TRUE	TRUE
Olfr578	74.9203336679645	-5.36779807509689	TRUE	TRUE
Olfr582	88.6596771429199	-5.4019913156264	TRUE	TRUE
Olfr583	7.23899123066584	-2.91778604728337	FALSE	TRUE
Olfr584	60.7482506687579	-4.81171230148564	TRUE	TRUE
Olfr585	213.325864423858	-6.74149254453243	TRUE	TRUE
Olfr586	144.783679267517	-6.29734436224615	TRUE	TRUE
Olfr589	2.31036164241163	-0.72578186805043	NA	TRUE
Olfr591	181.080608046731	-6.07965894433139	TRUE	TRUE
Olfr592	123.250402392126	-5.86072491532153	TRUE	TRUE
Olfr593	46.6421334516639	-5.78155959456885	TRUE	TRUE
Olfr594	217.136805287581	-5.42825118212108	TRUE	TRUE
Olfr596	26.2575698175153	-4.08135978998244	TRUE	TRUE
Olfr597	1.64469260388385	0.404039738488991	FALSE	TRUE
Olfr598	222.439485408494	-6.35029308780947	TRUE	TRUE
Olfr599	140.664742008355	-7.12344277744254	TRUE	TRUE
Olfr600	168.482251611178	-5.38502640255356	TRUE	TRUE
Olfr601	99.0954027517372	-5.23848642109717	TRUE	TRUE
Olfr603	26.2263384339859	-5.02182151582746	TRUE	TRUE
Olfr605	0.386706835293099	0.4496714684851	NA	TRUE
Olfr606	55.5359485074909	-4.3831037648857	TRUE	TRUE
Olfr608	75.3361280903969	-5.16229791659436	TRUE	TRUE
Olfr609	264.478587813854	-5.89321791590718	TRUE	TRUE
Olfr610	246.236573959419	-5.64793510378846	TRUE	TRUE
Olfr611	11.8044866565172	-2.60177277617769	FALSE	TRUE
Olfr612	54.0156359737891	-4.70237813496712	TRUE	TRUE
Olfr613	134.510305767667	-5.12512043113996	TRUE	TRUE
Olfr615	213.936792134474	-5.35719384210127	TRUE	TRUE
Olfr616	100.701066399637	-5.07199187595673	TRUE	TRUE
Olfr617	112.103793093884	-6.64433865285561	TRUE	TRUE
Olfr618	64.3916441815542	-4.82105020859201	TRUE	TRUE
Olfr619	105.620126144673	-5.80333348135359	TRUE	TRUE
Olfr620	54.7825966774978	-5.60661393496497	TRUE	TRUE
Olfr622	93.3966023726151	-6.64918141212057	TRUE	TRUE
Olfr623	173.128047573848	-6.34769087204135	TRUE	TRUE
Olfr624	14.0419275840314	-3.46208065743293	FALSE	TRUE
Olfr243	24.8328547497369	-4.81731089778061	TRUE	TRUE
Olfr628	52.1148708810736	-5.9893285394839	TRUE	TRUE
Olfr629	111.799854388255	-5.54340275451827	TRUE	TRUE
Olfr630	23.5656432530613	-3.50493614658919	TRUE	TRUE
Olfr69	37.607667305775	-4.31131215236852	TRUE	TRUE
Olfr68	24.9213432638739	-3.51938944797678	TRUE	TRUE
Olfr67	64.1156309997951	-5.4816402538615	FALSE	TRUE
Olfr66	29.2605921099925	-3.69390432097111	TRUE	TRUE
Olfr64	70.9638192041891	-4.6683090167114	TRUE	TRUE
Olfr65	146.207946458051	-5.16214932431678	FALSE	TRUE
Olfr631	15.9272103342916	-3.98869012944569	TRUE	TRUE
Olfr632	219.76372177603	-7.80236962457243	TRUE	TRUE
Olfr633	149.855262910167	-6.91597690307495	TRUE	TRUE
Olfr635	21.9572627499111	-3.92681128948517	FALSE	TRUE
Olfr638	5.45516545716579	-2.39157897787308	FALSE	TRUE
Olfr639	95.3672492366581	-5.89987347897699	TRUE	TRUE
Olfr640	501.307211523238	-6.00426443359933	TRUE	TRUE
Olfr641	25.998325680048	-4.26527642203236	TRUE	TRUE
Olfr642	55.8719681399101	-5.36768466155773	TRUE	TRUE
Olfr643	170.49524374442	-5.25954314428176	TRUE	TRUE
Olfr644	102.409916962119	-5.23019287246498	TRUE	TRUE
Olfr645	9.46237101823326	-2.27936780971294	FALSE	TRUE
Olfr646	41.438426595348	-4.85588181471469	FALSE	TRUE
Olfr648	52.1747783490114	-4.09631366637443	TRUE	TRUE
Olfr649	88.8100597860267	-5.76785919786764	TRUE	TRUE
Olfr651	79.6346451892196	-5.15517945037764	TRUE	TRUE
Olfr652	62.1756137959673	-5.71572952047008	TRUE	TRUE
Olfr653	226.355435807745	-4.18969221327076	FALSE	TRUE
Olfr654	89.7260239837234	-5.64805873856562	FALSE	TRUE
Olfr655	150.63464847496	-4.72287872053928	TRUE	TRUE
Olfr656	155.210500946356	-6.53238382587422	TRUE	TRUE
Olfr657	60.5464758814516	-4.87780747283104	TRUE	TRUE
Olfr658	146.958320446451	-6.55998859121887	TRUE	TRUE
Olfr659	51.5785078408786	-4.48322195524026	TRUE	TRUE
Olfr661	232.210928268197	-7.86447869139334	TRUE	TRUE
Olfr665	334.918523834529	-8.52187363984258	TRUE	TRUE
Olfr666	75.3804787740106	-4.2008786836874	FALSE	TRUE
Olfr667	90.9497938572028	-4.68069575854864	TRUE	TRUE
Olfr668	107.066340916518	-5.90997313519217	TRUE	TRUE
Olfr669	131.374541596566	-5.37095071212984	TRUE	TRUE
Olfr670	179.733708641264	-7.40948404253928	TRUE	TRUE
Olfr671	31.0504779183525	-4.43714560341918	TRUE	TRUE
Olfr672	1144.97996446853	-5.80681509747394	TRUE	TRUE
Olfr675	47.4084860862455	-5.47151934190116	TRUE	TRUE
Olfr676	14.1835606099556	-3.97174564725566	FALSE	TRUE
Olfr677	138.365790359074	-6.04405904253876	TRUE	TRUE
Olfr678	17.2697032000498	-3.86068357047213	TRUE	TRUE
Olfr679	24.1252848439197	-3.39632074657674	TRUE	TRUE
Olfr681	122.942416854324	-6.1954432965815	TRUE	TRUE
Olfr683	164.708296628203	-7.13005139229969	TRUE	TRUE
Olfr684	55.2630439980079	-5.66057194270374	TRUE	TRUE
Olfr685	304.0282984793	-7.91945632544708	TRUE	TRUE
Olfr686	214.291209831145	-6.70464023509688	TRUE	TRUE
Olfr689	183.516306986958	-6.85126872861001	TRUE	TRUE
Olfr690	163.844961032202	-6.39798143339409	TRUE	TRUE
Olfr691	53.0172664107771	-4.63945228638794	TRUE	TRUE
Olfr692	45.5607213979513	-4.54894908573224	TRUE	TRUE
Olfr467	73.1083837557556	-5.6992947571782	TRUE	TRUE
Olfr469	48.8993230954712	-5.4272137385068	TRUE	TRUE
Olfr470	0.557100378470671	0.253780636307812	NA	TRUE
Olfr472	118.176013154189	-6.38856052717526	TRUE	TRUE
Olfr473	51.8150211386566	-4.90696154005695	TRUE	TRUE
Olfr476	53.0058062997249	-4.14425908780249	TRUE	TRUE
Olfr477	61.4917244495905	-4.71830102915888	TRUE	TRUE
Olfr478	24.2510793263234	-4.49112933616163	TRUE	TRUE
Olfr479	286.287541340351	-6.93644478434134	TRUE	TRUE
Olfr480	12.8676869473163	-2.28525721766424	FALSE	TRUE
Olfr481	52.8587345691833	-5.93098134767622	TRUE	TRUE
Olfr482	32.9121996912525	-5.30820631690892	TRUE	TRUE
Olfr483	13.9958076543947	-4.0036222757602	TRUE	TRUE
Olfr484	29.9582770636223	-4.8980900705414	TRUE	TRUE
Olfr485	0.933291141696553	-0.0269071018205583	NA	TRUE
Olfr486	1.19498207074784	-0.512489657837541	NA	TRUE
Olfr487	69.4120490468976	-6.24694059130277	TRUE	TRUE
Olfr488	80.9348693512848	-6.4607019067036	TRUE	TRUE
Olfr490	18.7298933147499	-4.4998990634078	TRUE	TRUE
Olfr491	139.724623938891	-6.01947170123506	TRUE	TRUE
Olfr493	11.0040189683617	-3.0217608291056	FALSE	TRUE
Olfr494	6.32173847288117	-2.69459501312433	FALSE	TRUE
Olfr495	36.2540559008117	-5.39053483346686	TRUE	TRUE
Olfr497	8.32805400484245	-3.07460526065238	FALSE	TRUE
Olfr498	7.56316290490985	-2.0477235144315	FALSE	TRUE
Olfr502	29.2082882532055	-4.61658292645228	TRUE	TRUE
Olfr506	76.9357227394171	-6.37210368342748	TRUE	TRUE
Olfr507	0.569544180872432	-0.0950844049335924	NA	TRUE
Olfr508	24.3959204386056	-4.85979647743457	TRUE	TRUE
Olfr509	84.2200695963368	-6.66184366307489	TRUE	TRUE
Olfr510	85.3664080996778	-6.66900415503024	TRUE	TRUE
Olfr512	0.577001003241683	0.242045419635727	NA	TRUE
Olfr513	1.14550351052177	0.0936375738904476	NA	TRUE
Olfr514	1.04344747874893	-0.736267602336797	NA	TRUE
Olfr516	27.4932515737093	-4.67736248450189	TRUE	TRUE
Olfr517	54.4525262474249	-5.90728901918401	TRUE	TRUE
Olfr518	76.9933850269426	-5.51046688952848	TRUE	TRUE
Olfr519	2.64458474332975	-1.48978008327457	NA	TRUE
Olfr522	105.923099263505	-6.21290981295973	TRUE	TRUE
Olfr523	706.438440847045	-7.69763923001153	TRUE	TRUE
Olfr524	104.465779371688	-4.34032562451223	TRUE	TRUE
Olfr24	66.6698583073524	-3.51836573446874	FALSE	TRUE
Olfr828	52.5451083003631	-4.93834089500345	TRUE	TRUE
Olfr829	8.8337123225305	-2.95521657831204	FALSE	TRUE
Olfr830	8.99660277191905	-1.30622344454115	FALSE	TRUE
Olfr832	7.1361428793226	-1.67569570129584	FALSE	TRUE
Olfr834	49.4356444392791	-5.12019607326656	TRUE	TRUE
Olfr835	547.904787123947	-5.99066031332348	TRUE	TRUE
Olfr836	48.0256180772166	-5.8828968650271	TRUE	TRUE
Olfr837	13.4608517800699	-3.71653879108056	TRUE	TRUE
Olfr843	108.032615872541	-6.20777529123301	TRUE	TRUE
Olfr845	122.837355815777	-4.41258948528764	TRUE	TRUE
Olfr846	32.0584590209694	-4.9411028447314	TRUE	TRUE
Olfr847	84.8769837715677	-6.12304440798473	TRUE	TRUE
Olfr849	170.225620604112	-5.99664905207301	TRUE	TRUE
Olfr851	35.7248123611572	-2.69296244826992	FALSE	TRUE
Olfr853	23.9740496328123	-4.65560314124278	TRUE	TRUE
Olfr854	23.610249280071	-3.80167800782691	TRUE	TRUE
Olfr855	31.729374219838	-1.22130913160857	NA	TRUE
Olfr856-ps1	1.684334345175	-0.174083604949943	NA	TRUE
Olfr857	21.3314387213225	-2.42574881148917	TRUE	TRUE
Olfr58	23.0537362610831	-4.65843106733675	TRUE	TRUE
Olfr859	133.638339515578	-6.50153516374591	TRUE	TRUE
Olfr860	53.1476029296569	-4.73875977195219	TRUE	TRUE
Olfr862	20.3547414172904	-4.44608444002082	TRUE	TRUE
Olfr77	308.54687036393	-6.60265831046527	TRUE	TRUE
Olfr866	12.2890759130727	-1.21102788164181	NA	TRUE
Olfr867	221.517658604719	-5.74629606507987	TRUE	TRUE
Olfr868	287.35762128719	-5.86532959203343	TRUE	TRUE
Olfr869	127.557251156824	-6.76077135972497	TRUE	TRUE
Olfr870	163.04502053444	-7.52517214171611	TRUE	TRUE
Olfr871	8.04302908533213	-2.6632141832357	FALSE	TRUE
Olfr872	92.6308543318265	-6.77486892023698	TRUE	TRUE
Olfr39	208.008052143774	-6.78925138611744	TRUE	TRUE
Olfr873	173.372199418123	-6.42321992134141	TRUE	TRUE
Olfr18	34.0584437899213	-2.89758550332135	TRUE	TRUE
Olfr160	50.4571423359163	-5.8425134843301	TRUE	TRUE
Olfr151	12.1433877089249	-2.34142108818437	FALSE	TRUE
Olfr874	20.3138961059702	-3.49034096632028	FALSE	TRUE
Olfr875	102.745796242621	-4.89798223443373	TRUE	TRUE
Olfr876	58.7564812252473	-4.73435214174847	TRUE	TRUE
Olfr877	24.7731745589127	-2.23321050610126	FALSE	TRUE
Olfr145	100.487052086385	-6.02085562002725	TRUE	TRUE
Olfr878	116.745622281079	-6.93988647128459	TRUE	TRUE
Olfr881	38.1489629101461	-5.47848283705375	TRUE	TRUE
Olfr884	162.640981370064	-7.54976850826356	TRUE	TRUE
Olfr885	0.666215041930699	-0.475585835470002	FALSE	TRUE
Olfr887	40.3522010023255	-5.63576785944583	TRUE	TRUE
Olfr888	36.8953058713298	-5.47017637352295	TRUE	TRUE
Olfr889	21.2640964416974	-4.59859291245929	TRUE	TRUE
Olfr890	14.5452238832877	-3.35705285217248	TRUE	TRUE
Olfr893	28.4420517098022	-2.998470512022	TRUE	TRUE
Olfr894	20.3935657403799	-4.59375018579706	TRUE	TRUE
Olfr143	22.8630783054105	-3.22957394420175	TRUE	TRUE
Olfr895	98.3528308977106	-5.59363099115471	TRUE	TRUE
Olfr25	55.1574059028553	-5.65844086909518	TRUE	TRUE
Olfr898	7.21550771991471	-2.59933335605341	FALSE	TRUE
Olfr147	89.9237422285595	-5.52819256413082	TRUE	TRUE
Olfr901	48.7246160691426	-5.94261369685547	TRUE	TRUE
Olfr902	62.8101242801715	-3.74783920891327	TRUE	TRUE
Olfr904	126.000041362028	-5.78975721840621	TRUE	TRUE
Olfr905	28.3535069332693	-4.84507919796927	TRUE	TRUE
Olfr906	30.4148009231031	-4.29729601153708	TRUE	TRUE
Olfr907	58.0169173400891	-5.28475270014365	TRUE	TRUE
Olfr908	2.67410860323575	-0.877504889866862	NA	TRUE
Olfr911-ps1	6.96461747647431	-0.604204406380109	FALSE	TRUE
Olfr910	57.060060784968	-5.19314802061051	TRUE	TRUE
Olfr912	41.8913219657678	-3.49650561513924	TRUE	TRUE
Olfr913	24.9752325985335	-1.27801821514658	NA	TRUE
Olfr914	79.3359113609248	-5.08162360495699	TRUE	TRUE
Olfr915	10.5413186425352	-2.07809696445581	FALSE	TRUE
Olfr916	51.3367294211915	-2.71515802418619	FALSE	TRUE
Olfr917	2.46609089487264	-0.104592743318043	NA	TRUE
Olfr918	77.037868616961	-4.60957350201545	TRUE	TRUE
Olfr919	29.3835023019288	-4.84329396496067	TRUE	TRUE
Olfr920	83.1502891885063	-6.13205780501919	TRUE	TRUE
Olfr921	222.192291979208	-4.29416701215779	TRUE	TRUE
Olfr922	81.4674965730826	-6.45668369159429	TRUE	TRUE
Olfr923	130.663395537881	-3.63856018543766	TRUE	TRUE
Olfr924	42.7956898681566	-4.60443623995616	TRUE	TRUE
Olfr930	7.30809003684465	-2.75838392906151	FALSE	TRUE
Olfr933	64.8409427805996	-5.30570149274465	TRUE	TRUE
Olfr934	21.851213618753	-4.70906749101587	TRUE	TRUE
Olfr935	110.379213516341	-6.30583149410559	TRUE	TRUE
Olfr146	63.5187900863742	-5.54353918451223	TRUE	TRUE
Olfr937	71.2693531579048	-5.94703240130068	TRUE	TRUE
Olfr938	33.5485150497159	-5.40725791476176	TRUE	TRUE
Olfr943	104.454646900011	-3.9591127030513	TRUE	TRUE
Olfr944	9.44867093449995	-2.14709759297264	FALSE	TRUE
Olfr1537	149.947304233942	-5.63853483654291	TRUE	TRUE
Olfr945	4.34880801774575	-2.17146825690192	NA	TRUE
Olfr947-ps1	64.3447754752738	-4.50637969061833	TRUE	TRUE
Olfr948	34.5374064618206	-4.61948784353211	TRUE	TRUE
Olfr951	1.28360670207563	-0.867118676163139	NA	TRUE
Olfr954	44.3560049192474	-5.63641350374627	TRUE	TRUE
Olfr955	11.5874244487896	-3.47214808733985	FALSE	TRUE
Olfr44	107.862388463543	-6.57358468788648	TRUE	TRUE
Olfr957	188.753629208839	-5.55349851614344	TRUE	TRUE
Olfr958	82.7780662369713	-5.17121061152328	TRUE	TRUE
Olfr959	152.270438745586	-5.10378162240373	TRUE	TRUE
Olfr148	40.0899878012386	-4.68791940644591	TRUE	TRUE
Olfr960	37.1338360615814	-5.56319654251899	TRUE	TRUE
Olfr961	53.3889831586619	-5.7705624013786	TRUE	TRUE
Olfr963	52.6220221146458	-4.84113351004147	TRUE	TRUE
Olfr149	3.43580399597225	-1.39237458425995	NA	TRUE
Olfr965	60.4493537781015	-5.35966385685738	TRUE	TRUE
Olfr150	61.3488695953878	-4.80359092478069	TRUE	TRUE
Olfr967	26.2734352900751	-4.83915065096868	TRUE	TRUE
Olfr968	58.8306924731902	-4.88175888953088	TRUE	TRUE
Olfr969	860.902043673545	-8.30052284216857	TRUE	TRUE
Olfr970	63.4006709284971	-4.96876322972529	TRUE	TRUE
Olfr971	23.0206284912577	-4.55714831134147	TRUE	TRUE
Olfr972	381.263751311281	-7.06005362451987	TRUE	TRUE
Olfr229	50.138862174167	-5.68723695973731	TRUE	TRUE
Olfr974	79.9462381538561	-6.20354495599964	TRUE	TRUE
Olfr975	1.29322993721061	-0.309106982039475	NA	TRUE
Olfr976	83.5848399489611	-5.58602173544231	TRUE	TRUE
Olfr978	15.3287423724651	-3.81678240878799	FALSE	TRUE
Olfr979	12.7189061275658	-2.67407956886572	FALSE	TRUE
Olfr980	21.3343009849764	-4.23813888585765	TRUE	TRUE
Olfr981	44.5857299261028	-3.88889612227647	TRUE	TRUE
Olfr982	20.0023765592632	-4.02102986027882	FALSE	TRUE
Olfr983	92.9607605374685	-5.86222793030917	TRUE	TRUE
Olfr984	222.704553013333	-6.67400721843429	TRUE	TRUE
Olfr985	58.7105918497368	-3.56973938385917	TRUE	TRUE
Olfr986	98.2494050235994	-5.24691219356848	TRUE	TRUE
Olfr1325	345.321936274846	-6.28135497863227	TRUE	TRUE
Olfr1356	91.2739814485881	-6.51657174848451	TRUE	FALSE
Olfr1355	9.26372582673664	-2.81997295314662	TRUE	FALSE
Olfr1354	158.210632653487	-6.57661023663659	TRUE	FALSE
Olfr8	25.2235892764366	-4.3405925504631	TRUE	FALSE
Olfr1353	93.296549925123	-4.2647465060249	TRUE	FALSE
Olfr1352	218.19897675095	-6.05978483834101	TRUE	FALSE
Olfr1351	7.74109176100502	-1.42427341712595	FALSE	FALSE
Olfr57	92.7687320549872	-5.36504428304284	TRUE	FALSE
Olfr56	57.9332635571995	-5.6225108562485	TRUE	FALSE
Olfr1396	182.21578529054	-5.48163356239111	TRUE	FALSE
Olfr1395	175.692119145013	-6.27098968303622	TRUE	FALSE
Olfr1394	19.9672825945674	-4.46495607750632	TRUE	FALSE
Olfr1372-ps1	865.559459424067	-4.81684023762312	TRUE	FALSE
Olfr1370	134.553903830589	-6.12371277999269	TRUE	FALSE
Olfr263	104.605728558279	-3.41165403750692	TRUE	FALSE
Olfr1368	358.874952372622	-5.72003158810379	TRUE	FALSE
Olfr1366	113.487341442637	-6.33539530983345	TRUE	FALSE
Olfr1535	4.58891994571342	-0.192208585438669	FALSE	FALSE
Olfr1364	1017.7951688383	-6.16224453855136	TRUE	FALSE
Olfr1362	198.6168874255	-6.1486492020138	TRUE	FALSE
Olfr11	88.7332274908885	-3.19241183428045	TRUE	FALSE
Olfr1361	259.564692178796	-6.87935641121164	TRUE	FALSE
Olfr1360	4.01883365283879	-1.7999816696531	FALSE	FALSE
Olfr1359	21.0542860962513	-2.91674912271592	TRUE	FALSE
Olfr720	100.774528064467	-3.6220527248069	TRUE	FALSE
Olfr31	109.868172061002	-3.11597116152059	TRUE	FALSE
Olfr750	41.229812702451	-4.82570358213462	TRUE	FALSE
Olfr221	37.7242325251319	-2.5574288818036	TRUE	FALSE
Olfr19	60.8468489198435	-6.2329907924891	TRUE	FALSE
Olfr164	290.951137973593	-6.75740372010655	TRUE	FALSE
Olfr165	84.444281104123	-5.01877716879115	TRUE	FALSE
Olfr166	566.667826657486	-5.48920947651295	TRUE	FALSE
Olfr167	252.273787591954	-4.64078039670816	TRUE	FALSE
Olfr168	211.440771624795	-4.87254358615742	TRUE	FALSE
Olfr169	196.233470461088	-5.36815625428261	TRUE	FALSE
Olfr170	109.416674473624	-4.37550076898651	TRUE	FALSE
Olfr171	86.1538646210153	-3.28639392879179	TRUE	FALSE
Olfr55	385.914240221971	-7.85380365181771	TRUE	FALSE
Olfr239	244.763888547034	-6.66279794319577	TRUE	FALSE
Olfr63	60.8233643851531	-5.80125465823166	TRUE	FALSE
Olfr1417	94.9727550220639	-5.42703522664867	TRUE	FALSE
Olfr1418	83.0513062888084	-5.26782006984435	TRUE	FALSE
Olfr1419	122.247107326082	-4.29306605159189	TRUE	FALSE
Olfr1420	263.346223075507	-6.31834793104324	TRUE	FALSE
Olfr1423	304.639048657291	-5.0517278387475	TRUE	FALSE
Olfr1424	157.932427153862	-6.53347107242751	TRUE	FALSE
Olfr1425	90.3721308381565	-5.16001003013337	TRUE	FALSE
Olfr1426	594.433604743469	-6.91580967088509	TRUE	FALSE
Olfr1427	575.934948847262	-6.20659965051604	TRUE	FALSE
Olfr1428	1170.28268352501	-7.84292388243004	TRUE	FALSE
Olfr76	162.38919070605	-6.44238176928581	TRUE	FALSE
Olfr1431	127.616304818932	-6.95170462648103	TRUE	FALSE
Olfr1432	1.95302983036441	-1.10453535213412	NA	FALSE
Olfr262	0.41159444009662	-0.345555559655107	NA	FALSE
Olfr235	342.986863334977	-7.66620842085385	TRUE	FALSE
Olfr1434	88.1602874661813	-4.26084240331735	TRUE	FALSE
Olfr1436	0.797849009158595	-0.489799407185496	NA	FALSE
Olfr1437	183.151643410756	-6.1981681543093	TRUE	FALSE
Olfr1440	970.636512842048	-6.57004971028626	TRUE	FALSE
Olfr1441	2.65041048474543	-0.736849959921118	NA	FALSE
Olfr1442	223.241198726941	-4.50563851305729	TRUE	FALSE
Olfr1443	800.512814532198	-5.21594357837963	TRUE	FALSE
Olfr275	15.5481194893113	-3.18112603815527	TRUE	FALSE
Olfr273	284.657576007399	-7.54460611877452	TRUE	FALSE
Olfr272	131.919967382099	-6.28988416558351	TRUE	FALSE
Olfr270	18.84625019284	-3.93890444751466	TRUE	FALSE
Olfr461	53.8124055470528	-3.63043552285069	TRUE	FALSE
Olfr460	431.255544858423	-6.4959089908459	TRUE	FALSE
Olfr459	204.098390938591	-7.33220440470666	TRUE	FALSE
Olfr291	72.7801862366445	-5.34964600760493	TRUE	FALSE
Olfr290	15.4598110070238	-2.23073234847124	TRUE	FALSE
Olfr693	63.0041272742691	-5.45062509785568	TRUE	FALSE
Olfr694	22.2151090759299	-4.55815060614451	TRUE	FALSE
Olfr695	348.376362712558	-5.02616281092261	TRUE	FALSE
Olfr697	2.47314952655983	-1.47476096542715	NA	FALSE
Olfr698	30.6518495526933	-4.52713138039278	TRUE	FALSE
Olfr699	57.1836474985261	-4.70773094615343	TRUE	FALSE
Olfr701	232.572093237755	-4.8628100843408	TRUE	FALSE
Olfr702	7.76850785872704	-2.74227764293735	TRUE	FALSE
Olfr703	23.2634911667335	-4.06238016349985	TRUE	FALSE
Olfr704	142.088888177078	-6.15250262947089	TRUE	FALSE
Olfr705	138.0111739316	-3.95387447545296	TRUE	FALSE
Olfr706	100.093586142282	-5.6900243204588	TRUE	FALSE
Olfr707	26.5452844457662	-4.59252924198941	TRUE	FALSE
Olfr1532-ps1	13.9120201425001	-3.93100223502376	TRUE	FALSE
Olfr710	20.4341416877972	-2.85167090263715	TRUE	FALSE
Olfr6	840.920643411569	-5.53165585835426	TRUE	FALSE
Olfr711	430.436744212611	-5.33488760880924	TRUE	FALSE
Olfr2	81.5529173689092	-4.27579180488218	TRUE	FALSE
Olfr713	23.837952321834	-4.32887824358654	TRUE	FALSE
Olfr714	64.1621561495587	-5.42850820606437	TRUE	FALSE
Olfr17	455.019972765796	-6.75713083044612	TRUE	FALSE
Olfr715	60.0841928742345	-5.52613750249932	TRUE	FALSE
Olfr716	160.582829355202	-7.57740980571515	TRUE	FALSE
Olfr525	41.5158282918224	-4.62439939489839	TRUE	FALSE
Olfr527	129.172077506354	-5.55131054739473	TRUE	FALSE
Olfr60	256.038967086883	-5.09396974756352	TRUE	FALSE
Olfr530	36.4881213830664	-4.57524992057214	TRUE	FALSE
Olfr531	203.888017850001	-5.92508612692137	TRUE	FALSE
Olfr532	142.403729576344	-5.32515819579262	TRUE	FALSE
Olfr533	1067.11413203486	-5.31959521135822	TRUE	FALSE
Olfr535	176.400493006578	-6.39436823933562	TRUE	FALSE
Olfr536	5332.28691127861	-4.53465329280908	TRUE	FALSE
Olfr538	18.8046563062151	-3.05935196432408	TRUE	FALSE
Olfr46	86.2283570381138	-5.47145303424987	TRUE	FALSE
Olfr61	71.713511227095	-4.22355060172839	TRUE	FALSE
Olfr53	130.453576184715	-5.48777108969731	TRUE	FALSE
Olfr539	31.9788373184733	-3.38483213810577	TRUE	FALSE
Olfr45	47.7404244340021	-3.59978612173531	TRUE	FALSE
Olfr541	203.599304130354	-6.30587175696353	TRUE	FALSE
Olfr372	30.9942104336668	-4.08348346178759	TRUE	FALSE
Olfr373	14.0051208370475	-3.55467699773636	TRUE	FALSE
Olfr374	80.4264904891231	-5.72854182397589	TRUE	FALSE
Olfr370	190.335423396338	-5.76300848453589	TRUE	FALSE
Olfr371	68.4622235107924	-5.49871541878614	TRUE	FALSE
Olfr1320	313.309801523178	-6.94908669654588	TRUE	FALSE
Olfr1321	710.722158172774	-3.64851228272951	TRUE	FALSE
Olfr1322	387.188026597001	-5.76462207346972	TRUE	FALSE
Olfr1323	115.996256588091	-5.68745578217561	TRUE	FALSE
Olfr1324	89.0222409788115	-5.43049551930532	TRUE	FALSE
