# Supplementary material for: Cooperative interactions enable singular olfactory receptor expression in mouse olfactory neurons
Source: eLife. 2017 Sep 21;6:e28620. doi: 10.7554/eLife.28620 (PMC5608512; doi:10.7554/eLife.28620)
Supplement: Supplementary file 1. [file elife-28620-supp1.xlsx]

## Sheet: tables
Name	Type	mm10 coordinates	mOSN Ebf?	mOSN Lhx2?	mOSN H3K9me3?	Within 500bp of OR TSS?
Rhodes	Retained	chr1:92545930-92546383	Yes	Yes	Yes	No
Symi	Retained	chr11:50999121-50999596	Yes	Yes	Yes	No
Crete	Retained	chr11:74036072-74036525	Yes	Yes	Yes	No
Sifnos	Retained	chr11:87937182-87937587	Yes	Yes	Yes	No
Lesvos	Retained	chr14:50758662-50759084	Yes	Yes	Yes	No
H	Retained	chr14:52547909-52548295	Yes	Yes	Yes	No
Gavdos	Retained	chr16:58956958-58957359	Yes	Yes	Yes	No
Tinos	Retained	chr19:14096326-14096708	Yes	Yes	Yes	No
Evia	Retained	chr2:111726814-111727203	Yes	Yes	Yes	No
Lipsi	Retained	chr2:37127864-37128314	Yes	Yes	Yes	No
Kos	Retained	chr3:106876043-106876614	Yes	Yes	Yes	No
Folegandros	Retained	chr3:97491178-97491552	Yes	Yes	Yes	No
Nimos	Retained	chr4:118642200-118642625	Yes	Yes	Yes	No
Kalymnos	Retained	chr6:116613911-116614364	Yes	Yes	Yes	No
Sfaktiria	Retained	chr6:42869730-42870125	Yes	Yes	Yes	No
Milos	Retained	chr7:102512904-102513327	Yes	Yes	Yes	No
Ios	Retained	chr7:108797459-108797867	Yes	Yes	Yes	No
Fourni	Retained	chr7:140186968-140187491	Yes	Yes	Yes	No
Kefallonia	Retained	chr7:6545182-6545564	Yes	Yes	Yes	No
Thira	Retained	chr7:86294968-86295431	Yes	Yes	Yes	No
Ikaria	Retained	chr7:99787841-99788288	Yes	Yes	Yes	No
Kea	New	chr1:173190529-173190944	Yes	Yes	Yes	Yes
Kythnos	New	chr1:173212162-173212558	Yes	Yes	Yes	Yes
Serifos	New	chr1:173265692-173266108	Yes	Yes	Yes	Yes
Astypalea	New	chr1:174035928-174036370	Yes	Yes	Yes	No
Santorini	New	chr1:174342508-174342880	Yes	Yes	Yes	No
Poros	New	chr10:128978758-128979150	Yes	Yes	Yes	No
Kithira	New	chr10:130098477-130098928	Yes	Yes	Yes	No
Aigina	New	chr10:78617938-78618355	Yes	Yes	Yes	Yes
Skyros	New	chr11:49575369-49575772	Yes	Yes	Yes	No
Souda	New	chr11:58739096-58739523	Yes	Yes	Yes	Yes
Andros	New	chr11:58810711-58811177	Yes	Yes	Yes	No
Delos	New	chr11:59575822-59576267	Yes	Yes	Yes	Yes
Naxos	New	chr11:87897054-87897472	Yes	Yes	Yes	Yes
Kasos	New	chr11:87907100-87907510	Yes	Yes	Yes	No
Tils	New	chr13:21341098-21341482	Yes	Yes	Yes	No
Halki	New	chr13:21343517-21343943	Yes	Yes	Yes	No
Agathonisi	New	chr13:65163225-65163621	Yes	Yes	Yes	No
Agistri	New	chr14:54284841-54285234	Yes	Yes	Yes	Yes
Salamina	New	chr14:54304092-54304455	Yes	Yes	Yes	No
Paxi	New	chr15:98263364-98263753	Yes	Yes	Yes	No
Kastelorizo	New	chr16:3781277-3781653	Yes	Yes	Yes	No
Tilos	New	chr17:37543932-37544486	Yes	Yes	Yes	No
Rho	New	chr19:12830815-12831219	Yes	Yes	Yes	No
Oinouses	New	chr19:14090464-14090854	Yes	Yes	Yes	No
Antiparos	New	chr2:111789817-111790316	Yes	Yes	Yes	No
Zakynthos	New	chr2:112200611-112201084	Yes	Yes	Yes	No
Paros	New	chr2:90414265-90414654	Yes	Yes	Yes	No
Mykonos	New	chr4:118658579-118658978	Yes	Yes	Yes	Yes
Leros	New	chr4:118729393-118729840	Yes	Yes	Yes	No
Ithaki	New	chr4:43716011-43716409	Yes	Yes	Yes	No
Samothraki	New	chr4:43725924-43726306	Yes	Yes	Yes	No
Makronisos	New	chr4:43823778-43824191	Yes	Yes	Yes	Yes
Agios Efstratios	New	chr4:58640401-58640856	Yes	Yes	Yes	No
Chios	New	chr4:58763949-58764328	Yes	Yes	Yes	No
Anafi	New	chr6:42576653-42577079	Yes	Yes	Yes	No
Pontikonisi	New	chr7:102673168-102673722	Yes	Yes	Yes	No
Amorgos	New	chr7:6649866-6650251	Yes	Yes	Yes	No
Patmos	New	chr7:99729895-99730340	Yes	Yes	Yes	No
Donousa	New	chr9:19651135-19651501	Yes	Yes	Yes	No
Kimolos	New	chr9:37687616-37688065	Yes	Yes	Yes	No
Psara	New	chr9:39951989-39952440	Yes	Yes	Yes	No
Schoinousa	New	chrX:74559087-74559525	Yes	Yes	Yes	No
Hydra	Not included	chr2:112209543-112211143	No	No	Yes	No
Othoni	Not included	chr3:97307577-97309577	No	Yes	No	No
Skorpios	Not included	chr3:97309577-97310977	Yes	No	No	No
Pontikos	Not included	chr3:97337977-97339577	No	No	No	No
Nisyros	Not included	chr3:106880582-106881982	No	No	No	No
P	Not included	chr7:107047186-107048586	No	No	Yes	No
Sikinos	Not included	chr9:18720656-18722456	No	No	No	No
Lefkada	Not included	chr11:52201198-52202398	Yes	Yes	No	No
Karpathos	Not included	chr14:50061825-50063225	No	No	No	No
Skiathos	Not included	chr14:52338025-52339625	No	No	No	No
Lemnos	Not included	chr15:98510269-98511869	No	No	No	No
Akthra	Not included	chr19:14226210-14227410	No	No	No	No
Alonisos	Not included	chr19:14239810-14241410	No	Yes	No	No
Corfu	Not included	chr19:14246810-14248410	No	No	No	No
