# Supplementary material for: Cooperative interactions enable singular olfactory receptor expression in mouse olfactory neurons
Source: eLife. 2017 Sep 21;6:e28620. doi: 10.7554/eLife.28620 (PMC5608512; doi:10.7554/eLife.28620)
Supplement: Supplementary file 2. [file elife-28620-supp2.xlsx]

## Sheet: tableS2
Greek Island	mm10 Coordinates	Highest Composite Motif Score	# composite motifs scoring above 10	# composite motifs scoring above 5	Ebf to Lhx2 motif distance
Kea	chr1:173190529-173190944	11.0072	1	3	17
Kythnos	chr1:173212162-173212558	0.591839	0	0	No Ebf Motif
Serifos	chr1:173265692-173266108	11.7254	1	2	111
Astypalea	chr1:174035928-174036370	12.4704	1	1	9
Santorini	chr1:174342508-174342880	11.7254	1	1	111
Rhodes	chr1:92545930-92546383	5.77282	0	1	58
Poros	chr10:128978758-128979150	12.6708	1	1	11
Kithira	chr10:130098477-130098928	7.62161	0	2	No Ebf Motif
Aigina	chr10:78617938-78618355	9.0497	0	2	34
Skyros	chr11:49575369-49575772	9.48497	0	1	No Ebf Motif
Symi	chr11:50999121-50999596	11.364	1	2	46
Souda	chr11:58739096-58739523	11.6784	1	1	91
Andros	chr11:58810711-58811177	8.06968	0	1	19
Delos	chr11:59575822-59576267	11.9973	1	1	No Ebf Motif
Crete	chr11:74036072-74036525	12.6565	2	3	8
Naxos	chr11:87897054-87897472	7.45088	0	1	58
Kasos	chr11:87907100-87907510	2.1572	0	0	58
Sifnos	chr11:87937182-87937587	11.3817	1	1	586
Tils	chr13:21341098-21341482	6.28893	0	2	638
Halki	chr13:21343517-21343943	8.31538	0	1	28
Agathonisi	chr13:65163225-65163621	4.83823	0	0	22
Lesvos	chr14:50758662-50759084	11.0257	1	1	0
H	chr14:52547909-52548295	10.8601	1	4	26
Agistri	chr14:54284841-54285234	12.3753	1	1	116
Salamina	chr14:54304092-54304455	7.1702	0	1	No Ebf Motif
Paxi	chr15:98263364-98263753	10.6751	1	2	37
Kastelorizo	chr16:3781277-3781653	13.1301	1	2	No Ebf Motif
Gavdos	chr16:58956958-58957359	8.61005	0	2	No Ebf Motif
Tilos	chr17:37543932-37544486	13.1468	1	1	2
Rho	chr19:12830815-12831219	7.56882	0	2	35
Oinouses	chr19:14090464-14090854	11.844	1	1	2
Tinos	chr19:14096326-14096708	11.4631	1	2	29
Evia	chr2:111726814-111727203	10.0137	1	1	No Ebf Motif
Antiparos	chr2:111789817-111790316	10.7558	1	1	84
Zakynthos	chr2:112200611-112201084	10.1672	1	2	580
Lipsi	chr2:37127864-37128314	12.4609	4	4	40
Paros	chr2:90414265-90414654	10.6579	1	2	10
Kos	chr3:106876043-106876614	8.96715	0	2	57
Folegandros	chr3:97491178-97491552	11.6752	1	1	No Ebf Motif
Nimos	chr4:118642200-118642625	11.024	1	1	No Ebf Motif
Mykonos	chr4:118658579-118658978	2.59998	0	0	18
Leros	chr4:118729393-118729840	7.99072	0	1	25
Ithaki	chr4:43716011-43716409	8.27485	0	1	46
Samothraki	chr4:43725924-43726306	3.97454	0	0	17
Makronisos	chr4:43823778-43824191	1.02007	0	0	No Ebf Motif
Agios Efstratios	chr4:58640401-58640856	6.32801	0	1	32
Chios	chr4:58763949-58764328	8.29926	0	2	17
Kalymnos	chr6:116613911-116614364	13.8397	1	1	64
Anafi	chr6:42576653-42577079	13.6588	1	2	9
Sfaktiria	chr6:42869730-42870125	10.1812	1	3	25
Milos	chr7:102512904-102513327	10.7179	1	1	No Ebf Motif
Pontikonisi	chr7:102673168-102673722	4.79412	0	0	14
Ios	chr7:108797459-108797867	11.5803	1	2	No Ebf Motif
Fourni	chr7:140186968-140187491	11.039	1	2	128
Kefallonia	chr7:6545182-6545564	9.66756	0	1	21
Amorgos	chr7:6649866-6650251	10.9674	2	2	No Ebf Motif
Thira	chr7:86294968-86295431	9.04567	0	2	46
Patmos	chr7:99729895-99730340	2.56145	0	0	15
Ikaria	chr7:99787841-99788288	10.809	2	3	0
Donousa	chr9:19651135-19651501	8.30905	0	1	No Ebf Motif
Kimolos	chr9:37687616-37688065	11.8507	1	2	No Ebf Motif
Psara	chr9:39951989-39952440	5.51953	0	1	6
Schoinousa	chrX:74559087-74559525	12.326	2	3	No Ebf Motif
