# Supplementary material for: Cooperative interactions enable singular olfactory receptor expression in mouse olfactory neurons
Source: eLife. 2017 Sep 21;6:e28620. doi: 10.7554/eLife.28620 (PMC5608512; doi:10.7554/eLife.28620)
Supplement: Supplementary file 3. [file elife-28620-supp3.xlsx]

## Sheet: OR clusters
Cluster	mm10 coordinates	Length of cluster	# ORs	# Greek Islands	Greek Islands	Greek Island composite score
OR-Cluster-1	chr1:92473759-92637143	163384	8	1	Rhodes	5.77
OR-Cluster-2	chr1:172895055-173274459	379404	7	3	Kea; Kythnos; Serifos	11.01 ; 0.59; 11.73
OR-Cluster-3	chr1:174031756-174172774	141018	9	1	Astypalea	12.47
OR-Cluster-4	chr1:174248450-174501823	253373	5	1	Santorini	11.73
OR-Cluster-5	chr10:78591965-78711993	120028	1	1	Aigina	9.05
OR-Cluster-6	chr10:78814826-79064372	249546	8	0	N/A	N/A
OR-Cluster-7	chr10:128960989-130268150	1307161	62	2	Poros; Kithira	12.67; 7.62
OR-Cluster-8	chr11:49096988-49168323	71335	4	0	N/A	N/A
OR-Cluster-9	chr11:49263025-49609677	346652	15	1	Skyros	9.48
OR-Cluster-10	chr11:50953633-51263113	309480	8	1	Symi	11.36
OR-Cluster-11	chr11:52122750-52231993	109243	3	0	N/A	N/A
OR-Cluster-12	chr11:58441623-58867238	425615	22	2	Souda; Andros	11.68; 8.07
OR-Cluster-13	chr11:59566957-59662493	95536	3	1	Delos	12
OR-Cluster-14	chr11:73346045-74383481	1037436	44	1	Crete	12.66
OR-Cluster-15	chr11:87875537-87979523	103986	3	3	Naxos; Kasos; Sifnos	7.45; 2.16; 11.38
OR-Cluster-16	chr13:21024255-21179930	155675	4	0	N/A	N/A
OR-Cluster-17	chr13:21319625-21362818	43193	1	2	Tils; Halki	6.29; 8.32
OR-Cluster-18	chr13:21531115-21715712	184597	8	0	N/A	N/A
OR-Cluster-19	chr13:65112983-65177109	64126	1	1	Agathonisi	4.84
OR-Cluster-20	chr14:14120905-14703023	582118	3	0	N/A	N/A
OR-Cluster-21	chr14:49783368-50765407	982039	27	1	Lesvos	11.03
OR-Cluster-22	chr14:51057243-51091076	33833	1	0	N/A	N/A
OR-Cluster-23	chr14:52020734-52073379	52645	1	0	N/A	N/A
OR-Cluster-24	chr14:52328671-52567196	238525	7	1	H	10.86
OR-Cluster-25	chr14:54269170-54360839	91669	1	2	Agistri; Salamina	12.38; 7.17
OR-Cluster-26	chr15:98170135-98517656	347521	9	1	Paxi	10.68
OR-Cluster-27	chr16:3449910-3847221	397311	2	1	Kastelorizo	13.13
OR-Cluster-28	chr16:16600552-16753015	152463	1	0	N/A	N/A
OR-Cluster-29	chr16:18970309-19653379	683070	8	0	N/A	N/A
OR-Cluster-30	chr16:58734248-59407380	673132	27	1	Gavdos	8.61
OR-Cluster-31	chr17:33139684-33289542	149858	4	0	N/A	N/A
OR-Cluster-32	chr17:37074306-38416472	1342166	58	1	Tilos	13.15
OR-Cluster-33	chr19:11819404-11912397	92993	4	0	N/A	N/A
OR-Cluster-34	chr19:11994115-12427903	433788	16	0	N/A	N/A
OR-Cluster-35	chr19:12651738-12695788	44050	2	0	N/A	N/A
OR-Cluster-36	chr19:12823841-14448071	1624230	44	3	Rho; Oinouses; Tinos	7.57; 11.84; 11.46
OR-Cluster-37	chr2:36252272-37350072	1097800	36	1	Lipsi	12.46
OR-Cluster-38	chr2:85196700-90429754	5233054	269	1	Paros	10.66
OR-Cluster-39	chr2:111229601-112239839	1010238	44	3	Evia; Antiparos; Zakynthos	10.01; 10.76; 10.17
OR-Cluster-40	chr3:97297779-97560746	262967	1	1	Folegandros	11.68
OR-Cluster-41	chr3:106790150-106934380	144230	1	1	Kos	8.97
OR-Cluster-42	chr4:43692668-43875528	182860	8	3	Ithaki; Samothraki; Makronisos	8.27; 3.97; 1.02
OR-Cluster-43	chr4:52612164-52989282	377118	5	0	N/A	N/A
OR-Cluster-44	chr4:58553492-58800029	246537	1	2	Agios Efstratios; Chios	6.33; 8.30
OR-Cluster-45	chr4:118631916-118954271	322355	15	3	Nimos; Mykonos; Leros	11.02; 2.60; 7.99
OR-Cluster-46	chr5:106696831-106964320	267489	1	0	N/A	N/A
OR-Cluster-47	chr5:143113021-143164777	51756	1	0	N/A	N/A
OR-Cluster-48	chr6:40519509-40574896	55387	2	0	N/A	N/A
OR-Cluster-49	chr6:41704326-41847547	143221	1	0	N/A	N/A
OR-Cluster-50	chr6:42435462-42587211	151749	4	1	Anafi	13.66
OR-Cluster-51	chr6:42710072-43265642	555570	17	1	Sfaktiria	10.18
OR-Cluster-52	chr6:116461179-116624014	162835	5	1	Kalymnos	13.84
OR-Cluster-53	chr7:6431087-6651746	220659	8	2	Kefallonia; Amorgos	9.67; 10.97
OR-Cluster-54	chr7:84679352-84940167	260815	2	0	N/A	N/A
OR-Cluster-55	chr7:86246202-86718974	472772	18	1	Thira	9.05
OR-Cluster-56	chr7:99711341-99811438	100097	2	2	Patmos; Ikaria	2.56; 10.81
OR-Cluster-57	chr7:102469772-105371209	2901437	145	2	Milos; Pontikonisi	10.72; 3.40
OR-Cluster-58	chr7:106644646-107166988	522342	25	0	N/A	N/A
OR-Cluster-59	chr7:107801180-108921851	1120671	42	1	Ios	11.58
OR-Cluster-60	chr7:140154660-140218265	63605	3	1	Fourni	11.04
OR-Cluster-61	chr7:140299801-140763831	464030	16	0	N/A	N/A
OR-Cluster-62	chr8:72009627-72135290	125663	3	0	N/A	N/A
OR-Cluster-63	chr8:83458397-83566756	108359	1	0	N/A	N/A
OR-Cluster-64	chr8:85173623-85260390	86767	1	0	N/A	N/A
OR-Cluster-65	chr9:18512886-20345134	1832248	38	1	Donousa	8.31
OR-Cluster-66	chr9:37669223-40192314	2523091	101	2	Kimolos; Psara	11.85; 5.52
OR-Cluster-67	chrX:49500251-50537387	1037136	5	0	N/A	N/A
OR-Cluster-68	chrX:74481400-74837194	355794	3	1	Schoinousa	12.33
