# Supplementary material for: Cooperative interactions enable singular olfactory receptor expression in mouse olfactory neurons
Source: eLife. 2017 Sep 21;6:e28620. doi: 10.7554/eLife.28620 (PMC5608512; doi:10.7554/eLife.28620)
Supplement: Supplementary file 4. [file elife-28620-supp4.xlsx]

## Sheet: Sheet1
Sample Name	Cell Type	replicate	Genotype	# cells
mOSN_ATACseq_rep1	mature olfactory sensory neurons	1	OMPiresGFP	51000
mOSN_ATACseq_rep2	mature olfactory sensory neurons	2	OMPiresGFP	500000
mOSN_ATACseq_rep3	mature olfactory sensory neurons	3	OMPiresGFP	100000
mOSN_ATACseq_rep4	mature olfactory sensory neurons	4	OMPiresGFP	100000
Olfr17_ATACseq_rep1	Olfr17+ olfactory sensory neurons	1	Olfr17iresGFP	7000
Olfr17_ATACseq_rep2	Olfr17+ olfactory sensory neurons	2	Olfr17iresGFP	15000
Olfr151iGFP_ATACseq_rep1	Olfr151+ olfactory sensory neurons	1	Olfr151ires-tGFP	3500
Olfr151iGFP_ATACseq_rep2	Olfr151+ olfactory sensory neurons	2	Olfr151ires-tGFP	2800
Olfr1507iGFP_ATACseq_rep1	Olfr1507+ olfactory sensory neurons	1	Olfr1507iresGFP	40000
Olfr1507iGFP_ATACseq_rep2	Olfr1507+ olfactory sensory neurons	2	Olfr1507iresGFP	20000
mOSN-Lhx2KO_ATACseq_rep1	mature olfactory sensory neurons	1	OMPcre; Lhx2fl/fl	100000
mOSN-Lhx2KO_ATACseq_rep2	mature olfactory sensory neurons	2	OMPcre; Lhx2fl/fl	50000
mOSN+Fusion_ATACseq_rep1	mature olfactory sensory neurons	1	OMPtTA; tetO-Fusion-2a-mCherry	100000
mOSN+Fusion_ATACseq_rep2	mature olfactory sensory neurons	2	OMPtTA; tetO-Fusion-2a-mCherry	100000
