# Supplementary material for: Cooperative interactions enable singular olfactory receptor expression in mouse olfactory neurons
Source: eLife. 2017 Sep 21;6:e28620. doi: 10.7554/eLife.28620 (PMC5608512; doi:10.7554/eLife.28620)
Supplement: Supplementary file 5. [file elife-28620-supp5.xlsx]

## Sheet: Sheet1
sample	Experiment Type	Replicate	Cell Type	genotype	antibody	Type of Sequencing	Reads	Filtered Reads
mOSN_ATACseq_rep1	ATAC-seq	1	mature olfactory sensory neurons	OMP-IRES-GFP	N/A	Paired End 50bp	157865604	61189672
mOSN_ATACseq_rep2	ATAC-seq	2	mature olfactory sensory neurons	OMP-IRES-GFP	N/A	Paired End 50bp	305133842	106871314
mOSN_ATACseq_rep3	ATAC-seq	3	mature olfactory sensory neurons	OMP-IRES-GFP	N/A	Paired End 50bp	162310506	64278803
mOSN_ATACseq_rep4	ATAC-seq	4	mature olfactory sensory neurons	OMP-IRES-GFP	N/A	Paired End 50bp	138370626	39024490
mOSN+Fusion_ATACseq_rep1	ATAC-seq	1	mature olfactory sensory neurons	OMP-IRES-tTA; tetO-Fusion-2a-mCherry_founder1	N/A	Paired End 50bp	71949505	43045407
mOSN+Fusion_ATACseq_rep2	ATAC-seq	2	mature olfactory sensory neurons	OMP-IRES-tTA; tetO-Fusion-2a-mCherry_founder2	N/A	Paired End 50bp	52940486	27382115
mOSN-Lhx2KO_ATACseq_rep1	ATAC-seq	1	mature olfactory sensory neurons	OMP-IRES-Cre; Lhx2fl/fl	N/A	Paired End 50bp	170670060	49089615
mOSN-Lhx2KO_ATACseq_rep2	ATAC-seq	2	mature olfactory sensory neurons	OMP-IRES-Cre; Lhx2fl/fl	N/A	Paired End 50bp	58478655	30450225
Olfr1507iGFP_ATACseq_rep1	ATAC-seq	1	Olfr1507+ olfactory sensory neurons	Olfr1507-IRES-GFP	N/A	Paired End 50bp	54668750	24547905
Olfr1507iGFP_ATACseq_rep2	ATAC-seq	2	Olfr1507+ olfactory sensory neurons	Olfr1507-IRES-GFP	N/A	Paired End 50bp	112745130	31649167
Olfr151iGFP_ATACseq_rep1	ATAC-seq	1	Olfr151+ olfactory sensory neurons	Olfr151-IRES-tauGFP	N/A	Paired End 50bp	54685228	8360778
Olfr151iGFP_ATACseq_rep2	ATAC-seq	2	Olfr151+ olfactory sensory neurons	Olfr151-IRES-tauGFP	N/A	Paired End 50bp	150599498	30483306
Olfr17_ATACseq_rep1	ATAC-seq	1	Olfr17+ olfactory sensory neurons	Olfr17-IRES-GFP	N/A	Paired End 50bp	132949082	27414468
Olfr17_ATACseq_rep2	ATAC-seq	2	Olfr17+ olfactory sensory neurons	Olfr17-IRES-GFP	N/A	Paired End 50bp	107014954	45621405
mOSN_Ebf_ChIPSeq_rep1	Crosslinked-ChIP-seq	1	mature olfactory sensory neurons	OMP-IRES-GFP	anti-Ebf (Aviva, ARP32960_P050)	Paired End 50bp	46475328	24832013
mOSN_Ebf_ChIPSeq_rep2	Crosslinked-ChIP-seq	2	mature olfactory sensory neurons	OMP-IRES-GFP	anti-Ebf (Aviva, ARP32960_P050)	Paired End 50bp	70706480	27334296
mOSN_input_ChIPseq_rep1	Crosslinked-ChIP-seq	1	mature olfactory sensory neurons	OMP-IRES-GFP	N/A	Paired End 50bp	17139044	13430821
mOSN_input_ChIPseq_rep2	Crosslinked-ChIP-seq	2	mature olfactory sensory neurons	OMP-IRES-GFP	N/A	Paired End 50bp	80931020	62594520
mOSN_Lhx2_ChIPSeq_rep1	Crosslinked-ChIP-seq	1	mature olfactory sensory neurons	OMP-IRES-GFP	anti-Lhx2 (Roberson et al, 2001)	Paired End 50bp	93021258	32313965
mOSN_Lhx2_ChIPSeq_rep2	Crosslinked-ChIP-seq	2	mature olfactory sensory neurons	OMP-IRES-GFP	anti-Lhx2 (Roberson et al, 2001)	Paired End 50bp	110534692	41359967
mOSN_input_ChIPseq	Crosslinked-ChIP-seq	1	mature olfactory sensory neurons	OMP-IRES-Cre; Lhx2fl/fl;tdtom+/fl	N/A	Single End 50bp	32846103	23744623
mOSN-Lhx2KO_Ebf_ChIPseq	Crosslinked-ChIP-seq	1	mature olfactory sensory neurons	OMP-IRES-Cre; Lhx2fl/fl;tdtom+/fl	anti-Ebf (Aviva, ARP32960_P050)	Single End 50bp	49641478	13234354
mOSN-Lhx2KO_Ebf_ChIPseq_rep2	Crosslinked-ChIP-seq	2	mature olfactory sensory neurons	OMP-IRES-Cre; Lhx2fl/fl;tdtom+/fl	anti-Ebf (Aviva, ARP32960_P050)	Single End 50bp	42234091	8842658
mOSN-Lhx2KO_Lhx2_ChIPseq	Crosslinked-ChIP-seq	1	mature olfactory sensory neurons	OMP-IRES-Cre; Lhx2fl/fl;tdtom+/fl	anti-Lhx2 (Roberson et al, 2001)	Single End 50bp	51500400	18929643
mOSN-Lhx2KO_Lhx2_ChIPseq_rep2	Crosslinked-ChIP-seq	2	mature olfactory sensory neurons	OMP-IRES-Cre; Lhx2fl/fl;tdtom+/fl	anti-Lhx2 (Roberson et al, 2001)	Single End 50bp	35681754	7821295
mOSN_H3K27ac_Mnase-ChIP_rep1	Native-ChIP-seq	1	mature olfactory sensory neurons	OMP-IRES-GFP	anti-H3K27ac (Active Motif, AM39133)	Paired End 50bp	86600558	71588476
mOSN_H3K27ac_Mnase-ChIP_rep2	Native-ChIP-seq	2	mature olfactory sensory neurons	OMP-IRES-GFP	anti-H3K27ac (Active Motif, AM39133)	Paired End 50bp	115918344	93326013
mOSN_H3K79me3_Mnase-ChIP	Native-ChIP-seq	1	mature olfactory sensory neurons	OMP-IRES-GFP	anti-H3K79me3 (abcam, ab2621)	Paired End 50bp	94828266	34845559
mOSN_H3K9me3_Mnase-ChIP_rep1	Native-ChIP-seq	1	mature olfactory sensory neurons	OMP-IRES-GFP	anti-H3K9me3 (abcam, ab8898)	Paired End 50bp	105524772	42760085
mOSN_H3K9me3_Mnase-ChIP_rep2	Native-ChIP-seq	2	mature olfactory sensory neurons	OMP-IRES-GFP	anti-H3K9me3 (abcam, ab8898)	Paired End 50bp	139131906	54950781
mOSN_input_Mnase-ChIP	Native-ChIP-seq	1	mature olfactory sensory neurons	OMP-IRES-GFP	N/A	Paired End 50bp	89220978	66751311
mOSN_RNAseq_rep1	RNA-seq	1	mature olfactory sensory neurons	OMP-IRES-GFP	N/A	Single End 50bp	78688320	45858626
mOSN_RNAseq_rep2	RNA-seq	2	mature olfactory sensory neurons	OMP-IRES-GFP	N/A	Single End 50bp	118913137	64019848
mOSN_RNAseq_rep3	RNA-seq	3	mature olfactory sensory neurons	OMP-IRES-GFP	N/A	Single End 50bp	65760646	52082935
mOSN+Fusion_RNAseq_rep1	RNA-seq	1	mature olfactory sensory neurons	OMP-IRES-tTA; tetO-Fusion-2a-mCherry_founder1	N/A	Single End 50bp	82102734	44166628
mOSN+Fusion_RNAseq_rep2	RNA-seq	2	mature olfactory sensory neurons	OMP-IRES-tTA; tetO-Fusion-2a-mCherry_founder2	N/A	Single End 50bp	89322447	46475719
mOSN-Lhx2KO_RNAseq_rep1	RNA-seq	1	mature olfactory sensory neurons	OMP-IRES-Cre; Lhx2fl/fl	N/A	Single End 50bp	116232585	65263999
mOSN-Lhx2KO_RNAseq_rep2	RNA-seq	2	mature olfactory sensory neurons	OMP-IRES-Cre; Lhx2fl/fl	N/A	Single End 50bp	65759595	32285245
