# Supplementary material for: Cooperative interactions enable singular olfactory receptor expression in mouse olfactory neurons
Source: eLife. 2017 Sep 21;6:e28620. doi: 10.7554/eLife.28620 (PMC5608512; doi:10.7554/eLife.28620)
Supplement: Supplementary file 6. [file elife-28620-supp6.xlsx]

## Sheet: Sheet1
Construct	Sequence
Fusion(5aa linker)	ATGAACGCGGTGCGGACGTGGATGCAGGGCGCCGGGGTGCTGGACGCCAACACAGCGGCGCAGAGCGGGGTGGGTCTGGCCCGGGCTCACTTTGAGAAGCAGCCGCCTTCTAACCTGCGGAAATCCAACTTCTTCCACTTCGTCCTGGCCCTCTACGACAGACAGGGCCAGCCCGTGGAGATTGAGAGGACTGCCTTTGTGGGGTTCGTGGAGAAGGAAAAAGAAGCCAACAGCGAAAAGACCAATAATGGGATCCACTACCGGCTCCAGCTCCTCTACAGCAATGGGATACGGACAGAACAGGATTTCTATGTGCGCCTCATCGACTCCATGACAAAACAAGCCATAGTGTATGAAGGCCAAGACAAGAACCCTGAAATGTGCCGAGTATTGCTCACA…
Fusion(10aa linker)	ATGAACGCGGTGCGGACGTGGATGCAGGGCGCCGGGGTGCTGGACGCCAACACAGCGGCGCAGAGCGGGGTGGGTCTGGCCCGGGCTCACTTTGAGAAGCAGCCGCCTTCTAACCTGCGGAAATCCAACTTCTTCCACTTCGTCCTGGCCCTCTACGACAGACAGGGCCAGCCCGTGGAGATTGAGAGGACTGCCTTTGTGGGGTTCGTGGAGAAGGAAAAAGAAGCCAACAGCGAAAAGACCAATAATGGGATCCACTACCGGCTCCAGCTCCTCTACAGCAATGGGATACGGACAGAACAGGATTTCTATGTGCGCCTCATCGACTCCATGACAAAACAAGCCATAGTGTATGAAGGCCAAGACAAGAACCCTGAAATGTGCCGAGTATTGCTCACA…
Fusion(20aa linker)	ATGAACGCGGTGCGGACGTGGATGCAGGGCGCCGGGGTGCTGGACGCCAACACAGCGGCGCAGAGCGGGGTGGGTCTGGCCCGGGCTCACTTTGAGAAGCAGCCGCCTTCTAACCTGCGGAAATCCAACTTCTTCCACTTCGTCCTGGCCCTCTACGACAGACAGGGCCAGCCCGTGGAGATTGAGAGGACTGCCTTTGTGGGGTTCGTGGAGAAGGAAAAAGAAGCCAACAGCGAAAAGACCAATAATGGGATCCACTACCGGCTCCAGCTCCTCTACAGCAATGGGATACGGACAGAACAGGATTTCTATGTGCGCCTCATCGACTCCATGACAAAACAAGCCATAGTGTATGAAGGCCAAGACAAGAACCCTGAAATGTGCCGAGTATTGCTCACA…
Fusion(20aa-linker)-2A-mCherry	ATGAACGCGGTGCGGACGTGGATGCAGGGCGCCGGGGTGCTGGACGCCAACACAGCGGCGCAGAGCGGGGTGGGTCTGGCCCGGGCTCACTTTGAGAAGCAGCCGCCTTCTAACCTGCGGAAATCCAACTTCTTCCACTTCGTCCTGGCCCTCTACGACAGACAGGGCCAGCCCGTGGAGATTGAGAGGACTGCCTTTGTGGGGTTCGTGGAGAAGGAAAAAGAAGCCAACAGCGAAAAGACCAATAATGGGATCCACTACCGGCTCCAGCTCCTCTACAGCAATGGGATACGGACAGAACAGGATTTCTATGTGCGCCTCATCGACTCCATGACAAAACAAGCCATAGTGTATGAAGGCCAAGACAAGAACCCTGAAATGTGCCGAGTATTGCTCACA…
Enhancer Hub - LSCHR	GTCGACTCTCTTTAAGAGTTCATTCTTGCTATGTATTTCAGAAAGTTTCCGAGTCAGATATGATGGTATTCTGATCTAGAGATAAACATTTTTATTCTAAGGGGAATATGTTTCTCTGAATAGAAAGAAGTGGAATTGTTGTACCTGGGGAGTTCTGGGACTGTGTTGGGCTCAGCTATGGCCAAGATTACATTGAGGTTTATGAGGCTAATTCCCAATCCTCCATCCATCAAGGGGAAACTAAAACTTTCTCTTCTGGACTGTTTAATTAGGCCATCAGGAGCAACTTGAGAGGTTAATTAGCATCAAGAAAAATGTGCCTAGGAGTTCACTGGCAACTTCTCCCCAGAGCCTCGTTAAAAGAGCTAAAGTTGAGGCCATCCCTCTGATGCAACTTCT…
Olfr12 In Situ Probe	TGGGGTAGTGTTGGGGATTAattaaatataagcattttgttgattgataa acttgatcaagacacgacaatgcctagccttcctcctagggaggaagctc agcacatggccagagaagcaggtggctcgaaaagccagcccagctttgac ttgggaaacagttggcgttctctgttggtctttgtgccatgggagccctc actcctttcagcctttagggttctgcatgcagagtaagctttgctaattc ttatagttcatactaggtccatgatgtgtccatgaaatagtttaaaggta actgagtcccacactttcgtttccattttgaagacagAAAAGGCTGGTTC TCACTGC
Olfr1410 In Situ Probe	GCCAGGAGAGGAAATTGACAgagacctgcagggtgcccagaaagggcaaa tgggatgattttacaccttgacctcctctgtctactctctacttcccaat ggcagatgccttcagccttcagccatgcttagagatcagttccctctctg taagtctcctgggcaggaacaggatggaactgggggctgggatcagacac acagggaagtgacacagacaagccccacgggtagaggaaagcaggctatt gtaaagtaacgttcaccaaggcttcctccttactcggagacatctgtggg gatgagtaagtccttgctatagttacaagctgccaggccaaggttgaaga ttccacgcactgggaatcttattgtagcagcATCTCTAACCC…
