# Supplementary material for: Cooperative interactions enable singular olfactory receptor expression in mouse olfactory neurons
Source: eLife. 2017 Sep 21;6:e28620. doi: 10.7554/eLife.28620 (PMC5608512; doi:10.7554/eLife.28620)
Supplement: Supplementary file 7. [file elife-28620-supp7.xlsx]

## Sheet: Sheet1
Probe Name	Description	Coordinates (mm10)	Oligo	Sequence
emsaF_OMP-OE	Ebf site from OMP promoter	chr7:98145620- 9814567	F	TGTAGGCAGGCTGGAGGGTGATGGGCTCCCTGGGGACCAGAGCACTGATATCAACTGCTG
			R	CAGCAGTTGATATCAGTGCTCTGGTCCCCAGGGAGCCCATCACCCTCCAGCCTGCCTACA
emsa-Rhod-lhx2-F	Lhx2 site from Rhodes	chr1:92546115- 92546164	F	CCAGTCATCTATGTTTGATGAGCTCATTAGAAACTCAGTAACCAGGCAGA
			R	TCTGCCTGGTTACTGAGTTTCTAATGAGCTCATCAAACATAGATGACTGG
emsa-sfk-comp-F	Composite motif from Sfaktiria	chr6:42870003 -42870062	F	AAATCTTACCATGGTTTCTATTCCTTGGAGATCAATTAAAAAGTTTTTTTTTTCTTTTCA
			R	TGAAAAGAAAAAAAAAACTTTTTAATTGATCTCCAAGGAATAGAAACCATGGTAAGATTT
emsa-sfk-comp-i2-F	Composite motif from Sfaktiria with 2bp insertion	N/A	F	AAATCTTACCATGGTTTCTATTCCTTGGAGAttTCAATTAAAAAGTTTTTTTTTTCTTTTCA
			R	TGAAAAGAAAAAAAAAACTTTTTAATTGAaaTCTCCAAGGAATAGAAACCATGGTAAGATTT
emsa-sfk-comp-i4-F	Composite motif from Sfaktiria with 4bp insertion	N/A	F	AAATCTTACCATGGTTTCTATTCCTTGGAGAtgttTCAATTAAAAAGTTTTTTTTTTCTTTTCA
			R	TGAAAAGAAAAAAAAAACTTTTTAATTGAaacaTCTCCAAGGAATAGAAACCATGGTAAGATTT
emsa-sfk-comp-i6-F	Composite motif from Sfaktiria with 6bp insertion	N/A	F	AAATCTTACCATGGTTTCTATTCCTTGGAGAcatgttTCAATTAAAAAGTTTTTTTTTTCTTTTCA
			R	TGAAAAGAAAAAAAAAACTTTTTAATTGAaacatgTCTCCAAGGAATAGAAACCATGGTAAGATTT
emsa-sfk-comp-i8-F	Composite motif from Sfaktiria with 8bp insertion	N/A	F	AAATCTTACCATGGTTTCTATTCCTTGGAGAtgcatgttTCAATTAAAAAGTTTTTTTTTTCTTTTCA
			R	TGAAAAGAAAAAAAAAACTTTTTAATTGAaacatgcaTCTCCAAGGAATAGAAACCATGGTAAGATTT
emsa-sfk-comp-i10-F	Composite motif from Sfaktiria with 10bp insertion	N/A	F	AAATCTTACCATGGTTTCTATTCCTTGGAGAtatgcatgttTCAATTAAAAAGTTTTTTTTTTCTTTTCA
			R	TGAAAAGAAAAAAAAAACTTTTTAATTGAaacatgcataTCTCCAAGGAATAGAAACCATGGTAAGATTT
emsa-sfk-comp-i12-F	Composite motif from Sfaktiria with 12bp insertion	N/A	F	AAATCTTACCATGGTTTCTATTCCTTGGAGAcgtatgcatgttTCAATTAAAAAGTTTTTTTTTTCTTTTCA
			R	TGAAAAGAAAAAAAAAACTTTTTAATTGAaacatgcatacgTCTCCAAGGAATAGAAACCATGGTAAGATTT
emsa-sfk-comp-i14-F	Composite motif from Sfaktiria with 14bp insertion	N/A	F	AAATCTTACCATGGTTTCTATTCCTTGGAGAtacgtatgcatgttTCAATTAAAAAGTTTTTTTTTTCTTTTCA
			R	TGAAAAGAAAAAAAAAACTTTTTAATTGAaacatgcatacgtaTCTCCAAGGAATAGAAACCATGGTAAGATTT
