# Supplementary material for: Cooperative interactions enable singular olfactory receptor expression in mouse olfactory neurons
Source: eLife. 2017 Sep 21;6:e28620. doi: 10.7554/eLife.28620 (PMC5608512; doi:10.7554/eLife.28620)
Supplement: Supplementary file 8. [file elife-28620-supp8.xlsx]

## Sheet: Sheet1
RT-Adcy3-F	CAGCAGGATGAGCTGGAAG
RT-Adcy3-R	TGCGGTCTGCCATGTAGTAG
RT-Olfr62-F	ACTAGCAGCCTCCTGGAACA
RT-Olfr62-R	CCACGTCAACTCACTGGATG
RT-Olfr444-F	GAAGCTGCCTTTCTGTGGAC
RT-Olfr444-R	GGCCCCACTAAGATGAACAC
RT-Olfr878-F	CTTTCCACAAACAAGGCTTTC
RT-Olfr878-R	GCCAAAGTGATACCAAGTGCT
RT-Olfr1297-F	TGTCTTTATTGGAAGCTTGGTAAA
RT-Olfr1297-R	TCAGCAAATGTTAACTTATTTCTTCAC
RT-Olfr1299-F	CTTAATGCCCAGGAAATCCA
RT-Olfr1299-R	CCCCAAATTTTAACCTGTCCT
RT-Olfr1301-F	TGGCTTATGACCGCTATGTG
RT-Olfr1301-R	GCCCAGGAAGTTAACACCAA
RT-Olfr1302-F	GCCACCTCCCATTTCAGATA
RT-Olfr1302-R	CAGAATGTTGTGGTGGCTGA
RT-Olfr1305-F	TTGCCTGAATGTGCTCAAAG
RT-Olfr1305-R	CAATGTAGATGGCTTGGTTGAG
RT-Olfr1339-F	CCCCTTTATTGCTCCTCCTC
RT-Olfr1339-R	TGCTTGAGAATAGCCCACCT
RT-Olfr1340-F	GGATACACCGGGAAAGGACT
RT-Olfr1340-R	AATGCTGCAAACCAATGTGA
RT-Olfr1341-F	TAATAGCAGCAGCCATGCAC
RT-Olfr1341-R	ATGTGCCTGGGAGACAATTC
RT-Olfr1342-F	CAAGCAATGGTGGGACTTTT
RT-Olfr1342-R	AGCCAGGATTTGGACAACTG
RT-Olfr1349-F	TACTTCTTCCTGCGCCAACT
RT-Olfr1349-R	GACACAGGACAGCACAAGGA
RT-Olfr1357-F	CCTTGCTAGACTTTGTACAACTTGG
RT-Olfr1357-R	TCCAGTCCTAGTGCAGAGCA
RT-Olfr1507-F	AGGCAAAGAGATGCAGGAAA
RT-Olfr1507-R	TCCACTGTCACTGTCCCAAA
RT-Olfr12-F	GCAGTGAGAACCAGCCTTTT
RT-Olfr12-R	CAGCCTTTAGGGTTCTGCAT
RT-Olfr1410-F	CTTGGGAGGAGGCATGATAG
RT-Olfr1410-R	CACACAACCCTGATGTCCAC
RT-Olfr1411-F	GTCAGACCAGCACAGCAGAG
RT-Olfr1411-R	AAGGTGGAGGGAGAGAGAGG
RT-Olfr1412-F	TCCGGGCTTGTGAACAGTAT
RT-Olfr1412-R	GCTGAAGAGAGGAAGGTGGA
RT-Olfr1413-F	GCTGGGACAGAGACATAGCC
RT-Olfr1413-R	CCATTGCAGGATGGATGAAT
RT-Olfr1414-F	ACAAAGGAAAAGGGGATGCT
RT-Olfr1414-R	TTCCTGAGCGTGTGTCTTTG
RT-Olfr1415-F	AAGACAGGGAGAACCAAGCA
RT-Olfr1415-R	TAACCTGGGTGTTTGGAAGG
RT-Olfr1416-F	TGATCTACCTGGGAGCTGGT
RT-Olfr1416-R	AAAACCTCTTATACCACCCAAATC
ChIP_Negative5_F	GGCTCTTTGACCCTCAACAAC
ChIP_Negative5_R	GGGAAACACAGAGGAGTGGA
ChIP_Negative4_F	AAGGGAGGGGCAGTTTTAAG
ChIP_Negative4_R	CCAAACCAGCTTTCTGGGTA
ChIP_Negative3_F	TTGCCTGCTGTTTGCTTTTA
ChIP_Negative3_R	CCTGCCAAATCTTCTTCGAG
ChIP_Negative2_F	CAGTTTCGGCTGCTTATTCC
ChIP_Negative2_R	GCCCCATCTCAGTGTCTCC
ChIP_Negative1_F	TCCAACTGCCTCCTAACTGG
ChIP_Negative1_R	GTCAAGGTGGTTGCCACAG
ChIP_Positive_F	ATTAGGATGCGTGGCGTTT
ChIP_Positive_R	GCAGAGATGATTGGGGTAGC
ChIP_H_F	agggtgcctctagtggttca
ChIP_H_R	gggtccctgaggaattcagt
ChIP_Sfaktiria_F	ACTATCTCCTTGCGGGGTTC
ChIP_Sfaktiria_R	ACTCCTGGTCCCCTGAGAAT
ChIP_Rhodes_F	CCCTTGGCCCAGTCATCTAT
ChIP_Rhodes_R	CCTCTGCTAATTTGCTGGAGAC
ChIP_Crete_F	TTGAACCCTCATCTGGGAAC
ChIP_Crete_R	GCAAAGACTGGGGATTGAAG
ChIP_Lipsi_F	TGTGCCTAGGAGTTCACTGG
ChIP_Lipsi_R	AAGTTGCATCAGAGGGATGG
ChIP_Ikaria_F	ATATGGGTCCTTGCATTCTCC
ChIP_Ikaria_R	TCTCAAGGCCTAGCTTTCCTC
ChIP_Keffalonia_F	GACCAGTCCAGGTTTGCCTA
ChIP_Keffalonia_R	TCCATTTCATCTGGGGTAGC
ChIP_Tinos_F	TTCCCACAGCTCTTCAATCC
ChIP_Tinos_R	ACTAGGGCCATTGAGCTTTG
ChIP_Chios_F	CTGTTCCCTCTAGGCCATGT
ChIP_Chios_R	AGCCTCTTGAAACCCAGCTT
ChIP_Sifnos_F	AAGGTCGAAGCTCACAGGAA
ChIP_Sifnos_R	CTTGGCTCCTGTTCAATGCT
